# Supplementary material for: DNA Methylation Assessed by SMRT Sequencing Is Linked to Mutations in Neisseria meningitidis Isolates
Source: PLoS One. 2015 Dec 11;10(12):e0144612. doi: 10.1371/journal.pone.0144612 (PMC4676702; doi:10.1371/journal.pone.0144612)
Supplement: S1 Text — (GFF) [file pone.0144612.s003.gff]

##gff-version 3
##pacbio-variant-version 1.3.1
6714_1_1_1_3_cov_26	.	SNV	24605	24605	.	.	.	coverage=86;variantSeq=A;confidence=93;reference=G
6714_1_1_1_3_cov_26	.	SNV	24625	24625	.	.	.	coverage=90;variantSeq=C;confidence=93;reference=T
6714_1_1_1_3_cov_26	.	SNV	24638	24638	.	.	.	coverage=90;variantSeq=G;confidence=93;reference=A
6714_1_1_1_3_cov_26	.	deletion	24869	24869	.	.	.	length=1;confidence=93;coverage=87;reference=A
6714_1_1_1_3_cov_26	.	SNV	24877	24877	.	.	.	coverage=88;variantSeq=C;confidence=93;reference=T
6714_1_1_1_3_cov_26	.	deletion	32317	32317	.	.	.	length=1;confidence=93;coverage=120;reference=A
6714_1_1_1_3_cov_26	.	deletion	32318	32318	.	.	.	length=1;confidence=93;coverage=120;reference=A
6714_1_1_1_3_cov_26	.	deletion	32319	32319	.	.	.	length=1;confidence=93;coverage=120;reference=A
6714_1_1_1_3_cov_26	.	insertion	32320	32320	.	.	.	length=1;variantSeq=G;confidence=93;coverage=119
6714_1_1_1_3_cov_26	.	SNV	38773	38773	.	.	.	coverage=112;variantSeq=T;confidence=93;reference=C
6714_1_1_1_5_cov_27	.	SNV	2635	2635	.	.	.	coverage=106;variantSeq=T;confidence=93;reference=C
6714_1_1_1_7_cov_30	.	SNV	8828	8828	.	.	.	coverage=94;variantSeq=A;confidence=93;reference=G
6714_1_1_1_7_cov_30	.	SNV	8936	8936	.	.	.	coverage=380;variantSeq=C;confidence=8;reference=T
6714_1_1_1_7_cov_30	.	SNV	8954	8954	.	.	.	coverage=402;variantSeq=T;confidence=93;reference=C
6714_1_1_1_7_cov_30	.	SNV	8969	8969	.	.	.	coverage=409;variantSeq=C;confidence=93;reference=T
6714_1_1_1_7_cov_30	.	SNV	8980	8980	.	.	.	coverage=408;variantSeq=A;confidence=93;reference=G
6714_1_1_1_7_cov_30	.	deletion	9085	9085	.	.	.	length=1;confidence=93;coverage=298;reference=A
6714_1_1_1_7_cov_30	.	deletion	9086	9086	.	.	.	length=1;confidence=93;coverage=297;reference=A
6714_1_1_1_7_cov_30	.	deletion	9087	9087	.	.	.	length=1;confidence=93;coverage=297;reference=A
6714_1_1_1_7_cov_30	.	SNV	11665	11665	.	.	.	coverage=145;variantSeq=T;confidence=93;reference=C
6714_1_1_1_7_cov_30	.	SNV	11676	11676	.	.	.	coverage=161;variantSeq=A;confidence=93;reference=C
6714_1_1_1_7_cov_30	.	insertion	48230	48230	.	.	.	length=1;variantSeq=T;confidence=93;coverage=59
6714_1_1_1_7_cov_30	.	deletion	48238	48238	.	.	.	length=1;confidence=93;coverage=59;reference=A
6714_1_1_1_7_cov_30	.	SNV	54505	54505	.	.	.	coverage=75;variantSeq=T;confidence=93;reference=C
6714_1_1_1_7_cov_30	.	SNV	54632	54632	.	.	.	coverage=64;variantSeq=T;confidence=93;reference=C
6714_1_1_1_7_cov_30	.	SNV	57312	57312	.	.	.	coverage=96;variantSeq=T;confidence=93;reference=C
6714_1_1_1_8_cov_30	.	SNV	9606	9606	.	.	.	coverage=75;variantSeq=C;confidence=93;reference=T
6714_1_1_1_8_cov_30	.	SNV	29464	29464	.	.	.	coverage=70;variantSeq=T;confidence=93;reference=C
6714_1_1_1_42_cov_40	.	SNV	17	17	.	.	.	coverage=2;variantSeq=T;confidence=3;reference=C
6714_1_1_1_42_cov_40	.	SNV	18	18	.	.	.	coverage=2;variantSeq=C;confidence=3;reference=A
6714_1_1_1_42_cov_40	.	deletion	41	41	.	.	.	length=1;confidence=8;coverage=3;reference=A
6714_1_1_1_42_cov_40	.	insertion	42	42	.	.	.	length=1;variantSeq=A;confidence=2;coverage=3
6714_1_1_1_42_cov_40	.	SNV	84	84	.	.	.	coverage=4;variantSeq=G;confidence=6;reference=A
6714_1_1_1_42_cov_40	.	deletion	142	142	.	.	.	length=1;confidence=8;coverage=3;reference=T
6714_1_1_1_64_cov_61	.	SNV	10	10	.	.	.	coverage=1;variantSeq=A;confidence=8;reference=T
6714_1_1_1_64_cov_61	.	SNV	11	11	.	.	.	coverage=1;variantSeq=T;confidence=8;reference=G
6714_1_1_1_64_cov_61	.	SNV	12	12	.	.	.	coverage=1;variantSeq=C;confidence=8;reference=G
6714_1_1_1_64_cov_61	.	SNV	13	13	.	.	.	coverage=1;variantSeq=C;confidence=8;reference=A
6714_1_1_1_64_cov_61	.	SNV	14	14	.	.	.	coverage=1;variantSeq=A;confidence=8;reference=T
6714_1_1_1_64_cov_61	.	deletion	15	15	.	.	.	length=1;confidence=8;coverage=1;reference=G
6714_1_1_1_64_cov_61	.	SNV	16	16	.	.	.	coverage=1;variantSeq=A;confidence=8;reference=G
6714_1_1_1_64_cov_61	.	SNV	17	17	.	.	.	coverage=1;variantSeq=C;confidence=8;reference=A
6714_1_1_1_64_cov_61	.	SNV	18	18	.	.	.	coverage=1;variantSeq=C;confidence=8;reference=T
6714_1_1_1_64_cov_61	.	SNV	19	19	.	.	.	coverage=1;variantSeq=C;confidence=8;reference=T
6714_1_1_1_64_cov_61	.	SNV	20	20	.	.	.	coverage=1;variantSeq=G;confidence=8;reference=C
6714_1_1_1_64_cov_61	.	SNV	21	21	.	.	.	coverage=1;variantSeq=T;confidence=8;reference=G
6714_1_1_1_64_cov_61	.	SNV	22	22	.	.	.	coverage=1;variantSeq=C;confidence=8;reference=T
6714_1_1_1_64_cov_61	.	SNV	23	23	.	.	.	coverage=1;variantSeq=G;confidence=8;reference=C
6714_1_1_1_64_cov_61	.	SNV	24	24	.	.	.	coverage=1;variantSeq=G;confidence=8;reference=A
6714_1_1_1_64_cov_61	.	SNV	25	25	.	.	.	coverage=1;variantSeq=C;confidence=8;reference=T
6714_1_1_1_64_cov_61	.	insertion	25	25	.	.	.	length=1;variantSeq=T;confidence=8;coverage=1
6714_1_1_1_64_cov_61	.	SNV	26	26	.	.	.	coverage=1;variantSeq=A;confidence=8;reference=T
6714_1_1_1_64_cov_61	.	SNV	28	28	.	.	.	coverage=1;variantSeq=G;confidence=8;reference=C
6714_1_1_1_64_cov_61	.	SNV	29	29	.	.	.	coverage=1;variantSeq=G;confidence=8;reference=C
6714_1_1_1_64_cov_61	.	SNV	30	30	.	.	.	coverage=1;variantSeq=A;confidence=8;reference=G
6714_1_1_1_64_cov_61	.	SNV	31	31	.	.	.	coverage=1;variantSeq=A;confidence=8;reference=C
6714_1_1_1_64_cov_61	.	insertion	31	31	.	.	.	length=1;variantSeq=C;confidence=8;coverage=1
6714_1_1_1_64_cov_61	.	SNV	32	32	.	.	.	coverage=1;variantSeq=T;confidence=8;reference=G
6714_1_1_1_64_cov_61	.	SNV	34	34	.	.	.	coverage=1;variantSeq=T;confidence=8;reference=A
6714_1_1_1_64_cov_61	.	insertion	34	34	.	.	.	length=1;variantSeq=T;confidence=8;coverage=1
6714_1_1_1_64_cov_61	.	SNV	35	35	.	.	.	coverage=1;variantSeq=T;confidence=8;reference=G
6714_1_1_1_64_cov_61	.	insertion	35	35	.	.	.	length=1;variantSeq=T;confidence=8;coverage=1
6714_1_1_1_64_cov_61	.	SNV	36	36	.	.	.	coverage=1;variantSeq=A;confidence=8;reference=G
6714_1_1_1_64_cov_61	.	SNV	38	38	.	.	.	coverage=1;variantSeq=C;confidence=8;reference=G
6714_1_1_1_64_cov_61	.	SNV	42	42	.	.	.	coverage=1;variantSeq=T;confidence=8;reference=A
6714_1_1_1_64_cov_61	.	SNV	43	43	.	.	.	coverage=1;variantSeq=A;confidence=8;reference=T
6714_1_1_1_64_cov_61	.	SNV	44	44	.	.	.	coverage=1;variantSeq=A;confidence=8;reference=C
6714_1_1_1_64_cov_61	.	SNV	45	45	.	.	.	coverage=1;variantSeq=A;confidence=8;reference=T
6714_1_1_1_64_cov_61	.	SNV	47	47	.	.	.	coverage=1;variantSeq=C;confidence=8;reference=G
6714_1_1_1_64_cov_61	.	SNV	49	49	.	.	.	coverage=1;variantSeq=G;confidence=8;reference=C
6714_1_1_1_64_cov_61	.	insertion	49	49	.	.	.	length=1;variantSeq=C;confidence=8;coverage=1
6714_1_1_1_64_cov_61	.	SNV	50	50	.	.	.	coverage=1;variantSeq=T;confidence=8;reference=C
6714_1_1_1_64_cov_61	.	SNV	52	52	.	.	.	coverage=1;variantSeq=T;confidence=8;reference=G
6714_1_1_1_64_cov_61	.	SNV	53	53	.	.	.	coverage=1;variantSeq=C;confidence=8;reference=T
6714_1_1_1_64_cov_61	.	insertion	53	53	.	.	.	length=1;variantSeq=T;confidence=8;coverage=1
6714_1_1_1_64_cov_61	.	SNV	55	55	.	.	.	coverage=1;variantSeq=T;confidence=8;reference=G
6714_1_1_1_64_cov_61	.	insertion	55	55	.	.	.	length=2;variantSeq=GC;confidence=8;coverage=1
6714_1_1_1_64_cov_61	.	SNV	56	56	.	.	.	coverage=1;variantSeq=T;confidence=8;reference=G
6714_1_1_1_64_cov_61	.	SNV	57	57	.	.	.	coverage=1;variantSeq=A;confidence=8;reference=T
6714_1_1_1_64_cov_61	.	SNV	59	59	.	.	.	coverage=1;variantSeq=A;confidence=8;reference=C
6714_1_1_1_64_cov_61	.	SNV	60	60	.	.	.	coverage=1;variantSeq=T;confidence=8;reference=G
6714_1_1_1_64_cov_61	.	insertion	60	60	.	.	.	length=1;variantSeq=C;confidence=8;coverage=1
6714_1_1_1_64_cov_61	.	SNV	61	61	.	.	.	coverage=1;variantSeq=T;confidence=8;reference=G
6714_1_1_1_64_cov_61	.	SNV	62	62	.	.	.	coverage=1;variantSeq=C;confidence=8;reference=A
6714_1_1_1_64_cov_61	.	SNV	63	63	.	.	.	coverage=1;variantSeq=C;confidence=8;reference=A
6714_1_1_1_64_cov_61	.	SNV	66	66	.	.	.	coverage=1;variantSeq=G;confidence=8;reference=T
6714_1_1_1_64_cov_61	.	SNV	68	68	.	.	.	coverage=1;variantSeq=C;confidence=8;reference=A
6714_1_1_1_64_cov_61	.	SNV	69	69	.	.	.	coverage=1;variantSeq=C;confidence=8;reference=T
6714_1_1_1_64_cov_61	.	SNV	70	70	.	.	.	coverage=1;variantSeq=T;confidence=8;reference=C
6714_1_1_1_64_cov_61	.	SNV	71	71	.	.	.	coverage=1;variantSeq=A;confidence=8;reference=G
6714_1_1_1_64_cov_61	.	insertion	71	71	.	.	.	length=1;variantSeq=C;confidence=8;coverage=1
6714_1_1_1_64_cov_61	.	SNV	75	75	.	.	.	coverage=1;variantSeq=T;confidence=8;reference=A
6714_1_1_1_64_cov_61	.	SNV	76	76	.	.	.	coverage=1;variantSeq=C;confidence=8;reference=A
6714_1_1_1_64_cov_61	.	SNV	78	78	.	.	.	coverage=1;variantSeq=C;confidence=8;reference=A
6714_1_1_1_64_cov_61	.	SNV	79	79	.	.	.	coverage=1;variantSeq=G;confidence=8;reference=C
6714_1_1_1_64_cov_61	.	insertion	79	79	.	.	.	length=1;variantSeq=C;confidence=8;coverage=1
6714_1_1_1_64_cov_61	.	SNV	80	80	.	.	.	coverage=1;variantSeq=C;confidence=8;reference=G
6714_1_1_1_64_cov_61	.	SNV	81	81	.	.	.	coverage=1;variantSeq=C;confidence=8;reference=G
6714_1_1_1_64_cov_61	.	insertion	81	81	.	.	.	length=1;variantSeq=C;confidence=8;coverage=1
6714_1_1_1_64_cov_61	.	SNV	84	84	.	.	.	coverage=1;variantSeq=C;confidence=8;reference=T
6714_1_1_1_64_cov_61	.	insertion	84	84	.	.	.	length=1;variantSeq=C;confidence=8;coverage=1
6714_1_1_1_64_cov_61	.	SNV	85	85	.	.	.	coverage=1;variantSeq=G;confidence=8;reference=C
6714_1_1_1_64_cov_61	.	insertion	85	85	.	.	.	length=2;variantSeq=GT;confidence=8;coverage=1
6714_1_1_1_64_cov_61	.	insertion	86	86	.	.	.	length=1;variantSeq=T;confidence=8;coverage=1
6714_1_1_1_64_cov_61	.	SNV	87	87	.	.	.	coverage=1;variantSeq=G;confidence=8;reference=C
6714_1_1_1_64_cov_61	.	SNV	88	88	.	.	.	coverage=1;variantSeq=G;confidence=8;reference=C
6714_1_1_1_64_cov_61	.	insertion	88	88	.	.	.	length=1;variantSeq=G;confidence=8;coverage=1
6714_1_1_1_64_cov_61	.	SNV	89	89	.	.	.	coverage=1;variantSeq=G;confidence=8;reference=A
6714_1_1_1_64_cov_61	.	insertion	89	89	.	.	.	length=1;variantSeq=G;confidence=8;coverage=1
6714_1_1_1_64_cov_61	.	insertion	90	90	.	.	.	length=1;variantSeq=C;confidence=8;coverage=1
6714_1_1_1_64_cov_61	.	SNV	91	91	.	.	.	coverage=1;variantSeq=A;confidence=8;reference=C
6714_1_1_1_64_cov_61	.	SNV	92	92	.	.	.	coverage=1;variantSeq=T;confidence=8;reference=C
6714_1_1_1_64_cov_61	.	SNV	93	93	.	.	.	coverage=1;variantSeq=G;confidence=8;reference=C
6714_1_1_1_64_cov_61	.	SNV	94	94	.	.	.	coverage=1;variantSeq=A;confidence=8;reference=T
6714_1_1_1_64_cov_61	.	SNV	95	95	.	.	.	coverage=1;variantSeq=C;confidence=8;reference=G
6714_1_1_1_64_cov_61	.	SNV	96	96	.	.	.	coverage=1;variantSeq=G;confidence=8;reference=C
6714_1_1_1_64_cov_61	.	insertion	96	96	.	.	.	length=1;variantSeq=G;confidence=8;coverage=1
6714_1_1_1_64_cov_61	.	SNV	98	98	.	.	.	coverage=1;variantSeq=G;confidence=8;reference=T
6714_1_1_1_64_cov_61	.	SNV	99	99	.	.	.	coverage=1;variantSeq=A;confidence=8;reference=C
6714_1_1_1_64_cov_61	.	SNV	100	100	.	.	.	coverage=1;variantSeq=T;confidence=8;reference=C
6714_1_1_1_64_cov_61	.	SNV	102	102	.	.	.	coverage=1;variantSeq=T;confidence=8;reference=G
6714_1_1_1_100_cov_50	.	SNV	21	21	.	.	.	coverage=1;variantSeq=C;confidence=8;reference=A
6714_1_1_1_100_cov_50	.	insertion	28	28	.	.	.	length=1;variantSeq=A;confidence=8;coverage=1
6714_1_1_1_100_cov_50	.	insertion	34	34	.	.	.	length=1;variantSeq=A;confidence=3;coverage=2
6714_1_1_1_100_cov_50	.	insertion	41	41	.	.	.	length=1;variantSeq=G;confidence=3;coverage=2
6714_1_1_1_100_cov_50	.	SNV	118	118	.	.	.	coverage=1;variantSeq=C;confidence=8;reference=G
6714_1_1_1_100_cov_50	.	insertion	119	119	.	.	.	length=1;variantSeq=C;confidence=8;coverage=1
6714_1_1_1_100_cov_50	.	deletion	122	122	.	.	.	length=1;confidence=8;coverage=1;reference=C
6714_1_1_1_100_cov_50	.	deletion	124	124	.	.	.	length=1;confidence=8;coverage=1;reference=G
6714_1_1_1_100_cov_50	.	deletion	127	127	.	.	.	length=1;confidence=8;coverage=1;reference=G
6714_1_1_1_99_cov_61	.	SNV	79	79	.	.	.	coverage=163;variantSeq=T;confidence=15;reference=G
6714_1_1_1_99_cov_61	.	SNV	112	112	.	.	.	coverage=173;variantSeq=T;confidence=38;reference=C
6714_1_1_1_82_cov_30	.	SNV	3914	3914	.	.	.	coverage=104;variantSeq=T;confidence=93;reference=C
6714_1_1_1_82_cov_30	.	SNV	12894	12894	.	.	.	coverage=151;variantSeq=C;confidence=93;reference=T
6714_1_1_1_102_cov_27	.	SNV	747	747	.	.	.	coverage=141;variantSeq=T;confidence=93;reference=C
6714_1_1_1_102_cov_27	.	SNV	806	806	.	.	.	coverage=135;variantSeq=T;confidence=93;reference=C
6714_1_1_1_102_cov_27	.	SNV	817	817	.	.	.	coverage=121;variantSeq=A;confidence=93;reference=C
6714_1_1_1_102_cov_27	.	SNV	3861	3861	.	.	.	coverage=210;variantSeq=C;confidence=93;reference=T
6714_1_1_1_102_cov_27	.	SNV	3881	3881	.	.	.	coverage=210;variantSeq=T;confidence=93;reference=C
6714_1_1_1_107_cov_32	.	insertion	14976	14976	.	.	.	length=2;variantSeq=AA;confidence=8;coverage=104
6714_1_1_1_107_cov_32	.	SNV	14977	14977	.	.	.	coverage=104;variantSeq=A;confidence=8;reference=T
6714_1_1_1_111_cov_28	.	SNV	18428	18428	.	.	.	coverage=102;variantSeq=T;confidence=93;reference=C
6714_1_1_1_111_cov_28	.	SNV	18487	18487	.	.	.	coverage=100;variantSeq=T;confidence=93;reference=C
6714_1_1_1_111_cov_28	.	SNV	27752	27752	.	.	.	coverage=140;variantSeq=C;confidence=93;reference=T
6714_1_1_1_111_cov_28	.	SNV	27890	27890	.	.	.	coverage=179;variantSeq=G;confidence=38;reference=A
6714_1_1_1_111_cov_28	.	SNV	28041	28041	.	.	.	coverage=104;variantSeq=C;confidence=30;reference=T
6714_1_1_1_111_cov_28	.	SNV	28135	28135	.	.	.	coverage=108;variantSeq=G;confidence=93;reference=A
6714_1_1_1_115_cov_28	.	SNV	4880	4880	.	.	.	coverage=93;variantSeq=C;confidence=93;reference=T
6714_1_1_1_115_cov_28	.	SNV	4900	4900	.	.	.	coverage=93;variantSeq=T;confidence=93;reference=C
6714_1_1_1_115_cov_28	.	SNV	9411	9411	.	.	.	coverage=131;variantSeq=T;confidence=93;reference=C
6714_1_1_1_115_cov_28	.	SNV	9470	9470	.	.	.	coverage=102;variantSeq=T;confidence=93;reference=C
6714_1_1_1_119_cov_67	.	SNV	15	15	.	.	.	coverage=1;variantSeq=G;confidence=8;reference=T
6714_1_1_1_119_cov_67	.	SNV	16	16	.	.	.	coverage=1;variantSeq=G;confidence=8;reference=A
6714_1_1_1_119_cov_67	.	SNV	17	17	.	.	.	coverage=1;variantSeq=T;confidence=8;reference=A
6714_1_1_1_119_cov_67	.	SNV	18	18	.	.	.	coverage=1;variantSeq=C;confidence=8;reference=A
6714_1_1_1_119_cov_67	.	SNV	20	20	.	.	.	coverage=1;variantSeq=G;confidence=8;reference=A
6714_1_1_1_119_cov_67	.	SNV	21	21	.	.	.	coverage=1;variantSeq=G;confidence=8;reference=T
6714_1_1_1_119_cov_67	.	SNV	23	23	.	.	.	coverage=1;variantSeq=T;confidence=8;reference=A
6714_1_1_1_119_cov_67	.	SNV	24	24	.	.	.	coverage=1;variantSeq=A;confidence=8;reference=T
6714_1_1_1_119_cov_67	.	SNV	25	25	.	.	.	coverage=1;variantSeq=A;confidence=8;reference=C
6714_1_1_1_119_cov_67	.	SNV	26	26	.	.	.	coverage=1;variantSeq=G;confidence=8;reference=T
6714_1_1_1_119_cov_67	.	SNV	28	28	.	.	.	coverage=1;variantSeq=T;confidence=8;reference=A
6714_1_1_1_119_cov_67	.	SNV	29	29	.	.	.	coverage=1;variantSeq=C;confidence=8;reference=A
6714_1_1_1_119_cov_67	.	SNV	30	30	.	.	.	coverage=1;variantSeq=T;confidence=8;reference=G
6714_1_1_1_119_cov_67	.	SNV	31	31	.	.	.	coverage=1;variantSeq=A;confidence=8;reference=G
6714_1_1_1_119_cov_67	.	SNV	32	32	.	.	.	coverage=1;variantSeq=C;confidence=8;reference=T
6714_1_1_1_119_cov_67	.	SNV	33	33	.	.	.	coverage=1;variantSeq=T;confidence=8;reference=C
6714_1_1_1_119_cov_67	.	insertion	33	33	.	.	.	length=1;variantSeq=G;confidence=8;coverage=1
6714_1_1_1_119_cov_67	.	SNV	34	34	.	.	.	coverage=1;variantSeq=T;confidence=8;reference=A
6714_1_1_1_119_cov_67	.	SNV	35	35	.	.	.	coverage=1;variantSeq=T;confidence=8;reference=A
6714_1_1_1_119_cov_67	.	SNV	36	36	.	.	.	coverage=1;variantSeq=T;confidence=8;reference=G
6714_1_1_1_119_cov_67	.	SNV	37	37	.	.	.	coverage=1;variantSeq=T;confidence=8;reference=G
6714_1_1_1_119_cov_67	.	SNV	38	38	.	.	.	coverage=1;variantSeq=T;confidence=8;reference=G
6714_1_1_1_119_cov_67	.	insertion	39	39	.	.	.	length=1;variantSeq=C;confidence=8;coverage=1
6714_1_1_1_119_cov_67	.	SNV	41	41	.	.	.	coverage=1;variantSeq=C;confidence=8;reference=T
6714_1_1_1_119_cov_67	.	SNV	43	43	.	.	.	coverage=1;variantSeq=C;confidence=8;reference=G
6714_1_1_1_119_cov_67	.	SNV	44	44	.	.	.	coverage=1;variantSeq=C;confidence=8;reference=A
6714_1_1_1_119_cov_67	.	SNV	46	46	.	.	.	coverage=1;variantSeq=C;confidence=8;reference=T
6714_1_1_1_119_cov_67	.	SNV	47	47	.	.	.	coverage=1;variantSeq=A;confidence=8;reference=C
6714_1_1_1_119_cov_67	.	insertion	47	47	.	.	.	length=1;variantSeq=T;confidence=8;coverage=1
6714_1_1_1_119_cov_67	.	SNV	48	48	.	.	.	coverage=1;variantSeq=A;confidence=8;reference=C
6714_1_1_1_119_cov_67	.	SNV	49	49	.	.	.	coverage=1;variantSeq=A;confidence=8;reference=C
6714_1_1_1_119_cov_67	.	deletion	50	50	.	.	.	length=1;confidence=8;coverage=1;reference=G
6714_1_1_1_119_cov_67	.	SNV	52	52	.	.	.	coverage=1;variantSeq=G;confidence=8;reference=T
6714_1_1_1_119_cov_67	.	SNV	54	54	.	.	.	coverage=1;variantSeq=A;confidence=8;reference=T
6714_1_1_1_119_cov_67	.	SNV	55	55	.	.	.	coverage=1;variantSeq=G;confidence=8;reference=C
6714_1_1_1_119_cov_67	.	SNV	56	56	.	.	.	coverage=1;variantSeq=T;confidence=8;reference=G
6714_1_1_1_119_cov_67	.	SNV	57	57	.	.	.	coverage=1;variantSeq=T;confidence=8;reference=C
6714_1_1_1_119_cov_67	.	SNV	59	59	.	.	.	coverage=1;variantSeq=C;confidence=8;reference=G
6714_1_1_1_119_cov_67	.	insertion	59	59	.	.	.	length=1;variantSeq=G;confidence=8;coverage=1
6714_1_1_1_119_cov_67	.	SNV	61	61	.	.	.	coverage=1;variantSeq=G;confidence=8;reference=A
6714_1_1_1_119_cov_67	.	SNV	62	62	.	.	.	coverage=1;variantSeq=C;confidence=8;reference=A
6714_1_1_1_119_cov_67	.	SNV	63	63	.	.	.	coverage=1;variantSeq=A;confidence=8;reference=T
6714_1_1_1_119_cov_67	.	SNV	65	65	.	.	.	coverage=1;variantSeq=C;confidence=8;reference=A
6714_1_1_1_119_cov_67	.	SNV	66	66	.	.	.	coverage=1;variantSeq=T;confidence=8;reference=C
6714_1_1_1_119_cov_67	.	deletion	68	68	.	.	.	length=1;confidence=8;coverage=1;reference=G
6714_1_1_1_119_cov_67	.	SNV	69	69	.	.	.	coverage=1;variantSeq=T;confidence=8;reference=C
6714_1_1_1_119_cov_67	.	SNV	70	70	.	.	.	coverage=1;variantSeq=A;confidence=
