# Supplementary material for: DNA Methylation Assessed by SMRT Sequencing Is Linked to Mutations in Neisseria meningitidis Isolates
Source: PLoS One. 2015 Dec 11;10(12):e0144612. doi: 10.1371/journal.pone.0144612 (PMC4676702; doi:10.1371/journal.pone.0144612)
Supplement: S2 Text — (GFF) [file pone.0144612.s004.gff]

##gff-version 3
##source kineticModificationDetector 0.1
##sequence-header AL157959.1 gi|30407145|emb|AL157959.1|
AL157959.1	kinModCall	modified_base	3	3	30	-	.	IPDRatio=1.95;context=AGTATTATGTGCTTTTTCAGGTANNNNNNNNNNNNNNNNNN;coverage=37
AL157959.1	kinModCall	modified_base	49	49	22	-	.	IPDRatio=1.57;context=TTTTAGTGATTGAGAAAGAAGGCAGTGTTTAGGGCGGATAC;coverage=57
AL157959.1	kinModCall	modified_base	207	207	24	-	.	IPDRatio=1.68;context=CAACGACGGCGAGGAAGTGTTTGCCGTGATGGATGGCGAAG;coverage=63
AL157959.1	kinModCall	modified_base	275	275	133	-	.	IPDRatio=12.55;context=GACATCGCCAATATGAACGGCACCACCGTGCGCCTGCACTG;coverage=50
AL157959.1	kinModCall	modified_base	282	282	26	-	.	IPDRatio=1.59;context=CGCACTCGACATCGCCAATATGAACGGCACCACCGTGCGCC;coverage=49
AL157959.1	kinModCall	modified_base	410	410	22	-	.	IPDRatio=1.63;context=GGGGATTGTTCAGATAAAAATGAGATTTTCAGACGACGTTT;coverage=84
AL157959.1	kinModCall	modified_base	425	425	33	-	.	IPDRatio=1.80;context=TCGGTATGACCTTCTGGGGATTGTTCAGATAAAAATGAGAT;coverage=87
AL157959.1	kinModCall	modified_base	432	432	22	-	.	IPDRatio=1.64;context=GTCTTGCTCGGTATGACCTTCTGGGGATTGTTCAGATAAAA;coverage=89
AL157959.1	kinModCall	modified_base	433	433	93	-	.	IPDRatio=4.24;context=GGTCTTGCTCGGTATGACCTTCTGGGGATTGTTCAGATAAA;coverage=85
AL157959.1	kinModCall	modified_base	434	434	178	-	.	IPDRatio=7.65;context=TGGTCTTGCTCGGTATGACCTTCTGGGGATTGTTCAGATAA;coverage=88
AL157959.1	kinModCall	modified_base	441	441	22	-	.	IPDRatio=1.44;context=GGCGTATTGGTCTTGCTCGGTATGACCTTCTGGGGATTGTT;coverage=88
AL157959.1	kinModCall	modified_base	461	461	27	-	.	IPDRatio=2.42;context=ACGCTGCCGCTATGGTGTTCGGCGTATTGGTCTTGCTCGGT;coverage=86
AL157959.1	kinModCall	modified_base	544	544	38	-	.	IPDRatio=1.73;context=CGGTATTGTCAACGGCTCTGCCAGACTGGTCGGCGCGGTTG;coverage=66
AL157959.1	kinModCall	modified_base	545	545	126	-	.	IPDRatio=5.85;context=ACGGTATTGTCAACGGCTCTGCCAGACTGGTCGGCGCGGTT;coverage=66
AL157959.1	kinModCall	modified_base	599	599	76	-	.	IPDRatio=5.39;context=CACGCGCATTGGGTACCTTCTTCTGGAAAGTCGGCGATACC;coverage=72
AL157959.1	kinModCall	modified_base	604	604	27	-	.	IPDRatio=1.70;context=AGGCACACGCGCATTGGGTACCTTCTTCTGGAAAGTCGGCG;coverage=71
AL157959.1	kinModCall	modified_base	605	605	31	-	.	IPDRatio=1.81;context=AAGGCACACGCGCATTGGGTACCTTCTTCTGGAAAGTCGGC;coverage=66
AL157959.1	kinModCall	modified_base	606	606	144	-	.	IPDRatio=8.84;context=AAAGGCACACGCGCATTGGGTACCTTCTTCTGGAAAGTCGG;coverage=70
AL157959.1	kinModCall	modified_base	644	644	21	-	.	IPDRatio=1.77;context=AATACTACCTTGATGCCCTGTATTTCAACGTTTTCGCCAAA;coverage=74
AL157959.1	kinModCall	modified_base	662	662	25	-	.	IPDRatio=1.60;context=ACGTTTTGTTTGAAAACAAATACTACCTTGATGCCCTGTAT;coverage=70
AL157959.1	kinModCall	modified_base	688	688	30	-	.	IPDRatio=1.71;context=AATCGCGCAGGCGTTCCGTCCGGTTTACGTTTTGTTTGAAA;coverage=70
AL157959.1	kinModCall	modified_base	689	689	36	-	.	IPDRatio=2.73;context=AAATCGCGCAGGCGTTCCGTCCGGTTTACGTTTTGTTTGAA;coverage=78
AL157959.1	kinModCall	modified_base	690	690	65	-	.	IPDRatio=2.63;context=AAAATCGCGCAGGCGTTCCGTCCGGTTTACGTTTTGTTTGA;coverage=77
AL157959.1	kinModCall	modified_base	694	694	22	-	.	IPDRatio=1.85;context=TGCGAAAATCGCGCAGGCGTTCCGTCCGGTTTACGTTTTGT;coverage=72
AL157959.1	kinModCall	modified_base	741	741	93	-	.	IPDRatio=2.96;context=GGCGTATTGAGCGCATGGCTCCTATACGTCAAACTGCCGCA;coverage=95
AL157959.1	kinModCall	modified_base	742	742	138	-	.	IPDRatio=3.60;context=AGGCGTATTGAGCGCATGGCTCCTATACGTCAAACTGCCGC;coverage=93
AL157959.1	kinModCall	modified_base	743	743	152	-	.	IPDRatio=4.59;context=CAGGCGTATTGAGCGCATGGCTCCTATACGTCAAACTGCCG;coverage=98
AL157959.1	kinModCall	modified_base	746	746	27	-	.	IPDRatio=1.81;context=TCGCAGGCGTATTGAGCGCATGGCTCCTATACGTCAAACTG;coverage=95
AL157959.1	kinModCall	modified_base	783	783	23	-	.	IPDRatio=1.50;context=TCGCACAGCCTGCATTCGCCCGTTCTCTATCTCGCTATCGC;coverage=78
AL157959.1	kinModCall	modified_base	915	915	24	-	.	IPDRatio=1.63;context=ATCATCGGCTACATCGCCATCGAACCCATGCTTTACGGCGA;coverage=66
AL157959.1	kinModCall	modified_base	979	979	21	-	.	IPDRatio=1.57;context=CAATCCGCACGAAAGCCCGTTGGTGGTTACCCTGCCTTTGA;coverage=49
AL157959.1	kinModCall	modified_base	1095	1095	24	-	.	IPDRatio=1.58;context=TTTTACGCGTTCCGCCAATACTTTATGGTGTTCCACGGCGA;coverage=58
AL157959.1	kinModCall	modified_base	1122	1122	24	-	.	IPDRatio=1.77;context=GTCCTCGCCAGCGTGTTTGTTACCGCGTTTTACGCGTTCCG;coverage=70
AL157959.1	kinModCall	modified_base	1176	1176	24	-	.	IPDRatio=1.81;context=ATCGAAGCGGCGAAATACAGCACCCTGCCGGGCAGCGGCTT;coverage=80
AL157959.1	kinModCall	modified_base	1305	1305	23	-	.	IPDRatio=1.55;context=GACCAAGATATGCGCCACATGGGTAACCTGAAAAAATACAT;coverage=76
AL157959.1	kinModCall	modified_base	1407	1407	26	-	.	IPDRatio=1.69;context=GCGTCTGCCTATTCCGTGGCGATGTTCCATGTGATGACCCA;coverage=71
AL157959.1	kinModCall	modified_base	1433	1433	38	-	.	IPDRatio=2.45;context=TGGGCTATATGACCGTGGCTCTGGGCGCGTCTGCCTATTCC;coverage=69
AL157959.1	kinModCall	modified_base	1434	1434	49	-	.	IPDRatio=2.64;context=CTGGGCTATATGACCGTGGCTCTGGGCGCGTCTGCCTATTC;coverage=66
AL157959.1	kinModCall	modified_base	1435	1435	95	-	.	IPDRatio=4.50;context=ACTGGGCTATATGACCGTGGCTCTGGGCGCGTCTGCCTATT;coverage=65
AL157959.1	kinModCall	modified_base	1439	1439	21	-	.	IPDRatio=1.65;context=CGCAACTGGGCTATATGACCGTGGCTCTGGGCGCGTCTGCC;coverage=66
AL157959.1	kinModCall	modified_base	1476	1476	22	-	.	IPDRatio=1.60;context=AACGACATCAAACGTGTGGTTGCGTATTCCACCCTGTCGCA;coverage=81
AL157959.1	kinModCall	modified_base	1512	1512	31	-	.	IPDRatio=1.65;context=ACCGCCCTGTTTATGGGTTTCTTGGGCGTGATTCAAAACGA;coverage=100
AL157959.1	kinModCall	modified_base	1554	1554	38	-	.	IPDRatio=1.62;context=AGTAGCACTGCGCTGTCTGTCATCATGGTGATTGGTGCGAT;coverage=107
AL157959.1	kinModCall	modified_base	1689	1689	48	-	.	IPDRatio=2.18;context=GCACAATTCCCGCTGCACGTCTGGCTGCCCGATTCGATGGA;coverage=74
AL157959.1	kinModCall	modified_base	1690	1690	34	-	.	IPDRatio=1.79;context=GGCACAATTCCCGCTGCACGTCTGGCTGCCCGATTCGATGG;coverage=74
AL157959.1	kinModCall	modified_base	1691	1691	73	-	.	IPDRatio=3.00;context=CGGCACAATTCCCGCTGCACGTCTGGCTGCCCGATTCGATG;coverage=75
AL157959.1	kinModCall	modified_base	1694	1694	33	-	.	IPDRatio=1.65;context=AATCGGCACAATTCCCGCTGCACGTCTGGCTGCCCGATTCG;coverage=72
AL157959.1	kinModCall	modified_base	1695	1695	26	-	.	IPDRatio=1.97;context=AAATCGGCACAATTCCCGCTGCACGTCTGGCTGCCCGATTC;coverage=73
AL157959.1	kinModCall	modified_base	1777	1777	24	-	.	IPDRatio=1.77;context=TGCCACCATCCAGCTTTTCCCCGGTGTGGAATGGTCGTTGA;coverage=108
AL157959.1	kinModCall	modified_base	1778	1778	52	-	.	IPDRatio=2.52;context=ATGCCACCATCCAGCTTTTCCCCGGTGTGGAATGGTCGTTG;coverage=101
AL157959.1	kinModCall	modified_base	1782	1782	30	-	.	IPDRatio=1.57;context=CAAAATGCCACCATCCAGCTTTTCCCCGGTGTGGAATGGTC;coverage=107
AL157959.1	kinModCall	modified_base	1866	1866	21	-	.	IPDRatio=1.40;context=TTTTTGCTCGGTATCGGCTTGGTGCTTGCCTATTTCGGCGG;coverage=115
AL157959.1	kinModCall	modified_base	1945	1945	25	-	.	IPDRatio=1.56;context=CGGTTTCTATTTCAAACGCCCGAGCGCGACATTTGCCAACC;coverage=97
AL157959.1	kinModCall	modified_base	1947	1947	45	-	.	IPDRatio=1.82;context=ATCGGTTTCTATTTCAAACGCCCGAGCGCGACATTTGCCAA;coverage=108
AL157959.1	kinModCall	modified_base	1948	1948	21	-	.	IPDRatio=1.92;context=GATCGGTTTCTATTTCAAACGCCCGAGCGCGACATTTGCCA;coverage=105
AL157959.1	kinModCall	modified_base	1976	1976	33	-	.	IPDRatio=2.03;context=AAGCTGTGGGTTTGGTGTCGTATCTCTTGATCGGTTTCTAT;coverage=91
AL157959.1	kinModCall	modified_base	1977	1977	23	-	.	IPDRatio=1.48;context=GAAGCTGTGGGTTTGGTGTCGTATCTCTTGATCGGTTTCTA;coverage=91
AL157959.1	kinModCall	modified_base	1989	1989	46	-	.	IPDRatio=1.92;context=TTCTTCGGTTGGGAAGCTGTGGGTTTGGTGTCGTATCTCTT;coverage=94
AL157959.1	kinModCall	modified_base	1992	1992	24	-	.	IPDRatio=1.59;context=CTCTTCTTCGGTTGGGAAGCTGTGGGTTTGGTGTCGTATCT;coverage=92
AL157959.1	kinModCall	modified_base	2031	2031	29	-	.	IPDRatio=1.62;context=AGCATGTTGATGCTGATTATGAGCAACAACTTCATCCAGCT;coverage=103
AL157959.1	kinModCall	modified_base	2070	2070	23	-	.	IPDRatio=1.60;context=TACCAACGCTTCTTCAGCTATATTTCTTTGTTTACTTTCAG;coverage=120
AL157959.1	kinModCall	modified_base	2111	2111	20	-	.	IPDRatio=1.45;context=ATATCTACACCATCGGCTATATGCACGATGAAAAAGTCGGC;coverage=115
AL157959.1	kinModCall	modified_base	2112	2112	37	-	.	IPDRatio=1.71;context=CATATCTACACCATCGGCTATATGCACGATGAAAAAGTCGG;coverage=116
AL157959.1	kinModCall	modified_base	2233	2233	66	-	.	IPDRatio=2.09;context=GTTTGACGAGAACGTCTATACCTGGCTGACGATGGGCGGTT;coverage=116
AL157959.1	kinModCall	modified_base	2234	2234	98	-	.	IPDRatio=2.84;context=AGTTTGACGAGAACGTCTATACCTGGCTGACGATGGGCGGT;coverage=113
AL157959.1	kinModCall	modified_base	2236	2236	35	-	.	IPDRatio=1.61;context=CAAGTTTGACGAGAACGTCTATACCTGGCTGACGATGGGCG;coverage=119
AL157959.1	kinModCall	modified_base	2368	2368	21	-	.	IPDRatio=1.90;context=CTCGCTGATTGCGGGTTTATTCGGCAACAAAATCGGACGTG;coverage=88
AL157959.1	kinModCall	modified_base	2570	2570	28	-	.	IPDRatio=1.75;context=AATATCTGGTGTTACAAAAGCCGTGGTGTGATTTATTTACT;coverage=71
AL157959.1	kinModCall	modified_base	2586	2586	36	-	.	IPDRatio=2.06;context=TTGAAATACAGTATGGAATATCTGGTGTTACAAAAGCCGTG;coverage=78
AL157959.1	kinModCall	modified_base	2587	2587	82	-	.	IPDRatio=2.76;context=CTTGAAATACAGTATGGAATATCTGGTGTTACAAAAGCCGT;coverage=79
AL157959.1	kinModCall	modified_base	2589	2589	34	-	.	IPDRatio=1.64;context=GCCTTGAAATACAGTATGGAATATCTGGTGTTACAAAAGCC;coverage=75
AL157959.1	kinModCall	modified_base	2590	2590	26	-	.	IPDRatio=1.56;context=CGCCTTGAAATACAGTATGGAATATCTGGTGTTACAAAAGC;coverage=77
AL157959.1	kinModCall	modified_base	2628	2628	22	-	.	IPDRatio=1.48;context=GGTTTTACAGAGCTGATTTTGAGTGGTGGCGGAGTCCACGC;coverage=106
AL157959.1	kinModCall	modified_base	2687	2687	33	-	.	IPDRatio=1.61;context=TTGGTGGTAAAGAGGCGGCGGATAAATTATTAAGTACGGGG;coverage=100
AL157959.1	kinModCall	modified_base	2703	2703	26	-	.	IPDRatio=1.54;context=CAAATTGTAAATGAATTTGGTGGTAAAGAGGCGGCGGATAA;coverage=100
AL157959.1	kinModCall	modified_base	2706	2706	36	-	.	IPDRatio=1.77;context=TTACAAATTGTAAATGAATTTGGTGGTAAAGAGGCGGCGGA;coverage=85
AL157959.1	kinModCall	modified_base	2865	2865	56	-	.	IPDRatio=2.11;context=CGGATGAGAAAAGAAATTCTGGGTAAGAATAATCCGGTCTG;coverage=87
AL157959.1	kinModCall	modified_base	2867	2867	42	-	.	IPDRatio=2.03;context=AGCGGATGAGAAAAGAAATTCTGGGTAAGAATAATCCGGTC;coverage=78
AL157959.1	kinModCall	modified_base	2868	2868	79	-	.	IPDRatio=2.79;context=GAGCGGATGAGAAAAGAAATTCTGGGTAAGAATAATCCGGT;coverage=74
AL157959.1	kinModCall	modified_base	2869	2869	60	-	.	IPDRatio=2.84;context=GGAGCGGATGAGAAAAGAAATTCTGGGTAAGAATAATCCGG;coverage=82
AL157959.1	kinModCall	modified_base	2872	2872	41	-	.	IPDRatio=1.76;context=ACGGGAGCGGATGAGAAAAGAAATTCTGGGTAAGAATAATC;coverage=78
AL157959.1	kinModCall	modified_base	2914	2914	54	-	.	IPDRatio=2.06;context=ATTTCAGACTGTTTCAGACGACCTGATTTGGTAGGTGATCA;coverage=73
AL157959.1	kinModCall	modified_base	3105	3105	43	-	.	IPDRatio=1.94;context=TGGCAAAATGTAAGCAAAACCCTGTATTTGCAGGCGATGGA;coverage=104
AL157959.1	kinModCall	modified_base	3131	3131	23	-	.	IPDRatio=1.60;context=AGAAAAACCTGAAAAAAGTCGTGAACTGGCAAAATGTAAGC;coverage=106
AL157959.1	kinModCall	modified_base	3171	3171	38	-	.	IPDRatio=2.03;context=AATGGCAGAAGTACCCGCATCTGGCTGGATTTGGTGCTGAA;coverage=105
AL157959.1	kinModCall	modified_base	3172	3172	90	-	.	IPDRatio=2.64;context=TAATGGCAGAAGTACCCGCATCTGGCTGGATTTGGTGCTGA;coverage=105
AL157959.1	kinModCall	modified_base	3173	3173	92	-	.	IPDRatio=2.62;context=GTAATGGCAGAAGTACCCGCATCTGGCTGGATTTGGTGCTG;coverage=99
AL157959.1	kinModCall	modified_base	3183	3183	27	-	.	IPDRatio=1.52;context=TTTTTGGAGGGTAATGGCAGAAGTACCCGCATCTGGCTGGA;coverage=106
AL157959.1	kinModCall	modified_base	3374	3374	20	-	.	IPDRatio=2.24;context=TTCACCGTTACCTGTTCGGCGGCTTATATGATTTTGCGGGT;coverage=40
AL157959.1	kinModCall	modified_base	3375	3375	43	-	.	IPDRatio=2.22;context=ATTCACCGTTACCTGTTCGGCGGCTTATATGATTTTGCGGG;coverage=41
AL157959.1	kinModCall	modified_base	3416	3416	41	-	.	IPDRatio=2.62;context=TCGACCGTATCGAAGTCGGTACCACCGCGGGCCTGCAACAG;coverage=43
AL157959.1	kinModCall	modified_base	3417	3417	93	-	.	IPDRatio=10.13;context=ATCGACCGTATCGAAGTCGGTACCACCGCGGGCCTGCAACA;coverage=47
AL157959.1	kinModCall	modified_base	3470	3470	23	-	.	IPDRatio=1.51;context=CCATAGACGAACAAAGCCTGCATAATGCCCGCCGCCTGTTT;coverage=78
AL157959.1	kinModCall	modified_base	3513	3513	35	-	.	IPDRatio=1.75;context=ACACCGATGCCGTCTGAAAACCCGATAGGAAAAACGATGAA;coverage=75
AL157959.1	kinModCall	modified_base	3566	3566	28	-	.	IPDRatio=1.59;context=CCGATTTGGACGAGTTGAAAGGGTAAAGGTAGGTTGGGTCG;coverage=84
AL157959.1	kinModCall	modified_base	3627	3627	22	-	.	IPDRatio=1.47;context=TCTGCCATCGGTTTGGCGATTATGGTGCTGGTGTACCGCAA;coverage=77
AL157959.1	kinModCall	modified_base	3718	3718	22	-	.	IPDRatio=1.74;context=GAACTTCAACTTTATCGCCTTTTCGCAACATTTGGGCGATA;coverage=94
AL157959.1	kinModCall	modified_base	3719	3719	48	-	.	IPDRatio=2.03;context=TGAACTTCAACTTTATCGCCTTTTCGCAACATTTGGGCGAT;coverage=94
AL157959.1	kinModCall	modified_base	3746	3746	24	-	.	IPDRatio=2.21;context=TGTCCATCGAGCTGATGCTTTTGGCAGTGAACTTCAACTTT;coverage=87
AL157959.1	kinModCall	modified_base	3747	3747	26	-	.	IPDRatio=1.59;context=ATGTCCATCGAGCTGATGCTTTTGGCAGTGAACTTCAACTT;coverage=88
AL157959.1	kinModCall	modified_base	3772	3772	32	-	.	IPDRatio=1.78;context=CCGCAAAAACGTGCTGGTCTTGCTGATGTCCATCGAGCTGA;coverage=96
AL157959.1	kinModCall	modified_base	3781	3781	20	-	.	IPDRatio=1.58;context=CTTTATGAACCGCAAAAACGTGCTGGTCTTGCTGATGTCCA;coverage=104
AL157959.1	kinModCall	modified_base	3846	3846	114	-	.	IPDRatio=3.21;context=ATGATTACCTTGACGCATTATCTGGTATTGGGTGCGCTCCT;coverage=96
AL157959.1	kinModCall	modified_base	3847	3847	129	-	.	IPDRatio=3.43;context=CATGATTACCTTGACGCATTATCTGGTATTGGGTGCGCTCC;coverage=98
AL157959.1	kinModCall	modified_base	3850	3850	74	-	.	IPDRatio=2.00;context=AAGCATGATTACCTTGACGCATTATCTGGTATTGGGTGCGC;coverage=103
AL157959.1	kinModCall	modified_base	3851	3851	50	-	.	IPDRatio=1.90;context=AAAGCATGATTACCTTGACGCATTATCTGGTATTGGGTGCG;coverage=93
AL157959.1	kinModCall	modified_base	3920	3920	24	-	.	IPDRatio=1.71;context=GTGAAACCGCAAACCGAATCTGCCGAAGAAAGCGAAGTTTC;coverage=104
AL157959.1	kinModCall	modified_base	4003	4003	32	-	.	IPDRatio=2.03;context=TTAATCCGAAACGTATGGATCCTGCCGACCAAGTTAAAGTA;coverage=76
AL157959.1	kinModCall	modified_base	4004	4004	27	-	.	IPDRatio=1.76;context=GTTAATCCGAAACGTATGGATCCTGCCGACCAAGTTAAAGT;coverage=76
AL157959.1	kinModCall	modified_base	4208	4208	103	-	.	IPDRatio=3.50;context=GCAGTTGCCCTGATTCTGATTCTGGTCAATCCGAAAACCGA;coverage=80
AL157959.1	kinModCall	modified_base	4209	4209	71	-	.	IPDRatio=3.19;context=GGCAGTTGCCCTGATTCTGATTCTGGTCAATCCGAAAACCG;coverage=85
AL157959.1	kinModCall	modified_base	4212	4212	35	-	.	IPDRatio=1.73;context=GTTGGCAGTTGCCCTGATTCTGATTCTGGTCAATCCGAAAA;coverage=85
AL157959.1	kinModCall	modified_base	4252	4252	46	-	.	IPDRatio=3.08;context=TCTGGCGGCACGCGCCTGTTGCCGGTGTGGTCGGCACATTG;coverage=79
AL157959.1	kinModCall	modified_base	4256	4256	35	-	.	IPDRatio=2.23;context=GGTTTCTGGCGGCACGCGCCTGTTGCCGGTGTGGTCGGCAC;coverage=78
AL157959.1	kinModCall	modified_base	4272	4272	23	-	.	IPDRatio=2.02;context=TGAAGAAATGCGTGCCGGTTTCTGGCGGCACGCGCCTGTTG;coverage=73
AL157959.1	kinModCall	modified_base	4273	4273	107	-	.	IPDRatio=4.36;context=TTGAAGAAATGCGTGCCGGTTTCTGGCGGCACGCGCCTGTT;coverage=75
AL157959.1	kinModCall	modified_base	4277	4277	43	-	.	IPDRatio=1.99;context=GACATTGAAGAAATGCGTGCCGGTTTCTGGCGGCACGCGCC;coverage=71
AL157959.1	kinModCall	modified_base	4343	4343	21	-	.	IPDRatio=1.90;context=CTGGTGGTGGTTTACGTCGGCGCCGTGATGGTGTTGTTCCT;coverage=56
AL157959.1	kinModCall	modified_base	4433	4433	66	-	.	IPDRatio=3.24;context=CCTGTTCACGCCGCTTTGCATCTGGTGTTGACCTTCTGCGT;coverage=59
AL157959.1	kinModCall	modified_base	4434	4434	66	-	.	IPDRatio=2.42;context=TCCTGTTCACGCCGCTTTGCATCTGGTGTTGACCTTCTGCG;coverage=59
AL157959.1	kinModCall	modified_base	4438	4438	46	-	.	IPDRatio=2.26;context=AAAATCCTGTTCACGCCGCTTTGCATCTGGTGTTGACCTTC;coverage=57
AL157959.1	kinModCall	modified_base	4503	4503	22	-	.	IPDRatio=1.54;context=ACTGATTTTATTTTATATTTTTGCAGTGATAATTCTTTATG;coverage=74
AL157959.1	kinModCall	modified_base	4505	4505	20	-	.	IPDRatio=1.47;context=CAACTGATTTTATTTTATATTTTTGCAGTGATAATTCTTTA;coverage=77
AL157959.1	kinModCall	modified_base	4560	4560	21	-	.	IPDRatio=1.53;context=AGACTGCTTGAAACCATATTTTTGATTAATAAAGAAAGCAT;coverage=73
AL157959.1	kinModCall	modified_base	4595	4595	46	-	.	IPDRatio=1.94;context=GATTAAGTTTGATTGTTTGCGTAACCAGGATTTTCAGACTG;coverage=69
AL157959.1	kinModCall	modified_base	4596	4596	81	-	.	IPDRatio=2.66;context=TGATTAAGTTTGATTGTTTGCGTAACCAGGATTTTCAGACT;coverage=66
AL157959.1	kinModCall	modified_base	4633	4633	23	-	.	IPDRatio=1.59;context=ATTGCGACAACGTGGATTTGTGCGGATATGGATCAACTGAT;coverage=74
AL157959.1	kinModCall	modified_base	4649	4649	29	-	.	IPDRatio=1.67;context=AATGTTGTTATTCAAAATTGCGACAACGTGGATTTGTGCGG;coverage=82
AL157959.1	kinModCall	modified_base	4698	4698	23	-	.	IPDRatio=1.51;context=ATTTGGCGAAACAAGTTTATGGTAAACAAGCAAAACCGTAT;coverage=94
AL157959.1	kinModCall	modified_base	4759	4759	75	-	.	IPDRatio=2.58;context=ATCAAACCGAATTATCGGAAACCAGACGTTTCGTTTCATCA;coverage=75
AL157959.1	kinModCall	modified_base	4861	4861	29	-	.	IPDRatio=1.69;context=TTGTTGTTTAAATTTACAAATGCAGATTTGTTTTTTCAGCC;coverage=84
AL157959.1	kinModCall	modified_base	4940	4940	36	-	.	IPDRatio=1.82;context=ATTATCTAAATTGGCTTCTTTTATAGATTGTGAGCGATTCG;coverage=82
AL157959.1	kinModCall	modified_base	4965	4965	31	-	.	IPDRatio=1.77;context=GTAGTGGTTTGTTGAAAATTTCATCATTATCTAAATTGGCT;coverage=75
AL157959.1	kinModCall	modified_base	5013	5013	29	-	.	IPDRatio=1.81;context=GCCAGCTTATTCGTCAATTTTTATCGGAACTTAATTCGGGA;coverage=94
AL157959.1	kinModCall	modified_base	5035	5035	22	-	.	IPDRatio=1.51;context=TTTAAACAATCTGCTGAAAATAGCCAGCTTATTCGTCAATT;coverage=95
AL157959.1	kinModCall	modified_base	5055	5055	22	-	.	IPDRatio=1.54;context=AATGGGGTGGGATTAAAAGTTTTAAACAATCTGCTGAAAAT;coverage=84
AL157959.1	kinModCall	modified_base	5233	5233	49	-	.	IPDRatio=1.92;context=AAATATTTAGCCGAACATGAGCCAATAGATAATTTTGAAGA;coverage=84
AL157959.1	kinModCall	modified_base	5244	5244	20	-	.	IPDRatio=1.44;context=TTAATGCATTGAAATATTTAGCCGAACATGAGCCAATAGAT;coverage=86
AL157959.1	kinModCall	modified_base	5316	5316	33	-	.	IPDRatio=1.83;context=GCAAAGCCGCTGACGCGCCGTATCGTTAATGCTTTGGGGCT;coverage=77
AL157959.1	kinModCall	modified_base	5380	5380	21	-	.	IPDRatio=1.47;context=TTGCACATGACCAAGCCGATTCTTTTGGCCATTGGCGACAA;coverage=79
AL157959.1	kinModCall	modified_base	5443	5443	39	-	.	IPDRatio=1.88;context=TGCCCGACCGATGCGATTGTGGAAACCCATATTTTTGAATA;coverage=87
AL157959.1	kinModCall	modified_base	5503	5503	23	-	.	IPDRatio=1.50;context=ACCAAGCGTTACGACATCGACCTGACCAAGTGCATCTTCTG;coverage=82
AL157959.1	kinModCall	modified_base	5551	5551	24	-	.	IPDRatio=1.86;context=ATGGCGATCAACATCGAATCGGAAGAACGCGAAGACGGCAC;coverage=101
AL157959.1	kinModCall	modified_base	5601	5601	28	-	.	IPDRatio=1.83;context=GCGAGGAACGCTGCATCGCGTGTAAATTGTGTGAAGCCGTT;coverage=72
AL157959.1	kinModCall	modified_base	5740	5740	24	-	.	IPDRatio=1.55;context=CTTGGCGAATTGGTAAAAGGTATGGGCGTAACGCTCAAAAA;coverage=81
AL157959.1	kinModCall	modified_base	5741	5741	24	-	.	IPDRatio=1.66;context=GCTTGGCGAATTGGTAAAAGGTATGGGCGTAACGCTCAAAA;coverage=74
AL157959.1	kinModCall	modified_base	5832	5832	25	-	.	IPDRatio=1.85;context=ATCAAGGTCGTCTGAAAACGCAGTTTTGAATATTTAACAGA;coverage=42
AL157959.1	kinModCall	modified_base	5922	5922	29	-	.	IPDRatio=1.79;context=GCTGATTCCGATCGGCTTCGCCTACATCGTGATTTTGGGTC;coverage=51
AL157959.1	kinModCall	modified_base	6005	6005	20	-	.	IPDRatio=1.74;context=GCGGTGTTGTACTGGTATCTGTGGATCCGCGCAACTTTCCC;coverage=71
AL157959.1	kinModCall	modified_base	6048	6048	23	-	.	IPDRatio=1.71;context=TATCGGCACGCCTTCCGCATTCTGGATGTTCGTGAAAATGG;coverage=66
AL157959.1	kinModCall	modified_base	6049	6049	52	-	.	IPDRatio=3.23;context=TTATCGGCACGCCTTCCGCATTCTGGATGTTCGTGAAAATG;coverage=71
AL157959.1	kinModCall	modified_base	6097	6097	30	-	.	IPDRatio=1.67;context=TGATGTTCCTCGGTGGTTGGTTGTCTCCGTTCCCACAAAGC;coverage=85
AL157959.1	kinModCall	modified_base	6152	6152	31	-	.	IPDRatio=1.51;context=CTGTTCTTCCTTGCTGAATACATTTTCATGATTCTGATTTC;coverage=122
AL157959.1	kinModCall	modified_base	6211	6211	106	-	.	IPDRatio=3.36;context=AGGGTGAGTCTGAAATCGTTGCCGGACACCACGTCGAATAC;coverage=106
AL157959.1	kinModCall	modified_base	6215	6215	42	-	.	IPDRatio=2.05;context=GCAGAGGGTGAGTCTGAAATCGTTGCCGGACACCACGTCGA;coverage=106
AL157959.1	kinModCall	modified_base	6286	6286	22	-	.	IPDRatio=1.47;context=CGCTCTTCCCCATCTTTATCGTCTATCTGATTTCCGCCGTT;coverage=102
AL157959.1	kinModCall	modified_base	6287	6287	34	-	.	IPDRatio=1.89;context=CCGCTCTTCCCCATCTTTATCGTCTATCTGATTTCCGCCGT;coverage=101
AL157959.1	kinModCall	modified_base	6290	6290	20	-	.	IPDRatio=1.54;context=CTGCCGCTCTTCCCCATCTTTATCGTCTATCTGATTTCCGC;coverage=104
AL157959.1	kinModCall	modified_base	6303	6303	39	-	.	IPDRatio=1.70;context=CTCTTGGAACTGGCTGCCGCTCTTCCCCATCTTTATCGTCT;coverage=110
AL157959.1	kinModCall	modified_base	6340	6340	52	-	.	IPDRatio=2.73;context=CCGCACAAGCCAAAGGTATTGCCGGCGGTTCGGTATTCTCT;coverage=99
AL157959.1	kinModCall	modified_base	6344	6344	47	-	.	IPDRatio=2.15;context=GTTGCCGCACAAGCCAAAGGTATTGCCGGCGGTTCGGTATT;coverage=85
AL157959.1	kinModCall	modified_base	6386	6386	28	-	.	IPDRatio=2.17;context=TGTGTCGTGATGGTATCGGGCAGCATGAACTTCTCCGACAT;coverage=41
AL157959.1	kinModCall	modified_base	6427	6427	21	-	.	IPDRatio=1.50;context=AAAGCATTTCCTACGAGATTGCCATGAGTGCCGCGCTGGTG;coverage=46
AL157959.1	kinModCall	modified_base	6537	6537	24	-	.	IPDRatio=1.49;context=TCTTTTGTACATCCTGATGATTACCTCGCTGTCGGTTTACG;coverage=72
AL157959.1	kinModCall	modified_base	6598	6598	29	-	.	IPDRatio=1.75;context=TTGCGGCGTGGGCGGTGATTCCGTTTAACGAAGAATGGGTG;coverage=96
AL157959.1	kinModCall	modified_base	6631	6631	23	-	.	IPDRatio=1.50;context=ACATTGGTCCGATTATGTCGCTCGCCCCGTCTTTTGCGGCG;coverage=88
AL157959.1	kinModCall	modified_base	6884	6884	32	-	.	IPDRatio=1.67;context=GGTCTGGGCGATTTGGGTATTACTGTAGGCTTGGTGGTATC;coverage=77
AL157959.1	kinModCall	modified_base	6902	6902	30	-	.	IPDRatio=1.68;context=CTCTTTGCCGCAACGCTCGGTCTGGGCGATTTGGGTATTAC;coverage=76
AL157959.1	kinModCall	modified_base	6903	6903	69	-	.	IPDRatio=3.19;context=CCTCTTTGCCGCAACGCTCGGTCTGGGCGATTTGGGTATTA;coverage=69
AL157959.1	kinModCall	modified_base	6904	6904	21	-	.	IPDRatio=2.08;context=ACCTCTTTGCCGCAACGCTCGGTCTGGGCGATTTGGGTATT;coverage=76
AL157959.1	kinModCall	modified_base	6907	6907	58	-	.	IPDRatio=2.37;context=AAAACCTCTTTGCCGCAACGCTCGGTCTGGGCGATTTGGGT;coverage=70
AL157959.1	kinModCall	modified_base	6931	6931	51	-	.	IPDRatio=2.57;context=GCTTGATCATGCAAGAATGGTTCCAAAACCTCTTTGCCGCA;coverage=72
AL157959.1	kinModCall	modified_base	6992	6992	20	-	.	IPDRatio=1.77;context=GCCGCTGCATACCGAAAATGCCGCGCTGGGTGCGTTGATGG;coverage=57
AL157959.1	kinModCall	modified_base	7021	7021	23	-	.	IPDRatio=1.74;context=GCCGGTTTGCCTGAAAACGTGGTGCATTTGCCGCTGCATAC;coverage=53
AL157959.1	kinModCall	modified_base	7039	7039	23	-	.	IPDRatio=1.70;context=GTTGCCGTCAAAGCCGATGCCGGTTTGCCTGAAAACGTGGT;coverage=46
AL157959.1	kinModCall	modified_base	7041	7041	28	-	.	IPDRatio=1.87;context=CGGTTGCCGTCAAAGCCGATGCCGGTTTGCCTGAAAACGTG;coverage=55
AL157959.1	kinModCall	modified_base	7224	7224	21	-	.	IPDRatio=2.14;context=GCCTCGTGCGCGTGGGCGGAGTGGGCATCTATCACACCGAT;coverage=43
AL157959.1	kinModCall	modified_base	7303	7303	38	-	.	IPDRatio=1.86;context=CTGGATGCGGAAAGCCTGCCGTCCAAACTGAACAACCGCGC;coverage=63
AL157959.1	kinModCall	modified_base	7378	7378	21	-	.	IPDRatio=2.21;context=TTGCGCGTATTGGGCAACCTGTTTGACCTGAAAGGTTTTGA;coverage=35
AL157959.1	kinModCall	modified_base	7443	7443	23	-	.	IPDRatio=2.79;context=GCCGTCTGCAATCTTTCCACGGCGTGGTACAAGGCTTCGGC;coverage=40
AL157959.1	kinModCall	modified_base	7480	7480	37	-	.	IPDRatio=2.01;context=TTTACCGAAACCTCGGGCAGCTTCATCAATATGGAAGGCCG;coverage=50
AL157959.1	kinModCall	modified_base	7555	7555	24	-	.	IPDRatio=1.49;context=AGCGTGATGGCGTTTACGCCGTTTGTCAGCGAAACGCTGCT;coverage=69
AL157959.1	kinModCall	modified_base	7567	7567	20	-	.	IPDRatio=1.94;context=AAACAAGCGAAAAGCGTGATGGCGTTTACGCCGTTTGTCAG;coverage=69
AL157959.1	kinModCall	modified_base	7598	7598	21	-	.	IPDRatio=1.62;context=GGTTGACGGTGCAAAAGCCGTGGCTGCGTTGAAACAAGCGA;coverage=71
AL157959.1	kinModCall	modified_base	7646	7646	28	-	.	IPDRatio=1.81;context=GCCGAAACAGGCAGTCTTGCTGCTCAACGTCGAGCCTGAAA;coverage=70
AL157959.1	kinModCall	modified_base	7693	7693	27	-	.	IPDRatio=1.61;context=GTCTTGGGCGTGAACTCGGGCGAGAGCGTTGCCGAAATGGC;coverage=83
AL157959.1	kinModCall	modified_base	7711	7711	21	-	.	IPDRatio=1.44;context=AACAGCGTTGGTGCGGATGTCTTGGGCGTGAACTCGGGCGA;coverage=83
AL157959.1	kinModCall	modified_base	7719	7719	28	-	.	IPDRatio=1.74;context=AAGCCGCCAACAGCGTTGGTGCGGATGTCTTGGGCGTGAAC;coverage=94
AL157959.1	kinModCall	modified_base	7850	7850	31	-	.	IPDRatio=1.77;context=CCTGAAAAACGCTGAAAAAGCAGCGGTGATTTTGGGCGCGG;coverage=80
AL157959.1	kinModCall	modified_base	8127	8127	25	-	.	IPDRatio=1.71;context=ACGGCATTAAGGGTGCGCAATGGTTGGGACAAAGCATTGAA;coverage=39
AL157959.1	kinModCall	modified_base	8170	8170	26	-	.	IPDRatio=1.64;context=AACTTTGCAACCCGTTTGCGTCAACAAGACAAACGTCTTTC;coverage=41
AL157959.1	kinModCall	modified_base	8197	8197	22	-	.	IPDRatio=1.84;context=AAACTTGCCGACGGCTTGGGTGTTAAAAACTTTGCAACCCG;coverage=46
AL157959.1	kinModCall	modified_base	8203	8203	23	-	.	IPDRatio=1.56;context=GCCAAAAAACTTGCCGACGGCTTGGGTGTTAAAAACTTTGC;coverage=46
AL157959.1	kinModCall	modified_base	8227	8227	45	-	.	IPDRatio=2.48;context=AATACGGTTGAAGAGCTGTATCTGGCCAAAAAACTTGCCGA;coverage=43
AL157959.1	kinModCall	modified_base	8228	8228	37	-	.	IPDRatio=2.16;context=GAATACGGTTGAAGAGCTGTATCTGGCCAAAAAACTTGCCG;coverage=42
AL157959.1	kinModCall	modified_base	8231	8231	28	-	.	IPDRatio=1.94;context=GATGAATACGGTTGAAGAGCTGTATCTGGCCAAAAAACTTG;coverage=40
AL157959.1	kinModCall	modified_base	8232	8232	34	-	.	IPDRatio=2.04;context=CGATGAATACGGTTGAAGAGCTGTATCTGGCCAAAAAACTT;coverage=41
AL157959.1	kinModCall	modified_base	8418	8418	29	-	.	IPDRatio=2.01;context=TGTCCGACCGCGACCGTTTTGCCTACGAAGGCCTGTATCAC;coverage=46
AL157959.1	kinModCall	modified_base	8510	8510	30	-	.	IPDRatio=1.70;context=TGCTTTGGGCAGCAACCTGATTGTACAAACCAAAGACCATA;coverage=51
AL157959.1	kinModCall	modified_base	8516	8516	29	-	.	IPDRatio=1.80;context=CCACGATGCTTTGGGCAGCAACCTGATTGTACAAACCAAAG;coverage=46
AL157959.1	kinModCall	modified_base	8603	8603	24	-	.	IPDRatio=1.94;context=TTTGTGTCCTGTCGGCGCATTGACCAGCAAACCGTTCCGCT;coverage=61
AL157959.1	kinModCall	modified_base	8727	8727	31	-	.	IPDRatio=2.22;context=TTCGTTTCACTGAAGAAATCGCCGGTTTGCAAGAAATTGCG;coverage=61
AL157959.1	kinModCall	modified_base	8765	8765	29	-	.	IPDRatio=1.72;context=CGAGGAAATGAGCCGCTGTATCCACTGCACCCGCTGCGTTC;coverage=61
AL157959.1	kinModCall	modified_base	8801	8801	25	-	.	IPDRatio=1.75;context=CGTCGTCGGCAAAGACATGGGGCCTTTGGTTTCCGCCGAGG;coverage=61
AL157959.1	kinModCall	modified_base	8901	8901	23	-	.	IPDRatio=1.59;context=TTGATTGTCCGACCTGCGACCAGGGCGGCGAATGCCAGTTG;coverage=70
AL157959.1	kinModCall	modified_base	8902	8902	32	-	.	IPDRatio=1.91;context=CTTGATTGTCCGACCTGCGACCAGGGCGGCGAATGCCAGTT;coverage=82
AL157959.1	kinModCall	modified_base	8903	8903	64	-	.	IPDRatio=2.36;context=GCTTGATTGTCCGACCTGCGACCAGGGCGGCGAATGCCAGT;coverage=73
AL157959.1	kinModCall	modified_base	8907	8907	38	-	.	IPDRatio=1.70;context=ATCCGCTTGATTGTCCGACCTGCGACCAGGGCGGCGAATGC;coverage=78
AL157959.1	kinModCall	modified_base	8946	8946	26	-	.	IPDRatio=1.53;context=AGGCGCAAGAAGGCGTGATGGAGTTCCTGCTCATCAACCAT;coverage=87
AL157959.1	kinModCall	modified_base	8982	8982	27	-	.	IPDRatio=1.74;context=GCATGATTGTGCGTACGCATTCGGCAAAAGCCCGAGAGGCG;coverage=101
AL157959.1	kinModCall	modified_base	9061	9061	31	-	.	IPDRatio=1.59;context=GCCAACTGCCGTATGTGTCTGGTGGACGTGGAAAAAGCCCC;coverage=94
AL157959.1	kinModCall	modified_base	9064	9064	101	-	.	IPDRatio=2.96;context=GCCGCCAACTGCCGTATGTGTCTGGTGGACGTGGAAAAAGC;coverage=96
AL157959.1	kinModCall	modified_base	9065	9065	84	-	.	IPDRatio=2.66;context=TGCCGCCAACTGCCGTATGTGTCTGGTGGACGTGGAAAAAG;coverage=96
AL157959.1	kinModCall	modified_base	9068	9068	21	-	.	IPDRatio=1.42;context=TATTGCCGCCAACTGCCGTATGTGTCTGGTGGACGTGGAAA;coverage=95
AL157959.1	kinModCall	modified_base	9069	9069	87	-	.	IPDRatio=2.75;context=CTATTGCCGCCAACTGCCGTATGTGTCTGGTGGACGTGGAA;coverage=100
AL157959.1	kinModCall	modified_base	9071	9071	37	-	.	IPDRatio=1.82;context=CTCTATTGCCGCCAACTGCCGTATGTGTCTGGTGGACGTGG;coverage=94
AL157959.1	kinModCall	modified_base	9072	9072	49	-	.	IPDRatio=2.29;context=TCTCTATTGCCGCCAACTGCCGTATGTGTCTGGTGGACGTG;coverage=80
AL157959.1	kinModCall	modified_base	9129	9129	32	-	.	IPDRatio=1.94;context=TTGAAGCCGCGCACAAGCTCGGTACTTATATTCCGCATTTC;coverage=90
AL157959.1	kinModCall	modified_base	9130	9130	34	-	.	IPDRatio=1.69;context=ATTGAAGCCGCGCACAAGCTCGGTACTTATATTCCGCATTT;coverage=97
AL157959.1	kinModCall	modified_base	9225	9225	23	-	.	IPDRatio=1.61;context=AAAATTATTTATTAAATACCCGTAACTAGGAACGAACCATG;coverage=65
AL157959.1	kinModCall	modified_base	9226	9226	23	-	.	IPDRatio=1.67;context=AAAAATTATTTATTAAATACCCGTAACTAGGAACGAACCAT;coverage=69
AL157959.1	kinModCall	modified_base	9236	9236	23	-	.	IPDRatio=1.56;context=GATCTCCATAAAAAATTATTTATTAAATACCCGTAACTAGG;coverage=71
AL157959.1	kinModCall	modified_base	9257	9257	29	-	.	IPDRatio=1.64;context=TCTGAAACCCATTTTTCAGACGATCTCCATAAAAAATTATT;coverage=90
AL157959.1	kinModCall	modified_base	9308	9308	26	-	.	IPDRatio=1.67;context=GGCAGTAAACGTTTTAAACAGTATTGATTGTCAATGAAACT;coverage=92
AL157959.1	kinModCall	modified_base	9316	9316	38	-	.	IPDRatio=1.70;context=GGCAAGGTGGCAGTAAACGTTTTAAACAGTATTGATTGTCA;coverage=102
AL157959.1	kinModCall	modified_base	9317	9317	22	-	.	IPDRatio=1.61;context=CGGCAAGGTGGCAGTAAACGTTTTAAACAGTATTGATTGTC;coverage=100
AL157959.1	kinModCall	modified_base	9326	9326	28	-	.	IPDRatio=1.58;context=CGGGAATGACGGCAAGGTGGCAGTAAACGTTTTAAACAGTA;coverage=102
AL157959.1	kinModCall	modified_base	9337	9337	34	-	.	IPDRatio=1.70;context=TCCCGCCTGTGCGGGAATGACGGCAAGGTGGCAGTAAACGT;coverage=109
AL157959.1	kinModCall	modified_base	9480	9480	99	-	.	IPDRatio=3.61;context=TTGTTTGTTTAGTTTTATTTCTGGAACTTTAAAAACTGTCG;coverage=129
AL157959.1	kinModCall	modified_base	9481	9481	30	-	.	IPDRatio=1.86;context=GTTGTTTGTTTAGTTTTATTTCTGGAACTTTAAAAACTGTC;coverage=115
AL157959.1	kinModCall	modified_base	9482	9482	135	-	.	IPDRatio=5.01;context=TGTTGTTTGTTTAGTTTTATTTCTGGAACTTTAAAAACTGT;coverage=126
AL157959.1	kinModCall	modified_base	9483	9483	28	-	.	IPDRatio=1.82;context=GTGTTGTTTGTTTAGTTTTATTTCTGGAACTTTAAAAACTG;coverage=128
AL157959.1	kinModCall	modified_base	9485	9485	30	-	.	IPDRatio=1.60;context=GCGTGTTGTTTGTTTAGTTTTATTTCTGGAACTTTAAAAAC;coverage=116
AL157959.1	kinModCall	modified_base	9486	9486	25	-	.	IPDRatio=1.44;context=GGCGTGTTGTTTGTTTAGTTTTATTTCTGGAACTTTAAAAA;coverage=127
AL157959.1	kinModCall	modified_base	9488	9488	47	-	.	IPDRatio=1.85;context=CGGGCGTGTTGTTTGTTTAGTTTTATTTCTGGAACTTTAAA;coverage=128
AL157959.1	kinModCall	modified_base	9525	9525	22	-	.	IPDRatio=1.89;context=CTGATTGAAGAACAAAATCCTGAATGGTTGGACTTGTCGGG;coverage=112
AL157959.1	kinModCall	modified_base	9552	9552	24	-	.	IPDRatio=1.47;context=AAATGGCGACGTGAATGGAAGATTAAACTGATTGAAGAACA;coverage=99
AL157959.1	kinModCall	modified_base	9672	9672	20	-	.	IPDRatio=1.49;context=CAGCACAAAAACCATGTCAATATTGATGGCTTTACTGCTCG;coverage=66
AL157959.1	kinModCall	modified_base	9677	9677	25	-	.	IPDRatio=1.59;context=TTTGGCAGCACAAAAACCATGTCAATATTGATGGCTTTACT;coverage=63
AL157959.1	kinModCall	modified_base	9708	9708	40	-	.	IPDRatio=2.86;context=ATCGGTGTTACCATGAATTTGCCGGAAAGGGTTTGGCAGCA;coverage=67
AL157959.1	kinModCall	modified_base	9784	9784	20	-	.	IPDRatio=1.66;context=ATGAATACGAAACCATCCGCTTACTAGACAACCTGCCGTAT;coverage=82
AL157959.1	kinModCall	modified_base	9826	9826	27	-	.	IPDRatio=1.62;context=GTAAATGATATTAAAAAAGTTGTTGTTTATATTGCAGGAAA;coverage=83
AL157959.1	kinModCall	modified_base	9875	9875	22	-	.	IPDRatio=1.52;context=CGCGGGAATGACGGCGGGAGTAGGCAGATGTTTTCAGATGA;coverage=99
AL157959.1	kinModCall	modified_base	9876	9876	30	-	.	IPDRatio=1.60;context=ACGCGGGAATGACGGCGGGAGTAGGCAGATGTTTTCAGATG;coverage=96
AL157959.1	kinModCall	modified_base	9892	9892	21	-	.	IPDRatio=1.64;context=AAATGGATTCCCGCCTACGCGGGAATGACGGCGGGAGTAGG;coverage=122
AL157959.1	kinModCall	modified_base	9917	9917	24	-	.	IPDRatio=1.43;context=TGAAAAGCAGTTGCCGAAATTCAAAAAATGGATTCCCGCCT;coverage=116
AL157959.1	kinModCall	modified_base	9994	9994	24	-	.	IPDRatio=1.81;context=AAAATGCTAAAAATTTAACTTTGCCGTCATTCCCGCGTAGG;coverage=92
AL157959.1	kinModCall	modified_base	10025	10025	20	-	.	IPDRatio=1.97;context=AGTTTTAGTTGGTTTTATATTGGTTAAAAGCAAAATGCTAA;coverage=81
AL157959.1	kinModCall	modified_base	10289	10289	28	-	.	IPDRatio=1.69;context=GAATTGGTTTTTATTCATCTGGTGATAATGAATACGAGGTT;coverage=70
AL157959.1	kinModCall	modified_base	10292	10292	97	-	.	IPDRatio=3.71;context=AGAGAATTGGTTTTTATTCATCTGGTGATAATGAATACGAG;coverage=72
AL157959.1	kinModCall	modified_base	10293	10293	116	-	.	IPDRatio=3.90;context=CAGAGAATTGGTTTTTATTCATCTGGTGATAATGAATACGA;coverage=70
AL157959.1	kinModCall	modified_base	10295	10295	29	-	.	IPDRatio=2.02;context=GTCAGAGAATTGGTTTTTATTCATCTGGTGATAATGAATAC;coverage=64
AL157959.1	kinModCall	modified_base	10296	10296	43	-	.	IPDRatio=1.97;context=GGTCAGAGAATTGGTTTTTATTCATCTGGTGATAATGAATA;coverage=72
AL157959.1	kinModCall	modified_base	10299	10299	24	-	.	IPDRatio=1.51;context=GAAGGTCAGAGAATTGGTTTTTATTCATCTGGTGATAATGA;coverage=70
AL157959.1	kinModCall	modified_base	10301	10301	28	-	.	IPDRatio=1.58;context=ATGAAGGTCAGAGAATTGGTTTTTATTCATCTGGTGATAAT;coverage=71
AL157959.1	kinModCall	modified_base	10463	10463	20	-	.	IPDRatio=1.65;context=TAATGGTGGAAGCTAAAATTTTTATTCTATACGGTGCAGCC;coverage=61
AL157959.1	kinModCall	modified_base	10652	10652	20	-	.	IPDRatio=1.47;context=GGCAAAGGCCGTATGGAAGACTTGGATTTGCTGGATTCTAT;coverage=64
AL157959.1	kinModCall	modified_base	10826	10826	49	-	.	IPDRatio=2.93;context=AAAGCAGGCTCCATGCTCGGTTCCGGCGCGATTATCGTGAT;coverage=53
AL157959.1	kinModCall	modified_base	10838	10838	70	-	.	IPDRatio=4.34;context=GACTCGATCTCCAAAGCAGGCTCCATGCTCGGTTCCGGCGC;coverage=51
AL157959.1	kinModCall	modified_base	10842	10842	51	-	.	IPDRatio=2.74;context=CTACGACTCGATCTCCAAAGCAGGCTCCATGCTCGGTTCCG;coverage=53
AL157959.1	kinModCall	modified_base	10921	10921	56	-	.	IPDRatio=3.52;context=AAAAACTCAAAGCCGTCATTCCCGGCGGTTCGTCCGCGCCC;coverage=63
AL157959.1	kinModCall	modified_base	10925	10925	32	-	.	IPDRatio=1.85;context=GGTAAAAAACTCAAAGCCGTCATTCCCGGCGGTTCGTCCGC;coverage=61
AL157959.1	kinModCall	modified_base	11018	11018	80	-	.	IPDRatio=9.80;context=ATTTCCGGCCATGTCGAGCGTCCGGGCAACTATGAAGTGCC;coverage=62
AL157959.1	kinModCall	modified_base	11020	11020	26	-	.	IPDRatio=2.02;context=GTATTTCCGGCCATGTCGAGCGTCCGGGCAACTATGAAGTG;coverage=59
AL157959.1	kinModCall	modified_base	11039	11039	23	-	.	IPDRatio=1.78;context=GGCGGTACCAAATTATTCTGTATTTCCGGCCATGTCGAGCG;coverage=59
AL157959.1	kinModCall	modified_base	11054	11054	75	-	.	IPDRatio=4.22;context=GGTATTCCGAATGCAGGCGGTACCAAATTATTCTGTATTTC;coverage=58
AL157959.1	kinModCall	modified_base	11278	11278	20	-	.	IPDRatio=1.51;context=TTGAATTTGAACTCTTCGCCCACCACGGCTACGGCGCATAT;coverage=45
AL157959.1	kinModCall	modified_base	11437	11437	42	-	.	IPDRatio=5.41;context=TGATCGAAGGCATGATTATCGCCGGTTACGCGATGGGCGCG;coverage=39
AL157959.1	kinModCall	modified_base	11507	11507	20	-	.	IPDRatio=1.68;context=TGCAATACCGACGAAGGCGAGCCGGGTACATTTAAAGACCG;coverage=58
AL157959.1	kinModCall	modified_base	11549	11549	36	-	.	IPDRatio=2.99;context=AGCTTTATGCCCCGTTCCTTTCCGGGCGAAAAATACGTCGT;coverage=59
AL157959.1	kinModCall	modified_base	11551	11551	38	-	.	IPDRatio=2.70;context=GGAGCTTTATGCCCCGTTCCTTTCCGGGCGAAAAATACGTC;coverage=81
AL157959.1	kinModCall	modified_base	11572	11572	22	-	.	IPDRatio=1.54;context=GCTTCCCGACCGGTTTGAAATGGAGCTTTATGCCCCGTTCC;coverage=79
AL157959.1	kinModCall	modified_base	11620	11620	23	-	.	IPDRatio=1.89;context=TGATTGACGAAGTCAAAACCTCCGGCTTGCGCGGTCGTGGC;coverage=79
AL157959.1	kinModCall	modified_base	11665	11665	24	-	.	IPDRatio=1.95;context=CCGCCCTGCGTAAAATCCTGTCCGGAAACATCTCTCAAACC;coverage=77
AL157959.1	kinModCall	modified_base	11669	11669	34	-	.	IPDRatio=1.81;context=TATACCGCCCTGCGTAAAATCCTGTCCGGAAACATCTCTCA;coverage=80
AL157959.1	kinModCall	modified_base	12035	12035	31	-	.	IPDRatio=1.95;context=TCCCGCGTAGGCGGGAATCCACCGGTAAGATTCGGTTTCTG;coverage=59
AL157959.1	kinModCall	modified_base	12108	12108	26	-	.	IPDRatio=2.14;context=CCGACAGAGTGGGTAAAAAGGCAAAATGTCGGATTTAAGAA;coverage=53
AL157959.1	kinModCall	modified_base	12262	12262	27	-	.	IPDRatio=1.92;context=GAATGCATGGGGGCGTGCGGCGATGCTCCTGTTATGTTGTT;coverage=44
AL157959.1	kinModCall	modified_base	12450	12450	25	-	.	IPDRatio=1.44;context=CCTACGAAGTCGCTACCTTCTACAATATGTACGACCTTGAG;coverage=97
AL157959.1	kinModCall	modified_base	12453	12453	28	-	.	IPDRatio=1.52;context=AAGCCTACGAAGTCGCTACCTTCTACAATATGTACGACCTT;coverage=100
AL157959.1	kinModCall	modified_base	12757	12757	21	-	.	IPDRatio=1.91;context=CCGCCTGAAAATCCGCGCACCCGGCTTCGCCCACCTGCAAG;coverage=79
AL157959.1	kinModCall	modified_base	12758	12758	74	-	.	IPDRatio=3.35;context=ACCGCCTGAAAATCCGCGCACCCGGCTTCGCCCACCTGCAA;coverage=80
AL157959.1	kinModCall	modified_base	12762	12762	55	-	.	IPDRatio=2.17;context=CCCTACCGCCTGAAAATCCGCGCACCCGGCTTCGCCCACCT;coverage=79
AL157959.1	kinModCall	modified_base	12831	12831	43	-	.	IPDRatio=2.13;context=ACCTACACCGCTGTCGAACATCCGAAAGGCGAGTTCGGCGT;coverage=70
AL157959.1	kinModCall	modified_base	12863	12863	22	-	.	IPDRatio=1.54;context=TTACCGAGGGTATGCACGTTCCCGAGGGTGAGACCTACACC;coverage=69
AL157959.1	kinModCall	modified_base	12975	12975	33	-	.	IPDRatio=2.55;context=TGGTTGCGTGTCAATCCGGGTCCGGTCATTACCACAAACCA;coverage=41
AL157959.1	kinModCall	modified_base	13002	13002	32	-	.	IPDRatio=1.98;context=GTACGCATCATCAAACAATGTTCCGAGTGGTTGCGTGTCAA;coverage=50
AL157959.1	kinModCall	modified_base	13004	13004	22	-	.	IPDRatio=1.82;context=CCGTACGCATCATCAAACAATGTTCCGAGTGGTTGCGTGTC;coverage=54
AL157959.1	kinModCall	modified_base	13138	13138	22	-	.	IPDRatio=1.79;context=TTCGGGCGTGGAATGGGACGTGCGTAAGACACAGCCTTACG;coverage=78
AL157959.1	kinModCall	modified_base	13158	13158	23	-	.	IPDRatio=1.40;context=ACCGGCGTGATGTTGCGCGGTTCGGGCGTGGAATGGGACGT;coverage=83
AL157959.1	kinModCall	modified_base	13242	13242	28	-	.	IPDRatio=2.03;context=CTCCTGACCGACAACCGCATCTGGAAACAGCGTACCGTCGG;coverage=72
AL157959.1	kinModCall	modified_base	13244	13244	139	-	.	IPDRatio=4.70;context=CCCTCCTGACCGACAACCGCATCTGGAAACAGCGTACCGTC;coverage=77
AL157959.1	kinModCall	modified_base	13329	13329	145	-	.	IPDRatio=5.31;context=CTCAACGAATCCCGCGAAGGCACCATGCTCGACTTTATCGA;coverage=87
AL157959.1	kinModCall	modified_base	13398	13398	30	-	.	IPDRatio=1.67;context=CGCGACCTGCCCGACTTCATGCCTAAATACGAGAGCAGCAA;coverage=77
AL157959.1	kinModCall	modified_base	13433	13433	75	-	.	IPDRatio=4.14;context=TGCATGCAGCCTACTTCCGTCCCGGCGGCGTTTACCGCGAC;coverage=62
AL157959.1	kinModCall	modified_base	13437	13437	42	-	.	IPDRatio=2.10;context=CGTATGCATGCAGCCTACTTCCGTCCCGGCGGCGTTTACCG;coverage=58
AL157959.1	kinModCall	modified_base	13466	13466	29	-	.	IPDRatio=2.46;context=TGGACTTGTACGAAGCCGTGTCCGGCGCGCGTATGCATGCA;coverage=54
AL157959.1	kinModCall	modified_base	13470	13470	26	-	.	IPDRatio=2.02;context=CTGATGGACTTGTACGAAGCCGTGTCCGGCGCGCGTATGCA;coverage=50
AL157959.1	kinModCall	modified_base	13643	13643	28	-	.	IPDRatio=2.38;context=GTTTGGCGGTAGAAAAGCTCGCCGGAATTGACGTGCCTATC;coverage=61
AL157959.1	kinModCall	modified_base	13766	13766	29	-	.	IPDRatio=1.77;context=CGCATATCGGCCTCCTGCACCGAGGTACTGAAAAACTGGCT;coverage=70
AL157959.1	kinModCall	modified_base	13778	13778	26	-	.	IPDRatio=2.83;context=TCCGTGCCGACCCGCATATCGGCCTCCTGCACCGAGGTACT;coverage=69
AL157959.1	kinModCall	modified_base	13785	13785	24	-	.	IPDRatio=1.53;context=CAAATCGTCCGTGCCGACCCGCATATCGGCCTCCTGCACCG;coverage=77
AL157959.1	kinModCall	modified_base	14013	14013	57	-	.	IPDRatio=11.81;context=TCCGCAAAGACTTCCCGATTTCCGGCTATGTGGAAATGCGT;coverage=37
AL157959.1	kinModCall	modified_base	14017	14017	29	-	.	IPDRatio=2.05;context=CCGTTCCGCAAAGACTTCCCGATTTCCGGCTATGTGGAAAT;coverage=41
AL157959.1	kinModCall	modified_base	14082	14082	25	-	.	IPDRatio=2.26;context=GCATCATGTTCAACAACCACCCGGACTTGCGCCGCATCCTG;coverage=51
AL157959.1	kinModCall	modified_base	14083	14083	54	-	.	IPDRatio=3.25;context=GGCATCATGTTCAACAACCACCCGGACTTGCGCCGCATCCT;coverage=50
AL157959.1	kinModCall	modified_base	14087	14087	21	-	.	IPDRatio=1.61;context=GTACGGCATCATGTTCAACAACCACCCGGACTTGCGCCGCA;coverage=48
AL157959.1	kinModCall	modified_base	14108	14108	25	-	.	IPDRatio=1.71;context=CGAACGCGAAGCCTTCGATATGTACGGCATCATGTTCAACA;coverage=57
AL157959.1	kinModCall	modified_base	14197	14197	27	-	.	IPDRatio=1.78;context=CAACGCATCCGCGTACGCGTCTGGGTTTCAGACGACGACTT;coverage=73
AL157959.1	kinModCall	modified_base	14320	14320	51	-	.	IPDRatio=2.20;context=GAAGAGCTGCATTTCGAGCTTCTGGTCGATTTGTGCGGTGT;coverage=62
AL157959.1	kinModCall	modified_base	14321	14321	54	-	.	IPDRatio=3.01;context=TGAAGAGCTGCATTTCGAGCTTCTGGTCGATTTGTGCGGTG;coverage=61
AL157959.1	kinModCall	modified_base	14325	14325	30	-	.	IPDRatio=1.77;context=ATCATGAAGAGCTGCATTTCGAGCTTCTGGTCGATTTGTGC;coverage=62
AL157959.1	kinModCall	modified_base	14494	14494	23	-	.	IPDRatio=1.48;context=ATCGCGCGTGACGAATAAGGAGAGGACGATATGGCAAGCAT;coverage=82
AL157959.1	kinModCall	modified_base	14504	14504	22	-	.	IPDRatio=1.59;context=CACTTCCACCATCGCGCGTGACGAATAAGGAGAGGACGATA;coverage=82
AL157959.1	kinModCall	modified_base	14592	14592	43	-	.	IPDRatio=1.85;context=TGCCGGTAGACGTTTATGTGCCAGGTTGTCCGCCGACTGCG;coverage=83
AL157959.1	kinModCall	modified_base	14593	14593	123	-	.	IPDRatio=4.90;context=GTGCCGGTAGACGTTTATGTGCCAGGTTGTCCGCCGACTGC;coverage=85
AL157959.1	kinModCall	modified_base	14597	14597	48	-	.	IPDRatio=1.91;context=CGTCGTGCCGGTAGACGTTTATGTGCCAGGTTGTCCGCCGA;coverage=85
AL157959.1	kinModCall	modified_base	14610	14610	31	-	.	IPDRatio=2.36;context=GCGGTGCCGACCGCGTCGTGCCGGTAGACGTTTATGTGCCA;coverage=84
AL157959.1	kinModCall	modified_base	14611	14611	26	-	.	IPDRatio=1.59;context=CGCGGTGCCGACCGCGTCGTGCCGGTAGACGTTTATGTGCC;coverage=82
AL157959.1	kinModCall	modified_base	14626	14626	30	-	.	IPDRatio=2.47;context=TCTTATTCCGTTGTGCGCGGTGCCGACCGCGTCGTGCCGGT;coverage=79
AL157959.1	kinModCall	modified_base	14814	14814	21	-	.	IPDRatio=1.49;context=GTTATGACCTTGACCGTTTCGGCATCATTTTCCGTCCGTCT;coverage=68
AL157959.1	kinModCall	modified_base	14818	14818	20	-	.	IPDRatio=1.66;context=GCGCGTTATGACCTTGACCGTTTCGGCATCATTTTCCGTCC;coverage=82
AL157959.1	kinModCall	modified_base	14932	14932	26	-	.	IPDRatio=1.58;context=GGTTTCATCACCACCAGCGCGGATACGGTGTTGAACTATAT;coverage=70
AL157959.1	kinModCall	modified_base	15052	15052	86	-	.	IPDRatio=3.40;context=AGATTTGGGCGCGTACGGCTTCTGGTCTATGCTGGTGTTTA;coverage=53
AL157959.1	kinModCall	modified_base	15053	15053	68	-	.	IPDRatio=3.85;context=AAGATTTGGGCGCGTACGGCTTCTGGTCTATGCTGGTGTTT;coverage=56
AL157959.1	kinModCall	modified_base	15056	15056	20	-	.	IPDRatio=1.66;context=TCAAAGATTTGGGCGCGTACGGCTTCTGGTCTATGCTGGTG;coverage=57
AL157959.1	kinModCall	modified_base	15057	15057	35	-	.	IPDRatio=2.06;context=TTCAAAGATTTGGGCGCGTACGGCTTCTGGTCTATGCTGGT;coverage=54
AL157959.1	kinModCall	modified_base	15130	15130	20	-	.	IPDRatio=1.56;context=CTATTACCTCGTCGCCATCCTCTTCATCCTGTTTGATTTGG;coverage=70
AL157959.1	kinModCall	modified_base	15148	15148	22	-	.	IPDRatio=1.48;context=GATGAAGTTCGACGTGCGCTATTACCTCGTCGCCATCCTCT;coverage=66
AL157959.1	kinModCall	modified_base	15662	15662	21	-	.	IPDRatio=1.76;context=CATTTTGTCCCGAATTCTTATTCCTATATATAGTGGATTAA;coverage=44
AL157959.1	kinModCall	modified_base	15792	15792	25	-	.	IPDRatio=1.53;context=ATGATTGTAGAATACAAATACGGCAGAGGGATTTAACCGTC;coverage=75
AL157959.1	kinModCall	modified_base	15807	15807	25	-	.	IPDRatio=1.59;context=ATTACCGACGATAATATGATTGTAGAATACAAATACGGCAG;coverage=71
AL157959.1	kinModCall	modified_base	15848	15848	42	-	.	IPDRatio=2.29;context=TGCTGATTCAGATGACGGAACCTTCGGCTGGTGCGGAAGTC;coverage=76
AL157959.1	kinModCall	modified_base	15850	15850	135	-	.	IPDRatio=3.92;context=TATGCTGATTCAGATGACGGAACCTTCGGCTGGTGCGGAAG;coverage=75
AL157959.1	kinModCall	modified_base	15952	15952	57	-	.	IPDRatio=3.21;context=ACTGCTCAAGCAACGTCTCTCCCGGTTGATTTGGCCGGAAA;coverage=64
AL157959.1	kinModCall	modified_base	15983	15983	20	-	.	IPDRatio=1.50;context=CGGCAACCCCGGTAGTTTTCCCTAATAAAGAACTGCTCAAG;coverage=69
AL157959.1	kinModCall	modified_base	15995	15995	37	-	.	IPDRatio=2.66;context=TGGTAGTCGGCTCGGCAACCCCGGTAGTTTTCCCTAATAAA;coverage=70
AL157959.1	kinModCall	modified_base	15996	15996	33	-	.	IPDRatio=2.20;context=ATGGTAGTCGGCTCGGCAACCCCGGTAGTTTTCCCTAATAA;coverage=61
AL157959.1	kinModCall	modified_base	16000	16000	34	-	.	IPDRatio=1.82;context=GCATATGGTAGTCGGCTCGGCAACCCCGGTAGTTTTCCCTA;coverage=65
AL157959.1	kinModCall	modified_base	16110	16110	20	-	.	IPDRatio=1.72;context=CAGGTGCAAAGCCACCTTACCCCGGATGGTATTGTAATGTT;coverage=42
AL157959.1	kinModCall	modified_base	16223	16223	25	-	.	IPDRatio=1.65;context=GTAGGAAATGGCTGCGTCGCCATCCTGATGAAAAATTCGAC;coverage=68
AL157959.1	kinModCall	modified_base	16234	16234	24	-	.	IPDRatio=2.16;context=ATTGGATGACGGTAGGAAATGGCTGCGTCGCCATCCTGATG;coverage=80
AL157959.1	kinModCall	modified_base	16365	16365	28	-	.	IPDRatio=2.61;context=GCGCGCGTCTTGTCTGCCATTCCGGAAATGCAGTCGATGAT;coverage=66
AL157959.1	kinModCall	modified_base	16433	16433	31	-	.	IPDRatio=2.30;context=ATCTGCTACCCTCCCTGAAGTCTGGCATACGCCGCATTTTC;coverage=43
AL157959.1	kinModCall	modified_base	16434	16434	68	-	.	IPDRatio=5.18;context=TATCTGCTACCCTCCCTGAAGTCTGGCATACGCCGCATTTT;coverage=42
AL157959.1	kinModCall	modified_base	16437	16437	40	-	.	IPDRatio=2.81;context=GCCTATCTGCTACCCTCCCTGAAGTCTGGCATACGCCGCAT;coverage=38
AL157959.1	kinModCall	modified_base	16676	16676	26	-	.	IPDRatio=2.26;context=AAAGTCTCCGACTGAATGCAGTGTCGGTAGCAGTTTCCCTA;coverage=57
AL157959.1	kinModCall	modified_base	16806	16806	21	-	.	IPDRatio=1.64;context=GTTGCCGGCAGTGCATTGGGTCCGGTCCTTATCGGCTTTGT;coverage=57
AL157959.1	kinModCall	modified_base	16807	16807	58	-	.	IPDRatio=2.72;context=CGTTGCCGGCAGTGCATTGGGTCCGGTCCTTATCGGCTTTG;coverage=56
AL157959.1	kinModCall	modified_base	16811	16811	20	-	.	IPDRatio=1.63;context=CCAACGTTGCCGGCAGTGCATTGGGTCCGGTCCTTATCGGC;coverage=58
AL157959.1	kinModCall	modified_base	16823	16823	30	-	.	IPDRatio=2.16;context=ATGTTTATTTCGCCAACGTTGCCGGCAGTGCATTGGGTCCG;coverage=63
AL157959.1	kinModCall	modified_base	16850	16850	24	-	.	IPDRatio=1.60;context=GCAACAAATCCGGACGACAGGTTTCCAATGTTTATTTCGCC;coverage=35
AL157959.1	kinModCall	modified_base	16964	16964	24	-	.	IPDRatio=2.40;context=CGTGGTTGTTGACGGGTTTTTCCGGCTTCGTCCACCACGCC;coverage=51
AL157959.1	kinModCall	modified_base	16975	16975	22	-	.	IPDRatio=1.61;context=TTTGGGTGCTGCGTGGTTGTTGACGGGTTTTTCCGGCTTCG;coverage=57
AL157959.1	kinModCall	modified_base	17366	17366	22	-	.	IPDRatio=1.53;context=ATCGCTTGCCGCCGCCGAATTTTTCTACGTCTTTTTTACCC;coverage=54
AL157959.1	kinModCall	modified_base	17424	17424	23	-	.	IPDRatio=1.58;context=ATGTTGGCGAGTCTATCGGTACCTTATATTTTTTCAACACT;coverage=65
AL157959.1	kinModCall	modified_base	17425	17425	119	-	.	IPDRatio=7.65;context=AATGTTGGCGAGTCTATCGGTACCTTATATTTTTTCAACAC;coverage=62
AL157959.1	kinModCall	modified_base	17476	17476	27	-	.	IPDRatio=1.59;context=ATGGGCGCGACCTTGCCCTTGCTGACCTGTTTTTTTAACCG;coverage=70
AL157959.1	kinModCall	modified_base	17772	17772	28	-	.	IPDRatio=1.68;context=AGGTCAGCTGGCAGAGGCTTCTATTCAGTCACATAGGTATC;coverage=60
AL157959.1	kinModCall	modified_base	17794	17794	64	-	.	IPDRatio=2.64;context=GGATTCTGCGCCCTGATTTACCAGGTCAGCTGGCAGAGGCT;coverage=67
AL157959.1	kinModCall	modified_base	17795	17795	70	-	.	IPDRatio=2.94;context=TGGATTCTGCGCCCTGATTTACCAGGTCAGCTGGCAGAGGC;coverage=65
AL157959.1	kinModCall	modified_base	17816	17816	25	-	.	IPDRatio=1.85;context=GTCGCTGGTGTTTTTCGCCTCTGGATTCTGCGCCCTGATTT;coverage=64
AL157959.1	kinModCall	modified_base	17817	17817	37	-	.	IPDRatio=2.09;context=TGTCGCTGGTGTTTTTCGCCTCTGGATTCTGCGCCCTGATT;coverage=68
AL157959.1	kinModCall	modified_base	17818	17818	36	-	.	IPDRatio=2.12;context=TTGTCGCTGGTGTTTTTCGCCTCTGGATTCTGCGCCCTGAT;coverage=58
AL157959.1	kinModCall	modified_base	17822	17822	22	-	.	IPDRatio=2.18;context=AGGATTGTCGCTGGTGTTTTTCGCCTCTGGATTCTGCGCCC;coverage=53
AL157959.1	kinModCall	modified_base	17916	17916	27	-	.	IPDRatio=2.11;context=TTAATACAAATGTTTACACATTGATACATTTCATTTATAGT;coverage=62
AL157959.1	kinModCall	modified_base	18059	18059	20	-	.	IPDRatio=1.43;context=TTTATCTTAGTTGTCCAGGACAGCCCCATTATTTTTATAAC;coverage=74
AL157959.1	kinModCall	modified_base	18066	18066	54	-	.	IPDRatio=3.17;context=AATCGAGTTTATCTTAGTTGTCCAGGACAGCCCCATTATTT;coverage=79
AL157959.1	kinModCall	modified_base	18070	18070	48	-	.	IPDRatio=1.85;context=GTAAAATCGAGTTTATCTTAGTTGTCCAGGACAGCCCCATT;coverage=80
AL157959.1	kinModCall	modified_base	18093	18093	22	-	.	IPDRatio=1.99;context=AAATTTCCATTTTAAAACAATTAGTAAAATCGAGTTTATCT;coverage=99
AL157959.1	kinModCall	modified_base	18194	18194	22	-	.	IPDRatio=1.40;context=AAAACGTCATTTACGCAAGTTTAACGGCATTCCCAAAGCGC;coverage=73
AL157959.1	kinModCall	modified_base	18222	18222	43	-	.	IPDRatio=1.91;context=ATGGAATTGAGAATTTTTGGAACCGGGCAAAACGTCATTTA;coverage=55
AL157959.1	kinModCall	modified_base	18248	18248	27	-	.	IPDRatio=1.73;context=TTTTGCTGAACGACAAAACCATATCAATGGAATTGAGAATT;coverage=40
AL157959.1	kinModCall	modified_base	18572	18572	45	-	.	IPDRatio=2.29;context=TATCCATCTATGGAAATTATCTGGAATTTCGGGGGTAAATT;coverage=91
AL157959.1	kinModCall	modified_base	18574	18574	80	-	.	IPDRatio=2.93;context=TCTATCCATCTATGGAAATTATCTGGAATTTCGGGGGTAAA;coverage=94
AL157959.1	kinModCall	modified_base	18577	18577	38	-	.	IPDRatio=1.64;context=AAATCTATCCATCTATGGAAATTATCTGGAATTTCGGGGGT;coverage=88
AL157959.1	kinModCall	modified_base	18640	18640	28	-	.	IPDRatio=1.54;context=TTAGGAGAACAAATGCAAAGTGAAAAAATAGATGAGCCTTG;coverage=106
AL157959.1	kinModCall	modified_base	18683	18683	31	-	.	IPDRatio=1.49;context=AGACCAAAAAAAACCTTCTTTATTACAATGATGGGAAATCC;coverage=103
AL157959.1	kinModCall	modified_base	18732	18732	29	-	.	IPDRatio=1.67;context=TTTCACTTTTAATAATCTTATGATCAAACTGTTCTAATATT;coverage=123
AL157959.1	kinModCall	modified_base	18862	18862	27	-	.	IPDRatio=1.80;context=AGACTTATCATCCCAAATTGCTCTTATGTGTTTGGATTGTA;coverage=77
AL157959.1	kinModCall	modified_base	18884	18884	60	-	.	IPDRatio=2.46;context=GGTCTCTGATTACAATTGCTCCAGACTTATCATCCCAAATT;coverage=77
AL157959.1	kinModCall	modified_base	18885	18885	80	-	.	IPDRatio=3.50;context=GGGTCTCTGATTACAATTGCTCCAGACTTATCATCCCAAAT;coverage=76
AL157959.1	kinModCall	modified_base	18889	18889	37	-	.	IPDRatio=1.91;context=ATTTGGGTCTCTGATTACAATTGCTCCAGACTTATCATCCC;coverage=75
AL157959.1	kinModCall	modified_base	18938	18938	22	-	.	IPDRatio=2.05;context=AGTAAGTTTTGCCTAAGGTTGGTCTAAATGCAGTTCCACCA;coverage=104
AL157959.1	kinModCall	modified_base	18940	18940	22	-	.	IPDRatio=2.03;context=AAAGTAAGTTTTGCCTAAGGTTGGTCTAAATGCAGTTCCAC;coverage=105
AL157959.1	kinModCall	modified_base	18989	18989	24	-	.	IPDRatio=1.53;context=ATCACCTGTGTAATTGATTATATTCATAATAATTTTATTTT;coverage=138
AL157959.1	kinModCall	modified_base	18991	18991	24	-	.	IPDRatio=1.55;context=TCATCACCTGTGTAATTGATTATATTCATAATAATTTTATT;coverage=135
AL157959.1	kinModCall	modified_base	18992	18992	30	-	.	IPDRatio=1.49;context=GTCATCACCTGTGTAATTGATTATATTCATAATAATTTTAT;coverage=139
AL157959.1	kinModCall	modified_base	19032	19032	20	-	.	IPDRatio=1.33;context=GCAATAATTGAAGCTCTTCTCTTGTTAAAGAAATAATAATG;coverage=145
AL157959.1	kinModCall	modified_base	19038	19038	25	-	.	IPDRatio=1.47;context=GGGAACGCAATAATTGAAGCTCTTCTCTTGTTAAAGAAATA;coverage=144
AL157959.1	kinModCall	modified_base	19097	19097	24	-	.	IPDRatio=1.42;context=TGACACAATCTCAAATTCTTCTGCATCTATGCAAACACCTG;coverage=130
AL157959.1	kinModCall	modified_base	19163	19163	21	-	.	IPDRatio=1.36;context=CATTAAATCATATGCTTCAATTAATTGTTGTTCTAGCTCTT;coverage=135
AL157959.1	kinModCall	modified_base	19197	19197	23	-	.	IPDRatio=1.43;context=TATCTCAAATATAATTCGGTTATCCTTTTGTATCCATTAAA;coverage=103
AL157959.1	kinModCall	modified_base	19215	19215	21	-	.	IPDRatio=1.47;context=ACTTATCAAGTTTGGAGCTATCTCAAATATAATTCGGTTAT;coverage=113
AL157959.1	kinModCall	modified_base	19246	19246	28	-	.	IPDRatio=1.81;context=TGTCTCCGACAGCATTGACATTATTAACAGAACTTATCAAG;coverage=105
AL157959.1	kinModCall	modified_base	19257	19257	24	-	.	IPDRatio=1.49;context=CAAAGAAAAACTGTCTCCGACAGCATTGACATTATTAACAG;coverage=110
AL157959.1	kinModCall	modified_base	19403	19403	25	-	.	IPDRatio=2.03;context=CGGCATGAAGATGAGTTTATTGACGAGGAAATATAAAACGG;coverage=58
AL157959.1	kinModCall	modified_base	19420	19420	38	-	.	IPDRatio=1.87;context=CCTTTATCCGCAGCTTGCGGCATGAAGATGAGTTTATTGAC;coverage=72
AL157959.1	kinModCall	modified_base	19500	19500	29	-	.	IPDRatio=1.67;context=AAAAGACGGCGAGCCGAAAGTGGTGTTTGTCGAGCAAGAAT;coverage=79
AL157959.1	kinModCall	modified_base	19586	19586	25	-	.	IPDRatio=1.84;context=TGGGAATATCCGCCCATCGGCGTGTATTTTGCCAACGACCC;coverage=69
AL157959.1	kinModCall	modified_base	19630	19630	21	-	.	IPDRatio=1.56;context=GGAGTTTGTGCGGCGAAACAGGGCAAAAACTTTGGATGGAA;coverage=70
AL157959.1	kinModCall	modified_base	19663	19663	22	-	.	IPDRatio=1.66;context=GCGAGGTATCGGGCATCGGCTTTGAAAAAGAAGGGAGTTTG;coverage=71
AL157959.1	kinModCall	modified_base	19684	19684	24	-	.	IPDRatio=1.78;context=CGAAAGATCATGTGCAAATTTGCGAGGTATCGGGCATCGGC;coverage=57
AL157959.1	kinModCall	modified_base	19752	19752	21	-	.	IPDRatio=1.53;context=GATGGCGGTACAAAACGGCGGAATATTTGTCAAAAACTGTT;coverage=68
AL157959.1	kinModCall	modified_base	19772	19772	20	-	.	IPDRatio=1.55;context=CCGCAAAGTTTTATTGAATTGATGGCGGTACAAAACGGCGG;coverage=65
AL157959.1	kinModCall	modified_base	19874	19874	22	-	.	IPDRatio=1.88;context=TCCGTATGGGAATCCGACAGTTGGGCAGATGAAAACTACAA;coverage=66
AL157959.1	kinModCall	modified_base	19969	19969	21	-	.	IPDRatio=1.45;context=TAAAAGCCGGGTATAGATACCTAACCCTTGTTTATAGCTGA;coverage=72
AL157959.1	kinModCall	modified_base	19984	19984	54	-	.	IPDRatio=2.50;context=GGGAATGACGGACGGTAAAAGCCGGGTATAGATACCTAACC;coverage=74
AL157959.1	kinModCall	modified_base	20004	20004	26	-	.	IPDRatio=2.21;context=TTCTAGATTCCCGCCTGCGCGGGAATGACGGACGGTAAAAG;coverage=71
AL157959.1	kinModCall	modified_base	20078	20078	31	-	.	IPDRatio=1.71;context=ATTCCCGCGCAGGCGGGAATCCAGACCTTTCGGCACGGGAA;coverage=70
AL157959.1	kinModCall	modified_base	20079	20079	67	-	.	IPDRatio=4.01;context=CATTCCCGCGCAGGCGGGAATCCAGACCTTTCGGCACGGGA;coverage=69
AL157959.1	kinModCall	modified_base	20082	20082	49	-	.	IPDRatio=2.00;context=CGTCATTCCCGCGCAGGCGGGAATCCAGACCTTTCGGCACG;coverage=63
AL157959.1	kinModCall	modified_base	20083	20083	24	-	.	IPDRatio=1.76;context=CCGTCATTCCCGCGCAGGCGGGAATCCAGACCTTTCGGCAC;coverage=65
AL157959.1	kinModCall	modified_base	20133	20133	38	-	.	IPDRatio=2.05;context=GGCAAAAGGCCGTCTGAATCCGGTAACAACAAATTTTGCCG;coverage=61
AL157959.1	kinModCall	modified_base	20134	20134	37	-	.	IPDRatio=3.34;context=AGGCAAAAGGCCGTCTGAATCCGGTAACAACAAATTTTGCC;coverage=67
AL157959.1	kinModCall	modified_base	20135	20135	72	-	.	IPDRatio=4.43;context=AAGGCAAAAGGCCGTCTGAATCCGGTAACAACAAATTTTGC;coverage=67
AL157959.1	kinModCall	modified_base	18	18	24	+	.	IPDRatio=1.51;context=NNNTACCTGAAAAAGCACATAATACTTATGCGTATCCGCCC;coverage=52
AL157959.1	kinModCall	modified_base	70	70	20	+	.	IPDRatio=1.53;context=TTCTTTCTCAATCACTAAAATCCGCGTTTCGCCGCGCGGGT;coverage=63
AL157959.1	kinModCall	modified_base	142	142	43	+	.	IPDRatio=2.02;context=GAAGATGTCGCCGCTTTTCAACCGAACGATGTGTTCTTCGC;coverage=63
AL157959.1	kinModCall	modified_base	271	271	22	+	.	IPDRatio=1.61;context=CGTCCAGTGCAGGCGCACGGTGGTGCCGTTCATATTGGCGA;coverage=50
AL157959.1	kinModCall	modified_base	274	274	46	+	.	IPDRatio=3.30;context=CCAGTGCAGGCGCACGGTGGTGCCGTTCATATTGGCGATGT;coverage=50
AL157959.1	kinModCall	modified_base	276	276	63	+	.	IPDRatio=3.73;context=AGTGCAGGCGCACGGTGGTGCCGTTCATATTGGCGATGTCG;coverage=49
AL157959.1	kinModCall	modified_base	351	351	26	+	.	IPDRatio=1.56;context=CAGAGCGGATGGTTTGTGTGTTTGACATTGTTTCTCAAGTT;coverage=68
AL157959.1	kinModCall	modified_base	389	389	24	+	.	IPDRatio=1.62;context=GTTTCTTTTTTCAGACGACCTAAACGTCGTCTGAAAATCTC;coverage=77
AL157959.1	kinModCall	modified_base	428	428	68	+	.	IPDRatio=3.05;context=TCATTTTTATCTGAACAATCCCCAGAAGGTCATACCGAGCA;coverage=76
AL157959.1	kinModCall	modified_base	482	482	22	+	.	IPDRatio=1.51;context=GAACACCATAGCGGCAGCGTAGGTGTAGATAAAGCCTGTTT;coverage=80
AL157959.1	kinModCall	modified_base	539	539	100	+	.	IPDRatio=4.65;context=CGCGGCAACCGCGCCGACCAGTCTGGCAGAGCCGTTGACAA;coverage=60
AL157959.1	kinModCall	modified_base	540	540	46	+	.	IPDRatio=2.75;context=GCGGCAACCGCGCCGACCAGTCTGGCAGAGCCGTTGACAAT;coverage=61
AL157959.1	kinModCall	modified_base	589	589	74	+	.	IPDRatio=2.42;context=CGATAATGGCGGTATCGCCGACTTTCCAGAAGAAGGTACCC;coverage=67
AL157959.1	kinModCall	modified_base	592	592	24	+	.	IPDRatio=1.68;context=TAATGGCGGTATCGCCGACTTTCCAGAAGAAGGTACCCAAT;coverage=73
AL157959.1	kinModCall	modified_base	593	593	66	+	.	IPDRatio=2.52;context=AATGGCGGTATCGCCGACTTTCCAGAAGAAGGTACCCAATG;coverage=70
AL157959.1	kinModCall	modified_base	605	605	71	+	.	IPDRatio=4.24;context=GCCGACTTTCCAGAAGAAGGTACCCAATGCGCGTGTGCCTT;coverage=71
AL157959.1	kinModCall	modified_base	621	621	21	+	.	IPDRatio=1.48;context=AAGGTACCCAATGCGCGTGTGCCTTTGGCGAAAACGTTGAA;coverage=76
AL157959.1	kinModCall	modified_base	681	681	26	+	.	IPDRatio=1.53;context=TATTTGTTTTCAAACAAAACGTAAACCGGACGGAACGCCTG;coverage=77
AL157959.1	kinModCall	modified_base	685	685	38	+	.	IPDRatio=1.99;context=TGTTTTCAAACAAAACGTAAACCGGACGGAACGCCTGCGCG;coverage=69
AL157959.1	kinModCall	modified_base	734	734	22	+	.	IPDRatio=1.89;context=AGGCAGGTGCGGCAGTTTGACGTATAGGAGCCATGCGCTCA;coverage=86
AL157959.1	kinModCall	modified_base	735	735	45	+	.	IPDRatio=1.76;context=GGCAGGTGCGGCAGTTTGACGTATAGGAGCCATGCGCTCAA;coverage=95
AL157959.1	kinModCall	modified_base	736	736	35	+	.	IPDRatio=1.88;context=GCAGGTGCGGCAGTTTGACGTATAGGAGCCATGCGCTCAAT;coverage=100
AL157959.1	kinModCall	modified_base	738	738	23	+	.	IPDRatio=1.59;context=AGGTGCGGCAGTTTGACGTATAGGAGCCATGCGCTCAATAC;coverage=97
AL157959.1	kinModCall	modified_base	742	742	95	+	.	IPDRatio=3.78;context=GCGGCAGTTTGACGTATAGGAGCCATGCGCTCAATACGCCT;coverage=90
AL157959.1	kinModCall	modified_base	767	767	21	+	.	IPDRatio=1.59;context=TGCGCTCAATACGCCTGCGATAGCGAGATAGAGAACGGGCG;coverage=83
AL157959.1	kinModCall	modified_base	829	829	23	+	.	IPDRatio=1.46;context=TCGCCAATGCGCCGTGGAACTCTTCTTTCATAATGTGCATG;coverage=79
AL157959.1	kinModCall	modified_base	830	830	25	+	.	IPDRatio=1.52;context=CGCCAATGCGCCGTGGAACTCTTCTTTCATAATGTGCATGG;coverage=73
AL157959.1	kinModCall	modified_base	831	831	24	+	.	IPDRatio=1.82;context=GCCAATGCGCCGTGGAACTCTTCTTTCATAATGTGCATGGT;coverage=77
AL157959.1	kinModCall	modified_base	839	839	24	+	.	IPDRatio=1.43;context=GCCGTGGAACTCTTCTTTCATAATGTGCATGGTCGGATGCG;coverage=78
AL157959.1	kinModCall	modified_base	840	840	25	+	.	IPDRatio=1.53;context=CCGTGGAACTCTTCTTTCATAATGTGCATGGTCGGATGCGC;coverage=81
AL157959.1	kinModCall	modified_base	878	878	21	+	.	IPDRatio=2.14;context=CGCATCGGCATTAACAAAAATCACGTCTTTGAAGAAATCGC;coverage=65
AL157959.1	kinModCall	modified_base	900	900	29	+	.	IPDRatio=1.73;context=ACGTCTTTGAAGAAATCGCCGTAAAGCATGGGTTCGATGGC;coverage=66
AL157959.1	kinModCall	modified_base	998	998	28	+	.	IPDRatio=1.81;context=CAACGGGCTTTCGTGCGGATTGTCGTTTTTACCCAAACCGT;coverage=71
AL157959.1	kinModCall	modified_base	1080	1080	20	+	.	IPDRatio=1.70;context=CTGCGCCATTTCTCTTCGCCGTGGAACACCATAAAGTATTG;coverage=60
AL157959.1	kinModCall	modified_base	1082	1082	23	+	.	IPDRatio=1.86;context=GCGCCATTTCTCTTCGCCGTGGAACACCATAAAGTATTGGC;coverage=57
AL157959.1	kinModCall	modified_base	1231	1231	20	+	.	IPDRatio=2.18;context=AGTAGAAGCCGGAGAAGAACGGCGTACCGATCAGCGACAAA;coverage=73
AL157959.1	kinModCall	modified_base	1371	1371	20	+	.	IPDRatio=1.61;context=CCCGCCGCCAAGAACAGCAAGGCTTTAAAGAAAGCGTGGGT;coverage=72
AL157959.1	kinModCall	modified_base	1526	1526	27	+	.	IPDRatio=1.57;context=GCCCAAGAAACCCATAAACAGGGCGGTAATCGCACCAATCA;coverage=114
AL157959.1	kinModCall	modified_base	1681	1681	37	+	.	IPDRatio=1.98;context=TCGGGCCTTCCATCGAATCGGGCAGCCAGACGTGCAGCGGG;coverage=85
AL157959.1	kinModCall	modified_base	1685	1685	135	+	.	IPDRatio=4.73;context=GCCTTCCATCGAATCGGGCAGCCAGACGTGCAGCGGGAATT;coverage=84
AL157959.1	kinModCall	modified_base	1773	1773	33	+	.	IPDRatio=1.62;context=GTAATCAACGACCATTCCACACCGGGGAAAAGCTGGATGGT;coverage=122
AL157959.1	kinModCall	modified_base	1787	1787	33	+	.	IPDRatio=1.59;context=TTCCACACCGGGGAAAAGCTGGATGGTGGCATTTTGCACGT;coverage=120
AL157959.1	kinModCall	modified_base	1830	1830	25	+	.	IPDRatio=2.06;context=GGCAGATAGGCGAATACGTCCTGATAACGCAGGCTGCCGCC;coverage=111
AL157959.1	kinModCall	modified_base	1849	1849	23	+	.	IPDRatio=1.52;context=CCTGATAACGCAGGCTGCCGCCGAAATAGGCAAGCACCAAG;coverage=119
AL157959.1	kinModCall	modified_base	1889	1889	22	+	.	IPDRatio=1.49;context=GCCGATACCGAGCAAAAAGCCGAAGTCGCCGACACGGTTGA;coverage=91
AL157959.1	kinModCall	modified_base	1920	1920	21	+	.	IPDRatio=1.59;context=ACACGGTTGATCAAAAAGGCTTTCAGGTTGGCAAATGTCGC;coverage=99
AL157959.1	kinModCall	modified_base	1950	1950	34	+	.	IPDRatio=1.71;context=GCAAATGTCGCGCTCGGGCGTTTGAAATAGAAACCGATCAA;coverage=100
AL157959.1	kinModCall	modified_base	2014	2014	21	+	.	IPDRatio=1.70;context=CTTCCCAACCGAAGAAGAGCTGGATGAAGTTGTTGCTCATA;coverage=112
AL157959.1	kinModCall	modified_base	2056	2056	45	+	.	IPDRatio=1.70;context=TCAGCATCAACATGCTGAAAGTAAACAAAGAAATATAGCTG;coverage=123
AL157959.1	kinModCall	modified_base	2057	2057	20	+	.	IPDRatio=1.63;context=CAGCATCAACATGCTGAAAGTAAACAAAGAAATATAGCTGA;coverage=125
AL157959.1	kinModCall	modified_base	2085	2085	21	+	.	IPDRatio=1.59;context=GAAATATAGCTGAAGAAGCGTTGGTAGCCGACTTTTTCATC;coverage=135
AL157959.1	kinModCall	modified_base	2123	2123	21	+	.	IPDRatio=1.41;context=ATCGTGCATATAGCCGATGGTGTAGATATGCACCATCAACG;coverage=122
AL157959.1	kinModCall	modified_base	2136	2136	23	+	.	IPDRatio=1.50;context=CCGATGGTGTAGATATGCACCATCAACGATACGCCCGTTAC;coverage=98
AL157959.1	kinModCall	modified_base	2138	2138	22	+	.	IPDRatio=1.59;context=GATGGTGTAGATATGCACCATCAACGATACGCCCGTTACCA;coverage=97
AL157959.1	kinModCall	modified_base	2224	2224	42	+	.	IPDRatio=1.73;context=AGAAATCCAAACCGCCCATCGTCAGCCAGGTATAGACGTTC;coverage=122
AL157959.1	kinModCall	modified_base	2228	2228	126	+	.	IPDRatio=3.60;context=ATCCAAACCGCCCATCGTCAGCCAGGTATAGACGTTCTCGT;coverage=121
AL157959.1	kinModCall	modified_base	2229	2229	73	+	.	IPDRatio=2.25;context=TCCAAACCGCCCATCGTCAGCCAGGTATAGACGTTCTCGTC;coverage=117
AL157959.1	kinModCall	modified_base	2230	2230	28	+	.	IPDRatio=1.76;context=CCAAACCGCCCATCGTCAGCCAGGTATAGACGTTCTCGTCA;coverage=108
AL157959.1	kinModCall	modified_base	2270	2270	26	+	.	IPDRatio=2.29;context=AAACTTGGCACGGCTGCCATTGAGGAATCCCCACAGCACAT;coverage=97
AL157959.1	kinModCall	modified_base	2343	2343	23	+	.	IPDRatio=1.81;context=AGTATCGTAACCGTATGCGCGCCGGCACGTCCGATTTTGTT;coverage=85
AL157959.1	kinModCall	modified_base	2400	2400	20	+	.	IPDRatio=1.55;context=ATCAGCGAGCCTGCCAAAGGCACGAGGGCGATGATGAGATA;coverage=81
AL157959.1	kinModCall	modified_base	2421	2421	21	+	.	IPDRatio=1.43;context=ACGAGGGCGATGATGAGATATAAAGTCATGTCGTTCATTTG;coverage=85
AL157959.1	kinModCall	modified_base	2577	2577	27	+	.	IPDRatio=1.75;context=AAATCACACCACGGCTTTTGTAACACCAGATATTCCATACT;coverage=69
AL157959.1	kinModCall	modified_base	2578	2578	23	+	.	IPDRatio=1.40;context=AATCACACCACGGCTTTTGTAACACCAGATATTCCATACTG;coverage=74
AL157959.1	kinModCall	modified_base	2581	2581	91	+	.	IPDRatio=2.97;context=CACACCACGGCTTTTGTAACACCAGATATTCCATACTGTAT;coverage=76
AL157959.1	kinModCall	modified_base	2582	2582	25	+	.	IPDRatio=1.66;context=ACACCACGGCTTTTGTAACACCAGATATTCCATACTGTATT;coverage=74
AL157959.1	kinModCall	modified_base	2670	2670	23	+	.	IPDRatio=1.53;context=GTCTGAGTCTTCTTTTCCCCCGTACTTAATAATTTATCCGC;coverage=96
AL157959.1	kinModCall	modified_base	2675	2675	26	+	.	IPDRatio=1.63;context=AGTCTTCTTTTCCCCCGTACTTAATAATTTATCCGCCGCCT;coverage=106
AL157959.1	kinModCall	modified_base	2695	2695	22	+	.	IPDRatio=1.66;context=TTAATAATTTATCCGCCGCCTCTTTACCACCAAATTCATTT;coverage=103
AL157959.1	kinModCall	modified_base	2714	2714	24	+	.	IPDRatio=1.51;context=CTCTTTACCACCAAATTCATTTACAATTTGTAAAAATCGTG;coverage=101
AL157959.1	kinModCall	modified_base	2741	2741	21	+	.	IPDRatio=1.58;context=TTGTAAAAATCGTGTCGCCTTGTAAGGTTGCGGCAAATTCA;coverage=89
AL157959.1	kinModCall	modified_base	2848	2848	21	+	.	IPDRatio=1.47;context=TTCTTCTTCCAATATTTCAGACCGGATTATTCTTACCCAGA;coverage=94
AL157959.1	kinModCall	modified_base	2859	2859	67	+	.	IPDRatio=2.08;context=ATATTTCAGACCGGATTATTCTTACCCAGAATTTCTTTTCT;coverage=91
AL157959.1	kinModCall	modified_base	2863	2863	51	+	.	IPDRatio=3.08;context=TTCAGACCGGATTATTCTTACCCAGAATTTCTTTTCTCATC;coverage=94
AL157959.1	kinModCall	modified_base	2864	2864	53	+	.	IPDRatio=2.10;context=TCAGACCGGATTATTCTTACCCAGAATTTCTTTTCTCATCC;coverage=97
AL157959.1	kinModCall	modified_base	2958	2958	26	+	.	IPDRatio=1.54;context=TTTTCAGACGACCTTCAGCCTTTTTCATACCCTTCGTAATA;coverage=76
AL157959.1	kinModCall	modified_base	2997	2997	20	+	.	IPDRatio=1.40;context=TAATACGACTGCTCGATACCTTTAAAGATGATTTCACGGTT;coverage=88
AL157959.1	kinModCall	modified_base	3074	3074	21	+	.	IPDRatio=1.45;context=GCGCAGTTCTAAATCGTTGACGGGGCTGCGTTCCATCGCCT;coverage=107
AL157959.1	kinModCall	modified_base	3167	3167	213	+	.	IPDRatio=6.64;context=TTTCTTCAGCACCAAATCCAGCCAGATGCGGGTACTTCTGC;coverage=108
AL157959.1	kinModCall	modified_base	3168	3168	38	+	.	IPDRatio=2.38;context=TTCTTCAGCACCAAATCCAGCCAGATGCGGGTACTTCTGCC;coverage=105
AL157959.1	kinModCall	modified_base	3179	3179	26	+	.	IPDRatio=1.65;context=CAAATCCAGCCAGATGCGGGTACTTCTGCCATTACCCTCCA;coverage=105
AL157959.1	kinModCall	modified_base	3289	3289	23	+	.	IPDRatio=1.60;context=GCTCGATTTTAACCAAAGCCTCTTTTAAATACATGGCGTTG;coverage=75
AL157959.1	kinModCall	modified_base	3291	3291	31	+	.	IPDRatio=1.93;context=TCGATTTTAACCAAAGCCTCTTTTAAATACATGGCGTTGGC;coverage=75
AL157959.1	kinModCall	modified_base	3327	3327	29	+	.	IPDRatio=2.38;context=TTGGCAAAACGAAAACCGCCTTTGGAAATGTTGTCTTCCCT;coverage=63
AL157959.1	kinModCall	modified_base	3416	3416	37	+	.	IPDRatio=3.41;context=CTGTTGCAGGCCCGCGGTGGTACCGACTTCGATACGGTCGA;coverage=47
AL157959.1	kinModCall	modified_base	3428	3428	26	+	.	IPDRatio=1.60;context=CGCGGTGGTACCGACTTCGATACGGTCGATGTCGCCGCTTT;coverage=58
AL157959.1	kinModCall	modified_base	3504	3504	28	+	.	IPDRatio=1.71;context=TCTATGGATTTCATCGTTTTTCCTATCGGGTTTTCAGACGG;coverage=70
AL157959.1	kinModCall	modified_base	3662	3662	42	+	.	IPDRatio=1.94;context=GGCAGATTCGGCAGCAGCAACGGTCAGTACGAAAAATACGA;coverage=77
AL157959.1	kinModCall	modified_base	3836	3836	22	+	.	IPDRatio=1.80;context=GATACCGAACAGGAGCGCACCCAATACCAGATAATGCGTCA;coverage=90
AL157959.1	kinModCall	modified_base	3837	3837	37	+	.	IPDRatio=1.67;context=ATACCGAACAGGAGCGCACCCAATACCAGATAATGCGTCAA;coverage=86
AL157959.1	kinModCall	modified_base	3838	3838	57	+	.	IPDRatio=1.97;context=TACCGAACAGGAGCGCACCCAATACCAGATAATGCGTCAAG;coverage=90
AL157959.1	kinModCall	modified_base	3840	3840	24	+	.	IPDRatio=2.23;context=CCGAACAGGAGCGCACCCAATACCAGATAATGCGTCAAGGT;coverage=89
AL157959.1	kinModCall	modified_base	3841	3841	119	+	.	IPDRatio=3.39;context=CGAACAGGAGCGCACCCAATACCAGATAATGCGTCAAGGTA;coverage=87
AL157959.1	kinModCall	modified_base	3842	3842	69	+	.	IPDRatio=2.74;context=GAACAGGAGCGCACCCAATACCAGATAATGCGTCAAGGTAA;coverage=90
AL157959.1	kinModCall	modified_base	3856	3856	22	+	.	IPDRatio=1.81;context=CCAATACCAGATAATGCGTCAAGGTAATCATGCTTTGCCCT;coverage=89
AL157959.1	kinModCall	modified_base	3857	3857	26	+	.	IPDRatio=1.61;context=CAATACCAGATAATGCGTCAAGGTAATCATGCTTTGCCCTC;coverage=81
AL157959.1	kinModCall	modified_base	3859	3859	33	+	.	IPDRatio=1.62;context=ATACCAGATAATGCGTCAAGGTAATCATGCTTTGCCCTCCT;coverage=79
AL157959.1	kinModCall	modified_base	3913	3913	21	+	.	IPDRatio=1.63;context=GTCGTCTGAAACTTCGCTTTCTTCGGCAGATTCGGTTTGCG;coverage=106
AL157959.1	kinModCall	modified_base	3985	3985	26	+	.	IPDRatio=1.76;context=ACGGCCTTGGTCGGCGCGTACTTTAACTTGGTCGGCAGGAT;coverage=72
AL157959.1	kinModCall	modified_base	4003	4003	24	+	.	IPDRatio=1.82;context=TACTTTAACTTGGTCGGCAGGATCCATACGTTTCGGATTAA;coverage=69
AL157959.1	kinModCall	modified_base	4004	4004	88	+	.	IPDRatio=3.44;context=ACTTTAACTTGGTCGGCAGGATCCATACGTTTCGGATTAAC;coverage=69
AL157959.1	kinModCall	modified_base	4005	4005	42	+	.	IPDRatio=3.02;context=CTTTAACTTGGTCGGCAGGATCCATACGTTTCGGATTAACC;coverage=65
AL157959.1	kinModCall	modified_base	4199	4199	32	+	.	IPDRatio=1.63;context=GCGGCAAGGTCGGTTTTCGGATTGACCAGAATCAGAATCAG;coverage=88
AL157959.1	kinModCall	modified_base	4203	4203	88	+	.	IPDRatio=2.22;context=CAAGGTCGGTTTTCGGATTGACCAGAATCAGAATCAGGGCA;coverage=92
AL157959.1	kinModCall	modified_base	4204	4204	48	+	.	IPDRatio=1.94;context=AAGGTCGGTTTTCGGATTGACCAGAATCAGAATCAGGGCAA;coverage=93
AL157959.1	kinModCall	modified_base	4267	4267	32	+	.	IPDRatio=1.78;context=ACCGGCAACAGGCGCGTGCCGCCAGAAACCGGCACGCATTT;coverage=98
AL157959.1	kinModCall	modified_base	4342	4342	39	+	.	IPDRatio=2.07;context=CAGGAACAACACCATCACGGCGCCGACGTAAACCACCACCA;coverage=73
AL157959.1	kinModCall	modified_base	4424	4424	21	+	.	IPDRatio=1.52;context=ATCGCGCTCACGCAGAAGGTCAACACCAGATGCAAAGCGGC;coverage=78
AL157959.1	kinModCall	modified_base	4425	4425	32	+	.	IPDRatio=1.61;context=TCGCGCTCACGCAGAAGGTCAACACCAGATGCAAAGCGGCG;coverage=81
AL157959.1	kinModCall	modified_base	4428	4428	114	+	.	IPDRatio=2.99;context=CGCTCACGCAGAAGGTCAACACCAGATGCAAAGCGGCGTGA;coverage=80
AL157959.1	kinModCall	modified_base	4429	4429	31	+	.	IPDRatio=2.00;context=GCTCACGCAGAAGGTCAACACCAGATGCAAAGCGGCGTGAA;coverage=78
AL157959.1	kinModCall	modified_base	4549	4549	25	+	.	IPDRatio=1.56;context=AGTCATAGTCTATGCTTTCTTTATTAATCAAAAATATGGTT;coverage=76
AL157959.1	kinModCall	modified_base	4583	4583	24	+	.	IPDRatio=1.55;context=TATGGTTTCAAGCAGTCTGAAAATCCTGGTTACGCAAACAA;coverage=75
AL157959.1	kinModCall	modified_base	4586	4586	153	+	.	IPDRatio=7.31;context=GGTTTCAAGCAGTCTGAAAATCCTGGTTACGCAAACAATCA;coverage=76
AL157959.1	kinModCall	modified_base	4587	4587	101	+	.	IPDRatio=3.14;context=GTTTCAAGCAGTCTGAAAATCCTGGTTACGCAAACAATCAA;coverage=75
AL157959.1	kinModCall	modified_base	4588	4588	47	+	.	IPDRatio=2.42;context=TTTCAAGCAGTCTGAAAATCCTGGTTACGCAAACAATCAAA;coverage=71
AL157959.1	kinModCall	modified_base	4753	4753	26	+	.	IPDRatio=2.58;context=CAATATTGATGAAACGAAACGTCTGGTTTCCGATAATTCGG;coverage=38
AL157959.1	kinModCall	modified_base	4754	4754	29	+	.	IPDRatio=1.97;context=AATATTGATGAAACGAAACGTCTGGTTTCCGATAATTCGGT;coverage=37
AL157959.1	kinModCall	modified_base	4781	4781	32	+	.	IPDRatio=1.83;context=TCCGATAATTCGGTTTGATATCAGAAAAATGAAACAATACG;coverage=44
AL157959.1	kinModCall	modified_base	4952	4952	25	+	.	IPDRatio=1.56;context=AATCTATAAAAGAAGCCAATTTAGATAATGATGAAATTTTC;coverage=66
AL157959.1	kinModCall	modified_base	4954	4954	28	+	.	IPDRatio=1.70;context=TCTATAAAAGAAGCCAATTTAGATAATGATGAAATTTTCAA;coverage=59
AL157959.1	kinModCall	modified_base	5002	5002	22	+	.	IPDRatio=1.48;context=CTACTCAATTTTCCCGAATTAAGTTCCGATAAAAATTGACG;coverage=75
AL157959.1	kinModCall	modified_base	5270	5270	38	+	.	IPDRatio=1.73;context=ATTTCAATGCATTAATCAGTCCTTCCATATTTAAAACCTTC;coverage=84
AL157959.1	kinModCall	modified_base	5335	5335	40	+	.	IPDRatio=1.98;context=TACGGCGCGTCAGCGGCTTTGCGTTTGGCGATTTCAGCTTC;coverage=88
AL157959.1	kinModCall	modified_base	5435	5435	23	+	.	IPDRatio=1.96;context=CGCCGTGGTATTCAAAAATATGGGTTTCCACAATCGCATCG;coverage=97
AL157959.1	kinModCall	modified_base	5499	5499	22	+	.	IPDRatio=1.44;context=ACCGCAGAAGATGCACTTGGTCAGGTCGATGTCGTAACGCT;coverage=88
AL157959.1	kinModCall	modified_base	5504	5504	21	+	.	IPDRatio=1.66;context=AGAAGATGCACTTGGTCAGGTCGATGTCGTAACGCTTGGTG;coverage=86
AL157959.1	kinModCall	modified_base	5537	5537	22	+	.	IPDRatio=1.78;context=GCTTGGTGCGGCGCGTGCCGTCTTCGCGTTCTTCCGATTCG;coverage=101
AL157959.1	kinModCall	modified_base	5562	5562	21	+	.	IPDRatio=1.64;context=GCGTTCTTCCGATTCGATGTTGATCGCCATTGCGGGGCAAA;coverage=89
AL157959.1	kinModCall	modified_base	5584	5584	26	+	.	IPDRatio=1.93;context=ATCGCCATTGCGGGGCAAACGGCTTCACACAATTTACACGC;coverage=82
AL157959.1	kinModCall	modified_base	5615	5615	21	+	.	IPDRatio=1.53;context=ATTTACACGCGATGCAGCGTTCCTCGCCGTTTGGATAACGG;coverage=68
AL157959.1	kinModCall	modified_base	5684	5684	27	+	.	IPDRatio=1.84;context=CGGATTGCGGCGTTTTCTCTTCGGGAAAATAAATCGTGTCT;coverage=71
AL157959.1	kinModCall	modified_base	5700	5700	21	+	.	IPDRatio=2.09;context=CTCTTCGGGAAAATAAATCGTGTCTTTGCGGGCAAAAAAGT;coverage=72
AL157959.1	kinModCall	modified_base	5783	5783	43	+	.	IPDRatio=2.11;context=GAAAGGTTTTTACTAAGTTAGCCATATTATGTTCCCTCAAA;coverage=53
AL157959.1	kinModCall	modified_base	5784	5784	34	+	.	IPDRatio=2.01;context=AAAGGTTTTTACTAAGTTAGCCATATTATGTTCCCTCAAAA;coverage=52
AL157959.1	kinModCall	modified_base	5806	5806	23	+	.	IPDRatio=1.72;context=ATATTATGTTCCCTCAAAACAGGGATTCTGTTAAATATTCA;coverage=49
AL157959.1	kinModCall	modified_base	5816	5816	36	+	.	IPDRatio=1.92;context=CCCTCAAAACAGGGATTCTGTTAAATATTCAAAACTGCGTT;coverage=49
AL157959.1	kinModCall	modified_base	6000	6000	133	+	.	IPDRatio=7.86;context=AGCGTGGGAAAGTTGCGCGGATCCACAGATACCAGTACAAC;coverage=74
AL157959.1	kinModCall	modified_base	6001	6001	57	+	.	IPDRatio=3.75;context=GCGTGGGAAAGTTGCGCGGATCCACAGATACCAGTACAACA;coverage=72
AL157959.1	kinModCall	modified_base	6037	6037	21	+	.	IPDRatio=1.61;context=CAACACCGCCGCCATTTTCACGAACATCCAGAATGCGGAAG;coverage=60
AL157959.1	kinModCall	modified_base	6043	6043	33	+	.	IPDRatio=2.67;context=CGCCGCCATTTTCACGAACATCCAGAATGCGGAAGGCGTGC;coverage=61
AL157959.1	kinModCall	modified_base	6044	6044	31	+	.	IPDRatio=1.70;context=GCCGCCATTTTCACGAACATCCAGAATGCGGAAGGCGTGCC;coverage=60
AL157959.1	kinModCall	modified_base	6057	6057	21	+	.	IPDRatio=2.25;context=CGAACATCCAGAATGCGGAAGGCGTGCCGATAAAGCCCCAG;coverage=72
AL157959.1	kinModCall	modified_base	6104	6104	25	+	.	IPDRatio=1.53;context=GGGAACGGAGACAACCAACCACCGAGGAACATCAACGATGT;coverage=79
AL157959.1	kinModCall	modified_base	6185	6185	39	+	.	IPDRatio=2.35;context=AAGAACAGTGCGAATGCGAAGCCGGAGTATTCGACGTGGTG;coverage=113
AL157959.1	kinModCall	modified_base	6202	6202	39	+	.	IPDRatio=1.83;context=GAAGCCGGAGTATTCGACGTGGTGTCCGGCAACGATTTCAG;coverage=105
AL157959.1	kinModCall	modified_base	6206	6206	107	+	.	IPDRatio=4.95;context=CCGGAGTATTCGACGTGGTGTCCGGCAACGATTTCAGACTC;coverage=98
AL157959.1	kinModCall	modified_base	6207	6207	32	+	.	IPDRatio=2.29;context=CGGAGTATTCGACGTGGTGTCCGGCAACGATTTCAGACTCA;coverage=102
AL157959.1	kinModCall	modified_base	6269	6269	30	+	.	IPDRatio=2.30;context=GCGCGGTTGGTTTCGGCAACGGCGGAAATCAGATAGACGAT;coverage=84
AL157959.1	kinModCall	modified_base	6280	6280	22	+	.	IPDRatio=1.51;context=TTCGGCAACGGCGGAAATCAGATAGACGATAAAGATGGGGA;coverage=91
AL157959.1	kinModCall	modified_base	6335	6335	49	+	.	IPDRatio=2.95;context=TTCCAAGAGAATACCGAACCGCCGGCAATACCTTTGGCTTG;coverage=101
AL157959.1	kinModCall	modified_base	6468	6468	22	+	.	IPDRatio=1.69;context=GTGCGGAAGCACGCATTGCGCCCAAAAACGAATATTTGGAG;coverage=45
AL157959.1	kinModCall	modified_base	6533	6533	31	+	.	IPDRatio=2.78;context=ACGCCGTAAACCGACAGCGAGGTAATCATCAGGATGTACAA;coverage=49
AL157959.1	kinModCall	modified_base	6743	6743	25	+	.	IPDRatio=1.55;context=GGCTGAATCAGACCCCACGGACCGGTTACGTTCGGACCGAC;coverage=77
AL157959.1	kinModCall	modified_base	6817	6817	25	+	.	IPDRatio=1.63;context=AAAATAAGTCAGGTAGGCGACGGTCAGAATCAGCGGAATCA;coverage=76
AL157959.1	kinModCall	modified_base	6897	6897	75	+	.	IPDRatio=3.57;context=CTACAGTAATACCCAAATCGCCCAGACCGAGCGTTGCGGCA;coverage=72
AL157959.1	kinModCall	modified_base	6898	6898	31	+	.	IPDRatio=1.75;context=TACAGTAATACCCAAATCGCCCAGACCGAGCGTTGCGGCAA;coverage=71
AL157959.1	kinModCall	modified_base	6926	6926	20	+	.	IPDRatio=1.85;context=AGCGTTGCGGCAAAGAGGTTTTGGAACCATTCTTGCATGAT;coverage=66
AL157959.1	kinModCall	modified_base	6930	6930	122	+	.	IPDRatio=6.10;context=TTGCGGCAAAGAGGTTTTGGAACCATTCTTGCATGATCAAG;coverage=66
AL157959.1	kinModCall	modified_base	6931	6931	49	+	.	IPDRatio=2.56;context=TGCGGCAAAGAGGTTTTGGAACCATTCTTGCATGATCAAGC;coverage=61
AL157959.1	kinModCall	modified_base	6932	6932	31	+	.	IPDRatio=1.78;context=GCGGCAAAGAGGTTTTGGAACCATTCTTGCATGATCAAGCT;coverage=63
AL157959.1	kinModCall	modified_base	6961	6961	32	+	.	IPDRatio=1.68;context=CATGATCAAGCTCCCGCCAGTTCAATAGTGTCCATCAACGC;coverage=62
AL157959.1	kinModCall	modified_base	7015	7015	25	+	.	IPDRatio=1.84;context=TTTTCGGTATGCAGCGGCAAATGCACCACGTTTTCAGGCAA;coverage=51
AL157959.1	kinModCall	modified_base	7016	7016	21	+	.	IPDRatio=1.64;context=TTTCGGTATGCAGCGGCAAATGCACCACGTTTTCAGGCAAA;coverage=52
AL157959.1	kinModCall	modified_base	7097	7097	27	+	.	IPDRatio=3.00;context=TTTGTTTGGCGACAGCGGTTTGTCCGTCTTGCAGGCCCAAG;coverage=53
AL157959.1	kinModCall	modified_base	7124	7124	22	+	.	IPDRatio=1.40;context=CTTGCAGGCCCAAGCGTGCCAATGTATTTGGATTTACACGC;coverage=69
AL157959.1	kinModCall	modified_base	7165	7165	34	+	.	IPDRatio=1.67;context=GCAGCAGGCACGGCGGCATGGCTGGTTTCTTGCAACGGTGC;coverage=78
AL157959.1	kinModCall	modified_base	7257	7257	26	+	.	IPDRatio=1.72;context=CACGAGGCGGCTTGATGCCGTCTGAAAATCTTTTTGAGTCG;coverage=70
AL157959.1	kinModCall	modified_base	7467	7467	34	+	.	IPDRatio=1.94;context=GAAAGATTGCAGACGGCCTTCCATATTGATGAAGCTGCCCG;coverage=46
AL157959.1	kinModCall	modified_base	7510	7510	22	+	.	IPDRatio=1.51;context=GTTTCGGTAAACGGCGCAATCGGCAACAATACGTCGCACAC;coverage=69
AL157959.1	kinModCall	modified_base	7582	7582	30	+	.	IPDRatio=2.14;context=AACGCCATCACGCTTTTCGCTTGTTTCAACGCAGCCACGGC;coverage=77
AL157959.1	kinModCall	modified_base	7583	7583	27	+	.	IPDRatio=1.82;context=ACGCCATCACGCTTTTCGCTTGTTTCAACGCAGCCACGGCT;coverage=72
AL157959.1	kinModCall	modified_base	7804	7804	27	+	.	IPDRatio=2.48;context=TGAACGGCGGCATAAATCGCGGCGTAATCAGGATGGTTTTG;coverage=79
AL157959.1	kinModCall	modified_base	7809	7809	23	+	.	IPDRatio=1.56;context=GGCGGCATAAATCGCGGCGTAATCAGGATGGTTTTGCACTT;coverage=72
AL157959.1	kinModCall	modified_base	7877	7877	30	+	.	IPDRatio=1.96;context=CAGCGTTTTTCAGGCTGGCGGTAACGGCGTGTTCCGCATTG;coverage=51
AL157959.1	kinModCall	modified_base	7960	7960	20	+	.	IPDRatio=1.72;context=GCGGCTTCCTGAGAGAGAAGCGGCATAAACAATTCTTCCTT;coverage=32
AL157959.1	kinModCall	modified_base	8215	8215	22	+	.	IPDRatio=1.84;context=ACACCCAAGCCGTCGGCAAGTTTTTTGGCCAGATACAGCTC;coverage=44
AL157959.1	kinModCall	modified_base	8217	8217	23	+	.	IPDRatio=2.72;context=ACCCAAGCCGTCGGCAAGTTTTTTGGCCAGATACAGCTCTT;coverage=42
AL157959.1	kinModCall	modified_base	8222	8222	85	+	.	IPDRatio=10.96;context=AGCCGTCGGCAAGTTTTTTGGCCAGATACAGCTCTTCAACC;coverage=38
AL157959.1	kinModCall	modified_base	8223	8223	50	+	.	IPDRatio=2.77;context=GCCGTCGGCAAGTTTTTTGGCCAGATACAGCTCTTCAACCG;coverage=43
AL157959.1	kinModCall	modified_base	8291	8291	29	+	.	IPDRatio=2.69;context=CTTGGTTTTGGTTGCCGTCTTTGGCGATACATTCAATCGCG;coverage=31
AL157959.1	kinModCall	modified_base	8450	8450	22	+	.	IPDRatio=1.95;context=GGTCGGACAGCCAGCATTCGTTAATCGCTTCGTTTTCCAGC;coverage=51
AL157959.1	kinModCall	modified_base	8796	8796	49	+	.	IPDRatio=2.28;context=CATTTCCTCGGCGGAAACCAAAGGCCCCATGTCTTTGCCGA;coverage=68
AL157959.1	kinModCall	modified_base	8800	8800	119	+	.	IPDRatio=8.66;context=TCCTCGGCGGAAACCAAAGGCCCCATGTCTTTGCCGACGAC;coverage=65
AL157959.1	kinModCall	modified_base	8801	8801	61	+	.	IPDRatio=3.33;context=CCTCGGCGGAAACCAAAGGCCCCATGTCTTTGCCGACGACG;coverage=67
AL157959.1	kinModCall	modified_base	8802	8802	22	+	.	IPDRatio=1.95;context=CTCGGCGGAAACCAAAGGCCCCATGTCTTTGCCGACGACGG;coverage=62
AL157959.1	kinModCall	modified_base	8897	8897	148	+	.	IPDRatio=5.38;context=CCTGCAACTGGCATTCGCCGCCCTGGTCGCAGGTCGGACAA;coverage=73
AL157959.1	kinModCall	modified_base	8898	8898	63	+	.	IPDRatio=2.29;context=CTGCAACTGGCATTCGCCGCCCTGGTCGCAGGTCGGACAAT;coverage=73
AL157959.1	kinModCall	modified_base	9055	9055	71	+	.	IPDRatio=2.17;context=GGTTTGGGGGCTTTTTCCACGTCCACCAGACACATACGGCA;coverage=89
AL157959.1	kinModCall	modified_base	9056	9056	48	+	.	IPDRatio=1.93;context=GTTTGGGGGCTTTTTCCACGTCCACCAGACACATACGGCAG;coverage=91
AL157959.1	kinModCall	modified_base	9059	9059	72	+	.	IPDRatio=2.44;context=TGGGGGCTTTTTCCACGTCCACCAGACACATACGGCAGTTG;coverage=91
AL157959.1	kinModCall	modified_base	9060	9060	47	+	.	IPDRatio=1.98;context=GGGGGCTTTTTCCACGTCCACCAGACACATACGGCAGTTGG;coverage=91
AL157959.1	kinModCall	modified_base	9116	9116	22	+	.	IPDRatio=1.78;context=TTTTGTGGTAACAGAAATGCGGAATATAAGTACCGAGCTTG;coverage=99
AL157959.1	kinModCall	modified_base	9200	9200	28	+	.	IPDRatio=1.62;context=GTTTGCCGTCGATTTCGATTTGTAACATGGTTCGTTCCTAG;coverage=86
AL157959.1	kinModCall	modified_base	9230	9230	68	+	.	IPDRatio=2.19;context=TTCGTTCCTAGTTACGGGTATTTAATAAATAATTTTTTATG;coverage=90
AL157959.1	kinModCall	modified_base	9280	9280	28	+	.	IPDRatio=1.54;context=TGAAAAATGGGTTTCAGACGGCCTTTTGAGTTTCATTGACA;coverage=106
AL157959.1	kinModCall	modified_base	9394	9394	20	+	.	IPDRatio=1.50;context=TCAGTAACTGTTTTCAAACATTGGTTTCTTAACTTTTGCGG;coverage=104
AL157959.1	kinModCall	modified_base	9402	9402	26	+	.	IPDRatio=1.49;context=TGTTTTCAAACATTGGTTTCTTAACTTTTGCGGTGATTCCC;coverage=108
AL157959.1	kinModCall	modified_base	9472	9472	58	+	.	IPDRatio=1.83;context=TGGAATAACGACAGTTTTTAAAGTTCCAGAAATAAAACTAA;coverage=125
AL157959.1	kinModCall	modified_base	9475	9475	49	+	.	IPDRatio=1.84;context=AATAACGACAGTTTTTAAAGTTCCAGAAATAAAACTAAACA;coverage=121
AL157959.1	kinModCall	modified_base	9476	9476	115	+	.	IPDRatio=4.20;context=ATAACGACAGTTTTTAAAGTTCCAGAAATAAAACTAAACAA;coverage=118
AL157959.1	kinModCall	modified_base	9489	9489	25	+	.	IPDRatio=1.44;context=TTAAAGTTCCAGAAATAAAACTAAACAAACAACACGCCCGA;coverage=119
AL157959.1	kinModCall	modified_base	9724	9724	23	+	.	IPDRatio=1.89;context=CCGGCAAATTCATGGTAACACCGATATAGAGTGTTCCATTT;coverage=93
AL157959.1	kinModCall	modified_base	9809	9809	29	+	.	IPDRatio=1.64;context=ATGGTTTCGTATTCATTTTTCCTGCAATATAAACAACAACT;coverage=95
AL157959.1	kinModCall	modified_base	9831	9831	28	+	.	IPDRatio=1.51;context=TGCAATATAAACAACAACTTTTTTAATATCATTTACAACCG;coverage=94
AL157959.1	kinModCall	modified_base	10275	10275	25	+	.	IPDRatio=1.49;context=TATAAATTTCTCCTAACCTCGTATTCATTATCACCAGATGA;coverage=78
AL157959.1	kinModCall	modified_base	10284	10284	27	+	.	IPDRatio=1.52;context=CTCCTAACCTCGTATTCATTATCACCAGATGAATAAAAACC;coverage=78
AL157959.1	kinModCall	modified_base	10287	10287	92	+	.	IPDRatio=3.15;context=CTAACCTCGTATTCATTATCACCAGATGAATAAAAACCAAT;coverage=75
AL157959.1	kinModCall	modified_base	10288	10288	23	+	.	IPDRatio=1.48;context=TAACCTCGTATTCATTATCACCAGATGAATAAAAACCAATT;coverage=77
AL157959.1	kinModCall	modified_base	10444	10444	29	+	.	IPDRatio=1.80;context=TCGTACTCTTACCTTTGTTGGCTGCACCGTATAGAATAAAA;coverage=53
AL157959.1	kinModCall	modified_base	10451	10451	22	+	.	IPDRatio=2.26;context=CTTACCTTTGTTGGCTGCACCGTATAGAATAAAAATTTTAG;coverage=58
AL157959.1	kinModCall	modified_base	10452	10452	27	+	.	IPDRatio=1.66;context=TTACCTTTGTTGGCTGCACCGTATAGAATAAAAATTTTAGC;coverage=61
AL157959.1	kinModCall	modified_base	10557	10557	24	+	.	IPDRatio=2.14;context=CAAACTCATCACGGAAATGCTTGGTAAAGCTGCGGACGGGG;coverage=48
AL157959.1	kinModCall	modified_base	10656	10656	20	+	.	IPDRatio=1.47;context=AATCCAGCAAATCCAAGTCTTCCATACGGCCTTTGCCTTCT;coverage=73
AL157959.1	kinModCall	modified_base	10734	10734	26	+	.	IPDRatio=1.86;context=CTTCGCGGCACGGGGTGCATTGGCCGCAGGATTCATCGTAG;coverage=68
AL157959.1	kinModCall	modified_base	10825	10825	24	+	.	IPDRatio=1.60;context=CATCACGATAATCGCGCCGGAACCGAGCATGGAGCCTGCTT;coverage=68
AL157959.1	kinModCall	modified_base	10839	10839	67	+	.	IPDRatio=3.34;context=CGCCGGAACCGAGCATGGAGCCTGCTTTGGAGATCGAGTCG;coverage=61
AL157959.1	kinModCall	modified_base	10862	10862	31	+	.	IPDRatio=1.74;context=GCTTTGGAGATCGAGTCGTAGTCCATATTGGTCTGCATCAT;coverage=52
AL157959.1	kinModCall	modified_base	10916	10916	96	+	.	IPDRatio=5.97;context=AATACGGGCGCGGACGAACCGCCGGGAATGACGGCTTTGAG;coverage=68
AL157959.1	kinModCall	modified_base	10918	10918	41	+	.	IPDRatio=2.10;context=TACGGGCGCGGACGAACCGCCGGGAATGACGGCTTTGAGTT;coverage=54
AL157959.1	kinModCall	modified_base	11013	11013	79	+	.	IPDRatio=6.16;context=CCAACGGCACTTCATAGTTGCCCGGACGCTCGACATGGCCG;coverage=65
AL157959.1	kinModCall	modified_base	11053	11053	60	+	.	IPDRatio=3.40;context=GGAAATACAGAATAATTTGGTACCGCCTGCATTCGGAATAC;coverage=55
AL157959.1	kinModCall	modified_base	11101	11101	25	+	.	IPDRatio=1.60;context=GGCAAATGCCTGTCCACCGTCACGGATAATGAATGGAACGG;coverage=64
AL157959.1	kinModCall	modified_base	11432	11432	22	+	.	IPDRatio=2.22;context=GCTTTCGCGCCCATCGCGTAACCGGCGATAATCATGCCTTC;coverage=30
AL157959.1	kinModCall	modified_base	11498	11498	30	+	.	IPDRatio=2.15;context=ATGATGTCGCGGTCTTTAAATGTACCCGGCTCGCCTTCGTC;coverage=51
AL157959.1	kinModCall	modified_base	11532	11532	27	+	.	IPDRatio=1.78;context=CTTCGTCGGTATTGCAAACGACGTATTTTTCGCCCGGAAAG;coverage=56
AL157959.1	kinModCall	modified_base	11544	11544	68	+	.	IPDRatio=3.23;context=TGCAAACGACGTATTTTTCGCCCGGAAAGGAACGGGGCATA;coverage=71
AL157959.1	kinModCall	modified_base	11602	11602	23	+	.	IPDRatio=1.55;context=GGTCGGGAAGCCCGCACCGCCACGACCGCGCAAGCCGGAGG;coverage=64
AL157959.1	kinModCall	modified_base	11615	11615	23	+	.	IPDRatio=2.09;context=GCACCGCCACGACCGCGCAAGCCGGAGGTTTTGACTTCGTC;coverage=65
AL157959.1	kinModCall	modified_base	11647	11647	25	+	.	IPDRatio=1.56;context=GACTTCGTCAATCACATCGGTTTGAGAGATGTTTCCGGACA;coverage=78
AL157959.1	kinModCall	modified_base	11660	11660	102	+	.	IPDRatio=7.67;context=ACATCGGTTTGAGAGATGTTTCCGGACAGGATTTTACGCAG;coverage=79
AL157959.1	kinModCall	modified_base	11661	11661	27	+	.	IPDRatio=1.93;context=CATCGGTTTGAGAGATGTTTCCGGACAGGATTTTACGCAGG;coverage=85
AL157959.1	kinModCall	modified_base	11861	11861	20	+	.	IPDRatio=1.69;context=GATGTCTTTGTGTACCGGCTTGTAACGTCGTCTGAAATAAA;coverage=31
AL157959.1	kinModCall	modified_base	12026	12026	33	+	.	IPDRatio=1.94;context=TATTAAATTCAGAAACCGAATCTTACCGGTGGATTCCCGCC;coverage=49
AL157959.1	kinModCall	modified_base	12030	12030	47	+	.	IPDRatio=2.81;context=AAATTCAGAAACCGAATCTTACCGGTGGATTCCCGCCTACG;coverage=47
AL157959.1	kinModCall	modified_base	12328	12328	22	+	.	IPDRatio=1.57;context=TCAGGCGTGGTTTCGCCGTAGCTGATACCGAGTTTTTGTTT;coverage=57
AL157959.1	kinModCall	modified_base	12358	12358	28	+	.	IPDRatio=1.84;context=AGTTTTTGTTTGAGGTATTCGCCGGTTGCCATACCGCCGCG;coverage=74
AL157959.1	kinModCall	modified_base	12395	12395	45	+	.	IPDRatio=3.82;context=CGCGCAGGGCGCAGGGCAGGTTGGTACAAACGGTCAGTTTG;coverage=76
AL157959.1	kinModCall	modified_base	12397	12397	28	+	.	IPDRatio=2.23;context=CGCAGGGCGCAGGGCAGGTTGGTACAAACGGTCAGTTTGTA;coverage=77
AL157959.1	kinModCall	modified_base	12440	12440	31	+	.	IPDRatio=1.64;context=TGCCGACAGGCTCAAGGTCGTACATATTGTAGAAGGTAGCG;coverage=83
AL157959.1	kinModCall	modified_base	12488	12488	26	+	.	IPDRatio=1.89;context=AGGCTTGTGCAGGCGAGATGCCGATATAGTCTGCGACAAAG;coverage=101
AL157959.1	kinModCall	modified_base	12612	12612	25	+	.	IPDRatio=2.27;context=AGGATATTTTGCCAACTCGATGTCGATTTGTTTTAAAGATT;coverage=84
AL157959.1	kinModCall	modified_base	12619	12619	21	+	.	IPDRatio=1.97;context=TTTGCCAACTCGATGTCGATTTGTTTTAAAGATTCTGCGGA;coverage=80
AL157959.1	kinModCall	modified_base	12730	12730	25	+	.	IPDRatio=1.51;context=TGTGGCCTTTTGCCATTTCGTCCATGCCTTGCAGGTGGGCG;coverage=90
AL157959.1	kinModCall	modified_base	12753	12753	80	+	.	IPDRatio=2.60;context=ATGCCTTGCAGGTGGGCGAAGCCGGGTGCGCGGATTTTCAG;coverage=94
AL157959.1	kinModCall	modified_base	12971	12971	27	+	.	IPDRatio=1.75;context=TTTGTGGTTTGTGGTAATGACCGGACCCGGATTGACACGCA;coverage=47
AL157959.1	kinModCall	modified_base	12975	12975	36	+	.	IPDRatio=2.24;context=TGGTTTGTGGTAATGACCGGACCCGGATTGACACGCAACCA;coverage=49
AL157959.1	kinModCall	modified_base	13034	13034	24	+	.	IPDRatio=1.60;context=GATGCGTACGGATTGACGCATTTCTTCCATACGGCAGAGGT;coverage=75
AL157959.1	kinModCall	modified_base	13041	13041	21	+	.	IPDRatio=1.59;context=ACGGATTGACGCATTTCTTCCATACGGCAGAGGTAGCGGTC;coverage=75
AL157959.1	kinModCall	modified_base	13092	13092	21	+	.	IPDRatio=1.57;context=CCGTTCACGCCGACAGGGATGTCGAAATCCATTTTGTCGTA;coverage=84
AL157959.1	kinModCall	modified_base	13111	13111	36	+	.	IPDRatio=1.67;context=TGTCGAAATCCATTTTGTCGTACACTTCGTAAGGCTGTGTC;coverage=94
AL157959.1	kinModCall	modified_base	13133	13133	23	+	.	IPDRatio=1.72;context=CACTTCGTAAGGCTGTGTCTTACGCACGTCCCATTCCACGC;coverage=98
AL157959.1	kinModCall	modified_base	13173	13173	24	+	.	IPDRatio=1.56;context=CCCGAACCGCGCAACATCACGCCGGTAAAGCCTTTTTGCAT;coverage=100
AL157959.1	kinModCall	modified_base	13234	13234	39	+	.	IPDRatio=2.20;context=CGCCGATGCCGACGGTACGCTGTTTCCAGATGCGGTTGTCG;coverage=79
AL157959.1	kinModCall	modified_base	13237	13237	32	+	.	IPDRatio=1.71;context=CGATGCCGACGGTACGCTGTTTCCAGATGCGGTTGTCGGTC;coverage=85
AL157959.1	kinModCall	modified_base	13238	13238	157	+	.	IPDRatio=6.13;context=GATGCCGACGGTACGCTGTTTCCAGATGCGGTTGTCGGTCA;coverage=82
AL157959.1	kinModCall	modified_base	13239	13239	23	+	.	IPDRatio=1.85;context=ATGCCGACGGTACGCTGTTTCCAGATGCGGTTGTCGGTCAG;coverage=83
AL157959.1	kinModCall	modified_base	13273	13273	24	+	.	IPDRatio=1.69;context=CGGTCAGGAGGGTTTCGAGTGTGTCGATATTTTTGGGGAAG;coverage=100
AL157959.1	kinModCall	modified_base	13328	13328	82	+	.	IPDRatio=3.04;context=ATCGATAAAGTCGAGCATGGTGCCTTCGCGGGATTCGTTGA;coverage=100
AL157959.1	kinModCall	modified_base	13330	13330	164	+	.	IPDRatio=5.66;context=CGATAAAGTCGAGCATGGTGCCTTCGCGGGATTCGTTGAGC;coverage=95
AL157959.1	kinModCall	modified_base	13352	13352	21	+	.	IPDRatio=1.53;context=TTCGCGGGATTCGTTGAGCTGCTTCAATACTTTGGCATTGC;coverage=91
AL157959.1	kinModCall	modified_base	13428	13428	64	+	.	IPDRatio=3.60;context=GGCAGGTCGCGGTAAACGCCGCCGGGACGGAAGTAGGCTGC;coverage=73
AL157959.1	kinModCall	modified_base	13461	13461	58	+	.	IPDRatio=2.96;context=TAGGCTGCATGCATACGCGCGCCGGACACGGCTTCGTACAA;coverage=72
AL157959.1	kinModCall	modified_base	13638	13638	43	+	.	IPDRatio=3.91;context=GCGCGGATAGGCACGTCAATTCCGGCGAGCTTTTCTACCGC;coverage=62
AL157959.1	kinModCall	modified_base	13705	13705	23	+	.	IPDRatio=1.54;context=TCATGGAAACGTAGTCCAAACGGTCCATATAAGGCAGGGCT;coverage=72
AL157959.1	kinModCall	modified_base	13706	13706	27	+	.	IPDRatio=2.34;context=CATGGAAACGTAGTCCAAACGGTCCATATAAGGCAGGGCTT;coverage=74
AL157959.1	kinModCall	modified_base	13738	13738	23	+	.	IPDRatio=2.01;context=GCAGGGCTTGCAGATAGGTTTTGGTTTCAGCCAGTTTTTCA;coverage=87
AL157959.1	kinModCall	modified_base	13775	13775	26	+	.	IPDRatio=2.18;context=TTCAGTACCTCGGTGCAGGAGGCCGATATGCGGGTCGGCAC;coverage=90
AL157959.1	kinModCall	modified_base	13863	13863	24	+	.	IPDRatio=1.61;context=TGCGCCGCAGGGTGTTGCGGGCCGAAGTTGATGGTGTAGTT;coverage=59
AL157959.1	kinModCall	modified_base	13872	13872	33	+	.	IPDRatio=1.74;context=GGGTGTTGCGGGCCGAAGTTGATGGTGTAGTTTCTTAATTT;coverage=66
AL157959.1	kinModCall	modified_base	14004	14004	25	+	.	IPDRatio=1.81;context=TTCGTCGTAACGCATTTCCACATAGCCGGAAATCGGGAAGT;coverage=50
AL157959.1	kinModCall	modified_base	14074	14074	21	+	.	IPDRatio=1.82;context=TAATCGGTCAGGATGCGGCGCAAGTCCGGGTGGTTGTTGAA;coverage=52
AL157959.1	kinModCall	modified_base	14078	14078	38	+	.	IPDRatio=2.25;context=CGGTCAGGATGCGGCGCAAGTCCGGGTGGTTGTTGAACATG;coverage=61
AL157959.1	kinModCall	modified_base	14189	14189	35	+	.	IPDRatio=1.70;context=CTACAGGGAAGTCGTCGTCTGAAACCCAGACGCGTACGCGG;coverage=85
AL157959.1	kinModCall	modified_base	14193	14193	99	+	.	IPDRatio=4.09;context=AGGGAAGTCGTCGTCTGAAACCCAGACGCGTACGCGGATGC;coverage=78
AL157959.1	kinModCall	modified_base	14194	14194	33	+	.	IPDRatio=1.91;context=GGGAAGTCGTCGTCTGAAACCCAGACGCGTACGCGGATGCG;coverage=80
AL157959.1	kinModCall	modified_base	14197	14197	33	+	.	IPDRatio=1.70;context=AAGTCGTCGTCTGAAACCCAGACGCGTACGCGGATGCGTTG;coverage=84
AL157959.1	kinModCall	modified_base	14310	14310	22	+	.	IPDRatio=1.52;context=GCTGTAATCGACACCGCACAAATCGACCAGAAGCTCGAAAT;coverage=64
AL157959.1	kinModCall	modified_base	14315	14315	71	+	.	IPDRatio=2.85;context=AATCGACACCGCACAAATCGACCAGAAGCTCGAAATGCAGC;coverage=62
AL157959.1	kinModCall	modified_base	14424	14424	21	+	.	IPDRatio=1.60;context=GCCCAAAGCTGAAATGACTTTGCTTGCCTGATCGCCAAGCA;coverage=69
AL157959.1	kinModCall	modified_base	14459	14459	31	+	.	IPDRatio=1.65;context=CAAGCACGCCGACGACGGTCTCATATAAGTTTTGAATGCTT;coverage=69
AL157959.1	kinModCall	modified_base	14537	14537	25	+	.	IPDRatio=1.67;context=TGGAAGTGCGCTTGATTTTTTGTTGGAGCTGAATCAGGCCA;coverage=73
AL157959.1	kinModCall	modified_base	14587	14587	92	+	.	IPDRatio=4.67;context=GCTTCCGCAGTCGGCGGACAACCTGGCACATAAACGTCTAC;coverage=73
AL157959.1	kinModCall	modified_base	14588	14588	65	+	.	IPDRatio=2.76;context=CTTCCGCAGTCGGCGGACAACCTGGCACATAAACGTCTACC;coverage=79
AL157959.1	kinModCall	modified_base	14589	14589	22	+	.	IPDRatio=1.99;context=TTCCGCAGTCGGCGGACAACCTGGCACATAAACGTCTACCG;coverage=74
AL157959.1	kinModCall	modified_base	14609	14609	27	+	.	IPDRatio=2.25;context=CTGGCACATAAACGTCTACCGGCACGACGCGGTCGGCACCG;coverage=80
AL157959.1	kinModCall	modified_base	14625	14625	40	+	.	IPDRatio=2.07;context=TACCGGCACGACGCGGTCGGCACCGCGCACAACGGAATAAG;coverage=78
AL157959.1	kinModCall	modified_base	14750	14750	23	+	.	IPDRatio=1.70;context=GCAGGGCGGACGCCATTTTGTTGGTCAGTGTACCTGCCACA;coverage=52
AL157959.1	kinModCall	modified_base	14782	14782	25	+	.	IPDRatio=2.55;context=CCTGCCACAATCATCAGGTCGGCCTGACGGGGAGACGGACG;coverage=57
AL157959.1	kinModCall	modified_base	14903	14903	21	+	.	IPDRatio=1.99;context=AAGTAACCGGCCACAGCGAACCGGTACGCATATAGTTCAAC;coverage=71
AL157959.1	kinModCall	modified_base	15043	15043	36	+	.	IPDRatio=1.86;context=GGACGACGATAAACACCAGCATAGACCAGAAGCCGTACGCG;coverage=60
AL157959.1	kinModCall	modified_base	15047	15047	32	+	.	IPDRatio=1.75;context=GACGATAAACACCAGCATAGACCAGAAGCCGTACGCGCCCA;coverage=64
AL157959.1	kinModCall	modified_base	15106	15106	33	+	.	IPDRatio=1.71;context=CCCACGGCAACATGAACGCGACCTCCAAATCAAACAGGATG;coverage=80
AL157959.1	kinModCall	modified_base	15219	15219	35	+	.	IPDRatio=2.86;context=TCGTAAGGCGCGTCTTTTTCGGCGTAGTGGCGTTTCGGGCC;coverage=87
AL157959.1	kinModCall	modified_base	15257	15257	21	+	.	IPDRatio=1.51;context=GCCTAAAATCGTGCCGAGCAGGATAAACAGCACGCCGGCCG;coverage=69
AL157959.1	kinModCall	modified_base	15288	15288	23	+	.	IPDRatio=1.56;context=ACGCCGGCCGCGAGGCCGACGAGGATAAAGACAAAGACGGG;coverage=72
AL157959.1	kinModCall	modified_base	15290	15290	27	+	.	IPDRatio=1.69;context=GCCGGCCGCGAGGCCGACGAGGATAAAGACAAAGACGGGAA;coverage=71
AL157959.1	kinModCall	modified_base	15443	15443	22	+	.	IPDRatio=1.67;context=AAAAAACCCAATAAATACAATCATGTTATGATAACGATTCT;coverage=84
AL157959.1	kinModCall	modified_base	15509	15509	28	+	.	IPDRatio=2.37;context=ATTTTTACACCGTAATTCGTGGTATAGTGGATTAACAAAAA;coverage=62
AL157959.1	kinModCall	modified_base	15591	15591	46	+	.	IPDRatio=2.78;context=CTCTAAGGTGCTGAAATCGGTTCCGTACTATTTGTACTGTC;coverage=52
AL157959.1	kinModCall	modified_base	15593	15593	47	+	.	IPDRatio=2.28;context=CTAAGGTGCTGAAATCGGTTCCGTACTATTTGTACTGTCTG;coverage=53
AL157959.1	kinModCall	modified_base	15646	15646	26	+	.	IPDRatio=1.74;context=TTTGTCCTGATTTTTGTTAATCCACTATATATAGGAATAAG;coverage=53
AL157959.1	kinModCall	modified_base	15801	15801	28	+	.	IPDRatio=1.63;context=ATCCCTCTGCCGTATTTGTATTCTACAATCATATTATCGTC;coverage=80
AL157959.1	kinModCall	modified_base	15819	15819	21	+	.	IPDRatio=1.47;context=TATTCTACAATCATATTATCGTCGGTAATGACTTCCGCACC;coverage=75
AL157959.1	kinModCall	modified_base	15849	15849	55	+	.	IPDRatio=3.44;context=ACTTCCGCACCAGCCGAAGGTTCCGTCATCTGAATCAGCAT;coverage=75
AL157959.1	kinModCall	modified_base	15851	15851	60	+	.	IPDRatio=2.47;context=TTCCGCACCAGCCGAAGGTTCCGTCATCTGAATCAGCATAC;coverage=73
AL157959.1	kinModCall	modified_base	15911	15911	26	+	.	IPDRatio=1.63;context=TGCAGCATCCACGGTGCTGCTGTCAAATACGTGCCTGCCGC;coverage=73
AL157959.1	kinModCall	modified_base	15947	15947	34	+	.	IPDRatio=1.93;context=GCCGCTTTCCGGCCAAATCAACCGGGAGAGACGTTGCTTGA;coverage=67
AL157959.1	kinModCall	modified_base	15949	15949	35	+	.	IPDRatio=1.87;context=CGCTTTCCGGCCAAATCAACCGGGAGAGACGTTGCTTGAGC;coverage=67
AL157959.1	kinModCall	modified_base	16204	16204	20	+	.	IPDRatio=1.59;context=TCGTATTCATCAAAATCAGGTCGAATTTTTCATCAGGATGG;coverage=57
AL157959.1	kinModCall	modified_base	16245	16245	22	+	.	IPDRatio=1.49;context=CGACGCAGCCATTTCCTACCGTCATCCAATACAATTTCAAC;coverage=78
AL157959.1	kinModCall	modified_base	16247	16247	28	+	.	IPDRatio=1.55;context=ACGCAGCCATTTCCTACCGTCATCCAATACAATTTCAACAC;coverage=79
AL157959.1	kinModCall	modified_base	16319	16319	22	+	.	IPDRatio=1.82;context=CTCGTCCGCGATAAGGCTACGGTATGCCGGATTGATTTCCG;coverage=77
AL157959.1	kinModCall	modified_base	16356	16356	27	+	.	IPDRatio=1.70;context=TCCGCAACGATCATCGACTGCATTTCCGGAATGGCAGACAA;coverage=71
AL157959.1	kinModCall	modified_base	16358	16358	28	+	.	IPDRatio=2.39;context=CGCAACGATCATCGACTGCATTTCCGGAATGGCAGACAAGA;coverage=74
AL157959.1	kinModCall	modified_base	16359	16359	26	+	.	IPDRatio=2.57;context=GCAACGATCATCGACTGCATTTCCGGAATGGCAGACAAGAC;coverage=72
AL157959.1	kinModCall	modified_base	16360	16360	50	+	.	IPDRatio=3.89;context=CAACGATCATCGACTGCATTTCCGGAATGGCAGACAAGACG;coverage=65
AL157959.1	kinModCall	modified_base	16428	16428	42	+	.	IPDRatio=3.45;context=ACGACGAAAATGCGGCGTATGCCAGACTTCAGGGAGGGTAG;coverage=46
AL157959.1	kinModCall	modified_base	16473	16473	24	+	.	IPDRatio=1.79;context=TAGGCACGTTCGATGCCGTTGACACTATTGAATACATCGGT;coverage=38
AL157959.1	kinModCall	modified_base	16591	16591	20	+	.	IPDRatio=2.07;context=GTTTGTTTTCAATCAGCCTATCCGGACGGTCAGCAATATTT;coverage=47
AL157959.1	kinModCall	modified_base	16682	16682	23	+	.	IPDRatio=1.62;context=AACTGCTACCGACACTGCATTCAGTCGGAGACTTTTTTGGA;coverage=54
AL157959.1	kinModCall	modified_base	16762	16762	21	+	.	IPDRatio=1.66;context=AGATGAGCAGGTAAATCTGTTGGGTGGACAAGAAATCAAGT;coverage=49
AL157959.1	kinModCall	modified_base	16806	16806	49	+	.	IPDRatio=5.73;context=ACAAAGCCGATAAGGACCGGACCCAATGCACTGCCGGCAAC;coverage=37
AL157959.1	kinModCall	modified_base	16807	16807	21	+	.	IPDRatio=2.66;context=CAAAGCCGATAAGGACCGGACCCAATGCACTGCCGGCAACG;coverage=38
AL157959.1	kinModCall	modified_base	16944	16944	28	+	.	IPDRatio=3.61;context=GACAGGGTAATGAAGATACCGGCGTGGTGGACGAAGCCGGA;coverage=56
AL157959.1	kinModCall	modified_base	16955	16955	23	+	.	IPDRatio=1.70;context=GAAGATACCGGCGTGGTGGACGAAGCCGGAAAAACCCGTCA;coverage=52
AL157959.1	kinModCall	modified_base	17032	17032	27	+	.	IPDRatio=1.70;context=TACCCGCCCACAAGAAGCACTGCCCGATAAAGGGAATATCA;coverage=62
AL157959.1	kinModCall	modified_base	17260	17260	21	+	.	IPDRatio=1.53;context=TAGTATTCGGTTTAGTGTTCACTATATCCATCCTTTCTGTA;coverage=59
AL157959.1	kinModCall	modified_base	17421	17421	32	+	.	IPDRatio=1.79;context=CAAAGTGTTGAAAAAATATAAGGTACCGATAGACTCGCCAA;coverage=65
AL157959.1	kinModCall	modified_base	17424	17424	60	+	.	IPDRatio=3.56;context=AGTGTTGAAAAAATATAAGGTACCGATAGACTCGCCAACAT;coverage=67
AL157959.1	kinModCall	modified_base	17452	17452	25	+	.	IPDRatio=1.93;context=GACTCGCCAACATTATGTATTTTCCGGTTAAAAAAACAGGT;coverage=78
AL157959.1	kinModCall	modified_base	17453	17453	21	+	.	IPDRatio=2.21;context=ACTCGCCAACATTATGTATTTTCCGGTTAAAAAAACAGGTC;coverage=76
AL157959.1	kinModCall	modified_base	17454	17454	58	+	.	IPDRatio=3.63;context=CTCGCCAACATTATGTATTTTCCGGTTAAAAAAACAGGTCA;coverage=67
AL157959.1	kinModCall	modified_base	17553	17553	28	+	.	IPDRatio=1.62;context=AGCAGCGATGATGGGCAAATCAGCCTCAACTAAAAGATGCC;coverage=64
AL157959.1	kinModCall	modified_base	17643	17643	23	+	.	IPDRatio=1.69;context=TACTTCAGCGATGCAAAACAGGGGGATGATACTTGAAGGAA;coverage=60
AL157959.1	kinModCall	modified_base	17751	17751	26	+	.	IPDRatio=1.66;context=GACAGTAATCGAACTCAAATCGATACCTATGTGACTGAATA;coverage=62
AL157959.1	kinModCall	modified_base	17785	17785	42	+	.	IPDRatio=2.05;context=CTGAATAGAAGCCTCTGCCAGCTGACCTGGTAAATCAGGGC;coverage=59
AL157959.1	kinModCall	modified_base	17789	17789	88	+	.	IPDRatio=3.00;context=ATAGAAGCCTCTGCCAGCTGACCTGGTAAATCAGGGCGCAG;coverage=60
AL157959.1	kinModCall	modified_base	17790	17790	23	+	.	IPDRatio=1.63;context=TAGAAGCCTCTGCCAGCTGACCTGGTAAATCAGGGCGCAGA;coverage=60
AL157959.1	kinModCall	modified_base	17812	17812	67	+	.	IPDRatio=4.05;context=TGGTAAATCAGGGCGCAGAATCCAGAGGCGAAAAACACCAG;coverage=67
AL157959.1	kinModCall	modified_base	17911	17911	23	+	.	IPDRatio=1.53;context=GCGGAACTATAAATGAAATGTATCAATGTGTAAACATTTGT;coverage=68
AL157959.1	kinModCall	modified_base	17931	17931	21	+	.	IPDRatio=1.65;context=TATCAATGTGTAAACATTTGTATTAACCGTAGGAAATCACC;coverage=61
AL157959.1	kinModCall	modified_base	17950	17950	21	+	.	IPDRatio=1.61;context=GTATTAACCGTAGGAAATCACCGTATTGCTCAAACTGCAGG;coverage=67
AL157959.1	kinModCall	modified_base	18002	18002	36	+	.	IPDRatio=1.93;context=AACTCGTAAGCCCGCAAACGGCGTATCACTGTTCAAACTGC;coverage=65
AL157959.1	kinModCall	modified_base	18011	18011	20	+	.	IPDRatio=1.67;context=GCCCGCAAACGGCGTATCACTGTTCAAACTGCTGTGCGGCT;coverage=62
AL157959.1	kinModCall	modified_base	18060	18060	72	+	.	IPDRatio=4.01;context=TTATAAAAATAATGGGGCTGTCCTGGACAACTAAGATAAAC;coverage=70
AL157959.1	kinModCall	modified_base	18062	18062	25	+	.	IPDRatio=1.71;context=ATAAAAATAATGGGGCTGTCCTGGACAACTAAGATAAACTC;coverage=72
AL157959.1	kinModCall	modified_base	18087	18087	20	+	.	IPDRatio=1.50;context=CAACTAAGATAAACTCGATTTTACTAATTGTTTTAAAATGG;coverage=90
AL157959.1	kinModCall	modified_base	18124	18124	25	+	.	IPDRatio=1.51;context=ATGGAAATTTGAACTTTTATCTCACTGTTGTTAAAACGCCA;coverage=87
AL157959.1	kinModCall	modified_base	18126	18126	20	+	.	IPDRatio=1.48;context=GGAAATTTGAACTTTTATCTCACTGTTGTTAAAACGCCATT;coverage=87
AL157959.1	kinModCall	modified_base	18221	18221	28	+	.	IPDRatio=1.75;context=GTAAATGACGTTTTGCCCGGTTCCAAAAATTCTCAATTCCA;coverage=66
AL157959.1	kinModCall	modified_base	18270	18270	48	+	.	IPDRatio=2.81;context=GTTTTGTCGTTCAGCAAAATGTGTGCTGTGATTGATACGGA;coverage=62
AL157959.1	kinModCall	modified_base	18533	18533	55	+	.	IPDRatio=2.10;context=ATTTAAAAAGCATAAATTTATATGATATTGATTTTGAAAAA;coverage=81
AL157959.1	kinModCall	modified_base	18565	18565	25	+	.	IPDRatio=1.45;context=TTTGAAAAATTTACCCCCGAAATTCCAGATAATTTCCATAG;coverage=91
AL157959.1	kinModCall	modified_base	18568	18568	133	+	.	IPDRatio=6.83;context=GAAAAATTTACCCCCGAAATTCCAGATAATTTCCATAGATG;coverage=87
AL157959.1	kinModCall	modified_base	18569	18569	47	+	.	IPDRatio=2.09;context=AAAAATTTACCCCCGAAATTCCAGATAATTTCCATAGATGG;coverage=92
AL157959.1	kinModCall	modified_base	18697	18697	29	+	.	IPDRatio=2.37;context=TGTAATAAAGAAGGTTTTTTTTGGTCTAATGCATTAATATT;coverage=98
AL157959.1	kinModCall	modified_base	18698	18698	30	+	.	IPDRatio=1.61;context=GTAATAAAGAAGGTTTTTTTTGGTCTAATGCATTAATATTA;coverage=86
AL157959.1	kinModCall	modified_base	18716	18716	21	+	.	IPDRatio=1.42;context=TTTGGTCTAATGCATTAATATTAGAACAGTTTGATCATAAG;coverage=91
AL157959.1	kinModCall	modified_base	18727	18727	21	+	.	IPDRatio=1.60;context=GCATTAATATTAGAACAGTTTGATCATAAGATTATTAAAAG;coverage=99
AL157959.1	kinModCall	modified_base	18773	18773	27	+	.	IPDRatio=1.69;context=TTGATAAAATATTAGAATATTGCTCAAAAGAAACTTGGGAT;coverage=80
AL157959.1	kinModCall	modified_base	18870	18870	22	+	.	IPDRatio=1.61;context=AAACACATAAGAGCAATTTGGGATGATAAGTCTGGAGCAAT;coverage=78
AL157959.1	kinModCall	modified_base	18876	18876	26	+	.	IPDRatio=1.72;context=ATAAGAGCAATTTGGGATGATAAGTCTGGAGCAATTGTAAT;coverage=79
AL157959.1	kinModCall	modified_base	18879	18879	127	+	.	IPDRatio=6.10;context=AGAGCAATTTGGGATGATAAGTCTGGAGCAATTGTAATCAG;coverage=76
AL157959.1	kinModCall	modified_base	18881	18881	48	+	.	IPDRatio=2.65;context=AGCAATTTGGGATGATAAGTCTGGAGCAATTGTAATCAGAG;coverage=74
AL157959.1	kinModCall	modified_base	18958	18958	25	+	.	IPDRatio=1.45;context=CAACCTTAGGCAAAACTTACTTTGACAAACAAAAATAAAAT;coverage=108
AL157959.1	kinModCall	modified_base	18976	18976	29	+	.	IPDRatio=1.43;context=ACTTTGACAAACAAAAATAAAATTATTATGAATATAATCAA;coverage=136
AL157959.1	kinModCall	modified_base	18998	18998	30	+	.	IPDRatio=1.58;context=TTATTATGAATATAATCAATTACACAGGTGATGACATTATT;coverage=137
AL157959.1	kinModCall	modified_base	19058	19058	23	+	.	IPDRatio=1.37;context=AGCTTCAATTATTGCGTTCCCTTGTTATTGAAATTTATGCA;coverage=120
AL157959.1	kinModCall	modified_base	19238	19238	23	+	.	IPDRatio=1.67;context=GCTCCAAACTTGATAAGTTCTGTTAATAATGTCAATGCTGT;coverage=82
AL157959.1	kinModCall	modified_base	19299	19299	26	+	.	IPDRatio=1.59;context=AAAGGTCTTGGATGGCGCGTTCCACCAAACCGTTTTCCTTA;coverage=59
AL157959.1	kinModCall	modified_base	19311	19311	29	+	.	IPDRatio=1.61;context=TGGCGCGTTCCACCAAACCGTTTTCCTTACGGATTCAAGCG;coverage=64
AL157959.1	kinModCall	modified_base	19330	19330	26	+	.	IPDRatio=1.66;context=GTTTTCCTTACGGATTCAAGCGATTATCCGTTATTTCGCCC;coverage=62
AL157959.1	kinModCall	modified_base	19331	19331	33	+	.	IPDRatio=1.86;context=TTTTCCTTACGGATTCAAGCGATTATCCGTTATTTCGCCCG;coverage=63
AL157959.1	kinModCall	modified_base	19352	19352	25	+	.	IPDRatio=1.64;context=ATTATCCGTTATTTCGCCCGTTTTCCCTTGATGATTCCGGT;coverage=61
AL157959.1	kinModCall	modified_base	19363	19363	29	+	.	IPDRatio=2.15;context=TTTCGCCCGTTTTCCCTTGATGATTCCGGTTTTTCAACCGC;coverage=65
AL157959.1	kinModCall	modified_base	19366	19366	20	+	.	IPDRatio=1.80;context=CGCCCGTTTTCCCTTGATGATTCCGGTTTTTCAACCGCCGT;coverage=64
AL157959.1	kinModCall	modified_base	19367	19367	47	+	.	IPDRatio=3.64;context=GCCCGTTTTCCCTTGATGATTCCGGTTTTTCAACCGCCGTT;coverage=59
AL157959.1	kinModCall	modified_base	19384	19384	21	+	.	IPDRatio=1.61;context=GATTCCGGTTTTTCAACCGCCGTTTTATATTTCCTCGTCAA;coverage=54
AL157959.1	kinModCall	modified_base	19484	19484	26	+	.	IPDRatio=1.77;context=ACGATTTCAAAATCCGATTCTTGCTCGACAAACACCACTTT;coverage=72
AL157959.1	kinModCall	modified_base	19601	19601	38	+	.	IPDRatio=1.74;context=TACACGCCGATGGGCGGATATTCCCATTCTTCCATCCAAAG;coverage=72
AL157959.1	kinModCall	modified_base	19808	19808	27	+	.	IPDRatio=1.60;context=TGCGGCAATTTATAGCCCAGTTCACTTTCTACGGCAGCCAA;coverage=68
AL157959.1	kinModCall	modified_base	19850	19850	23	+	.	IPDRatio=1.78;context=ATTTCAGGGGTAAACGGGGCTTCTTTGTAGTTTTCATCTGC;coverage=64
AL157959.1	kinModCall	modified_base	19935	19935	45	+	.	IPDRatio=2.41;context=AAACTTGGGACATAATGTTCTTCCTTATTGATTTTCAGCTA;coverage=57
AL157959.1	kinModCall	modified_base	19975	19975	40	+	.	IPDRatio=2.08;context=ATAAACAAGGGTTAGGTATCTATACCCGGCTTTTACCGTCC;coverage=60
AL157959.1	kinModCall	modified_base	19979	19979	59	+	.	IPDRatio=4.03;context=ACAAGGGTTAGGTATCTATACCCGGCTTTTACCGTCCGTCA;coverage=59
AL157959.1	kinModCall	modified_base	19982	19982	20	+	.	IPDRatio=2.50;context=AGGGTTAGGTATCTATACCCGGCTTTTACCGTCCGTCATTC;coverage=56
AL157959.1	kinModCall	modified_base	19983	19983	26	+	.	IPDRatio=1.69;context=GGGTTAGGTATCTATACCCGGCTTTTACCGTCCGTCATTCC;coverage=49
AL157959.1	kinModCall	modified_base	20073	20073	40	+	.	IPDRatio=2.24;context=ATAAGTTCCCGTGCCGAAAGGTCTGGATTCCCGCCTGCGCG;coverage=58
AL157959.1	kinModCall	modified_base	20075	20075	24	+	.	IPDRatio=1.84;context=AAGTTCCCGTGCCGAAAGGTCTGGATTCCCGCCTGCGCGGG;coverage=63
AL157959.1	kinModCall	modified_base	20126	20126	23	+	.	IPDRatio=1.73;context=GCGGTTGCGGCAAAATTTGTTGTTACCGGATTCAGACGGCC;coverage=57
AL157959.1	kinModCall	modified_base	20130	20130	42	+	.	IPDRatio=2.28;context=TTGCGGCAAAATTTGTTGTTACCGGATTCAGACGGCCTTTT;coverage=58
AL157959.1	kinModCall	modified_base	20288	20288	25	-	.	IPDRatio=2.07;context=GTTTGCGAAATTGGAAGCGATGTAAATTTGAAATGCAGGCT;coverage=71
AL157959.1	kinModCall	modified_base	20399	20399	21	-	.	IPDRatio=1.82;context=CCGCCACGCCAAATTCGGCACCGGCGTGATTATCGATGCCG;coverage=43
AL157959.1	kinModCall	modified_base	20401	20401	98	-	.	IPDRatio=7.01;context=GTCCGCCACGCCAAATTCGGCACCGGCGTGATTATCGATGC;coverage=43
AL157959.1	kinModCall	modified_base	20760	20760	24	-	.	IPDRatio=2.04;context=AATTTAACGCCGTATTCCTCACCGGCATGGAAGAAGGCCGC;coverage=43
AL157959.1	kinModCall	modified_base	20802	20802	26	-	.	IPDRatio=2.24;context=AAGCCGTACAACTCATGACCGTGCACGCCGCCAAAGGCTTG;coverage=68
AL157959.1	kinModCall	modified_base	20865	20865	27	-	.	IPDRatio=1.63;context=TCCTCGCTTTCCTAAGCAATGCTGCTCTCGAATCCGGCGAA;coverage=64
AL157959.1	kinModCall	modified_base	20874	20874	26	-	.	IPDRatio=1.53;context=CCTTCCCCATCCTCGCTTTCCTAAGCAATGCTGCTCTCGAA;coverage=63
AL157959.1	kinModCall	modified_base	20920	20920	31	-	.	IPDRatio=2.31;context=GACAGCAACTTTGAAACCCTGCCCGACAACATTTCAGACGA;coverage=60
AL157959.1	kinModCall	modified_base	21123	21123	25	-	.	IPDRatio=1.65;context=AAGCCACCAAAATCGCCGCCTTCGTCCGCCTGATTGAAGCC;coverage=96
AL157959.1	kinModCall	modified_base	21153	21153	22	-	.	IPDRatio=1.93;context=TCTGGCAAGCCGCCTGCAACGCCGGTGCAAAAGCCACCAAA;coverage=84
AL157959.1	kinModCall	modified_base	21173	21173	153	-	.	IPDRatio=4.95;context=GCAAGAGCAAGGCATCACCCTCTGGCAAGCCGCCTGCAACG;coverage=84
AL157959.1	kinModCall	modified_base	21174	21174	195	-	.	IPDRatio=9.14;context=CGCAAGAGCAAGGCATCACCCTCTGGCAAGCCGCCTGCAAC;coverage=83
AL157959.1	kinModCall	modified_base	21178	21178	46	-	.	IPDRatio=1.95;context=GCATCGCAAGAGCAAGGCATCACCCTCTGGCAAGCCGCCTG;coverage=83
AL157959.1	kinModCall	modified_base	21180	21180	35	-	.	IPDRatio=1.61;context=CGGCATCGCAAGAGCAAGGCATCACCCTCTGGCAAGCCGCC;coverage=83
AL157959.1	kinModCall	modified_base	21256	21256	21	-	.	IPDRatio=2.08;context=GACGACAACGCCCTCTTGCGTGTCATCAACTTCCCACCACG;coverage=46
AL157959.1	kinModCall	modified_base	21337	21337	27	-	.	IPDRatio=2.29;context=ATCTACGGCGGATTGCGCTTTTACGAACGCCAAGAAATCAA;coverage=38
AL157959.1	kinModCall	modified_base	21539	21539	21	-	.	IPDRatio=1.96;context=GCGCACCGACGCCGAAGCAGGCGACAAAATCCGCTACTACT;coverage=57
AL157959.1	kinModCall	modified_base	21562	21562	23	-	.	IPDRatio=1.70;context=GACGAACGCCTCGGCAAAAACCTGCGCACCGACGCCGAAGC;coverage=60
AL157959.1	kinModCall	modified_base	21595	21595	21	-	.	IPDRatio=1.53;context=CTCGCCTCCGCCAACGCCGTCATCGAAAACAACGACGAACG;coverage=60
AL157959.1	kinModCall	modified_base	21635	21635	24	-	.	IPDRatio=1.65;context=CGTCAAACTCGAACAAAACTACCGCTCCGTCGGCAACATCC;coverage=59
AL157959.1	kinModCall	modified_base	21756	21756	21	-	.	IPDRatio=1.73;context=TGGCGGGCGGTAACACGGCAGTGTTTGCCGTCGGCGACGAC;coverage=78
AL157959.1	kinModCall	modified_base	21832	21832	86	-	.	IPDRatio=3.41;context=CAAAACCGCTTCAACCATATTCTGGTCGACGAGTTCCAAGA;coverage=70
AL157959.1	kinModCall	modified_base	21833	21833	55	-	.	IPDRatio=3.11;context=CCAAAACCGCTTCAACCATATTCTGGTCGACGAGTTCCAAG;coverage=69
AL157959.1	kinModCall	modified_base	21835	21835	22	-	.	IPDRatio=1.45;context=TACCAAAACCGCTTCAACCATATTCTGGTCGACGAGTTCCA;coverage=71
AL157959.1	kinModCall	modified_base	21836	21836	43	-	.	IPDRatio=2.01;context=TTACCAAAACCGCTTCAACCATATTCTGGTCGACGAGTTCC;coverage=62
AL157959.1	kinModCall	modified_base	21837	21837	54	-	.	IPDRatio=2.29;context=ATTACCAAAACCGCTTCAACCATATTCTGGTCGACGAGTTC;coverage=62
AL157959.1	kinModCall	modified_base	22121	22121	26	-	.	IPDRatio=1.61;context=TCTCGACAGCGGCGACCAGCTTTCCCTCATCAAACGCCTGC;coverage=62
AL157959.1	kinModCall	modified_base	22142	22142	26	-	.	IPDRatio=1.54;context=CCTGCCGTCTTCCTTTCAAATTCTCGACAGCGGCGACCAGC;coverage=74
AL157959.1	kinModCall	modified_base	22191	22191	20	-	.	IPDRatio=1.50;context=TTCACGGTCTCTGCCACCGCTTTTTGCGCCTGCACCACCGC;coverage=81
AL157959.1	kinModCall	modified_base	22293	22293	20	-	.	IPDRatio=1.41;context=GCATTATGGCGGTAACGTTTACCAATAAAGCCGCCAAAGAA;coverage=85
AL157959.1	kinModCall	modified_base	22296	22296	30	-	.	IPDRatio=1.60;context=ATAGCATTATGGCGGTAACGTTTACCAATAAAGCCGCCAAA;coverage=81
AL157959.1	kinModCall	modified_base	22297	22297	25	-	.	IPDRatio=1.51;context=CATAGCATTATGGCGGTAACGTTTACCAATAAAGCCGCCAA;coverage=82
AL157959.1	kinModCall	modified_base	22301	22301	24	-	.	IPDRatio=1.43;context=CGTGCATAGCATTATGGCGGTAACGTTTACCAATAAAGCCG;coverage=76
AL157959.1	kinModCall	modified_base	22315	22315	23	-	.	IPDRatio=1.59;context=ACCGGTCAGGCAAGCGTGCATAGCATTATGGCGGTAACGTT;coverage=68
AL157959.1	kinModCall	modified_base	22318	22318	32	-	.	IPDRatio=1.90;context=CAAACCGGTCAGGCAAGCGTGCATAGCATTATGGCGGTAAC;coverage=63
AL157959.1	kinModCall	modified_base	22424	22424	33	-	.	IPDRatio=1.98;context=TGAACAACTTTCCGCCGTAACCTGGCCGCCGCAATCCGCCC;coverage=52
AL157959.1	kinModCall	modified_base	22425	22425	75	-	.	IPDRatio=6.12;context=CTGAACAACTTTCCGCCGTAACCTGGCCGCCGCAATCCGCC;coverage=49
AL157959.1	kinModCall	modified_base	22428	22428	42	-	.	IPDRatio=2.37;context=ACCCTGAACAACTTTCCGCCGTAACCTGGCCGCCGCAATCC;coverage=50
AL157959.1	kinModCall	modified_base	22494	22494	20	-	.	IPDRatio=1.53;context=TCCACTTTTCAGACGGCATCTCTATGTTTCCCGACCAATCC;coverage=56
AL157959.1	kinModCall	modified_base	22655	22655	20	-	.	IPDRatio=1.53;context=TTTGTTGTTCATTTTGGTTATGTTTTAATGAATCTATATGC;coverage=67
AL157959.1	kinModCall	modified_base	22673	22673	22	-	.	IPDRatio=1.56;context=GTGTGATCTCTATTCTCATTTGTTGTTCATTTTGGTTATGT;coverage=62
AL157959.1	kinModCall	modified_base	22687	22687	23	-	.	IPDRatio=1.41;context=GGATTCGCTGATTGGTGTGATCTCTATTCTCATTTGTTGTT;coverage=75
AL157959.1	kinModCall	modified_base	22698	22698	21	-	.	IPDRatio=1.46;context=CAGACCAAAGCGGATTCGCTGATTGGTGTGATCTCTATTCT;coverage=68
AL157959.1	kinModCall	modified_base	22699	22699	21	-	.	IPDRatio=1.51;context=GCAGACCAAAGCGGATTCGCTGATTGGTGTGATCTCTATTC;coverage=67
AL157959.1	kinModCall	modified_base	22901	22901	35	-	.	IPDRatio=3.62;context=CCTGATGGTCTGTAACGGCGGTGTGTTCCCACACATATTGC;coverage=29
AL157959.1	kinModCall	modified_base	23086	23086	36	-	.	IPDRatio=2.53;context=CAATGCTTCGGGCAAGCCGCCCAGATAAGGGAAACCAGGCT;coverage=37
AL157959.1	kinModCall	modified_base	23087	23087	67	-	.	IPDRatio=4.49;context=GCAATGCTTCGGGCAAGCCGCCCAGATAAGGGAAACCAGGC;coverage=39
AL157959.1	kinModCall	modified_base	23091	23091	50	-	.	IPDRatio=2.41;context=GTGTGCAATGCTTCGGGCAAGCCGCCCAGATAAGGGAAACC;coverage=39
AL157959.1	kinModCall	modified_base	23205	23205	34	-	.	IPDRatio=2.55;context=CTGCCGATAATCTGCCAGCCGCCGGGCGAAGCGAACGGATA;coverage=41
AL157959.1	kinModCall	modified_base	23343	23343	46	-	.	IPDRatio=3.53;context=ATCCTGAATATGCGCCGGTGCCTGCACTGCCGAAACGTGAA;coverage=24
AL157959.1	kinModCall	modified_base	23541	23541	53	-	.	IPDRatio=10.01;context=CAATTCCGCCTGATACACGGCACCGGTGAGACAAAACGGCG;coverage=28
AL157959.1	kinModCall	modified_base	23685	23685	25	-	.	IPDRatio=1.95;context=ACTTCTCGAACCCATCACTTCCGGCACATCAAATCCGCCCG;coverage=81
AL157959.1	kinModCall	modified_base	23686	23686	48	-	.	IPDRatio=3.41;context=TACTTCTCGAACCCATCACTTCCGGCACATCAAATCCGCCC;coverage=75
AL157959.1	kinModCall	modified_base	23727	23727	29	-	.	IPDRatio=1.77;context=CATTCTGCCCTGATGGCCGCCGAAACCGGCTTTCAGGTCGG;coverage=81
AL157959.1	kinModCall	modified_base	23820	23820	22	-	.	IPDRatio=1.56;context=GTGGACGGTATCGGTAAACGGTATCGGGGCAATGCCGACTT;coverage=64
AL157959.1	kinModCall	modified_base	23895	23895	35	-	.	IPDRatio=1.73;context=CAGCGTCCACGTTTCCCGTTCCAGATTCAGACGCCCTTTTT;coverage=63
AL157959.1	kinModCall	modified_base	23896	23896	85	-	.	IPDRatio=4.65;context=GCAGCGTCCACGTTTCCCGTTCCAGATTCAGACGCCCTTTT;coverage=65
AL157959.1	kinModCall	modified_base	23900	23900	31	-	.	IPDRatio=1.82;context=CTTTGCAGCGTCCACGTTTCCCGTTCCAGATTCAGACGCCC;coverage=67
AL157959.1	kinModCall	modified_base	24010	24010	40	-	.	IPDRatio=1.93;context=CGGGCGGCACCTGCACGGTTCCTGCCTGAACAGCGTGGGAC;coverage=67
AL157959.1	kinModCall	modified_base	24012	24012	20	-	.	IPDRatio=1.87;context=GCCGGGCGGCACCTGCACGGTTCCTGCCTGAACAGCGTGGG;coverage=68
AL157959.1	kinModCall	modified_base	24021	24021	97	-	.	IPDRatio=3.87;context=CGGTTTGCCGCCGGGCGGCACCTGCACGGTTCCTGCCTGAA;coverage=69
AL157959.1	kinModCall	modified_base	24023	24023	53	-	.	IPDRatio=2.45;context=ATCGGTTTGCCGCCGGGCGGCACCTGCACGGTTCCTGCCTG;coverage=68
AL157959.1	kinModCall	modified_base	24030	24030	34	-	.	IPDRatio=2.40;context=CAGGATAATCGGTTTGCCGCCGGGCGGCACCTGCACGGTTC;coverage=58
AL157959.1	kinModCall	modified_base	24032	24032	62	-	.	IPDRatio=2.62;context=AGCAGGATAATCGGTTTGCCGCCGGGCGGCACCTGCACGGT;coverage=69
AL157959.1	kinModCall	modified_base	24048	24048	23	-	.	IPDRatio=1.50;context=GGTTTGCGCATCGGCCAGCAGGATAATCGGTTTGCCGCCGG;coverage=69
AL157959.1	kinModCall	modified_base	24074	24074	43	-	.	IPDRatio=2.98;context=GTAGCGATTTTCGGATAACCGCCGGTGGTTTGCGCATCGGC;coverage=75
AL157959.1	kinModCall	modified_base	24117	24117	23	-	.	IPDRatio=1.86;context=GAAGCGCACCTGTGCCAGCTTGCCCAAATCGGCGGCGGCAA;coverage=68
AL157959.1	kinModCall	modified_base	24186	24186	38	-	.	IPDRatio=2.05;context=GGCTTGGTTTTTGCGCCGCAGGGCGGTGGCTTTTTTCAAGC;coverage=60
AL157959.1	kinModCall	modified_base	24513	24513	20	-	.	IPDRatio=1.55;context=TCCAAACCCTGATCACGGCACAAGGCCTGCAATGCGCCCAA;coverage=54
AL157959.1	kinModCall	modified_base	24546	24546	24	-	.	IPDRatio=1.53;context=TACATTGCGCCGTGCGGTTTGACATAAGCCATTTCCAAACC;coverage=57
AL157959.1	kinModCall	modified_base	24648	24648	23	-	.	IPDRatio=1.69;context=AGCAGGCTGCCGGAAAGTGCCATCAATTTCAATTTCGGGTC;coverage=40
AL157959.1	kinModCall	modified_base	24681	24681	47	-	.	IPDRatio=5.26;context=ACACCCAAGCCTGCGGCTTTTCCGGCTTCCAAGAGCAGGCT;coverage=36
AL157959.1	kinModCall	modified_base	24683	24683	25	-	.	IPDRatio=2.90;context=TCACACCCAAGCCTGCGGCTTTTCCGGCTTCCAAGAGCAGG;coverage=43
AL157959.1	kinModCall	modified_base	24684	24684	23	-	.	IPDRatio=1.82;context=ATCACACCCAAGCCTGCGGCTTTTCCGGCTTCCAAGAGCAG;coverage=42
AL157959.1	kinModCall	modified_base	24685	24685	35	-	.	IPDRatio=2.19;context=AATCACACCCAAGCCTGCGGCTTTTCCGGCTTCCAAGAGCA;coverage=43
AL157959.1	kinModCall	modified_base	24753	24753	117	-	.	IPDRatio=8.52;context=GCATCGGGGCGGCTGCGGGGAACCAGCGTACCGTCGGGCAT;coverage=59
AL157959.1	kinModCall	modified_base	24859	24859	31	-	.	IPDRatio=1.65;context=GCTGTCGGCTTGCACGGCAACCAGGCTGCCGTCCACTGCTT;coverage=65
AL157959.1	kinModCall	modified_base	24860	24860	46	-	.	IPDRatio=2.21;context=TGCTGTCGGCTTGCACGGCAACCAGGCTGCCGTCCACTGCT;coverage=62
AL157959.1	kinModCall	modified_base	24934	24934	21	-	.	IPDRatio=1.70;context=GCCTGCCGCCAGTAGTTCCTGCCGGATTTTTTCGGCAAACA;coverage=72
AL157959.1	kinModCall	modified_base	24938	24938	27	-	.	IPDRatio=1.74;context=TGATGCCTGCCGCCAGTAGTTCCTGCCGGATTTTTTCGGCA;coverage=60
AL157959.1	kinModCall	modified_base	25066	25066	20	-	.	IPDRatio=1.57;context=TATAAAATTGGTTGTTGCTGTGTTTGGGCGAAACCTGCGGT;coverage=49
AL157959.1	kinModCall	modified_base	25067	25067	33	-	.	IPDRatio=2.23;context=CTATAAAATTGGTTGTTGCTGTGTTTGGGCGAAACCTGCGG;coverage=52
AL157959.1	kinModCall	modified_base	25086	25086	22	-	.	IPDRatio=1.92;context=AGACATAATCGCTTATCCTCTATAAAATTGGTTGTTGCTGT;coverage=34
AL157959.1	kinModCall	modified_base	25157	25157	24	-	.	IPDRatio=1.85;context=CCCGGGCCGATGGCGGAAGTCGCCATCAGGAATGCAGCGCC;coverage=43
AL157959.1	kinModCall	modified_base	25341	25341	22	-	.	IPDRatio=1.90;context=AGCCAAGAAATAGCCTGCGCCGGGCAAGACCTGATTGGCAA;coverage=56
AL157959.1	kinModCall	modified_base	25343	25343	39	-	.	IPDRatio=2.55;context=ACAGCCAAGAAATAGCCTGCGCCGGGCAAGACCTGATTGGC;coverage=57
AL157959.1	kinModCall	modified_base	25397	25397	27	-	.	IPDRatio=1.80;context=CCTGCGCCGCCGACGTTGCCAATATTGAACGCCAAACCGCC;coverage=63
AL157959.1	kinModCall	modified_base	25442	25442	31	-	.	IPDRatio=2.27;context=GCACCGGTTTCCGGCGACAGTCCGGTTAGCAGGTTCAGACC;coverage=65
AL157959.1	kinModCall	modified_base	25453	25453	36	-	.	IPDRatio=2.92;context=CGCTGATCACGGCACCGGTTTCCGGCGACAGTCCGGTTAGC;coverage=66
AL157959.1	kinModCall	modified_base	25457	25457	23	-	.	IPDRatio=1.78;context=ACGCCGCTGATCACGGCACCGGTTTCCGGCGACAGTCCGGT;coverage=77
AL157959.1	kinModCall	modified_base	25460	25460	50	-	.	IPDRatio=1.90;context=ATCACGCCGCTGATCACGGCACCGGTTTCCGGCGACAGTCC;coverage=70
AL157959.1	kinModCall	modified_base	25461	25461	61	-	.	IPDRatio=2.96;context=AATCACGCCGCTGATCACGGCACCGGTTTCCGGCGACAGTC;coverage=75
AL157959.1	kinModCall	modified_base	25506	25506	26	-	.	IPDRatio=1.78;context=GTCCATCACTTTGCCTGCTTCTTTAAACAGAAACACACCGA;coverage=107
AL157959.1	kinModCall	modified_base	25507	25507	20	-	.	IPDRatio=1.81;context=TGTCCATCACTTTGCCTGCTTCTTTAAACAGAAACACACCG;coverage=101
AL157959.1	kinModCall	modified_base	25508	25508	24	-	.	IPDRatio=1.67;context=TTGTCCATCACTTTGCCTGCTTCTTTAAACAGAAACACACC;coverage=104
AL157959.1	kinModCall	modified_base	25631	25631	22	-	.	IPDRatio=1.50;context=GCCATTGCATCGAGTTTTTCCGGCATAAAGGTATGCACGGC;coverage=80
AL157959.1	kinModCall	modified_base	25633	25633	50	-	.	IPDRatio=3.91;context=TCGCCATTGCATCGAGTTTTTCCGGCATAAAGGTATGCACG;coverage=73
AL157959.1	kinModCall	modified_base	25634	25634	23	-	.	IPDRatio=1.83;context=ATCGCCATTGCATCGAGTTTTTCCGGCATAAAGGTATGCAC;coverage=83
AL157959.1	kinModCall	modified_base	25635	25635	23	-	.	IPDRatio=1.78;context=AATCGCCATTGCATCGAGTTTTTCCGGCATAAAGGTATGCA;coverage=82
AL157959.1	kinModCall	modified_base	25636	25636	23	-	.	IPDRatio=1.67;context=CAATCGCCATTGCATCGAGTTTTTCCGGCATAAAGGTATGC;coverage=85
AL157959.1	kinModCall	modified_base	25637	25637	30	-	.	IPDRatio=1.74;context=ACAATCGCCATTGCATCGAGTTTTTCCGGCATAAAGGTATG;coverage=82
AL157959.1	kinModCall	modified_base	25669	25669	30	-	.	IPDRatio=1.73;context=TGTAGCCGCCGACCGTGCCGCCCACCAGTGTAACAATCGCC;coverage=70
AL157959.1	kinModCall	modified_base	25698	25698	29	-	.	IPDRatio=2.03;context=CAGCAGACGGTGCGCACCGGCGAAGGTGATGTAGCCGCCGA;coverage=68
AL157959.1	kinModCall	modified_base	25739	25739	27	-	.	IPDRatio=1.55;context=CTCACTTCCGGCAACGCCGATTTGCCTTTGATACCTGCGTC;coverage=75
AL157959.1	kinModCall	modified_base	25752	25752	34	-	.	IPDRatio=2.67;context=CACCGAGCTTTGGCTCACTTCCGGCAACGCCGATTTGCCTT;coverage=79
AL157959.1	kinModCall	modified_base	25753	25753	90	-	.	IPDRatio=6.41;context=GCACCGAGCTTTGGCTCACTTCCGGCAACGCCGATTTGCCT;coverage=69
AL157959.1	kinModCall	modified_base	25754	25754	28	-	.	IPDRatio=2.55;context=CGCACCGAGCTTTGGCTCACTTCCGGCAACGCCGATTTGCC;coverage=76
AL157959.1	kinModCall	modified_base	25757	25757	28	-	.	IPDRatio=1.78;context=GCCCGCACCGAGCTTTGGCTCACTTCCGGCAACGCCGATTT;coverage=77
AL157959.1	kinModCall	modified_base	25878	25878	39	-	.	IPDRatio=2.09;context=TCCCGCCGCATATTCAAACGGTGTGGAAGCAGGGTTGTCGG;coverage=58
AL157959.1	kinModCall	modified_base	26086	26086	21	-	.	IPDRatio=1.69;context=CTACGAACACCAGCACCTGCGCCGGTTTGCCGATGGTGGAA;coverage=58
AL157959.1	kinModCall	modified_base	26399	26399	22	-	.	IPDRatio=2.06;context=ATAGGTGAAGCGTTTCATAGTTGTGAATAGGTTTCAGACCG;coverage=70
AL157959.1	kinModCall	modified_base	26468	26468	23	-	.	IPDRatio=1.51;context=GCGCAGAATCAGATTTTTCTTGGCACTGCGTTTGAGTTCGA;coverage=87
AL157959.1	kinModCall	modified_base	26470	26470	27	-	.	IPDRatio=1.54;context=GGGCGCAGAATCAGATTTTTCTTGGCACTGCGTTTGAGTTC;coverage=95
AL157959.1	kinModCall	modified_base	26527	26527	33	-	.	IPDRatio=1.68;context=AACGCGTGGTCTTGAAAAAAGGGTGGGACGTTGATGCTGAC;coverage=115
AL157959.1	kinModCall	modified_base	26642	26642	39	-	.	IPDRatio=1.68;context=CTTTATTCCCCGATACCAAATCCACTCGGGTAAGTTTGGGT;coverage=106
AL157959.1	kinModCall	modified_base	26860	26860	23	-	.	IPDRatio=1.61;context=ACGCCCCAAAAGGTTTTGGCGTTGCTCAGGTCTGTGGCAGC;coverage=48
AL157959.1	kinModCall	modified_base	26899	26899	27	-	.	IPDRatio=2.56;context=AGCCGCCAGTTGAGGCGGATGCCGGTGTGCGGGCGGCATAC;coverage=46
AL157959.1	kinModCall	modified_base	27112	27112	34	-	.	IPDRatio=2.23;context=TGGATTCTCGCGGGCGAAGCCCATGCTACGGTTAGCCTTTA;coverage=70
AL157959.1	kinModCall	modified_base	27173	27173	22	-	.	IPDRatio=1.54;context=ATACAGAACAAGGGACAAGAGCCACCCTCTCTCCAACCCTC;coverage=78
AL157959.1	kinModCall	modified_base	27258	27258	20	-	.	IPDRatio=1.53;context=AATCCGCCGACCTCTTTCAGTTACAGCAGCTTGATCCCTTT;coverage=58
AL157959.1	kinModCall	modified_base	27293	27293	21	-	.	IPDRatio=2.36;context=CTTTTTCTGTTAGGGAAAGTTGCACTTCAAATGCGAATCCG;coverage=55
AL157959.1	kinModCall	modified_base	27489	27489	84	-	.	IPDRatio=3.22;context=ATTGCTGCCCTTGGGTGCGGTGCCGTCTGATTTCGCGGCTG;coverage=107
AL157959.1	kinModCall	modified_base	27491	27491	23	-	.	IPDRatio=1.92;context=GTATTGCTGCCCTTGGGTGCGGTGCCGTCTGATTTCGCGGC;coverage=108
AL157959.1	kinModCall	modified_base	27492	27492	20	-	.	IPDRatio=1.39;context=TGTATTGCTGCCCTTGGGTGCGGTGCCGTCTGATTTCGCGG;coverage=113
AL157959.1	kinModCall	modified_base	27533	27533	29	-	.	IPDRatio=1.54;context=CTGTTTGATAGTCCGGCTTTGCCGCTGGGCTTTTTCGGCGC;coverage=125
AL157959.1	kinModCall	modified_base	27549	27549	21	-	.	IPDRatio=1.66;context=AGGGTTGTCGCTTACGCTGTTTGATAGTCCGGCTTTGCCGC;coverage=142
AL157959.1	kinModCall	modified_base	27665	27665	27	-	.	IPDRatio=1.57;context=GCTGTGGTGGAGCGTGATCTGGTGGTGTTTGCACAGGTAGG;coverage=105
AL157959.1	kinModCall	modified_base	27668	27668	106	-	.	IPDRatio=3.89;context=GGTGCTGTGGTGGAGCGTGATCTGGTGGTGTTTGCACAGGT;coverage=98
AL157959.1	kinModCall	modified_base	27669	27669	104	-	.	IPDRatio=2.51;context=TGGTGCTGTGGTGGAGCGTGATCTGGTGGTGTTTGCACAGG;coverage=100
AL157959.1	kinModCall	modified_base	27673	27673	46	-	.	IPDRatio=1.99;context=TAAATGGTGCTGTGGTGGAGCGTGATCTGGTGGTGTTTGCA;coverage=86
AL157959.1	kinModCall	modified_base	27677	27677	23	-	.	IPDRatio=1.56;context=GCGGTAAATGGTGCTGTGGTGGAGCGTGATCTGGTGGTGTT;coverage=95
AL157959.1	kinModCall	modified_base	27796	27796	132	-	.	IPDRatio=3.64;context=ACACGGTTGGGTACTTTGCCTCTGGTCCATGTGCTGCCGTA;coverage=88
AL157959.1	kinModCall	modified_base	27797	27797	91	-	.	IPDRatio=3.36;context=GACACGGTTGGGTACTTTGCCTCTGGTCCATGTGCTGCCGT;coverage=80
AL157959.1	kinModCall	modified_base	27801	27801	57	-	.	IPDRatio=2.41;context=TGCCGACACGGTTGGGTACTTTGCCTCTGGTCCATGTGCTG;coverage=87
AL157959.1	kinModCall	modified_base	27851	27851	27	-	.	IPDRatio=1.61;context=CCAATCGCCGATACGGGATTTCTGGTCGACGATAGCGGGTC;coverage=89
AL157959.1	kinModCall	modified_base	27852	27852	47	-	.	IPDRatio=2.10;context=CCCAATCGCCGATACGGGATTTCTGGTCGACGATAGCGGGT;coverage=99
AL157959.1	kinModCall	modified_base	27855	27855	21	-	.	IPDRatio=1.43;context=CTTCCCAATCGCCGATACGGGATTTCTGGTCGACGATAGCG;coverage=94
AL157959.1	kinModCall	modified_base	27856	27856	31	-	.	IPDRatio=1.63;context=GCTTCCCAATCGCCGATACGGGATTTCTGGTCGACGATAGC;coverage=98
AL157959.1	kinModCall	modified_base	27946	27946	22	-	.	IPDRatio=1.83;context=CTATCCAATTTGCAGATGATGGTGTAGCGGGTAACGCGTTC;coverage=107
AL157959.1	kinModCall	modified_base	27991	27991	34	-	.	IPDRatio=2.17;context=TTTAATGTCCTAACAGCTGCCCGGGCAGTGTCTTCGGCTTT;coverage=88
AL157959.1	kinModCall	modified_base	27992	27992	119	-	.	IPDRatio=4.10;context=CTTTAATGTCCTAACAGCTGCCCGGGCAGTGTCTTCGGCTT;coverage=89
AL157959.1	kinModCall	modified_base	27996	27996	51	-	.	IPDRatio=2.03;context=GTGCCTTTAATGTCCTAACAGCTGCCCGGGCAGTGTCTTCG;coverage=92
AL157959.1	kinModCall	modified_base	28002	28002	29	-	.	IPDRatio=1.75;context=CTTTATGTGCCTTTAATGTCCTAACAGCTGCCCGGGCAGTG;coverage=77
AL157959.1	kinModCall	modified_base	28074	28074	42	-	.	IPDRatio=1.91;context=TCAATGCTTTGGTTATTTTGGTGTGTTGGTAGAACTCTTTG;coverage=86
AL157959.1	kinModCall	modified_base	28132	28132	25	-	.	IPDRatio=1.60;context=TTCTCATTCAGCCCTTTCTCCCAAGAATGGTAAGGGCGACA;coverage=116
AL157959.1	kinModCall	modified_base	28172	28172	54	-	.	IPDRatio=1.93;context=GGTTTGTTTGGGGAAGTATTGCCGGATGAGTCCGTTGGTGT;coverage=118
AL157959.1	kinModCall	modified_base	28173	28173	30	-	.	IPDRatio=2.17;context=CGGTTTGTTTGGGGAAGTATTGCCGGATGAGTCCGTTGGTG;coverage=108
AL157959.1	kinModCall	modified_base	28236	28236	21	-	.	IPDRatio=1.52;context=TTGGTCGGTGGTTCAACTCATCTTGAACCCTGCGTATCTCC;coverage=108
AL157959.1	kinModCall	modified_base	28272	28272	25	-	.	IPDRatio=1.62;context=ATAAAACACTTGGCGTTTCGTAGCCAAGTGTTTTTCTTGGT;coverage=93
AL157959.1	kinModCall	modified_base	28388	28388	23	-	.	IPDRatio=1.50;context=GAACCGTTTAAAACCCCGCCGTTTCCATTAAAATAGCGCAT;coverage=82
AL157959.1	kinModCall	modified_base	28460	28460	31	-	.	IPDRatio=1.71;context=GGATTTCAGGCTTCTGTTTTTGTGGGAATGATGGGATTTGT;coverage=94
AL157959.1	kinModCall	modified_base	28508	28508	62	-	.	IPDRatio=2.42;context=GGAATGGCTGAAACCCAAAAACCGGATTCCTCTTTCGCGGG;coverage=86
AL157959.1	kinModCall	modified_base	28584	28584	22	-	.	IPDRatio=1.51;context=CTGACAATCTGGGTTTCAGACGGTATTTTCGTACCGTGCCG;coverage=72
AL157959.1	kinModCall	modified_base	28597	28597	27	-	.	IPDRatio=1.70;context=TGCCGTCTGAAGCCTGACAATCTGGGTTTCAGACGGTATTT;coverage=71
AL157959.1	kinModCall	modified_base	28598	28598	28	-	.	IPDRatio=1.72;context=ATGCCGTCTGAAGCCTGACAATCTGGGTTTCAGACGGTATT;coverage=69
AL157959.1	kinModCall	modified_base	28602	28602	20	-	.	IPDRatio=1.56;context=AAAAATGCCGTCTGAAGCCTGACAATCTGGGTTTCAGACGG;coverage=68
AL157959.1	kinModCall	modified_base	28706	28706	51	-	.	IPDRatio=2.56;context=ACGCCAAAAAAACCGAAGTAACCGGCGAACTGTTGGCACAT;coverage=61
AL157959.1	kinModCall	modified_base	28710	28710	44	-	.	IPDRatio=2.10;context=CGCGACGCCAAAAAAACCGAAGTAACCGGCGAACTGTTGGC;coverage=57
AL157959.1	kinModCall	modified_base	28790	28790	32	-	.	IPDRatio=2.03;context=GTTTGATTGACAAAACCCTCGCCGGACAAAGCCGCACCGCC;coverage=71
AL157959.1	kinModCall	modified_base	29118	29118	20	-	.	IPDRatio=1.47;context=AACGCCTGGACGTGGGAACACCAATCCCTTACCCGCGCCCG;coverage=76
AL157959.1	kinModCall	modified_base	29133	29133	26	-	.	IPDRatio=1.87;context=AAATACCAGCGCGAAAACGCCTGGACGTGGGAACACCAATC;coverage=73
AL157959.1	kinModCall	modified_base	29134	29134	29	-	.	IPDRatio=1.60;context=AAAATACCAGCGCGAAAACGCCTGGACGTGGGAACACCAAT;coverage=78
AL157959.1	kinModCall	modified_base	29135	29135	154	-	.	IPDRatio=7.15;context=AAAAATACCAGCGCGAAAACGCCTGGACGTGGGAACACCAA;coverage=77
AL157959.1	kinModCall	modified_base	29189	29189	71	-	.	IPDRatio=4.04;context=GCCTGCGCCCCAATGGCGACGCCGGTTTCCTCGCCCACAGC;coverage=67
AL157959.1	kinModCall	modified_base	29266	29266	20	-	.	IPDRatio=1.60;context=CAGCCGCCTTGCCCGCCGCCTGACCAACTGGCTTTCCACCG;coverage=56
AL157959.1	kinModCall	modified_base	29310	29310	24	-	.	IPDRatio=1.65;context=GTCTATCTTTATGACGACCCGCATCCCGATGCAGGCGACGT;coverage=54
AL157959.1	kinModCall	modified_base	29327	29327	30	-	.	IPDRatio=2.67;context=CCTCCGACCTCGACTTGGTCTATCTTTATGACGACCCGCAT;coverage=53
AL157959.1	kinModCall	modified_base	29430	29430	23	-	.	IPDRatio=2.29;context=GCCCTGCTGTGCGCATGGGCGGACATGCCAAAAAAACACCG;coverage=43
AL157959.1	kinModCall	modified_base	29519	29519	24	-	.	IPDRatio=2.06;context=GTCTCGCCGTCCAAGACCTCGCCGGACTGTGGACGGTAGAA;coverage=54
AL157959.1	kinModCall	modified_base	29548	29548	20	-	.	IPDRatio=1.48;context=GCGCCGCTTCCAGCACGCCCAAGTCTTCCGTCTCGCCGTCC;coverage=66
AL157959.1	kinModCall	modified_base	29578	29578	22	-	.	IPDRatio=1.66;context=CGGCGATACTGAAGCGCAAATGGACACCCTGCGCCGCTTCC;coverage=61
AL157959.1	kinModCall	modified_base	29848	29848	29	-	.	IPDRatio=1.79;context=AGAGCAAAACAACCCGACCGATACATTGATGCGGCTGTTGG;coverage=45
AL157959.1	kinModCall	modified_base	29850	29850	29	-	.	IPDRatio=1.92;context=GCAGAGCAAAACAACCCGACCGATACATTGATGCGGCTGTT;coverage=43
AL157959.1	kinModCall	modified_base	30095	30095	26	-	.	IPDRatio=1.92;context=AGTTGTTCAACGAAATTTTGAGCGAACCCGAAGAGCAAACG;coverage=34
AL157959.1	kinModCall	modified_base	30248	30248	22	-	.	IPDRatio=1.66;context=ATGTTGAACACCGCCTGCAATACTGGGATGACCAGCAAACC;coverage=48
AL157959.1	kinModCall	modified_base	30405	30405	23	-	.	IPDRatio=2.43;context=GAATTTATCGCCCAGATTTTCCAGATGATACGCGGCGGACA;coverage=51
AL157959.1	kinModCall	modified_base	30406	30406	107	-	.	IPDRatio=13.10;context=CGAATTTATCGCCCAGATTTTCCAGATGATACGCGGCGGAC;coverage=47
AL157959.1	kinModCall	modified_base	30408	30408	25	-	.	IPDRatio=2.18;context=GTCGAATTTATCGCCCAGATTTTCCAGATGATACGCGGCGG;coverage=48
AL157959.1	kinModCall	modified_base	30409	30409	35	-	.	IPDRatio=2.12;context=AGTCGAATTTATCGCCCAGATTTTCCAGATGATACGCGGCG;coverage=48
AL157959.1	kinModCall	modified_base	30410	30410	26	-	.	IPDRatio=1.65;context=AAGTCGAATTTATCGCCCAGATTTTCCAGATGATACGCGGC;coverage=49
AL157959.1	kinModCall	modified_base	30414	30414	28	-	.	IPDRatio=2.34;context=CGCGAAGTCGAATTTATCGCCCAGATTTTCCAGATGATACG;coverage=51
AL157959.1	kinModCall	modified_base	30415	30415	84	-	.	IPDRatio=4.25;context=CCGCGAAGTCGAATTTATCGCCCAGATTTTCCAGATGATAC;coverage=52
AL157959.1	kinModCall	modified_base	30602	30602	21	-	.	IPDRatio=1.60;context=CGTGGTGCAAAGGCCGCGTGGTTACGCCGTATCCGAACGGA;coverage=51
AL157959.1	kinModCall	modified_base	30635	30635	42	-	.	IPDRatio=3.02;context=TGATTACGCAGGGGCGCGAATGGGAACGCTACGCGTGGTGC;coverage=55
AL157959.1	kinModCall	modified_base	30772	30772	21	-	.	IPDRatio=1.69;context=CAAAGTCGGGCAGAAACTGATTGCGCTGCTGAACGACATCA;coverage=75
AL157959.1	kinModCall	modified_base	30989	30989	27	-	.	IPDRatio=1.98;context=ATACCGCGCTGGATTTCGCCTACGCCTATTATCGGGACATG;coverage=51
AL157959.1	kinModCall	modified_base	31228	31228	30	-	.	IPDRatio=2.28;context=CAAACTCAAGCCCGAAATTTTCCTGCCCATGTTGGACAAGG;coverage=43
AL157959.1	kinModCall	modified_base	31284	31284	25	-	.	IPDRatio=1.86;context=CGCCTCGACACCGCCCGGCACCATTCCCTGTTCCTTGCCCG;coverage=63
AL157959.1	kinModCall	modified_base	31285	31285	56	-	.	IPDRatio=2.61;context=CCGCCTCGACACCGCCCGGCACCATTCCCTGTTCCTTGCCC;coverage=62
AL157959.1	kinModCall	modified_base	31286	31286	126	-	.	IPDRatio=11.07;context=ACCGCCTCGACACCGCCCGGCACCATTCCCTGTTCCTTGCC;coverage=64
AL157959.1	kinModCall	modified_base	31383	31383	22	-	.	IPDRatio=1.75;context=GACTTTAAACCGGTACGGCTCCGCCTTGCCCTGATTTGAAG;coverage=68
AL157959.1	kinModCall	modified_base	31385	31385	24	-	.	IPDRatio=1.58;context=TTGACTTTAAACCGGTACGGCTCCGCCTTGCCCTGATTTGA;coverage=69
AL157959.1	kinModCall	modified_base	31394	31394	32	-	.	IPDRatio=2.72;context=TATAGTGGCTTGACTTTAAACCGGTACGGCTCCGCCTTGCC;coverage=69
AL157959.1	kinModCall	modified_base	31399	31399	25	-	.	IPDRatio=1.57;context=TATGATATAGTGGCTTGACTTTAAACCGGTACGGCTCCGCC;coverage=69
AL157959.1	kinModCall	modified_base	31433	31433	38	-	.	IPDRatio=1.86;context=CGTTATCCGGCTTTCAGACGGCATCGAAGGTTGCTATGATA;coverage=71
AL157959.1	kinModCall	modified_base	31448	31448	40	-	.	IPDRatio=2.88;context=CGATGCCGTCTGAAGCGTTATCCGGCTTTCAGACGGCATCG;coverage=77
AL157959.1	kinModCall	modified_base	31452	31452	47	-	.	IPDRatio=1.99;context=AATCCGATGCCGTCTGAAGCGTTATCCGGCTTTCAGACGGC;coverage=79
AL157959.1	kinModCall	modified_base	31483	31483	25	-	.	IPDRatio=1.52;context=AAAGCGTCCGTAAGCGCGGATTAAACCTGTCAATCCGATGC;coverage=82
AL157959.1	kinModCall	modified_base	31629	31629	36	-	.	IPDRatio=1.81;context=ACCTGTTTCGGACATCTCGCCAGGATGCATGAAAATATCGG;coverage=76
AL157959.1	kinModCall	modified_base	31630	31630	24	-	.	IPDRatio=1.56;context=AACCTGTTTCGGACATCTCGCCAGGATGCATGAAAATATCG;coverage=78
AL157959.1	kinModCall	modified_base	31631	31631	47	-	.	IPDRatio=2.25;context=TAACCTGTTTCGGACATCTCGCCAGGATGCATGAAAATATC;coverage=78
AL157959.1	kinModCall	modified_base	31635	31635	27	-	.	IPDRatio=1.75;context=TCATTAACCTGTTTCGGACATCTCGCCAGGATGCATGAAAA;coverage=78
AL157959.1	kinModCall	modified_base	31663	31663	31	-	.	IPDRatio=2.14;context=ACATAAAGACTTGGATATTGCCAGATTGTCATTAACCTGTT;coverage=62
AL157959.1	kinModCall	modified_base	31664	31664	96	-	.	IPDRatio=5.73;context=AACATAAAGACTTGGATATTGCCAGATTGTCATTAACCTGT;coverage=63
AL157959.1	kinModCall	modified_base	31716	31716	31	-	.	IPDRatio=1.88;context=TCGGAGGAGGATGAAATCCCCTGGATTTCCGAGAAGTTGAC;coverage=68
AL157959.1	kinModCall	modified_base	31718	31718	61	-	.	IPDRatio=3.48;context=GCTCGGAGGAGGATGAAATCCCCTGGATTTCCGAGAAGTTG;coverage=75
AL157959.1	kinModCall	modified_base	31824	31824	24	-	.	IPDRatio=1.64;context=AAAAGGAAAAATTAAAAAATGACGGTTGATAAGGAACAAGT;coverage=48
AL157959.1	kinModCall	modified_base	31962	31962	20	-	.	IPDRatio=1.57;context=AAGCGGCAAAACCCGAACCGCCCGCATCGTTGCCGATAAAC;coverage=59
AL157959.1	kinModCall	modified_base	31987	31987	27	-	.	IPDRatio=3.20;context=AAAGCGGGGGCGGGCTGCATTCCGGAAGCGGCAAAACCCGA;coverage=55
AL157959.1	kinModCall	modified_base	32135	32135	30	-	.	IPDRatio=1.99;context=CACCTATGAAGAAAATATTGCCCGGTTATATTCTCACTGGG;coverage=68
AL157959.1	kinModCall	modified_base	32262	32262	35	-	.	IPDRatio=2.08;context=GAAAAGAAGAATTTGAGGATCCTTTGGGGGAAGTTGAAAAA;coverage=80
AL157959.1	kinModCall	modified_base	32263	32263	55	-	.	IPDRatio=3.10;context=AGAAAAGAAGAATTTGAGGATCCTTTGGGGGAAGTTGAAAA;coverage=76
AL157959.1	kinModCall	modified_base	32264	32264	138	-	.	IPDRatio=3.48;context=TAGAAAAGAAGAATTTGAGGATCCTTTGGGGGAAGTTGAAA;coverage=76
AL157959.1	kinModCall	modified_base	32265	32265	22	-	.	IPDRatio=1.57;context=ATAGAAAAGAAGAATTTGAGGATCCTTTGGGGGAAGTTGAA;coverage=75
AL157959.1	kinModCall	modified_base	32271	32271	21	-	.	IPDRatio=1.57;context=TATTCCATAGAAAAGAAGAATTTGAGGATCCTTTGGGGGAA;coverage=81
AL157959.1	kinModCall	modified_base	32294	32294	28	-	.	IPDRatio=1.61;context=GCTGTACGTCCTCTTAAGCGATGTATTCCATAGAAAAGAAG;coverage=88
AL157959.1	kinModCall	modified_base	32314	32314	22	-	.	IPDRatio=1.53;context=GATTATTCCCCTAAAAATTGGCTGTACGTCCTCTTAAGCGA;coverage=90
AL157959.1	kinModCall	modified_base	32315	32315	34	-	.	IPDRatio=1.78;context=GGATTATTCCCCTAAAAATTGGCTGTACGTCCTCTTAAGCG;coverage=89
AL157959.1	kinModCall	modified_base	32363	32363	104	-	.	IPDRatio=5.60;context=TATTCTTGAATTAAAGCCTGTTCTGGAAGATTTGGCTTCGG;coverage=77
AL157959.1	kinModCall	modified_base	32366	32366	31	-	.	IPDRatio=1.92;context=CAATATTCTTGAATTAAAGCCTGTTCTGGAAGATTTGGCTT;coverage=76
AL157959.1	kinModCall	modified_base	32367	32367	40	-	.	IPDRatio=1.78;context=CCAATATTCTTGAATTAAAGCCTGTTCTGGAAGATTTGGCT;coverage=80
AL157959.1	kinModCall	modified_base	32386	32386	23	-	.	IPDRatio=1.48;context=CTATCTTTAATCAACAAATCCAATATTCTTGAATTAAAGCC;coverage=81
AL157959.1	kinModCall	modified_base	32465	32465	25	-	.	IPDRatio=1.59;context=TAAATACTTGGGTTGGGCTGATGTGGCAGCTTATGCCCGAA;coverage=79
AL157959.1	kinModCall	modified_base	32677	32677	29	-	.	IPDRatio=1.75;context=AGTTGGTTTTAGAGGAATTGCAGGCTTCATTTATGGATTGG;coverage=64
AL157959.1	kinModCall	modified_base	32714	32714	21	-	.	IPDRatio=1.82;context=AAAACGGATTGGCGGAATTTGGATGATTTATTCAATGAGTT;coverage=40
AL157959.1	kinModCall	modified_base	32744	32744	45	-	.	IPDRatio=3.93;context=GTTATGGCAAATTTCATCTATCCGGATGAAAAAACGGATTG;coverage=35
AL157959.1	kinModCall	modified_base	32833	32833	28	-	.	IPDRatio=1.79;context=TGGAAAAACGAATTTTTTATCTGGAGCATTCGGGGCGGTAT;coverage=49
AL157959.1	kinModCall	modified_base	32834	32834	28	-	.	IPDRatio=1.86;context=TTGGAAAAACGAATTTTTTATCTGGAGCATTCGGGGCGGTA;coverage=52
AL157959.1	kinModCall	modified_base	32835	32835	92	-	.	IPDRatio=3.78;context=TTTGGAAAAACGAATTTTTTATCTGGAGCATTCGGGGCGGT;coverage=52
AL157959.1	kinModCall	modified_base	32838	32838	27	-	.	IPDRatio=1.78;context=TCCTTTGGAAAAACGAATTTTTTATCTGGAGCATTCGGGGC;coverage=55
AL157959.1	kinModCall	modified_base	32912	32912	26	-	.	IPDRatio=1.63;context=TCAATTTGAAGGACGCGGAAGCCGATACGTTAAAAAGGATG;coverage=64
AL157959.1	kinModCall	modified_base	33004	33004	31	-	.	IPDRatio=1.85;context=TATAAAGAAGATAGTTATCTGGTAAATATGGTCAAACGGAT;coverage=82
AL157959.1	kinModCall	modified_base	33007	33007	107	-	.	IPDRatio=4.46;context=TTATATAAAGAAGATAGTTATCTGGTAAATATGGTCAAACG;coverage=71
AL157959.1	kinModCall	modified_base	33008	33008	71	-	.	IPDRatio=2.59;context=TTTATATAAAGAAGATAGTTATCTGGTAAATATGGTCAAAC;coverage=70
AL157959.1	kinModCall	modified_base	33010	33010	23	-	.	IPDRatio=1.55;context=GCTTTATATAAAGAAGATAGTTATCTGGTAAATATGGTCAA;coverage=67
AL157959.1	kinModCall	modified_base	33011	33011	34	-	.	IPDRatio=1.90;context=TGCTTTATATAAAGAAGATAGTTATCTGGTAAATATGGTCA;coverage=67
AL157959.1	kinModCall	modified_base	33012	33012	28	-	.	IPDRatio=1.71;context=TTGCTTTATATAAAGAAGATAGTTATCTGGTAAATATGGTC;coverage=63
AL157959.1	kinModCall	modified_base	33055	33055	42	-	.	IPDRatio=2.41;context=ACGACAGAATTATTTTATGAGCCGGGTATCGTGCCTTTGCT;coverage=61
AL157959.1	kinModCall	modified_base	33253	33253	23	-	.	IPDRatio=1.97;context=TTTATCCGATTGATATCCGATCCGGAAAGTGAATTGGATGA;coverage=72
AL157959.1	kinModCall	modified_base	33442	33442	25	-	.	IPDRatio=1.50;context=GTCCGGCGGTAAGTTGTTAAATATATAAGCAATTGATACAA;coverage=81
AL157959.1	kinModCall	modified_base	33459	33459	57	-	.	IPDRatio=2.52;context=ATACGCAGCCAAAGCAAGTCCGGCGGTAAGTTGTTAAATAT;coverage=83
AL157959.1	kinModCall	modified_base	33461	33461	47	-	.	IPDRatio=2.89;context=TGATACGCAGCCAAAGCAAGTCCGGCGGTAAGTTGTTAAAT;coverage=85
AL157959.1	kinModCall	modified_base	33465	33465	36	-	.	IPDRatio=2.05;context=ATCTTGATACGCAGCCAAAGCAAGTCCGGCGGTAAGTTGTT;coverage=79
AL157959.1	kinModCall	modified_base	33492	33492	32	-	.	IPDRatio=2.47;context=AAGCAAACGCCCGCCGCGAACCGGACAATCTTGATACGCAG;coverage=81
AL157959.1	kinModCall	modified_base	33493	33493	71	-	.	IPDRatio=2.92;context=AAAGCAAACGCCCGCCGCGAACCGGACAATCTTGATACGCA;coverage=74
AL157959.1	kinModCall	modified_base	33576	33576	25	-	.	IPDRatio=1.88;context=TTTTGCCGTTCAGACGGCATTTTCATTTCCTTTTTCCGCCT;coverage=57
AL157959.1	kinModCall	modified_base	33577	33577	21	-	.	IPDRatio=1.76;context=GTTTTGCCGTTCAGACGGCATTTTCATTTCCTTTTTCCGCC;coverage=56
AL157959.1	kinModCall	modified_base	33627	33627	21	-	.	IPDRatio=1.96;context=AAGGCTTTGGCGCGATGACGTGTCCCGCCCAAAATGCCGTC;coverage=35
AL157959.1	kinModCall	modified_base	33731	33731	24	-	.	IPDRatio=2.05;context=TGGAAGGCGGGGACGCGGCAGATAAAATCCGCTTGGGCGCG;coverage=49
AL157959.1	kinModCall	modified_base	33772	33772	21	-	.	IPDRatio=1.78;context=CATCGACGGCAAGCTGCCGATTATCGGCGTAGGCGGCATTA;coverage=50
AL157959.1	kinModCall	modified_base	33821	33821	21	-	.	IPDRatio=1.53;context=TGCCCGTTCATGAAAAAAGTAATCGGGTGTTGAAGCTGTTG;coverage=48
AL157959.1	kinModCall	modified_base	33822	33822	21	-	.	IPDRatio=1.49;context=CTGCCCGTTCATGAAAAAAGTAATCGGGTGTTGAAGCTGTT;coverage=46
AL157959.1	kinModCall	modified_base	33858	33858	23	-	.	IPDRatio=1.64;context=CATCCGCTCGCAGGCGAGCAGGGCGGTTTGAGCGGGCTGCC;coverage=54
AL157959.1	kinModCall	modified_base	33980	33980	21	-	.	IPDRatio=1.50;context=TCAAAATCGCCCCCGATTTGGATGAAGCACAAATCGAAGAC;coverage=73
AL157959.1	kinModCall	modified_base	33982	33982	21	-	.	IPDRatio=1.79;context=CGTCAAAATCGCCCCCGATTTGGATGAAGCACAAATCGAAG;coverage=65
AL157959.1	kinModCall	modified_base	34059	34059	27	-	.	IPDRatio=1.85;context=TTGAGCGCATTGCTTGAGGCTTTGAAAAACAAACAGGCACA;coverage=75
AL157959.1	kinModCall	modified_base	34238	34238	23	-	.	IPDRatio=1.90;context=GTAAATTCAGTGGCGTATTGGGCATCAACATCGGTAAAAAC;coverage=89
AL157959.1	kinModCall	modified_base	34410	34410	22	-	.	IPDRatio=1.67;context=GCATTGGGCGCGCTCGGCTTTGGTTTCATCGAAATCGGCAC;coverage=78
AL157959.1	kinModCall	modified_base	34422	34422	25	-	.	IPDRatio=1.65;context=GAATACATCGACGCATTGGGCGCGCTCGGCTTTGGTTTCAT;coverage=75
AL157959.1	kinModCall	modified_base	34531	34531	22	-	.	IPDRatio=1.48;context=TAAATTGGGTTTGATTCCTGTAACCGACAACCGTACCAAAC;coverage=73
AL157959.1	kinModCall	modified_base	34687	34687	28	-	.	IPDRatio=1.65;context=TGTGTGCCGTATGTTTGGCGGGATTTCGGTTAAAATGGCGG;coverage=70
AL157959.1	kinModCall	modified_base	34786	34786	22	-	.	IPDRatio=1.54;context=CCGACTTTTAATAGAGTTTTCTATCTAATGACTATTATATC;coverage=59
AL157959.1	kinModCall	modified_base	34987	34987	21	-	.	IPDRatio=1.54;context=AAGCCATAACCAGCTCCACGGTGTCCAAAGAATCCGCGCCC;coverage=67
AL157959.1	kinModCall	modified_base	35066	35066	41	-	.	IPDRatio=2.09;context=ATGTAGTCGATAGCCAGTTGGACGGTGGTGATTTTTTCGGC;coverage=48
AL157959.1	kinModCall	modified_base	35094	35094	23	-	.	IPDRatio=1.83;context=GACGACCGGTTAGCCGTTGTGGGCATTGATGTAGTCGATAG;coverage=41
AL157959.1	kinModCall	modified_base	35110	35110	23	-	.	IPDRatio=1.76;context=GGCTGTTGTGTCGGGCGACGACCGGTTAGCCGTTGTGGGCA;coverage=39
AL157959.1	kinModCall	modified_base	35173	35173	22	-	.	IPDRatio=1.63;context=TTTAAACGGAGTTTAAGCAGTTTGCCATATAAGGGAAAAGC;coverage=51
AL157959.1	kinModCall	modified_base	35192	35192	37	-	.	IPDRatio=2.31;context=TTGGAATTTGCGGCAGGTATTTAAACGGAGTTTAAGCAGTT;coverage=56
AL157959.1	kinModCall	modified_base	35280	35280	30	-	.	IPDRatio=2.11;context=CCTGTAATGACTACTCTTCTCTGACTCATGATAACCTCGCT;coverage=40
AL157959.1	kinModCall	modified_base	35281	35281	21	-	.	IPDRatio=1.80;context=GCCTGTAATGACTACTCTTCTCTGACTCATGATAACCTCGC;coverage=40
AL157959.1	kinModCall	modified_base	35282	35282	21	-	.	IPDRatio=2.50;context=AGCCTGTAATGACTACTCTTCTCTGACTCATGATAACCTCG;coverage=39
AL157959.1	kinModCall	modified_base	35346	35346	21	-	.	IPDRatio=1.93;context=TTGCCGGCGAGCAGGGTGTCCCAAGCCTCTGCGACAGTGTT;coverage=19
AL157959.1	kinModCall	modified_base	35364	35364	29	-	.	IPDRatio=4.16;context=ATCGCGCCGATGCCGCTTTTGCCGGCGAGCAGGGTGTCCCA;coverage=20
AL157959.1	kinModCall	modified_base	35461	35461	35	-	.	IPDRatio=2.08;context=CCGGCGCGCTTCTTTCGCGCTGATGTATTGTCCGATGTCGA;coverage=51
AL157959.1	kinModCall	modified_base	35482	35482	39	-	.	IPDRatio=3.04;context=GTAGTGGATGAATACGTCCATCCGGCGCGCTTCTTTCGCGC;coverage=53
AL157959.1	kinModCall	modified_base	35498	35498	24	-	.	IPDRatio=1.72;context=ATGCGGCGGCAATGCCGTAGTGGATGAATACGTCCATCCGG;coverage=53
AL157959.1	kinModCall	modified_base	35589	35589	25	-	.	IPDRatio=1.96;context=AGTCCGCCGATGCCGGAACCGATGTTCACGCCGATGCGGTC;coverage=56
AL157959.1	kinModCall	modified_base	35593	35593	39	-	.	IPDRatio=1.82;context=GGGCAGTCCGCCGATGCCGGAACCGATGTTCACGCCGATGC;coverage=56
AL157959.1	kinModCall	modified_base	35596	35596	25	-	.	IPDRatio=1.94;context=GCTGGGCAGTCCGCCGATGCCGGAACCGATGTTCACGCCGA;coverage=56
AL157959.1	kinModCall	modified_base	35685	35685	38	-	.	IPDRatio=2.18;context=GAAATCAGGTTGATCAGCGAACCGGGGATAAAGAAAGGGTT;coverage=55
AL157959.1	kinModCall	modified_base	35707	35707	30	-	.	IPDRatio=2.02;context=TTTGAGGATGGTAACGTGTCCGGAAATCAGGTTGATCAGCG;coverage=48
AL157959.1	kinModCall	modified_base	35709	35709	44	-	.	IPDRatio=2.41;context=CCTTTGAGGATGGTAACGTGTCCGGAAATCAGGTTGATCAG;coverage=56
AL157959.1	kinModCall	modified_base	35713	35713	36	-	.	IPDRatio=2.61;context=GTAGCCTTTGAGGATGGTAACGTGTCCGGAAATCAGGTTGA;coverage=58
AL157959.1	kinModCall	modified_base	35727	35727	26	-	.	IPDRatio=1.84;context=TAGCTCGGGCCGCGGTAGCCTTTGAGGATGGTAACGTGTCC;coverage=61
AL157959.1	kinModCall	modified_base	35748	35748	20	-	.	IPDRatio=1.54;context=GTACAGGCGGAAACCATCCCGTAGCTCGGGCCGCGGTAGCC;coverage=59
AL157959.1	kinModCall	modified_base	35775	35775	27	-	.	IPDRatio=2.37;context=GAATTGCCGATGGCGTGCGCGCCGGTGGTACAGGCGGAAAC;coverage=54
AL157959.1	kinModCall	modified_base	35776	35776	23	-	.	IPDRatio=2.01;context=GGAATTGCCGATGGCGTGCGCGCCGGTGGTACAGGCGGAAA;coverage=52
AL157959.1	kinModCall	modified_base	35790	35790	32	-	.	IPDRatio=1.96;context=TTGATCAGTCGGGCGGAATTGCCGATGGCGTGCGCGCCGGT;coverage=48
AL157959.1	kinModCall	modified_base	35841	35841	31	-	.	IPDRatio=2.23;context=CTGATTGCGCCTTCCGCGCCGCCGGCAACCATTATGTCCGC;coverage=72
AL157959.1	kinModCall	modified_base	35904	35904	22	-	.	IPDRatio=1.68;context=GCGGGGTCGTCGTTGCGGGTGGAGAGGGCTTTCATCGCGGC;coverage=64
AL157959.1	kinModCall	modified_base	35915	35915	26	-	.	IPDRatio=2.24;context=GGGAAGCGGTGGCGGGGTCGTCGTTGCGGGTGGAGAGGGCT;coverage=63
AL157959.1	kinModCall	modified_base	35947	35947	21	-	.	IPDRatio=1.91;context=AACGAAGCCGTCGCGGCCTTTGTCCCACGGACGGGAAGCGG;coverage=60
AL157959.1	kinModCall	modified_base	36104	36104	33	-	.	IPDRatio=2.36;context=GGGTAACGGCAAGGGCGGGGCCTTCTTCGTTCGGCGCGGTG;coverage=36
AL157959.1	kinModCall	modified_base	36265	36265	20	-	.	IPDRatio=1.78;context=GGTCATGGATTTGGTCGAGCTGACGACGGTTTTGTAGGCGT;coverage=36
AL157959.1	kinModCall	modified_base	36287	36287	23	-	.	IPDRatio=2.90;context=CCGCCGCGCCGAGCAGGTGGCCGGTCATGGATTTGGTCGAG;coverage=30
AL157959.1	kinModCall	modified_base	36399	36399	31	-	.	IPDRatio=2.14;context=GCGCAGTAGTCCAAATCGCAGCCGGCTTCAACGTCTTGTTC;coverage=42
AL157959.1	kinModCall	modified_base	36437	36437	24	-	.	IPDRatio=2.07;context=AAATGGCAACGTCGATTTCCGCGTCGCGCGCTTCGTTGGCG;coverage=41
AL157959.1	kinModCall	modified_base	36468	36468	22	-	.	IPDRatio=1.66;context=CCGTTGGTGCCGCCGAAGCCGAAGGAGTTGGAAATGGCAAC;coverage=30
AL157959.1	kinModCall	modified_base	36479	36479	32	-	.	IPDRatio=3.39;context=AGACCAGCGTGCCGTTGGTGCCGCCGAAGCCGAAGGAGTTG;coverage=30
AL157959.1	kinModCall	modified_base	36481	36481	24	-	.	IPDRatio=1.95;context=GAAGACCAGCGTGCCGTTGGTGCCGCCGAAGCCGAAGGAGT;coverage=29
AL157959.1	kinModCall	modified_base	36519	36519	27	-	.	IPDRatio=1.97;context=TCGGCGGCGGCTTTGCGGAATCAGCCTTTGAAGCGTTTGAA;coverage=35
AL157959.1	kinModCall	modified_base	36574	36574	26	-	.	IPDRatio=1.84;context=TTTGTTAATCACTATAAAAATGCCGTCTGAAACGGTTTCAG;coverage=32
AL157959.1	kinModCall	modified_base	36589	36589	26	-	.	IPDRatio=2.01;context=CGCCTTGTCCTGATTTTTGTTAATCACTATAAAAATGCCGT;coverage=39
AL157959.1	kinModCall	modified_base	36599	36599	23	-	.	IPDRatio=1.83;context=GCGGCTTCGTCGCCTTGTCCTGATTTTTGTTAATCACTATA;coverage=49
AL157959.1	kinModCall	modified_base	36712	36712	25	-	.	IPDRatio=1.67;context=ATAGTGGATTAACTTTAAACCGGTACGGCGTTGCCCCGCCT;coverage=62
AL157959.1	kinModCall	modified_base	36735	36735	23	-	.	IPDRatio=2.25;context=GTGTCCGAACCGTCCCACGATATATAGTGGATTAACTTTAA;coverage=72
AL157959.1	kinModCall	modified_base	36736	36736	21	-	.	IPDRatio=1.49;context=CGTGTCCGAACCGTCCCACGATATATAGTGGATTAACTTTA;coverage=74
AL157959.1	kinModCall	modified_base	36744	36744	31	-	.	IPDRatio=1.75;context=TAGTCGGGCGTGTCCGAACCGTCCCACGATATATAGTGGAT;coverage=90
AL157959.1	kinModCall	modified_base	36764	36764	29	-	.	IPDRatio=1.70;context=GGGACAAGCGTCGGGACGCTTAGTCGGGCGTGTCCGAACCG;coverage=89
AL157959.1	kinModCall	modified_base	36804	36804	43	-	.	IPDRatio=1.98;context=TCGGTTTCGGGGACGGTATTGGGCAACTTGTTCGCTCTGTG;coverage=95
AL157959.1	kinModCall	modified_base	36807	36807	20	-	.	IPDRatio=1.33;context=CATTCGGTTTCGGGGACGGTATTGGGCAACTTGTTCGCTCT;coverage=97
AL157959.1	kinModCall	modified_base	36875	36875	28	-	.	IPDRatio=2.22;context=GATTGAGCGCGAAATTTTTTCCGGGCAACGCCGAATCGGCG;coverage=93
AL157959.1	kinModCall	modified_base	36876	36876	89	-	.	IPDRatio=6.78;context=GGATTGAGCGCGAAATTTTTTCCGGGCAACGCCGAATCGGC;coverage=85
AL157959.1	kinModCall	modified_base	36877	36877	32	-	.	IPDRatio=2.57;context=GGGATTGAGCGCGAAATTTTTTCCGGGCAACGCCGAATCGG;coverage=93
AL157959.1	kinModCall	modified_base	36878	36878	70	-	.	IPDRatio=4.21;context=CGGGATTGAGCGCGAAATTTTTTCCGGGCAACGCCGAATCG;coverage=94
AL157959.1	kinModCall	modified_base	36879	36879	38	-	.	IPDRatio=2.00;context=ACGGGATTGAGCGCGAAATTTTTTCCGGGCAACGCCGAATC;coverage=94
AL157959.1	kinModCall	modified_base	36880	36880	29	-	.	IPDRatio=1.74;context=AACGGGATTGAGCGCGAAATTTTTTCCGGGCAACGCCGAAT;coverage=92
AL157959.1	kinModCall	modified_base	36905	36905	21	-	.	IPDRatio=2.03;context=TCGGCGTGCAGAATGCCGGTTTGGCAACGGGATTGAGCGCG;coverage=88
AL157959.1	kinModCall	modified_base	36911	36911	20	-	.	IPDRatio=1.58;context=TCGAAGTCGGCGTGCAGAATGCCGGTTTGGCAACGGGATTG;coverage=85
AL157959.1	kinModCall	modified_base	36915	36915	25	-	.	IPDRatio=1.56;context=GCAATCGAAGTCGGCGTGCAGAATGCCGGTTTGGCAACGGG;coverage=83
AL157959.1	kinModCall	modified_base	37004	37004	85	-	.	IPDRatio=4.59;context=CGATTGCGGTACACAATATCGCCGGCTATGTGTCAGGCTAT;coverage=58
AL157959.1	kinModCall	modified_base	37008	37008	34	-	.	IPDRatio=2.16;context=TTGGCGATTGCGGTACACAATATCGCCGGCTATGTGTCAGG;coverage=60
AL157959.1	kinModCall	modified_base	37040	37040	22	-	.	IPDRatio=2.72;context=ACCGTTTTGCCGAATCGGCGTTGGTAATGGTGTTGGCGATT;coverage=54
AL157959.1	kinModCall	modified_base	37059	37059	22	-	.	IPDRatio=1.83;context=GTGGCTTCGGTTCACGGGCACCGTTTTGCCGAATCGGCGTT;coverage=50
AL157959.1	kinModCall	modified_base	37061	37061	88	-	.	IPDRatio=5.78;context=GCGTGGCTTCGGTTCACGGGCACCGTTTTGCCGAATCGGCG;coverage=49
AL157959.1	kinModCall	modified_base	37065	37065	22	-	.	IPDRatio=1.74;context=GGCGGCGTGGCTTCGGTTCACGGGCACCGTTTTGCCGAATC;coverage=49
AL157959.1	kinModCall	modified_base	37122	37122	47	-	.	IPDRatio=3.53;context=GAAAATGTCCGTGCCGTTATGCCGGGCGTGGCGGTATTGGC;coverage=56
AL157959.1	kinModCall	modified_base	37197	37197	21	-	.	IPDRatio=2.16;context=ATGCTGCTGGTCACGCTTTTGCCGGTGGTGCTGGGTTCGGC;coverage=56
AL157959.1	kinModCall	modified_base	37224	37224	28	-	.	IPDRatio=2.85;context=ATGGACGGTTGGGGGATGTTCCGGTTTATGCTGCTGGTCAC;coverage=51
AL157959.1	kinModCall	modified_base	37225	37225	38	-	.	IPDRatio=2.55;context=TATGGACGGTTGGGGGATGTTCCGGTTTATGCTGCTGGTCA;coverage=50
AL157959.1	kinModCall	modified_base	37266	37266	34	-	.	IPDRatio=2.10;context=ACGCCTTTGTGGATGACCTGCCTGGTCGGTCAGACGGTGGA;coverage=41
AL157959.1	kinModCall	modified_base	37267	37267	74	-	.	IPDRatio=5.93;context=TACGCCTTTGTGGATGACCTGCCTGGTCGGTCAGACGGTGG;coverage=39
AL157959.1	kinModCall	modified_base	37271	37271	25	-	.	IPDRatio=1.95;context=CCGTTACGCCTTTGTGGATGACCTGCCTGGTCGGTCAGACG;coverage=39
AL157959.1	kinModCall	modified_base	37297	37297	29	-	.	IPDRatio=2.46;context=GACGGTGTCTACGGTGCTGGCTCCGGCCGTTACGCCTTTGT;coverage=43
AL157959.1	kinModCall	modified_base	37387	37387	28	-	.	IPDRatio=2.29;context=GGTGTTGGTGGGGACGTGTCCGGGCGGCGTGTCGTCCAACA;coverage=47
AL157959.1	kinModCall	modified_base	37389	37389	60	-	.	IPDRatio=3.34;context=CTGGTGTTGGTGGGGACGTGTCCGGGCGGCGTGTCGTCCAA;coverage=51
AL157959.1	kinModCall	modified_base	37393	37393	21	-	.	IPDRatio=1.80;context=GGGGCTGGTGTTGGTGGGGACGTGTCCGGGCGGCGTGTCGT;coverage=49
AL157959.1	kinModCall	modified_base	37399	37399	24	-	.	IPDRatio=1.89;context=GACTTTGGGGCTGGTGTTGGTGGGGACGTGTCCGGGCGGCG;coverage=57
AL157959.1	kinModCall	modified_base	37402	37402	30	-	.	IPDRatio=1.97;context=GCTGACTTTGGGGCTGGTGTTGGTGGGGACGTGTCCGGGCG;coverage=48
AL157959.1	kinModCall	modified_base	37667	37667	20	-	.	IPDRatio=1.55;context=ACCTGACGCGGTTTACGGCTTTGGTCATTTTGCTTGCGTCG;coverage=58
AL157959.1	kinModCall	modified_base	37752	37752	29	-	.	IPDRatio=2.36;context=TTGCACGGGCGGTAATAATGTCCGGCGCAAGGTGCGCCGTT;coverage=51
AL157959.1	kinModCall	modified_base	37962	37962	22	-	.	IPDRatio=1.54;context=CTTGTCCTGATTTTTGTTAATCCACTATAACAAACCGGATG;coverage=76
AL157959.1	kinModCall	modified_base	38015	38015	52	-	.	IPDRatio=1.94;context=AAGCACCAAGTGAATCGGTTCCGTACTATTTGTACTGTCTG;coverage=114
AL157959.1	kinModCall	modified_base	38017	38017	111	-	.	IPDRatio=3.71;context=TGAAGCACCAAGTGAATCGGTTCCGTACTATTTGTACTGTC;coverage=112
AL157959.1	kinModCall	modified_base	38392	38392	22	-	.	IPDRatio=1.86;context=CAGACGAGCAGGACGGCGCCGCCGCTTAATACCCTGAACGC;coverage=39
AL157959.1	kinModCall	modified_base	38396	38396	25	-	.	IPDRatio=2.64;context=GGCGCAGACGAGCAGGACGGCGCCGCCGCTTAATACCCTGA;coverage=37
AL157959.1	kinModCall	modified_base	38489	38489	26	-	.	IPDRatio=1.65;context=GGAGAAACCGCCGGAACCGGTGCCGAATGCGAGCAGCAGCC;coverage=53
AL157959.1	kinModCall	modified_base	38493	38493	21	-	.	IPDRatio=1.56;context=TGATGGAGAAACCGCCGGAACCGGTGCCGAATGCGAGCAGC;coverage=60
AL157959.1	kinModCall	modified_base	38495	38495	85	-	.	IPDRatio=3.11;context=AATGATGGAGAAACCGCCGGAACCGGTGCCGAATGCGAGCA;coverage=56
AL157959.1	kinModCall	modified_base	38510	38510	21	-	.	IPDRatio=1.56;context=GGCGACCTGCCCCATAATGATGGAGAAACCGCCGGAACCGG;coverage=67
AL157959.1	kinModCall	modified_base	38518	38518	33	-	.	IPDRatio=1.78;context=ACTTGGGCGGCGACCTGCCCCATAATGATGGAGAAACCGCC;coverage=61
AL157959.1	kinModCall	modified_base	38530	38530	24	-	.	IPDRatio=1.77;context=TTGTGTGCGGGGACTTGGGCGGCGACCTGCCCCATAATGAT;coverage=74
AL157959.1	kinModCall	modified_base	38569	38569	52	-	.	IPDRatio=2.57;context=GAACCGCCGGCGTTGACCAGTCCGGATGCCAAGCCGCGTTT;coverage=82
AL157959.1	kinModCall	modified_base	38582	38582	37	-	.	IPDRatio=2.21;context=GAATTGTCCTGCCGAACCGCCGGCGTTGACCAGTCCGGATG;coverage=65
AL157959.1	kinModCall	modified_base	38584	38584	47	-	.	IPDRatio=2.34;context=AGGAATTGTCCTGCCGAACCGCCGGCGTTGACCAGTCCGGA;coverage=76
AL157959.1	kinModCall	modified_base	38605	38605	26	-	.	IPDRatio=1.64;context=CCTTGAACCAGCGGTGCGAACAGGAATTGTCCTGCCGAACC;coverage=97
AL157959.1	kinModCall	modified_base	38675	38675	22	-	.	IPDRatio=1.52;context=AGTCAGCAGGGCGATTGCGCCCCAAACGTAAAATGTGCCCG;coverage=84
AL157959.1	kinModCall	modified_base	38676	38676	48	-	.	IPDRatio=2.10;context=GAGTCAGCAGGGCGATTGCGCCCCAAACGTAAAATGTGCCC;coverage=83
AL157959.1	kinModCall	modified_base	38692	38692	26	-	.	IPDRatio=1.58;context=CACCATGAGACGGGCAGAGTCAGCAGGGCGATTGCGCCCCA;coverage=84
AL157959.1	kinModCall	modified_base	38750	38750	21	-	.	IPDRatio=1.57;context=TTGTCCGTGTGTGGCTTGGGCGTGTTGGGTGTGGGCGGCGT;coverage=65
AL157959.1	kinModCall	modified_base	38770	38770	28	-	.	IPDRatio=1.75;context=TTGACTGCTTCTCCGAGGCTTTGTCCGTGTGTGGCTTGGGC;coverage=65
AL157959.1	kinModCall	modified_base	38789	38789	20	-	.	IPDRatio=2.32;context=TGGGGTTTTGAAGGCGGTTTTGACTGCTTCTCCGAGGCTTT;coverage=61
AL157959.1	kinModCall	modified_base	38814	38814	32	-	.	IPDRatio=1.65;context=AGCTTAGGTGCAGCAGGATGTAGCTTGGGGTTTTGAAGGCG;coverage=63
AL157959.1	kinModCall	modified_base	38885	38885	23	-	.	IPDRatio=2.42;context=CAGTCCGCACAGGGCGACTTCCGTGGGTAGGTGGGTTACGA;coverage=38
AL157959.1	kinModCall	modified_base	38962	38962	33	-	.	IPDRatio=4.49;context=CACCAGCCGGAAAAAATGCAGCCGGCGATGTTTGCCAGTCC;coverage=23
AL157959.1	kinModCall	modified_base	39115	39115	21	-	.	IPDRatio=1.83;context=GGCGTGACGGTGGCGAGCCAGGTAAATCCGAGTGCGGCGGC;coverage=39
AL157959.1	kinModCall	modified_base	39118	39118	28	-	.	IPDRatio=1.94;context=GTCGGCGTGACGGTGGCGAGCCAGGTAAATCCGAGTGCGGC;coverage=40
AL157959.1	kinModCall	modified_base	39119	39119	35	-	.	IPDRatio=2.75;context=GGTCGGCGTGACGGTGGCGAGCCAGGTAAATCCGAGTGCGG;coverage=40
AL157959.1	kinModCall	modified_base	39154	39154	35	-	.	IPDRatio=2.44;context=TAGCGTGTGCCGAAGAGTTTGCCGGTAATGGAGGCGGTCGG;coverage=44
AL157959.1	kinModCall	modified_base	39311	39311	38	-	.	IPDRatio=2.11;context=GAGGTTGAGGAGGGCGGCGGTTCCCGCCAGCAGTGCGTCGG;coverage=64
AL157959.1	kinModCall	modified_base	39337	39337	31	-	.	IPDRatio=1.80;context=GCGGCGGTTCGGGGTTCGCGGATGGGGAGGTTGAGGAGGGC;coverage=62
AL157959.1	kinModCall	modified_base	39545	39545	28	-	.	IPDRatio=1.90;context=GAAATCCGCTGCATAACGCCCGGCGATATACAGTATCGCGT;coverage=54
AL157959.1	kinModCall	modified_base	39547	39547	49	-	.	IPDRatio=3.36;context=CTGAAATCCGCTGCATAACGCCCGGCGATATACAGTATCGC;coverage=56
AL157959.1	kinModCall	modified_base	39557	39557	23	-	.	IPDRatio=1.55;context=GCATTTTATCCTGAAATCCGCTGCATAACGCCCGGCGATAT;coverage=61
AL157959.1	kinModCall	modified_base	39662	39662	20	-	.	IPDRatio=1.61;context=CGGTCTGCATTGATGAAATGCCGGATACGGGGCGCGGCGGG;coverage=70
AL157959.1	kinModCall	modified_base	39663	39663	46	-	.	IPDRatio=2.35;context=GCGGTCTGCATTGATGAAATGCCGGATACGGGGCGCGGCGG;coverage=70
AL157959.1	kinModCall	modified_base	39743	39743	35	-	.	IPDRatio=1.89;context=AAACCGTAAATGCTGGATGCGACTGTTGTGATAAAAACGAT;coverage=42
AL157959.1	kinModCall	modified_base	39970	39970	32	-	.	IPDRatio=2.83;context=CGAAATAAGGGAAAACCAAATCCGGCGATATTTTTTTGAGT;coverage=50
AL157959.1	kinModCall	modified_base	40043	40043	38	-	.	IPDRatio=2.20;context=CCTTCCAGCATCCCGACGATTCTGGGCACGCCTGCCAATTT;coverage=73
AL157959.1	kinModCall	modified_base	40044	40044	53	-	.	IPDRatio=3.34;context=ACCTTCCAGCATCCCGACGATTCTGGGCACGCCTGCCAATT;coverage=73
AL157959.1	kinModCall	modified_base	40047	40047	25	-	.	IPDRatio=1.70;context=CAAACCTTCCAGCATCCCGACGATTCTGGGCACGCCTGCCA;coverage=71
AL157959.1	kinModCall	modified_base	40093	40093	30	-	.	IPDRatio=2.11;context=TTGTTTTTAACGGTATGCCTTCCGGCTGCGGGGTAAATGCG;coverage=77
AL157959.1	kinModCall	modified_base	40145	40145	36	-	.	IPDRatio=1.88;context=AACATCGGCAGGGCAATGCGGTACAAGGTGATTAAAATCCC;coverage=72
AL157959.1	kinModCall	modified_base	40146	40146	21	-	.	IPDRatio=1.92;context=CAACATCGGCAGGGCAATGCGGTACAAGGTGATTAAAATCC;coverage=76
AL157959.1	kinModCall	modified_base	40266	40266	51	-	.	IPDRatio=2.30;context=ATAAGGATATTGCCGCAAATCCAGACCGATTCCGCCCAAAA;coverage=85
AL157959.1	kinModCall	modified_base	40267	40267	81	-	.	IPDRatio=2.77;context=AATAAGGATATTGCCGCAAATCCAGACCGATTCCGCCCAAA;coverage=88
AL157959.1	kinModCall	modified_base	40270	40270	65	-	.	IPDRatio=2.05;context=CGGAATAAGGATATTGCCGCAAATCCAGACCGATTCCGCCC;coverage=89
AL157959.1	kinModCall	modified_base	40271	40271	47	-	.	IPDRatio=2.03;context=TCGGAATAAGGATATTGCCGCAAATCCAGACCGATTCCGCC;coverage=87
AL157959.1	kinModCall	modified_base	40340	40340	21	-	.	IPDRatio=1.59;context=CCCTTTTCTTTCAGAAATCTGCCGATAAAGAGGAATTTTAC;coverage=63
AL157959.1	kinModCall	modified_base	20251	20251	24	+	.	IPDRatio=1.89;context=TAGACGCGTCAAATATTTTTGTCGGATACGAGTATCCAGCC;coverage=63
AL157959.1	kinModCall	modified_base	20475	20475	24	+	.	IPDRatio=1.60;context=GGGCTGTTTGTAGTCGTCGATGATTTTGTCTTTGGGCGCGG;coverage=29
AL157959.1	kinModCall	modified_base	20548	20548	21	+	.	IPDRatio=1.61;context=GCGGGTTTTTTGACGGACAGGTAGTGCAATACTTCGGGCGG;coverage=37
AL157959.1	kinModCall	modified_base	20631	20631	23	+	.	IPDRatio=2.00;context=TCCGTGCAGCATGCGTTGTTGCGCCATGGTGATGTAGAGGC;coverage=24
AL157959.1	kinModCall	modified_base	20800	20800	30	+	.	IPDRatio=1.57;context=TCCAAGCCTTTGGCGGCGTGCACGGTCATGAGTTGTACGGC;coverage=68
AL157959.1	kinModCall	modified_base	20810	20810	28	+	.	IPDRatio=1.69;context=TGGCGGCGTGCACGGTCATGAGTTGTACGGCTTTTTCGCCC;coverage=73
AL157959.1	kinModCall	modified_base	20811	20811	31	+	.	IPDRatio=1.89;context=GGCGGCGTGCACGGTCATGAGTTGTACGGCTTTTTCGCCCG;coverage=69
AL157959.1	kinModCall	modified_base	20848	20848	42	+	.	IPDRatio=2.20;context=CCCGCGCCTGCTTGGTTTTCGCCGGATTCGAGAGCAGCATT;coverage=82
AL157959.1	kinModCall	modified_base	20856	20856	21	+	.	IPDRatio=1.48;context=TGCTTGGTTTTCGCCGGATTCGAGAGCAGCATTGCTTAGGA;coverage=77
AL157959.1	kinModCall	modified_base	21019	21019	25	+	.	IPDRatio=2.15;context=TGGTTGTCGCCTTTTTGGGTTCGGTAGTGTTCGGTCAGGCC;coverage=49
AL157959.1	kinModCall	modified_base	21047	21047	23	+	.	IPDRatio=1.96;context=GTTCGGTCAGGCCGCTGTCTTTGAGGATGCCGACGATGATT;coverage=75
AL157959.1	kinModCall	modified_base	21055	21055	24	+	.	IPDRatio=1.80;context=AGGCCGCTGTCTTTGAGGATGCCGACGATGATTTCGGACAG;coverage=80
AL157959.1	kinModCall	modified_base	21102	21102	24	+	.	IPDRatio=1.51;context=TTGTCCGACTTGGTTGCGCAGGGCTTCAATCAGGCGGACGA;coverage=94
AL157959.1	kinModCall	modified_base	21132	21132	21	+	.	IPDRatio=1.49;context=CAGGCGGACGAAGGCGGCGATTTTGGTGGCTTTTGCACCGG;coverage=87
AL157959.1	kinModCall	modified_base	21163	21163	35	+	.	IPDRatio=3.56;context=TTTGCACCGGCGTTGCAGGCGGCTTGCCAGAGGGTGATGCC;coverage=82
AL157959.1	kinModCall	modified_base	21164	21164	36	+	.	IPDRatio=1.86;context=TTGCACCGGCGTTGCAGGCGGCTTGCCAGAGGGTGATGCCT;coverage=74
AL157959.1	kinModCall	modified_base	21168	21168	104	+	.	IPDRatio=3.93;context=ACCGGCGTTGCAGGCGGCTTGCCAGAGGGTGATGCCTTGCT;coverage=79
AL157959.1	kinModCall	modified_base	21170	21170	27	+	.	IPDRatio=1.60;context=CGGCGTTGCAGGCGGCTTGCCAGAGGGTGATGCCTTGCTCT;coverage=75
AL157959.1	kinModCall	modified_base	21248	21248	21	+	.	IPDRatio=1.82;context=CGATGCCGCGTGGTGGGAAGTTGATGACACGCAAGAGGGCG;coverage=49
AL157959.1	kinModCall	modified_base	21361	21361	20	+	.	IPDRatio=1.73;context=CGCAATCCGCCGTAGATTTTGTAGGGAATGCCGCTGCGGAA;coverage=37
AL157959.1	kinModCall	modified_base	21594	21594	22	+	.	IPDRatio=1.61;context=GCGTTCGTCGTTGTTTTCGATGACGGCGTTGGCGGAGGCGA;coverage=72
AL157959.1	kinModCall	modified_base	21684	21684	25	+	.	IPDRatio=1.79;context=GATGTGGAATTCTTCCATCAGTGCGGTCATATTGCCGACGT;coverage=84
AL157959.1	kinModCall	modified_base	21719	21719	28	+	.	IPDRatio=1.58;context=CGACGTTTGCGCCACGGAATCGGTAAATGCTTTGGTCGTCG;coverage=89
AL157959.1	kinModCall	modified_base	21723	21723	26	+	.	IPDRatio=1.51;context=GTTTGCGCCACGGAATCGGTAAATGCTTTGGTCGTCGTCGC;coverage=87
AL157959.1	kinModCall	modified_base	21765	21765	22	+	.	IPDRatio=1.55;context=GACGGCAAACACTGCCGTGTTACCGCCCGCCATGAGTTTGA;coverage=76
AL157959.1	kinModCall	modified_base	21796	21796	22	+	.	IPDRatio=1.71;context=ATGAGTTTGAGCCACGCGTATTGCAGTTTGTTGGTGTCTTG;coverage=85
AL157959.1	kinModCall	modified_base	21823	21823	49	+	.	IPDRatio=1.90;context=TTGTTGGTGTCTTGGAACTCGTCGACCAGAATATGGTTGAA;coverage=78
AL157959.1	kinModCall	modified_base	21827	21827	95	+	.	IPDRatio=3.15;context=TGGTGTCTTGGAACTCGTCGACCAGAATATGGTTGAAGCGG;coverage=79
AL157959.1	kinModCall	modified_base	21828	21828	40	+	.	IPDRatio=1.99;context=GGTGTCTTGGAACTCGTCGACCAGAATATGGTTGAAGCGGT;coverage=81
AL157959.1	kinModCall	modified_base	21835	21835	24	+	.	IPDRatio=2.10;context=TGGAACTCGTCGACCAGAATATGGTTGAAGCGGTTTTGGTA;coverage=83
AL157959.1	kinModCall	modified_base	21836	21836	30	+	.	IPDRatio=2.02;context=GGAACTCGTCGACCAGAATATGGTTGAAGCGGTTTTGGTAA;coverage=83
AL157959.1	kinModCall	modified_base	21837	21837	20	+	.	IPDRatio=1.57;context=GAACTCGTCGACCAGAATATGGTTGAAGCGGTTTTGGTAAT;coverage=81
AL157959.1	kinModCall	modified_base	21848	21848	28	+	.	IPDRatio=2.06;context=CCAGAATATGGTTGAAGCGGTTTTGGTAATGCCGGCGCAGA;coverage=61
AL157959.1	kinModCall	modified_base	21858	21858	21	+	.	IPDRatio=1.73;context=GTTGAAGCGGTTTTGGTAATGCCGGCGCAGAATTTCGTTGC;coverage=58
AL157959.1	kinModCall	modified_base	21875	21875	20	+	.	IPDRatio=1.93;context=AATGCCGGCGCAGAATTTCGTTGCTTTGCAGCATTTCGTAG;coverage=62
AL157959.1	kinModCall	modified_base	22124	22124	29	+	.	IPDRatio=2.00;context=GGCGTTTGATGAGGGAAAGCTGGTCGCCGCTGTCGAGAATT;coverage=59
AL157959.1	kinModCall	modified_base	22137	22137	25	+	.	IPDRatio=1.61;context=GGAAAGCTGGTCGCCGCTGTCGAGAATTTGAAAGGAAGACG;coverage=58
AL157959.1	kinModCall	modified_base	22193	22193	20	+	.	IPDRatio=1.53;context=GGTGGTGCAGGCGCAAAAAGCGGTGGCAGAGACCGTGAAAC;coverage=67
AL157959.1	kinModCall	modified_base	22194	22194	21	+	.	IPDRatio=1.78;context=GTGGTGCAGGCGCAAAAAGCGGTGGCAGAGACCGTGAAACG;coverage=66
AL157959.1	kinModCall	modified_base	22196	22196	24	+	.	IPDRatio=1.63;context=GGTGCAGGCGCAAAAAGCGGTGGCAGAGACCGTGAAACGTG;coverage=65
AL157959.1	kinModCall	modified_base	22289	22289	21	+	.	IPDRatio=1.90;context=GCATTTCTTTGGCGGCTTTATTGGTAAACGTTACCGCCATA;coverage=71
AL157959.1	kinModCall	modified_base	22415	22415	48	+	.	IPDRatio=2.49;context=CCAGCACAAGGGCGGATTGCGGCGGCCAGGTTACGGCGGAA;coverage=48
AL157959.1	kinModCall	modified_base	22418	22418	25	+	.	IPDRatio=3.59;context=GCACAAGGGCGGATTGCGGCGGCCAGGTTACGGCGGAAAGT;coverage=47
AL157959.1	kinModCall	modified_base	22419	22419	77	+	.	IPDRatio=4.80;context=CACAAGGGCGGATTGCGGCGGCCAGGTTACGGCGGAAAGTT;coverage=44
AL157959.1	kinModCall	modified_base	22420	22420	25	+	.	IPDRatio=1.89;context=ACAAGGGCGGATTGCGGCGGCCAGGTTACGGCGGAAAGTTG;coverage=49
AL157959.1	kinModCall	modified_base	22421	22421	31	+	.	IPDRatio=2.00;context=CAAGGGCGGATTGCGGCGGCCAGGTTACGGCGGAAAGTTGT;coverage=43
AL157959.1	kinModCall	modified_base	22423	22423	27	+	.	IPDRatio=2.06;context=AGGGCGGATTGCGGCGGCCAGGTTACGGCGGAAAGTTGTTC;coverage=50
AL157959.1	kinModCall	modified_base	22439	22439	21	+	.	IPDRatio=2.46;context=GCCAGGTTACGGCGGAAAGTTGTTCAGGGTTCAAGCCTTGC;coverage=49
AL157959.1	kinModCall	modified_base	22456	22456	27	+	.	IPDRatio=1.88;context=AGTTGTTCAGGGTTCAAGCCTTGCAGCAGGTTGGGGGCGGA;coverage=60
AL157959.1	kinModCall	modified_base	22609	22609	25	+	.	IPDRatio=1.76;context=CGGTTTGATGATGCAGCACAGAAGATATTGACAAACCGCCG;coverage=50
AL157959.1	kinModCall	modified_base	22762	22762	22	+	.	IPDRatio=2.00;context=TGGGCAAACAGCAAAAGTTGTGGGCGTTTGCCGCTGCGCTC;coverage=54
AL157959.1	kinModCall	modified_base	22814	22814	23	+	.	IPDRatio=1.88;context=CAGGATTGAGGAAGTGGTGGTCGGCATGAACAATCTGACCG;coverage=66
AL157959.1	kinModCall	modified_base	22858	22858	21	+	.	IPDRatio=2.12;context=TCACCCGTTTCGATACCGATTTGGCGACGCTTGCCGATGAA;coverage=61
AL157959.1	kinModCall	modified_base	23031	23031	21	+	.	IPDRatio=1.97;context=GAAATCGTCCGCCGCCATACGGCGCAAACTTATACCGTATT;coverage=44
AL157959.1	kinModCall	modified_base	23067	23067	66	+	.	IPDRatio=7.35;context=GTATTTATGATGGGCTTCCAGCCTGGTTTCCCTTATCTGGG;coverage=36
AL157959.1	kinModCall	modified_base	23068	23068	32	+	.	IPDRatio=2.00;context=TATTTATGATGGGCTTCCAGCCTGGTTTCCCTTATCTGGGC;coverage=37
AL157959.1	kinModCall	modified_base	23077	23077	24	+	.	IPDRatio=1.87;context=TGGGCTTCCAGCCTGGTTTCCCTTATCTGGGCGGCTTGCCC;coverage=35
AL157959.1	kinModCall	modified_base	23078	23078	32	+	.	IPDRatio=2.12;context=GGGCTTCCAGCCTGGTTTCCCTTATCTGGGCGGCTTGCCCG;coverage=32
AL157959.1	kinModCall	modified_base	23081	23081	32	+	.	IPDRatio=2.30;context=CTTCCAGCCTGGTTTCCCTTATCTGGGCGGCTTGCCCGAAG;coverage=35
AL157959.1	kinModCall	modified_base	23082	23082	29	+	.	IPDRatio=1.88;context=TTCCAGCCTGGTTTCCCTTATCTGGGCGGCTTGCCCGAAGC;coverage=43
AL157959.1	kinModCall	modified_base	23196	23196	29	+	.	IPDRatio=1.94;context=ACCGGTGTGTATCCGTTCGCTTCGCCCGGCGGCTGGCAGAT;coverage=46
AL157959.1	kinModCall	modified_base	23200	23200	56	+	.	IPDRatio=4.04;context=GTGTGTATCCGTTCGCTTCGCCCGGCGGCTGGCAGATTATC;coverage=48
AL157959.1	kinModCall	modified_base	23344	23344	52	+	.	IPDRatio=5.80;context=TCACGTTTCGGCAGTGCAGGCACCGGCGCATATTCAGGATA;coverage=23
AL157959.1	kinModCall	modified_base	23441	23441	26	+	.	IPDRatio=1.99;context=GTTGCTTTGGCGGCGGGTAATATTTTATTGGGCAACGACGA;coverage=25
AL157959.1	kinModCall	modified_base	23495	23495	21	+	.	IPDRatio=2.16;context=ATCGAAATCGCTTTGGGCGGGATAATGCTGGTGTTTGAACG;coverage=26
AL157959.1	kinModCall	modified_base	23540	23540	32	+	.	IPDRatio=3.80;context=ACGCCGTTTTGTCTCACCGGTGCCGTGTATCAGGCGGAATT;coverage=33
AL157959.1	kinModCall	modified_base	23681	23681	59	+	.	IPDRatio=3.13;context=GTGGCGGGCGGATTTGATGTGCCGGAAGTGATGGGTTCGAG;coverage=82
AL157959.1	kinModCall	modified_base	23702	23702	35	+	.	IPDRatio=1.73;context=CCGGAAGTGATGGGTTCGAGAAGTACCGACCTGAAAGCCGG;coverage=86
AL157959.1	kinModCall	modified_base	23718	23718	30	+	.	IPDRatio=1.89;context=CGAGAAGTACCGACCTGAAAGCCGGTTTCGGCGGCCATCAG;coverage=87
AL157959.1	kinModCall	modified_base	23861	23861	22	+	.	IPDRatio=1.76;context=CTTGTTCCTTCGTCGGAATATGCCGCTTTCAGTGAAAAAGG;coverage=52
AL157959.1	kinModCall	modified_base	23887	23887	22	+	.	IPDRatio=1.48;context=TTTCAGTGAAAAAGGGCGTCTGAATCTGGAACGGGAAACGT;coverage=65
AL157959.1	kinModCall	modified_base	23890	23890	85	+	.	IPDRatio=3.35;context=CAGTGAAAAAGGGCGTCTGAATCTGGAACGGGAAACGTGGA;coverage=64
AL157959.1	kinModCall	modified_base	23892	23892	56	+	.	IPDRatio=2.78;context=GTGAAAAAGGGCGTCTGAATCTGGAACGGGAAACGTGGACG;coverage=67
AL157959.1	kinModCall	modified_base	24007	24007	32	+	.	IPDRatio=1.72;context=GCTGTCCCACGCTGTTCAGGCAGGAACCGTGCAGGTGCCGC;coverage=68
AL157959.1	kinModCall	modified_base	24011	24011	100	+	.	IPDRatio=3.19;context=TCCCACGCTGTTCAGGCAGGAACCGTGCAGGTGCCGCCCGG;coverage=71
AL157959.1	kinModCall	modified_base	24013	24013	52	+	.	IPDRatio=2.53;context=CCACGCTGTTCAGGCAGGAACCGTGCAGGTGCCGCCCGGCG;coverage=71
AL157959.1	kinModCall	modified_base	24015	24015	24	+	.	IPDRatio=1.80;context=ACGCTGTTCAGGCAGGAACCGTGCAGGTGCCGCCCGGCGGC;coverage=67
AL157959.1	kinModCall	modified_base	24022	24022	27	+	.	IPDRatio=1.98;context=TCAGGCAGGAACCGTGCAGGTGCCGCCCGGCGGCAAACCGA;coverage=73
AL157959.1	kinModCall	modified_base	24023	24023	49	+	.	IPDRatio=2.14;context=CAGGCAGGAACCGTGCAGGTGCCGCCCGGCGGCAAACCGAT;coverage=73
AL157959.1	kinModCall	modified_base	24024	24024	27	+	.	IPDRatio=2.15;context=AGGCAGGAACCGTGCAGGTGCCGCCCGGCGGCAAACCGATT;coverage=72
AL157959.1	kinModCall	modified_base	24027	24027	25	+	.	IPDRatio=1.96;context=CAGGAACCGTGCAGGTGCCGCCCGGCGGCAAACCGATTATC;coverage=70
AL157959.1	kinModCall	modified_base	24069	24069	31	+	.	IPDRatio=1.96;context=TGCTGGCCGATGCGCAAACCACCGGCGGTTATCCGAAAATC;coverage=71
AL157959.1	kinModCall	modified_base	24107	24107	23	+	.	IPDRatio=1.58;context=ATCGCTACCGTTGCCGCCGCCGATTTGGGCAAGCTGGCACA;coverage=69
AL157959.1	kinModCall	modified_base	24227	24227	25	+	.	IPDRatio=1.69;context=TATCTGAACCAAATACGGAGAATCACCCATGAAGCAGGTTG;coverage=63
AL157959.1	kinModCall	modified_base	24243	24243	25	+	.	IPDRatio=1.78;context=GGAGAATCACCCATGAAGCAGGTTGATTTAAACGCCGATCT;coverage=63
AL157959.1	kinModCall	modified_base	24409	24409	23	+	.	IPDRatio=1.99;context=GCGTGCGCATCGGAGCACACCCCGGCTATCCCGATCGGGAA;coverage=50
AL157959.1	kinModCall	modified_base	24500	24500	27	+	.	IPDRatio=1.70;context=TCTGAATTACCAGTTGGGCGCATTGCAGGCCTTGTGCCGTG;coverage=51
AL157959.1	kinModCall	modified_base	24511	24511	21	+	.	IPDRatio=1.76;context=AGTTGGGCGCATTGCAGGCCTTGTGCCGTGATCAGGGTTTG;coverage=48
AL157959.1	kinModCall	modified_base	24593	24593	21	+	.	IPDRatio=1.58;context=AGCGGCGAAAAACCGTGCGCTGGCGGATACCGTTGCCCGAA;coverage=57
AL157959.1	kinModCall	modified_base	24600	24600	31	+	.	IPDRatio=3.16;context=AAAAACCGTGCGCTGGCGGATACCGTTGCCCGAATTGTGGC;coverage=57
AL157959.1	kinModCall	modified_base	24602	24602	23	+	.	IPDRatio=1.56;context=AAACCGTGCGCTGGCGGATACCGTTGCCCGAATTGTGGCGG;coverage=58
AL157959.1	kinModCall	modified_base	24672	24672	28	+	.	IPDRatio=2.41;context=CTTTCCGGCAGCCTGCTCTTGGAAGCCGGAAAAGCCGCAGG;coverage=50
AL157959.1	kinModCall	modified_base	24676	24676	26	+	.	IPDRatio=2.37;context=CCGGCAGCCTGCTCTTGGAAGCCGGAAAAGCCGCAGGCTTG;coverage=50
AL157959.1	kinModCall	modified_base	24693	24693	32	+	.	IPDRatio=1.80;context=GAAGCCGGAAAAGCCGCAGGCTTGGGTGTGATTTCCGAAGT;coverage=44
AL157959.1	kinModCall	modified_base	24752	24752	38	+	.	IPDRatio=2.43;context=TATGCCCGACGGTACGCTGGTTCCCCGCAGCCGCCCCGATG;coverage=57
AL157959.1	kinModCall	modified_base	24854	24854	93	+	.	IPDRatio=9.98;context=GGTCAAAGCAGTGGACGGCAGCCTGGTTGCCGTGCAAGCCG;coverage=49
AL157959.1	kinModCall	modified_base	24855	24855	50	+	.	IPDRatio=2.50;context=GTCAAAGCAGTGGACGGCAGCCTGGTTGCCGTGCAAGCCGA;coverage=48
AL157959.1	kinModCall	modified_base	24929	24929	34	+	.	IPDRatio=3.05;context=CGTGGTGTTTGCCGAAAAAATCCGGCAGGAACTACTGGCGG;coverage=59
AL157959.1	kinModCall	modified_base	24931	24931	35	+	.	IPDRatio=2.08;context=TGGTGTTTGCCGAAAAAATCCGGCAGGAACTACTGGCGGCA;coverage=54
AL157959.1	kinModCall	modified_base	25031	25031	23	+	.	IPDRatio=2.46;context=CCAAAACGAGCAAAGCGAGTTTCTGCGTAGCTAAAACCGCA;coverage=53
AL157959.1	kinModCall	modified_base	25174	25174	21	+	.	IPDRatio=1.72;context=GGCGACTTCCGCCATCGGCCCGGGCTTTCTGACCCAAACCG;coverage=33
AL157959.1	kinModCall	modified_base	25226	25226	27	+	.	IPDRatio=1.72;context=CAAGCACTGGCGGCAAGTTTCGGCTTTGTGATTCTGCTCTC;coverage=49
AL157959.1	kinModCall	modified_base	25338	25338	32	+	.	IPDRatio=2.45;context=ATATTGCCAATCAGGTCTTGCCCGGCGCAGGCTATTTCTTG;coverage=61
AL157959.1	kinModCall	modified_base	25433	25433	32	+	.	IPDRatio=1.68;context=GCAGGCTTGGGTCTGAACCTGCTAACCGGACTGTCGCCGGA;coverage=88
AL157959.1	kinModCall	modified_base	25437	25437	35	+	.	IPDRatio=1.96;context=GCTTGGGTCTGAACCTGCTAACCGGACTGTCGCCGGAAACC;coverage=71
AL157959.1	kinModCall	modified_base	25462	25462	77	+	.	IPDRatio=2.40;context=ACTGTCGCCGGAAACCGGTGCCGTGATCAGCGGCGTGATTG;coverage=83
AL157959.1	kinModCall	modified_base	25655	25655	28	+	.	IPDRatio=1.63;context=AAACTCGATGCAATGGCGATTGTTACACTGGTGGGCGGCAC;coverage=78
AL157959.1	kinModCall	modified_base	25698	25698	26	+	.	IPDRatio=2.28;context=TCGGCGGCTACATCACCTTCGCCGGTGCGCACCGTCTGCTG;coverage=67
AL157959.1	kinModCall	modified_base	25748	25748	58	+	.	IPDRatio=3.42;context=ATCAAAGGCAAATCGGCGTTGCCGGAAGTGAGCCAAAGCTC;coverage=74
AL157959.1	kinModCall	modified_base	25792	25792	32	+	.	IPDRatio=1.79;context=GCGGGCGATCCTGATTGCCTCGATTATGCGGATTGTATTGT;coverage=73
AL157959.1	kinModCall	modified_base	25905	25905	21	+	.	IPDRatio=1.95;context=AATATGCGGCGGGATACATCGGCCTGCTGATTTTCGGCGTG;coverage=74
AL157959.1	kinModCall	modified_base	25992	25992	20	+	.	IPDRatio=2.31;context=CTTCGGTGTCGTTCTTCTCCGGTCTCAGCCCGTCTATCGAA;coverage=60
AL157959.1	kinModCall	modified_base	26213	26213	21	+	.	IPDRatio=1.68;context=CACCCGCTGTGGCTCACCGTTTCCGGCGTGATTGTGGTCGG;coverage=50
AL157959.1	kinModCall	modified_base	26214	26214	44	+	.	IPDRatio=3.54;context=ACCCGCTGTGGCTCACCGTTTCCGGCGTGATTGTGGTCGGT;coverage=46
AL157959.1	kinModCall	modified_base	26289	26289	24	+	.	IPDRatio=3.57;context=AATATATCGGCGGCTTGTTCGGCTGAACCTTGTAGCGCAGA;coverage=43
AL157959.1	kinModCall	modified_base	26342	26342	44	+	.	IPDRatio=2.40;context=TATATTATCCGAAGTTTGCCGCCTGATATGGAAAATTCCTG;coverage=44
AL157959.1	kinModCall	modified_base	26391	26391	35	+	.	IPDRatio=2.21;context=GATGTATCCGGTCTGAAACCTATTCACAACTATGAAACGCT;coverage=58
AL157959.1	kinModCall	modified_base	26433	26433	21	+	.	IPDRatio=1.47;context=CACCTATACTCTTTCCGACGGCTTGTGCATCGAAATCGAAC;coverage=73
AL157959.1	kinModCall	modified_base	26533	26533	25	+	.	IPDRatio=1.61;context=ATCAACGTCCCACCCTTTTTTCAAGACCACGCGTTAGCAAA;coverage=91
AL157959.1	kinModCall	modified_base	26555	26555	21	+	.	IPDRatio=1.74;context=AAGACCACGCGTTAGCAAACTGGCTGGCGGCAAACGAAACG;coverage=120
AL157959.1	kinModCall	modified_base	26556	26556	21	+	.	IPDRatio=1.51;context=AGACCACGCGTTAGCAAACTGGCTGGCGGCAAACGAAACGA;coverage=120
AL157959.1	kinModCall	modified_base	26593	26593	20	+	.	IPDRatio=1.75;context=ACGATTTTGCGGAACACGCTTGCTAAAATGCCCGTGCATCC;coverage=81
AL157959.1	kinModCall	modified_base	26894	26894	21	+	.	IPDRatio=1.67;context=GGGGCGTATGCCGCCCGCACACCGGCATCCGCCTCAACTGG;coverage=48
AL157959.1	kinModCall	modified_base	26945	26945	22	+	.	IPDRatio=1.89;context=GCACGCCCGAATACGTCGCCGACTATGTCTGCATCCACGAA;coverage=42
AL157959.1	kinModCall	modified_base	27160	27160	37	+	.	IPDRatio=1.79;context=CCGTACGGAGGGAGAGGGTTGGAGAGAGGGTGGCTCTTGTC;coverage=70
AL157959.1	kinModCall	modified_base	27164	27164	22	+	.	IPDRatio=1.50;context=ACGGAGGGAGAGGGTTGGAGAGAGGGTGGCTCTTGTCCCTT;coverage=70
AL157959.1	kinModCall	modified_base	27277	27277	30	+	.	IPDRatio=2.38;context=AACTGAAAGAGGTCGGCGGATTCGCATTTGAAGTGCAACTT;coverage=62
AL157959.1	kinModCall	modified_base	27299	27299	34	+	.	IPDRatio=1.88;context=CGCATTTGAAGTGCAACTTTCCCTAACAGAAAAAGGCCAGT;coverage=58
AL157959.1	kinModCall	modified_base	27488	27488	60	+	.	IPDRatio=3.40;context=TCAGCCGCGAAATCAGACGGCACCGCACCCAAGGGCAGCAA;coverage=60
AL157959.1	kinModCall	modified_base	27490	27490	70	+	.	IPDRatio=3.03;context=AGCCGCGAAATCAGACGGCACCGCACCCAAGGGCAGCAATA;coverage=58
AL157959.1	kinModCall	modified_base	27663	27663	94	+	.	IPDRatio=3.37;context=CGCCTACCTGTGCAAACACCACCAGATCACGCTCCACCACA;coverage=60
AL157959.1	kinModCall	modified_base	27664	27664	39	+	.	IPDRatio=2.04;context=GCCTACCTGTGCAAACACCACCAGATCACGCTCCACCACAG;coverage=64
AL157959.1	kinModCall	modified_base	27703	27703	26	+	.	IPDRatio=1.95;context=AGCACCATTTACCGCCACCTTCGCCAAGACAAAAGCAACGG;coverage=67
AL157959.1	kinModCall	modified_base	27787	27787	23	+	.	IPDRatio=1.59;context=CGCAAACGCTACGGCAGCACATGGACCAGAGGCAAAGTACC;coverage=54
AL157959.1	kinModCall	modified_base	27791	27791	52	+	.	IPDRatio=2.04;context=AACGCTACGGCAGCACATGGACCAGAGGCAAAGTACCCAAC;coverage=57
AL157959.1	kinModCall	modified_base	27805	27805	25	+	.	IPDRatio=1.80;context=ACATGGACCAGAGGCAAAGTACCCAACCGTGTCGGCATAGA;coverage=53
AL157959.1	kinModCall	modified_base	27822	27822	21	+	.	IPDRatio=1.89;context=AGTACCCAACCGTGTCGGCATAGAAAACCGACCCGCTATCG;coverage=51
AL157959.1	kinModCall	modified_base	27846	27846	40	+	.	IPDRatio=1.83;context=AAACCGACCCGCTATCGTCGACCAGAAATCCCGTATCGGCG;coverage=48
AL157959.1	kinModCall	modified_base	27987	27987	49	+	.	IPDRatio=2.95;context=CCTCAAAGCCGAAGACACTGCCCGGGCAGCTGTTAGGACAT;coverage=47
AL157959.1	kinModCall	modified_base	28163	28163	41	+	.	IPDRatio=3.18;context=TGAATGAGAACACCAACGGACTCATCCGGCAATACTTCCCC;coverage=34
AL157959.1	kinModCall	modified_base	28167	28167	29	+	.	IPDRatio=3.62;context=TGAGAACACCAACGGACTCATCCGGCAATACTTCCCCAAAC;coverage=34
AL157959.1	kinModCall	modified_base	28294	28294	30	+	.	IPDRatio=1.62;context=GAAACGCCAAGTGTTTTATTCTTGAATCTGTTCCAACCACT;coverage=60
AL157959.1	kinModCall	modified_base	28314	28314	51	+	.	IPDRatio=2.09;context=CTTGAATCTGTTCCAACCACTAATACACTAGTGTTGCACTT;coverage=61
AL157959.1	kinModCall	modified_base	28315	28315	30	+	.	IPDRatio=1.70;context=TTGAATCTGTTCCAACCACTAATACACTAGTGTTGCACTTG;coverage=60
AL157959.1	kinModCall	modified_base	28317	28317	29	+	.	IPDRatio=1.70;context=GAATCTGTTCCAACCACTAATACACTAGTGTTGCACTTGAA;coverage=59
AL157959.1	kinModCall	modified_base	28407	28407	21	+	.	IPDRatio=1.47;context=ACGGCGGGGTTTTAAACGGTTCTTATTTGTTTGTTTTGATT;coverage=81
AL157959.1	kinModCall	modified_base	28415	28415	23	+	.	IPDRatio=1.77;context=GTTTTAAACGGTTCTTATTTGTTTGTTTTGATTTTTGCTTG;coverage=92
AL157959.1	kinModCall	modified_base	28432	28432	27	+	.	IPDRatio=1.56;context=TTTGTTTGTTTTGATTTTTGCTTGGGTAACAAATCCCATCA;coverage=91
AL157959.1	kinModCall	modified_base	28499	28499	22	+	.	IPDRatio=1.68;context=CCCGTCATTCCCGCGAAAGAGGAATCCGGTTTTTGGGTTTC;coverage=90
AL157959.1	kinModCall	modified_base	28503	28503	105	+	.	IPDRatio=5.67;context=TCATTCCCGCGAAAGAGGAATCCGGTTTTTGGGTTTCAGCC;coverage=87
AL157959.1	kinModCall	modified_base	28504	28504	24	+	.	IPDRatio=1.96;context=CATTCCCGCGAAAGAGGAATCCGGTTTTTGGGTTTCAGCCA;coverage=92
AL157959.1	kinModCall	modified_base	28588	28588	56	+	.	IPDRatio=2.10;context=ACGGTACGAAAATACCGTCTGAAACCCAGATTGTCAGGCTT;coverage=68
AL157959.1	kinModCall	modified_base	28592	28592	147	+	.	IPDRatio=6.16;context=TACGAAAATACCGTCTGAAACCCAGATTGTCAGGCTTCAGA;coverage=69
AL157959.1	kinModCall	modified_base	28593	28593	49	+	.	IPDRatio=2.77;context=ACGAAAATACCGTCTGAAACCCAGATTGTCAGGCTTCAGAC;coverage=68
AL157959.1	kinModCall	modified_base	28678	28678	24	+	.	IPDRatio=1.65;context=CCCGCCACAATTTCCTGACATTGCCGTAATGTGCCAACAGT;coverage=73
AL157959.1	kinModCall	modified_base	28697	28697	31	+	.	IPDRatio=1.94;context=ATTGCCGTAATGTGCCAACAGTTCGCCGGTTACTTCGGTTT;coverage=69
AL157959.1	kinModCall	modified_base	28701	28701	90	+	.	IPDRatio=5.78;context=CCGTAATGTGCCAACAGTTCGCCGGTTACTTCGGTTTTTTT;coverage=67
AL157959.1	kinModCall	modified_base	28747	28747	22	+	.	IPDRatio=1.80;context=CGCGCAGTTTGGTGTTATGTTGCTGCCGGCGGTAGAAGCGA;coverage=64
AL157959.1	kinModCall	modified_base	28751	28751	26	+	.	IPDRatio=2.21;context=CAGTTTGGTGTTATGTTGCTGCCGGCGGTAGAAGCGATAGG;coverage=69
AL157959.1	kinModCall	modified_base	28781	28781	31	+	.	IPDRatio=1.73;context=GAAGCGATAGGCGGTGCGGCTTTGTCCGGCGAGGGTTTTGT;coverage=75
AL157959.1	kinModCall	modified_base	28785	28785	90	+	.	IPDRatio=4.95;context=CGATAGGCGGTGCGGCTTTGTCCGGCGAGGGTTTTGTCAAT;coverage=73
AL157959.1	kinModCall	modified_base	28826	28826	21	+	.	IPDRatio=2.12;context=CAAACCGCAGTCGGCGGCGATGTTTAAGAGGGCGATGTTGC;coverage=72
AL157959.1	kinModCall	modified_base	28968	28968	24	+	.	IPDRatio=1.78;context=TTACTGTCGGCAGGCGGGTGGGTGGGGAACATTTTTTCGCG;coverage=47
AL157959.1	kinModCall	modified_base	29063	29063	22	+	.	IPDRatio=1.56;context=TTCGGTGCGGATGCGGTCGAAGGCCGTCTGAATTTCGGGTG;coverage=55
AL157959.1	kinModCall	modified_base	29115	29115	23	+	.	IPDRatio=1.82;context=AAGCGGGCGCGGGTAAGGGATTGGTGTTCCCACGTCCAGGC;coverage=71
AL157959.1	kinModCall	modified_base	29125	29125	24	+	.	IPDRatio=1.53;context=GGGTAAGGGATTGGTGTTCCCACGTCCAGGCGTTTTCGCGC;coverage=68
AL157959.1	kinModCall	modified_base	29129	29129	51	+	.	IPDRatio=2.99;context=AAGGGATTGGTGTTCCCACGTCCAGGCGTTTTCGCGCTGGT;coverage=76
AL157959.1	kinModCall	modified_base	29180	29180	20	+	.	IPDRatio=1.65;context=GGCGGCGATGCTGTGGGCGAGGAAACCGGCGTCGCCATTGG;coverage=56
AL157959.1	kinModCall	modified_base	29187	29187	23	+	.	IPDRatio=2.66;context=ATGCTGTGGGCGAGGAAACCGGCGTCGCCATTGGGGCGCAG;coverage=61
AL157959.1	kinModCall	modified_base	29243	29243	27	+	.	IPDRatio=1.83;context=GTAGAGGCTGCCTGCGCCGGTGGCGGTGGAAAGCCAGTTGG;coverage=62
AL157959.1	kinModCall	modified_base	29311	29311	25	+	.	IPDRatio=1.77;context=CGTCGCCTGCATCGGGATGCGGGTCGTCATAAAGATAGACC;coverage=48
AL157959.1	kinModCall	modified_base	29456	29456	22	+	.	IPDRatio=1.64;context=TGCGCACAGCAGGGCGGCGGCGAGGATGGTGTCGGCGAGGG;coverage=49
AL157959.1	kinModCall	modified_base	29514	29514	44	+	.	IPDRatio=3.53;context=AGGGATTCTACCGTCCACAGTCCGGCGAGGTCTTGGACGGC;coverage=60
AL157959.1	kinModCall	modified_base	29554	29554	24	+	.	IPDRatio=1.98;context=CGAGACGGAAGACTTGGGCGTGCTGGAAGCGGCGCAGGGTG;coverage=71
AL157959.1	kinModCall	modified_base	29565	29565	22	+	.	IPDRatio=1.57;context=ACTTGGGCGTGCTGGAAGCGGCGCAGGGTGTCCATTTGCGC;coverage=63
AL157959.1	kinModCall	modified_base	29698	29698	35	+	.	IPDRatio=1.73;context=TGAGTTCGTCCAACAAAATCGGATATTTGTTCAGATACGCC;coverage=81
AL157959.1	kinModCall	modified_base	29705	29705	20	+	.	IPDRatio=1.72;context=GTCCAACAAAATCGGATATTTGTTCAGATACGCCGCCACCC;coverage=73
AL157959.1	kinModCall	modified_base	29877	29877	28	+	.	IPDRatio=1.91;context=TTGTTTTGCTCTGCCGCCGCTTGTACGAACAACGGCACAAT;coverage=52
AL157959.1	kinModCall	modified_base	30141	30141	21	+	.	IPDRatio=1.66;context=ACTTTGTTCCGATGAATGTTGAGACCGTCTGAAAAAGCGGA;coverage=35
AL157959.1	kinModCall	modified_base	30170	30170	22	+	.	IPDRatio=1.84;context=TGAAAAAGCGGAATAACTGTCGAAACCCATGCTTTCGGCGA;coverage=49
AL157959.1	kinModCall	modified_base	30268	30268	32	+	.	IPDRatio=2.23;context=ATTGCAGGCGGTGTTCAACATCGCGCAGGAAGCGGTAGGCG;coverage=52
AL157959.1	kinModCall	modified_base	30296	30296	21	+	.	IPDRatio=1.58;context=GAAGCGGTAGGCGGCAAGCAGGGTTTCGACGTTTTCAGACG;coverage=61
AL157959.1	kinModCall	modified_base	30360	30360	27	+	.	IPDRatio=1.74;context=TTCTTCAGCGTTTCCTGCGTGCCTTTCAGTTGCAGCGCGCG;coverage=49
AL157959.1	kinModCall	modified_base	30396	30396	32	+	.	IPDRatio=1.83;context=GCGCGCATTTGTCCGCCGCGTATCATCTGGAAAATCTGGGC;coverage=47
AL157959.1	kinModCall	modified_base	30397	30397	20	+	.	IPDRatio=1.50;context=CGCGCATTTGTCCGCCGCGTATCATCTGGAAAATCTGGGCG;coverage=45
AL157959.1	kinModCall	modified_base	30400	30400	72	+	.	IPDRatio=3.83;context=GCATTTGTCCGCCGCGTATCATCTGGAAAATCTGGGCGATA;coverage=45
AL157959.1	kinModCall	modified_base	30401	30401	22	+	.	IPDRatio=1.91;context=CATTTGTCCGCCGCGTATCATCTGGAAAATCTGGGCGATAA;coverage=46
AL157959.1	kinModCall	modified_base	30402	30402	28	+	.	IPDRatio=1.97;context=ATTTGTCCGCCGCGTATCATCTGGAAAATCTGGGCGATAAA;coverage=45
AL157959.1	kinModCall	modified_base	30409	30409	48	+	.	IPDRatio=2.43;context=CGCCGCGTATCATCTGGAAAATCTGGGCGATAAATTCGACT;coverage=47
AL157959.1	kinModCall	modified_base	30410	30410	71	+	.	IPDRatio=4.63;context=GCCGCGTATCATCTGGAAAATCTGGGCGATAAATTCGACTT;coverage=49
AL157959.1	kinModCall	modified_base	30746	30746	33	+	.	IPDRatio=1.71;context=GACGCGGAACACCTGTCCGTCGGCGGTGATGTCGTTCAGCA;coverage=62
AL157959.1	kinModCall	modified_base	30750	30750	22	+	.	IPDRatio=1.94;context=CGGAACACCTGTCCGTCGGCGGTGATGTCGTTCAGCAGCGC;coverage=66
AL157959.1	kinModCall	modified_base	30781	30781	20	+	.	IPDRatio=1.61;context=TCAGCAGCGCAATCAGTTTCTGCCCGACTTTGGTGAAAAAC;coverage=64
AL157959.1	kinModCall	modified_base	30940	30940	22	+	.	IPDRatio=2.00;context=CGCTTAAATGCTGCGGCGATTTGGTATAACGCCCGATTGGC;coverage=41
AL157959.1	kinModCall	modified_base	31211	31211	21	+	.	IPDRatio=1.80;context=ATCAGCTTCGGTCAACACCTTGTCCAACATGGGCAGGAAAA;coverage=50
AL157959.1	kinModCall	modified_base	31235	31235	21	+	.	IPDRatio=1.63;context=CAACATGGGCAGGAAAATTTCGGGCTTGAGTTTGCCGTTGT;coverage=55
AL157959.1	kinModCall	modified_base	31285	31285	27	+	.	IPDRatio=2.12;context=GGGCAAGGAACAGGGAATGGTGCCGGGCGGTGTCGAGGCGG;coverage=68
AL157959.1	kinModCall	modified_base	31331	31331	23	+	.	IPDRatio=1.90;context=GGACATTTCGGATTCCGTTTGGAAGGATGACGGGAAGATGA;coverage=73
AL157959.1	kinModCall	modified_base	31384	31384	27	+	.	IPDRatio=2.01;context=TTCAAATCAGGGCAAGGCGGAGCCGTACCGGTTTAAAGTCA;coverage=59
AL157959.1	kinModCall	modified_base	31386	31386	56	+	.	IPDRatio=2.31;context=CAAATCAGGGCAAGGCGGAGCCGTACCGGTTTAAAGTCAAG;coverage=63
AL157959.1	kinModCall	modified_base	31391	31391	30	+	.	IPDRatio=2.46;context=CAGGGCAAGGCGGAGCCGTACCGGTTTAAAGTCAAGCCACT;coverage=63
AL157959.1	kinModCall	modified_base	31407	31407	25	+	.	IPDRatio=1.87;context=CGTACCGGTTTAAAGTCAAGCCACTATATCATAGCAACCTT;coverage=67
AL157959.1	kinModCall	modified_base	31443	31443	23	+	.	IPDRatio=1.62;context=ACCTTCGATGCCGTCTGAAAGCCGGATAACGCTTCAGACGG;coverage=70
AL157959.1	kinModCall	modified_base	31469	31469	20	+	.	IPDRatio=1.50;context=TAACGCTTCAGACGGCATCGGATTGACAGGTTTAATCCGCG;coverage=73
AL157959.1	kinModCall	modified_base	31490	31490	26	+	.	IPDRatio=1.59;context=ATTGACAGGTTTAATCCGCGCTTACGGACGCTTTTTAAATA;coverage=78
AL157959.1	kinModCall	modified_base	31502	31502	33	+	.	IPDRatio=2.10;context=AATCCGCGCTTACGGACGCTTTTTAAATATAAATAAAGAAA;coverage=62
AL157959.1	kinModCall	modified_base	31510	31510	24	+	.	IPDRatio=1.51;context=CTTACGGACGCTTTTTAAATATAAATAAAGAAATCTCGTCT;coverage=63
AL157959.1	kinModCall	modified_base	31558	31558	22	+	.	IPDRatio=2.15;context=CTTCGGCAAAACCTTGAAAATCCGGATCACCTTGTTTTGAG;coverage=46
AL157959.1	kinModCall	modified_base	31622	31622	23	+	.	IPDRatio=1.57;context=GCAATCGCCGATATTTTCATGCATCCTGGCGAGATGTCCGA;coverage=74
AL157959.1	kinModCall	modified_base	31625	31625	134	+	.	IPDRatio=5.81;context=ATCGCCGATATTTTCATGCATCCTGGCGAGATGTCCGAAAC;coverage=75
AL157959.1	kinModCall	modified_base	31626	31626	44	+	.	IPDRatio=2.33;context=TCGCCGATATTTTCATGCATCCTGGCGAGATGTCCGAAACA;coverage=72
AL157959.1	kinModCall	modified_base	31627	31627	21	+	.	IPDRatio=1.84;context=CGCCGATATTTTCATGCATCCTGGCGAGATGTCCGAAACAG;coverage=71
AL157959.1	kinModCall	modified_base	31658	31658	80	+	.	IPDRatio=3.56;context=TCCGAAACAGGTTAATGACAATCTGGCAATATCCAAGTCTT;coverage=63
AL157959.1	kinModCall	modified_base	31659	31659	42	+	.	IPDRatio=2.92;context=CCGAAACAGGTTAATGACAATCTGGCAATATCCAAGTCTTT;coverage=70
AL157959.1	kinModCall	modified_base	31712	31712	95	+	.	IPDRatio=4.27;context=CTCCGTCAACTTCTCGGAAATCCAGGGGATTTCATCCTCCT;coverage=95
AL157959.1	kinModCall	modified_base	31813	31813	21	+	.	IPDRatio=1.53;context=TCATCTTTTCTACTTGTTCCTTATCAACCGTCATTTTTTAA;coverage=73
AL157959.1	kinModCall	modified_base	31880	31880	29	+	.	IPDRatio=2.56;context=GCTTTCTTTAAAGCATTTTTGCCGGGCGGCAGGATTGTTAT;coverage=29
AL157959.1	kinModCall	modified_base	31981	31981	28	+	.	IPDRatio=2.12;context=GGCGGTTCGGGTTTTGCCGCTTCCGGAATGCAGCCCGCCCC;coverage=50
AL157959.1	kinModCall	modified_base	31982	31982	27	+	.	IPDRatio=3.27;context=GCGGTTCGGGTTTTGCCGCTTCCGGAATGCAGCCCGCCCCC;coverage=46
AL157959.1	kinModCall	modified_base	32073	32073	61	+	.	IPDRatio=3.82;context=GCTTCAGACGGCATCGGATTGCCGGTTTTAACCCTGCCCTC;coverage=44
AL157959.1	kinModCall	modified_base	32130	32130	41	+	.	IPDRatio=2.27;context=GTGTTCCCAGTGAGAATATAACCGGGCAATATTTTCTTCAT;coverage=50
AL157959.1	kinModCall	modified_base	32157	32157	31	+	.	IPDRatio=1.81;context=AATATTTTCTTCATAGGTGTGGGCAGAAGGAATATAACCGT;coverage=62
AL157959.1	kinModCall	modified_base	32185	32185	28	+	.	IPDRatio=1.71;context=GGAATATAACCGTCTTTGGGCGGCATATACCTGACAAATGA;coverage=63
AL157959.1	kinModCall	modified_base	32186	32186	27	+	.	IPDRatio=2.68;context=GAATATAACCGTCTTTGGGCGGCATATACCTGACAAATGAT;coverage=68
AL157959.1	kinModCall	modified_base	32214	32214	39	+	.	IPDRatio=3.29;context=CCTGACAAATGATTCTATTTCTTCCGGATAATCAAAATCTG;coverage=66
AL157959.1	kinModCall	modified_base	32216	32216	73	+	.	IPDRatio=10.01;context=TGACAAATGATTCTATTTCTTCCGGATAATCAAAATCTGCA;coverage=63
AL157959.1	kinModCall	modified_base	32263	32263	33	+	.	IPDRatio=1.82;context=TTTTCAACTTCCCCCAAAGGATCCTCAAATTCTTCTTTTCT;coverage=77
AL157959.1	kinModCall	modified_base	32265	32265	73	+	.	IPDRatio=3.19;context=TTCAACTTCCCCCAAAGGATCCTCAAATTCTTCTTTTCTAT;coverage=78
AL157959.1	kinModCall	modified_base	32266	32266	22	+	.	IPDRatio=1.57;context=TCAACTTCCCCCAAAGGATCCTCAAATTCTTCTTTTCTATG;coverage=75
AL157959.1	kinModCall	modified_base	32276	32276	28	+	.	IPDRatio=1.78;context=CCAAAGGATCCTCAAATTCTTCTTTTCTATGGAATACATCG;coverage=77
AL157959.1	kinModCall	modified_base	32357	32357	68	+	.	IPDRatio=3.76;context=TCATTTCCGAAGCCAAATCTTCCAGAACAGGCTTTAATTCA;coverage=79
AL157959.1	kinModCall	modified_base	32359	32359	27	+	.	IPDRatio=1.64;context=ATTTCCGAAGCCAAATCTTCCAGAACAGGCTTTAATTCAAG;coverage=77
AL157959.1	kinModCall	modified_base	32543	32543	22	+	.	IPDRatio=1.54;context=GGACTTTTTGCGCGGTTAAATCAAGGTTCATTTTTTACTCC;coverage=88
AL157959.1	kinModCall	modified_base	32569	32569	33	+	.	IPDRatio=1.79;context=TTCATTTTTTACTCCGATTGCCTGCCCCGTCATTCCGCCCC;coverage=63
AL157959.1	kinModCall	modified_base	32659	32659	27	+	.	IPDRatio=1.88;context=CTCTTCAACAGTCGGATGCCAATCCATAAATGAAGCCTGCA;coverage=77
AL157959.1	kinModCall	modified_base	32721	32721	22	+	.	IPDRatio=1.75;context=TGAATAAATCATCCAAATTCCGCCAATCCGTTTTTTCATCC;coverage=43
AL157959.1	kinModCall	modified_base	32739	32739	81	+	.	IPDRatio=7.20;context=TCCGCCAATCCGTTTTTTCATCCGGATAGATGAAATTTGCC;coverage=48
AL157959.1	kinModCall	modified_base	32740	32740	29	+	.	IPDRatio=2.32;context=CCGCCAATCCGTTTTTTCATCCGGATAGATGAAATTTGCCA;coverage=48
AL157959.1	kinModCall	modified_base	32826	32826	24	+	.	IPDRatio=1.78;context=TCATCAGATACCGCCCCGAATGCTCCAGATAAAAAATTCGT;coverage=44
AL157959.1	kinModCall	modified_base	32829	32829	71	+	.	IPDRatio=6.60;context=TCAGATACCGCCCCGAATGCTCCAGATAAAAAATTCGTTTT;coverage=47
AL157959.1	kinModCall	modified_base	32830	32830	30	+	.	IPDRatio=1.92;context=CAGATACCGCCCCGAATGCTCCAGATAAAAAATTCGTTTTT;coverage=53
AL157959.1	kinModCall	modified_base	32999	32999	23	+	.	IPDRatio=1.45;context=TGAATATCCGTTTGACCATATTTACCAGATAACTATCTTCT;coverage=80
AL157959.1	kinModCall	modified_base	33000	33000	23	+	.	IPDRatio=2.07;context=GAATATCCGTTTGACCATATTTACCAGATAACTATCTTCTT;coverage=78
AL157959.1	kinModCall	modified_base	33001	33001	23	+	.	IPDRatio=2.41;context=AATATCCGTTTGACCATATTTACCAGATAACTATCTTCTTT;coverage=78
AL157959.1	kinModCall	modified_base	33002	33002	130	+	.	IPDRatio=4.66;context=ATATCCGTTTGACCATATTTACCAGATAACTATCTTCTTTA;coverage=76
AL157959.1	kinModCall	modified_base	33003	33003	56	+	.	IPDRatio=2.57;context=TATCCGTTTGACCATATTTACCAGATAACTATCTTCTTTAT;coverage=72
AL157959.1	kinModCall	modified_base	33046	33046	21	+	.	IPDRatio=1.52;context=AAAGCAATCAGCAAAGGCACGATACCCGGCTCATAAAATAA;coverage=57
AL157959.1	kinModCall	modified_base	33050	33050	52	+	.	IPDRatio=2.98;context=CAATCAGCAAAGGCACGATACCCGGCTCATAAAATAATTCT;coverage=57
AL157959.1	kinModCall	modified_base	33248	33248	42	+	.	IPDRatio=2.69;context=ACCATTCATCCAATTCACTTTCCGGATCGGATATCAATCGG;coverage=61
AL157959.1	kinModCall	modified_base	33305	33305	21	+	.	IPDRatio=1.69;context=CGTCCTTAAACATATCAAATCCTTAAATATAAAATCTTTTG;coverage=66
AL157959.1	kinModCall	modified_base	33335	33335	26	+	.	IPDRatio=2.15;context=AAAATCTTTTGATTATCCGCCGTATCCTTATTTTCCACATC;coverage=72
AL157959.1	kinModCall	modified_base	33348	33348	23	+	.	IPDRatio=1.57;context=TATCCGCCGTATCCTTATTTTCCACATCATGAATTTCAACG;coverage=63
AL157959.1	kinModCall	modified_base	33456	33456	55	+	.	IPDRatio=3.45;context=TATATATTTAACAACTTACCGCCGGACTTGCTTTGGCTGCG;coverage=77
AL157959.1	kinModCall	modified_base	33488	33488	73	+	.	IPDRatio=5.48;context=TTGGCTGCGTATCAAGATTGTCCGGTTCGCGGCGGGCGTTT;coverage=66
AL157959.1	kinModCall	modified_base	33532	33532	23	+	.	IPDRatio=1.60;context=TTGTTTCAAACAGGGCGGCGCGTAAGGGATTTTCAAGGGGC;coverage=65
AL157959.1	kinModCall	modified_base	33667	33667	28	+	.	IPDRatio=3.11;context=TCAAACATTCTTTGACCAATGCCGGACCTTTGTATATCAAT;coverage=31
AL157959.1	kinModCall	modified_base	33747	33747	22	+	.	IPDRatio=1.56;context=TTATCTGCCGCGTCCCCGCCTTCCATAATGCCGCCTACGCC;coverage=49
AL157959.1	kinModCall	modified_base	33773	33773	21	+	.	IPDRatio=1.77;context=AATGCCGCCTACGCCGATAATCGGCAGCTTGCCGTCGATGT;coverage=71
AL157959.1	kinModCall	modified_base	33874	33874	26	+	.	IPDRatio=2.07;context=CGCCCTGCTCGCCTGCGAGCGGATGGCTGCCGAGACTTGAT;coverage=71
AL157959.1	kinModCall	modified_base	33910	33910	26	+	.	IPDRatio=2.24;context=TTGATTTGTCGATGGTGGTATTGGTAGCGATGATGCCGTCC;coverage=76
AL157959.1	kinModCall	modified_base	34014	34014	22	+	.	IPDRatio=1.48;context=ATTTTGACGGCGAGCGGAACGTATTTCCCGTATACAGAGGC;coverage=77
AL157959.1	kinModCall	modified_base	34015	34015	23	+	.	IPDRatio=1.47;context=TTTTGACGGCGAGCGGAACGTATTTCCCGTATACAGAGGCA;coverage=81
AL157959.1	kinModCall	modified_base	34025	34025	22	+	.	IPDRatio=1.50;context=GAGCGGAACGTATTTCCCGTATACAGAGGCAAGCTGTGCCT;coverage=75
AL157959.1	kinModCall	modified_base	34042	34042	21	+	.	IPDRatio=1.43;context=CGTATACAGAGGCAAGCTGTGCCTGTTTGTTTTTCAAAGCC;coverage=77
AL157959.1	kinModCall	modified_base	34075	34075	30	+	.	IPDRatio=1.59;context=TCAAAGCCTCAAGCAATGCGCTCAACTCGTCGCCACCTTGC;coverage=72
AL157959.1	kinModCall	modified_base	34125	34125	21	+	.	IPDRatio=1.45;context=AGGTTTTTGGTGTTGGGCGAGGAAATATTGACGGTAATGTA;coverage=78
AL157959.1	kinModCall	modified_base	34134	34134	33	+	.	IPDRatio=1.69;context=GTGTTGGGCGAGGAAATATTGACGGTAATGTAGCTTGCGTG;coverage=88
AL157959.1	kinModCall	modified_base	34207	34207	23	+	.	IPDRatio=1.93;context=CATCGGCAGCGTTTTCGATGGGTGTAACCGCGTTTTTACCG;coverage=72
AL157959.1	kinModCall	modified_base	34301	34301	27	+	.	IPDRatio=1.71;context=GGTGTCGATACCGTGGTTGTTGAAACCCATGCGGTTGATGA;coverage=71
AL157959.1	kinModCall	modified_base	34391	34391	25	+	.	IPDRatio=1.93;context=CTGCGGTTTGGGCGTTACCGTGCCGATTTCGATGAAACCAA;coverage=74
AL157959.1	kinModCall	modified_base	34392	34392	32	+	.	IPDRatio=1.73;context=TGCGGTTTGGGCGTTACCGTGCCGATTTCGATGAAACCAAA;coverage=73
AL157959.1	kinModCall	modified_base	34445	34445	25	+	.	IPDRatio=1.90;context=CAATGCGTCGATGTATTCGCCGTTTTTGTCGAGTCCGGCGG;coverage=68
AL157959.1	kinModCall	modified_base	34558	34558	23	+	.	IPDRatio=1.53;context=TCAAACCCAATTTATAAACCGTGTAGAGCGCGTCGAGCGTG;coverage=81
AL157959.1	kinModCall	modified_base	34629	34629	26	+	.	IPDRatio=1.74;context=AACAGGATGCGACGGGCAAGTGGATACATGACAGGGCTTTC;coverage=97
AL157959.1	kinModCall	modified_base	34976	34976	23	+	.	IPDRatio=1.46;context=CAAGACGACTTGGGCGCGGATTCTTTGGACACCGTGGAGCT;coverage=80
AL157959.1	kinModCall	modified_base	34996	34996	24	+	.	IPDRatio=1.70;context=TTCTTTGGACACCGTGGAGCTGGTTATGGCTTTGGAAGAAG;coverage=84
AL157959.1	kinModCall	modified_base	35019	35019	23	+	.	IPDRatio=1.52;context=TTATGGCTTTGGAAGAAGCATTCGGCTGCGAAATCCCCGAC;coverage=89
AL157959.1	kinModCall	modified_base	35145	35145	29	+	.	IPDRatio=1.94;context=ACAGCCTCTGCTGCACCGCGCAATAGAGGCTTTTCCCTTAT;coverage=36
AL157959.1	kinModCall	modified_base	35185	35185	23	+	.	IPDRatio=1.74;context=TATGGCAAACTGCTTAAACTCCGTTTAAATACCTGCCGCAA;coverage=55
AL157959.1	kinModCall	modified_base	35418	35418	26	+	.	IPDRatio=2.84;context=GCATCCGACATCAACAGCCGTGTCGCCGGCGAAGTGCGCGG;coverage=40
AL157959.1	kinModCall	modified_base	35422	35422	40	+	.	IPDRatio=3.41;context=CCGACATCAACAGCCGTGTCGCCGGCGAAGTGCGCGGTTTC;coverage=42
AL157959.1	kinModCall	modified_base	35477	35477	64	+	.	IPDRatio=4.17;context=CATCAGCGCGAAAGAAGCGCGCCGGATGGACGTATTCATCC;coverage=50
AL157959.1	kinModCall	modified_base	35519	35519	20	+	.	IPDRatio=1.99;context=CTACGGCATTGCCGCCGCATTGCAGGCAATCGCCGATTCGG;coverage=47
AL157959.1	kinModCall	modified_base	35592	35592	29	+	.	IPDRatio=1.97;context=CGCATCGGCGTGAACATCGGTTCCGGCATCGGCGGACTGCC;coverage=51
AL157959.1	kinModCall	modified_base	35593	35593	22	+	.	IPDRatio=2.06;context=GCATCGGCGTGAACATCGGTTCCGGCATCGGCGGACTGCCC;coverage=46
AL157959.1	kinModCall	modified_base	35676	35676	26	+	.	IPDRatio=1.78;context=CGCAAAATCAACCCTTTCTTTATCCCCGGTTCGCTGATCAA;coverage=62
AL157959.1	kinModCall	modified_base	35680	35680	38	+	.	IPDRatio=2.45;context=AAATCAACCCTTTCTTTATCCCCGGTTCGCTGATCAACCTG;coverage=56
AL157959.1	kinModCall	modified_base	35700	35700	22	+	.	IPDRatio=1.70;context=CCCGGTTCGCTGATCAACCTGATTTCCGGACACGTTACCAT;coverage=54
AL157959.1	kinModCall	modified_base	35704	35704	79	+	.	IPDRatio=8.08;context=GTTCGCTGATCAACCTGATTTCCGGACACGTTACCATCCTC;coverage=52
AL157959.1	kinModCall	modified_base	35705	35705	21	+	.	IPDRatio=1.89;context=TTCGCTGATCAACCTGATTTCCGGACACGTTACCATCCTCA;coverage=53
AL157959.1	kinModCall	modified_base	35836	35836	44	+	.	IPDRatio=3.13;context=GCGACGCGGACATAATGGTTGCCGGCGGCGCGGAAGGCGCA;coverage=72
AL157959.1	kinModCall	modified_base	35847	35847	20	+	.	IPDRatio=1.45;context=ATAATGGTTGCCGGCGGCGCGGAAGGCGCAATCAGCACTTT;coverage=74
AL157959.1	kinModCall	modified_base	35860	35860	20	+	.	IPDRatio=1.41;context=GCGGCGCGGAAGGCGCAATCAGCACTTTGGGCGTGGGCGGT;coverage=67
AL157959.1	kinModCall	modified_base	35891	35891	31	+	.	IPDRatio=2.29;context=CGTGGGCGGTTTTGCCGCGATGAAAGCCCTCTCCACCCGCA;coverage=69
AL157959.1	kinModCall	modified_base	35931	35931	21	+	.	IPDRatio=1.60;context=AACGACGACCCCGCCACCGCTTCCCGTCCGTGGGACAAAGG;coverage=67
AL157959.1	kinModCall	modified_base	35982	35982	32	+	.	IPDRatio=1.93;context=TTCGTTATCGGCGAAGGCGCGGGCATATTGGTGTTGGAAGA;coverage=50
AL157959.1	kinModCall	modified_base	35992	35992	22	+	.	IPDRatio=2.07;context=GCGAAGGCGCGGGCATATTGGTGTTGGAAGAATTGGAACAC;coverage=59
AL157959.1	kinModCall	modified_base	36005	36005	23	+	.	IPDRatio=1.90;context=CATATTGGTGTTGGAAGAATTGGAACACGCCAAAAAACGCG;coverage=54
AL157959.1	kinModCall	modified_base	36105	36105	23	+	.	IPDRatio=2.07;context=ACCGCGCCGAACGAAGAAGGCCCCGCCCTTGCCGTTACCCG;coverage=40
AL157959.1	kinModCall	modified_base	36315	36315	31	+	.	IPDRatio=1.92;context=CTCGGCGCGGCGGGCGGCGTGGAGGCCGTGTACAGCATTTT;coverage=49
AL157959.1	kinModCall	modified_base	36415	36415	21	+	.	IPDRatio=1.93;context=CCGGCTGCGATTTGGACTACTGCGCCAACGAAGCGCGCGAC;coverage=44
AL157959.1	kinModCall	modified_base	36426	36426	22	+	.	IPDRatio=1.83;context=TTGGACTACTGCGCCAACGAAGCGCGCGACGCGGAAATCGA;coverage=43
AL157959.1	kinModCall	modified_base	36480	36480	62	+	.	IPDRatio=12.93;context=AACTCCTTCGGCTTCGGCGGCACCAACGGCACGCTGGTCTT;coverage=29
AL157959.1	kinModCall	modified_base	36535	36535	21	+	.	IPDRatio=1.65;context=GCTGATTCCGCAAAGCCGCCGCCGACATCGAAATGCCGTCT;coverage=41
AL157959.1	kinModCall	modified_base	36572	36572	28	+	.	IPDRatio=2.13;context=GTCTGAAACCGTTTCAGACGGCATTTTTATAGTGATTAACA;coverage=33
AL157959.1	kinModCall	modified_base	36667	36667	27	+	.	IPDRatio=1.67;context=TCACTTGGTGCTTCAGCACCTTAGAGAATCGTTCTCTTTGA;coverage=76
AL157959.1	kinModCall	modified_base	36867	36867	97	+	.	IPDRatio=3.11;context=GCCGCAACCGCCGATTCGGCGTTGCCCGGAAAAAATTTCGC;coverage=101
AL157959.1	kinModCall	modified_base	36871	36871	43	+	.	IPDRatio=2.12;context=CAACCGCCGATTCGGCGTTGCCCGGAAAAAATTTCGCGCTC;coverage=103
AL157959.1	kinModCall	modified_base	36873	36873	34	+	.	IPDRatio=1.99;context=ACCGCCGATTCGGCGTTGCCCGGAAAAAATTTCGCGCTCAA;coverage=84
AL157959.1	kinModCall	modified_base	36995	36995	40	+	.	IPDRatio=2.11;context=GGCGGCGTAATAGCCTGACACATAGCCGGCGATATTGTGTA;coverage=57
AL157959.1	kinModCall	modified_base	36999	36999	40	+	.	IPDRatio=2.51;context=GCGTAATAGCCTGACACATAGCCGGCGATATTGTGTACCGC;coverage=58
AL157959.1	kinModCall	modified_base	37060	37060	22	+	.	IPDRatio=1.99;context=ACGCCGATTCGGCAAAACGGTGCCCGTGAACCGAAGCCACG;coverage=48
AL157959.1	kinModCall	modified_base	37118	37118	21	+	.	IPDRatio=2.39;context=AAACGCCAATACCGCCACGCCCGGCATAACGGCACGGACAT;coverage=46
AL157959.1	kinModCall	modified_base	37173	37173	25	+	.	IPDRatio=1.65;context=TTTCCGTGCAGCAGGATATTTGCCGCCGAACCCAGCACCAC;coverage=54
AL157959.1	kinModCall	modified_base	37261	37261	78	+	.	IPDRatio=3.08;context=CCATATCCACCGTCTGACCGACCAGGCAGGTCATCCACAAA;coverage=54
AL157959.1	kinModCall	modified_base	37262	37262	37	+	.	IPDRatio=1.98;context=CATATCCACCGTCTGACCGACCAGGCAGGTCATCCACAAAG;coverage=54
AL157959.1	kinModCall	modified_base	37296	37296	29	+	.	IPDRatio=2.49;context=CACAAAGGCGTAACGGCCGGAGCCAGCACCGTAGACACCGT;coverage=37
AL157959.1	kinModCall	modified_base	37380	37380	38	+	.	IPDRatio=2.19;context=CTCATAATGTTGGACGACACGCCGCCCGGACACGTCCCCAC;coverage=40
AL157959.1	kinModCall	modified_base	37384	37384	73	+	.	IPDRatio=6.02;context=TAATGTTGGACGACACGCCGCCCGGACACGTCCCCACCAAC;coverage=39
AL157959.1	kinModCall	modified_base	37385	37385	35	+	.	IPDRatio=2.91;context=AATGTTGGACGACACGCCGCCCGGACACGTCCCCACCAACA;coverage=41
AL157959.1	kinModCall	modified_base	37743	37743	32	+	.	IPDRatio=2.29;context=CCCTCCCGAAACGGCGCACCTTGCGCCGGACATTATTACCG;coverage=57
AL157959.1	kinModCall	modified_base	37747	37747	71	+	.	IPDRatio=3.96;context=CCCGAAACGGCGCACCTTGCGCCGGACATTATTACCGCCCG;coverage=55
AL157959.1	kinModCall	modified_base	37748	37748	25	+	.	IPDRatio=1.89;context=CCGAAACGGCGCACCTTGCGCCGGACATTATTACCGCCCGT;coverage=52
AL157959.1	kinModCall	modified_base	37749	37749	25	+	.	IPDRatio=1.94;context=CGAAACGGCGCACCTTGCGCCGGACATTATTACCGCCCGTG;coverage=47
AL157959.1	kinModCall	modified_base	37921	37921	27	+	.	IPDRatio=1.64;context=GTTGGCTATATCCAAAGAATCAGGAATTATTTAGCCCGAAT;coverage=61
AL157959.1	kinModCall	modified_base	37944	37944	53	+	.	IPDRatio=2.83;context=GAATTATTTAGCCCGAATCATCCGGTTTGTTATAGTGGATT;coverage=67
AL157959.1	kinModCall	modified_base	37946	37946	22	+	.	IPDRatio=1.59;context=ATTATTTAGCCCGAATCATCCGGTTTGTTATAGTGGATTAA;coverage=64
AL157959.1	kinModCall	modified_base	37951	37951	25	+	.	IPDRatio=1.63;context=TTAGCCCGAATCATCCGGTTTGTTATAGTGGATTAACAAAA;coverage=68
AL157959.1	kinModCall	modified_base	38016	38016	50	+	.	IPDRatio=1.90;context=AGACAGTACAAATAGTACGGAACCGATTCACTTGGTGCTTC;coverage=78
AL157959.1	kinModCall	modified_base	38017	38017	23	+	.	IPDRatio=1.50;context=GACAGTACAAATAGTACGGAACCGATTCACTTGGTGCTTCA;coverage=73
AL157959.1	kinModCall	modified_base	38039	38039	27	+	.	IPDRatio=1.85;context=CGATTCACTTGGTGCTTCAGCACCTTAGAGAATCGTTCTCT;coverage=81
AL157959.1	kinModCall	modified_base	38395	38395	28	+	.	IPDRatio=2.04;context=TTCAGGGTATTAAGCGGCGGCGCCGTCCTGCTCGTCTGCGC;coverage=47
AL157959.1	kinModCall	modified_base	38401	38401	20	+	.	IPDRatio=1.56;context=GTATTAAGCGGCGGCGCCGTCCTGCTCGTCTGCGCCTGCCT;coverage=45
AL157959.1	kinModCall	modified_base	38481	38481	23	+	.	IPDRatio=1.56;context=TGCCGTCGGGCTGCTGCTCGCATTCGGCACCGGTTCCGGCG;coverage=63
AL157959.1	kinModCall	modified_base	38485	38485	29	+	.	IPDRatio=1.68;context=GTCGGGCTGCTGCTCGCATTCGGCACCGGTTCCGGCGGTTT;coverage=67
AL157959.1	kinModCall	modified_base	38488	38488	74	+	.	IPDRatio=3.59;context=GGGCTGCTGCTCGCATTCGGCACCGGTTCCGGCGGTTTCTC;coverage=65
AL157959.1	kinModCall	modified_base	38490	38490	22	+	.	IPDRatio=1.76;context=GCTGCTGCTCGCATTCGGCACCGGTTCCGGCGGTTTCTCCA;coverage=66
AL157959.1	kinModCall	modified_base	38494	38494	56	+	.	IPDRatio=3.11;context=CTGCTCGCATTCGGCACCGGTTCCGGCGGTTTCTCCATCAT;coverage=67
AL157959.1	kinModCall	modified_base	38515	38515	22	+	.	IPDRatio=1.50;context=TCCGGCGGTTTCTCCATCATTATGGGGCAGGTCGCCGCCCA;coverage=74
AL157959.1	kinModCall	modified_base	38564	38564	81	+	.	IPDRatio=4.44;context=CACACAAACGCGGCTTGGCATCCGGACTGGTCAACGCCGGC;coverage=85
AL157959.1	kinModCall	modified_base	38565	38565	26	+	.	IPDRatio=1.59;context=ACACAAACGCGGCTTGGCATCCGGACTGGTCAACGCCGGCG;coverage=85
AL157959.1	kinModCall	modified_base	38572	38572	22	+	.	IPDRatio=1.54;context=CGCGGCTTGGCATCCGGACTGGTCAACGCCGGCGGTTCGGC;coverage=85
AL157959.1	kinModCall	modified_base	38579	38579	48	+	.	IPDRatio=2.93;context=TGGCATCCGGACTGGTCAACGCCGGCGGTTCGGCAGGACAA;coverage=82
AL157959.1	kinModCall	modified_base	38717	38717	22	+	.	IPDRatio=1.88;context=TGCCCGTCTCATGGTGGCTTGCCGGCGGCAACAACGCCGCC;coverage=65
AL157959.1	kinModCall	modified_base	38957	38957	29	+	.	IPDRatio=3.30;context=TCATCGGACTGGCAAACATCGCCGGCTGCATTTTTTCCGGC;coverage=22
AL157959.1	kinModCall	modified_base	38973	38973	23	+	.	IPDRatio=4.05;context=CATCGCCGGCTGCATTTTTTCCGGCTGGTGCACAAGCCGCG;coverage=21
AL157959.1	kinModCall	modified_base	39109	39109	22	+	.	IPDRatio=1.65;context=ATTTTCGCCGCCGCACTCGGATTTACCTGGCTCGCCACCGT;coverage=39
AL157959.1	kinModCall	modified_base	39110	39110	44	+	.	IPDRatio=2.34;context=TTTTCGCCGCCGCACTCGGATTTACCTGGCTCGCCACCGTC;coverage=39
AL157959.1	kinModCall	modified_base	39111	39111	32	+	.	IPDRatio=2.11;context=TTTCGCCGCCGCACTCGGATTTACCTGGCTCGCCACCGTCA;coverage=40
AL157959.1	kinModCall	modified_base	39113	39113	57	+	.	IPDRatio=3.80;context=TCGCCGCCGCACTCGGATTTACCTGGCTCGCCACCGTCACG;coverage=39
AL157959.1	kinModCall	modified_base	39114	39114	40	+	.	IPDRatio=2.52;context=CGCCGCCGCACTCGGATTTACCTGGCTCGCCACCGTCACGC;coverage=40
AL157959.1	kinModCall	modified_base	39115	39115	26	+	.	IPDRatio=2.43;context=GCCGCCGCACTCGGATTTACCTGGCTCGCCACCGTCACGCC;coverage=38
AL157959.1	kinModCall	modified_base	39162	39162	21	+	.	IPDRatio=1.77;context=CTCCATTACCGGCAAACTCTTCGGCACACGCTACCTCGCCA;coverage=51
AL157959.1	kinModCall	modified_base	39310	39310	66	+	.	IPDRatio=2.81;context=GCCGACGCACTGCTGGCGGGAACCGCCGCCCTCCTCAACCT;coverage=63
AL157959.1	kinModCall	modified_base	39318	39318	21	+	.	IPDRatio=1.52;context=ACTGCTGGCGGGAACCGCCGCCCTCCTCAACCTCCCCATCC;coverage=65
AL157959.1	kinModCall	modified_base	39413	39413	36	+	.	IPDRatio=4.54;context=TTTTCCAAACACCCCGCCCGTTTCCGGACTGCACGACACGC;coverage=40
AL157959.1	kinModCall	modified_base	39415	39415	39	+	.	IPDRatio=6.19;context=TTCCAAACACCCCGCCCGTTTCCGGACTGCACGACACGCAA;coverage=33
AL157959.1	kinModCall	modified_base	39502	39502	35	+	.	IPDRatio=1.89;context=TCAAATAAGTCCGTTTTCCCTTTGGGTGTAAAATCATCACA;coverage=55
AL157959.1	kinModCall	modified_base	39509	39509	29	+	.	IPDRatio=1.67;context=AGTCCGTTTTCCCTTTGGGTGTAAAATCATCACAAAACGCG;coverage=54
AL157959.1	kinModCall	modified_base	39538	39538	23	+	.	IPDRatio=1.66;context=TCACAAAACGCGATACTGTATATCGCCGGGCGTTATGCAGC;coverage=66
AL157959.1	kinModCall	modified_base	39542	39542	45	+	.	IPDRatio=3.06;context=AAAACGCGATACTGTATATCGCCGGGCGTTATGCAGCGGAT;coverage=63
AL157959.1	kinModCall	modified_base	39544	39544	30	+	.	IPDRatio=2.00;context=AACGCGATACTGTATATCGCCGGGCGTTATGCAGCGGATTT;coverage=57
AL157959.1	kinModCall	modified_base	39647	39647	21	+	.	IPDRatio=1.59;context=CTTGGCAAAGGTTTGCCCGCCGCGCCCCGTATCCGGCATTT;coverage=75
AL157959.1	kinModCall	modified_base	39654	39654	31	+	.	IPDRatio=1.89;context=AAGGTTTGCCCGCCGCGCCCCGTATCCGGCATTTCATCAAT;coverage=69
AL157959.1	kinModCall	modified_base	39658	39658	23	+	.	IPDRatio=2.10;context=TTTGCCCGCCGCGCCCCGTATCCGGCATTTCATCAATGCAG;coverage=77
AL157959.1	kinModCall	modified_base	39665	39665	24	+	.	IPDRatio=1.45;context=GCCGCGCCCCGTATCCGGCATTTCATCAATGCAGACCGCAT;coverage=74
AL157959.1	kinModCall	modified_base	39712	39712	21	+	.	IPDRatio=1.79;context=TCCTATAATTCAAGGTGTCCGCCTTATGAAAATCGTTTTTA;coverage=62
AL157959.1	kinModCall	modified_base	39931	39931	32	+	.	IPDRatio=1.70;context=GTTTTCCGATATAAAATCCACCTTCCTCATCTTTAAAGAAC;coverage=67
AL157959.1	kinModCall	modified_base	39965	39965	91	+	.	IPDRatio=4.52;context=AAAGAACTCAAAAAAATATCGCCGGATTTGGTTTTCCCTTA;coverage=67
AL157959.1	kinModCall	modified_base	39981	39981	22	+	.	IPDRatio=1.44;context=TATCGCCGGATTTGGTTTTCCCTTATTTCGCAAAACCCGTG;coverage=75
AL157959.1	kinModCall	modified_base	39992	39992	24	+	.	IPDRatio=1.52;context=TTGGTTTTCCCTTATTTCGCAAAACCCGTGATTTTCGGCAC;coverage=71
AL157959.1	kinModCall	modified_base	40034	40034	32	+	.	IPDRatio=1.70;context=TTTGCTGCAAAATTGGCAGGCGTGCCCAGAATCGTCGGGAT;coverage=65
AL157959.1	kinModCall	modified_base	40038	40038	70	+	.	IPDRatio=3.73;context=CTGCAAAATTGGCAGGCGTGCCCAGAATCGTCGGGATGCTG;coverage=64
AL157959.1	kinModCall	modified_base	40039	40039	48	+	.	IPDRatio=2.56;context=TGCAAAATTGGCAGGCGTGCCCAGAATCGTCGGGATGCTGG;coverage=63
AL157959.1	kinModCall	modified_base	40088	40088	50	+	.	IPDRatio=2.68;context=GGATTCGCATTTACCCCGCAGCCGGAAGGCATACCGTTAAA;coverage=75
AL157959.1	kinModCall	modified_base	40118	40118	21	+	.	IPDRatio=1.57;context=ATACCGTTAAAAACAAAAATCATAAAGGGGATTTTAATCAC;coverage=76
AL157959.1	kinModCall	modified_base	40171	40171	22	+	.	IPDRatio=1.53;context=TGCCCTGCCGATGTTGGAAAGCCTGATTGTATTAAACCCCG;coverage=71
AL157959.1	kinModCall	modified_base	40257	40257	25	+	.	IPDRatio=1.57;context=ACATCCATATTTTGGGCGGAATCGGTCTGGATTTGCGGCAA;coverage=74
AL157959.1	kinModCall	modified_base	40261	40261	50	+	.	IPDRatio=2.77;context=CCATATTTTGGGCGGAATCGGTCTGGATTTGCGGCAATATC;coverage=70
AL157959.1	kinModCall	modified_base	40511	40511	22	-	.	IPDRatio=1.84;context=TCGGAAACATTGTTCACAAAACCGGGGAAACGGATAATATC;coverage=41
AL157959.1	kinModCall	modified_base	40649	40649	72	-	.	IPDRatio=5.82;context=TCGGCGACCGTTTCCCTGCATCCGGGGACATCCGTCGTAAT;coverage=42
AL157959.1	kinModCall	modified_base	40650	40650	27	-	.	IPDRatio=1.78;context=GTCGGCGACCGTTTCCCTGCATCCGGGGACATCCGTCGTAA;coverage=41
AL157959.1	kinModCall	modified_base	40736	40736	22	-	.	IPDRatio=1.65;context=ATGGCTTCCCTGTTTTCGATAAAATAAATCATTTTTTCGGC;coverage=35
AL157959.1	kinModCall	modified_base	40813	40813	26	-	.	IPDRatio=1.91;context=CGAGTAATTTCAAATCGACTTTTTCGGCATCGAATTTATCT;coverage=61
AL157959.1	kinModCall	modified_base	40960	40960	24	-	.	IPDRatio=1.55;context=GCAAGAATTTATCGGAAATGACCGAAACTAAACGAACCTGA;coverage=70
AL157959.1	kinModCall	modified_base	40997	40997	25	-	.	IPDRatio=1.81;context=CATTCCCACGAAAGTGGGAATCTAGAAACGCAAAGTTGCAA;coverage=81
AL157959.1	kinModCall	modified_base	41082	41082	25	-	.	IPDRatio=1.64;context=AGAATGGCAAGATTTTCGGTTCTTGTATGGATAACGAGATT;coverage=51
AL157959.1	kinModCall	modified_base	41133	41133	23	-	.	IPDRatio=1.60;context=GCGGGAATGCCGAGGGTTTGGGATTTCTGTTTTTGAATTTC;coverage=61
AL157959.1	kinModCall	modified_base	41171	41171	23	-	.	IPDRatio=2.09;context=ACCTGGATTCCCGCTTTCGCGAGAATGACGAGGGTTTGGCG;coverage=63
AL157959.1	kinModCall	modified_base	41172	41172	28	-	.	IPDRatio=1.65;context=AACCTGGATTCCCGCTTTCGCGAGAATGACGAGGGTTTGGC;coverage=64
AL157959.1	kinModCall	modified_base	41191	41191	59	-	.	IPDRatio=2.67;context=AAATGACCGAAACTCAACGAACCTGGATTCCCGCTTTCGCG;coverage=60
AL157959.1	kinModCall	modified_base	41194	41194	21	-	.	IPDRatio=1.67;context=CGGAAATGACCGAAACTCAACGAACCTGGATTCCCGCTTTC;coverage=61
AL157959.1	kinModCall	modified_base	41282	41282	22	-	.	IPDRatio=1.50;context=AGTAACCTATGTTATTGCAAAGGTCTCAATCTTTACCGTCA;coverage=67
AL157959.1	kinModCall	modified_base	41295	41295	37	-	.	IPDRatio=1.76;context=AGCATAAAATTTTAGTAACCTATGTTATTGCAAAGGTCTCA;coverage=79
AL157959.1	kinModCall	modified_base	41303	41303	25	-	.	IPDRatio=1.78;context=TGAGATTGAGCATAAAATTTTAGTAACCTATGTTATTGCAA;coverage=67
AL157959.1	kinModCall	modified_base	41304	41304	22	-	.	IPDRatio=1.86;context=ATGAGATTGAGCATAAAATTTTAGTAACCTATGTTATTGCA;coverage=76
AL157959.1	kinModCall	modified_base	41368	41368	22	-	.	IPDRatio=1.57;context=GCCTAAAACCTTCCTAATATTGAGCAAAAAGTAGGAGAAAT;coverage=67
AL157959.1	kinModCall	modified_base	41424	41424	25	-	.	IPDRatio=1.52;context=AAAATAATCTGTTAACGAAATTTGACGCATAAAAATGCGCC;coverage=78
AL157959.1	kinModCall	modified_base	41435	41435	24	-	.	IPDRatio=1.77;context=AGACCTTTGCAAAAATAATCTGTTAACGAAATTTGACGCAT;coverage=72
AL157959.1	kinModCall	modified_base	41517	41517	22	-	.	IPDRatio=1.53;context=TGTGAGAATGGCAAGATTTTCGGTTCTTGTATGGATAACGA;coverage=73
AL157959.1	kinModCall	modified_base	41532	41532	23	-	.	IPDRatio=1.71;context=TTGAATTTCTGTTTTTGTGAGAATGGCAAGATTTTCGGTTC;coverage=60
AL157959.1	kinModCall	modified_base	41564	41564	23	-	.	IPDRatio=1.62;context=GCGGGAATGCCGAGGGTTTGGGATTTCTGTTTTTGAATTTC;coverage=61
AL157959.1	kinModCall	modified_base	41602	41602	34	-	.	IPDRatio=2.90;context=ACCTGGATTCCCGCTTTCGCGGGAATGACGGGGGTTTGGCG;coverage=63
AL157959.1	kinModCall	modified_base	41622	41622	55	-	.	IPDRatio=2.56;context=AAATGACCGAAACTCAACGAACCTGGATTCCCGCTTTCGCG;coverage=55
AL157959.1	kinModCall	modified_base	41754	41754	28	-	.	IPDRatio=2.86;context=ATAAAGACAACAAACCAAAAGCCGGCATTTCTGCGAAAGCG;coverage=48
AL157959.1	kinModCall	modified_base	42028	42028	22	-	.	IPDRatio=1.62;context=CAGCCAAACCCTCGCGCGAATAAAAAAACGCCTGCCCCAAA;coverage=62
AL157959.1	kinModCall	modified_base	42139	42139	23	-	.	IPDRatio=1.58;context=CGATTTGAACGAATCGCTGATACTGCAGATAGAAAGATCGG;coverage=60
AL157959.1	kinModCall	modified_base	42232	42232	22	-	.	IPDRatio=1.51;context=CCATACGCCCTTGGAGTGGATGTTGGATGAAGCAATGCTGA;coverage=77
AL157959.1	kinModCall	modified_base	42280	42280	23	-	.	IPDRatio=1.72;context=CCTTGACGAGCAAGGTTATCTGACCGACAGCATCGAAGACA;coverage=72
AL157959.1	kinModCall	modified_base	42297	42297	35	-	.	IPDRatio=1.80;context=CACATCCTCATCGATTTCCTTGACGAGCAAGGTTATCTGAC;coverage=74
AL157959.1	kinModCall	modified_base	42336	42336	21	-	.	IPDRatio=1.53;context=TGCGAACACCCGCTTTCCGACCAAGAATCCGCCTGTGTCCA;coverage=82
AL157959.1	kinModCall	modified_base	42386	42386	21	-	.	IPDRatio=1.52;context=CCAACATCGCCGGCGAGCAGGATTTCAAGCAATACCTGCAC;coverage=73
AL157959.1	kinModCall	modified_base	42398	42398	66	-	.	IPDRatio=3.56;context=AAGATATGCTGTCCAACATCGCCGGCGAGCAGGATTTCAAG;coverage=76
AL157959.1	kinModCall	modified_base	42402	42402	21	-	.	IPDRatio=1.48;context=GGCGAAGATATGCTGTCCAACATCGCCGGCGAGCAGGATTT;coverage=69
AL157959.1	kinModCall	modified_base	42405	42405	21	-	.	IPDRatio=1.44;context=GAAGGCGAAGATATGCTGTCCAACATCGCCGGCGAGCAGGA;coverage=65
AL157959.1	kinModCall	modified_base	42486	42486	31	-	.	IPDRatio=1.99;context=CTCGAACGCAAAGACACGGATGAATTTTCCGATGCCGAGTT;coverage=68
AL157959.1	kinModCall	modified_base	42710	42710	38	-	.	IPDRatio=1.73;context=CCGCCCATTAAAACCATTTATAATGCAATGACGCTTTGCGG;coverage=59
AL157959.1	kinModCall	modified_base	42787	42787	24	-	.	IPDRatio=1.72;context=TGAAATCGATTTAATATTATTATAAGCAATCGGTTCTTGAT;coverage=39
AL157959.1	kinModCall	modified_base	42791	42791	21	-	.	IPDRatio=1.62;context=ACTATGAAATCGATTTAATATTATTATAAGCAATCGGTTCT;coverage=40
AL157959.1	kinModCall	modified_base	42797	42797	21	-	.	IPDRatio=1.63;context=ATTAAAACTATGAAATCGATTTAATATTATTATAAGCAATC;coverage=40
AL157959.1	kinModCall	modified_base	42816	42816	25	-	.	IPDRatio=1.89;context=ATACGCCAAGATTTTCGCTATTAAAACTATGAAATCGATTT;coverage=49
AL157959.1	kinModCall	modified_base	42871	42871	20	-	.	IPDRatio=1.65;context=TAAATTTCTTGAATCGACATTTTATTTCCCTTTTGTAAAAA;coverage=59
AL157959.1	kinModCall	modified_base	42909	42909	25	-	.	IPDRatio=2.56;context=GGCGGAAAGCGTATTCGTAACCGGTTTCTTGATTGCAATAA;coverage=71
AL157959.1	kinModCall	modified_base	42910	42910	82	-	.	IPDRatio=3.54;context=TGGCGGAAAGCGTATTCGTAACCGGTTTCTTGATTGCAATA;coverage=72
AL157959.1	kinModCall	modified_base	42946	42946	24	-	.	IPDRatio=2.60;context=TTGGTCAAATGGGGGTAAACGGCTTACAGTACGATTTGGCG;coverage=75
AL157959.1	kinModCall	modified_base	43350	43350	22	-	.	IPDRatio=1.61;context=CCCAGTTGCCTTCTTCGGTATAGAACTTCAACGCAAAACCG;coverage=50
AL157959.1	kinModCall	modified_base	43357	43357	23	-	.	IPDRatio=1.57;context=ACCACATCCCAGTTGCCTTCTTCGGTATAGAACTTCAACGC;coverage=48
AL157959.1	kinModCall	modified_base	43494	43494	24	-	.	IPDRatio=1.58;context=CTTCGGGCAGCAGCGTCCAGAAGTCCCAGTTGTTTGTGGCA;coverage=67
AL157959.1	kinModCall	modified_base	43499	43499	40	-	.	IPDRatio=2.77;context=CAGTGCTTCGGGCAGCAGCGTCCAGAAGTCCCAGTTGTTTG;coverage=67
AL157959.1	kinModCall	modified_base	43538	43538	25	-	.	IPDRatio=1.79;context=GGGGATGCCGCGGTCGCTCATCACGATGGTAACTTGGTGCA;coverage=52
AL157959.1	kinModCall	modified_base	43610	43610	55	-	.	IPDRatio=3.30;context=AAAACGCTCGCCTGCTTCGTTCCAGAAGCTGTAGGTATGCG;coverage=41
AL157959.1	kinModCall	modified_base	43702	43702	25	-	.	IPDRatio=2.12;context=TGGCTTTCACGGTCGTCGGCGATGATTTTGGCGGCTTCTTC;coverage=26
AL157959.1	kinModCall	modified_base	43964	43964	53	-	.	IPDRatio=2.35;context=ATCTGGGCTGGCGCCGACACCGGGAACGAGGTTGCTCGGTG;coverage=39
AL157959.1	kinModCall	modified_base	43966	43966	40	-	.	IPDRatio=2.52;context=TTATCTGGGCTGGCGCCGACACCGGGAACGAGGTTGCTCGG;coverage=41
AL157959.1	kinModCall	modified_base	43973	43973	55	-	.	IPDRatio=4.10;context=CAACATTTTATCTGGGCTGGCGCCGACACCGGGAACGAGGT;coverage=43
AL157959.1	kinModCall	modified_base	43982	43982	36	-	.	IPDRatio=2.57;context=ACGCGCCTGCAACATTTTATCTGGGCTGGCGCCGACACCGG;coverage=43
AL157959.1	kinModCall	modified_base	43984	43984	54	-	.	IPDRatio=2.89;context=AAACGCGCCTGCAACATTTTATCTGGGCTGGCGCCGACACC;coverage=42
AL157959.1	kinModCall	modified_base	43986	43986	37	-	.	IPDRatio=1.98;context=ACAAACGCGCCTGCAACATTTTATCTGGGCTGGCGCCGACA;coverage=46
AL157959.1	kinModCall	modified_base	43987	43987	49	-	.	IPDRatio=2.58;context=AACAAACGCGCCTGCAACATTTTATCTGGGCTGGCGCCGAC;coverage=44
AL157959.1	kinModCall	modified_base	43988	43988	21	-	.	IPDRatio=1.69;context=GAACAAACGCGCCTGCAACATTTTATCTGGGCTGGCGCCGA;coverage=40
AL157959.1	kinModCall	modified_base	44110	44110	22	-	.	IPDRatio=1.76;context=TAGTTGCCGTCGGCGCGTCCTTGTCCGTCGCGCTGGTTGCT;coverage=67
AL157959.1	kinModCall	modified_base	44200	44200	25	-	.	IPDRatio=1.73;context=TCGCCGTTGATTTTCAAAGGCGGTTCGGCGAAGTCGGGCTG;coverage=51
AL157959.1	kinModCall	modified_base	44267	44267	21	-	.	IPDRatio=2.83;context=GTTGAACAGGGCGCGCGGTTGGCTGAAATAGTCGTCATCGT;coverage=46
AL157959.1	kinModCall	modified_base	44407	44407	22	-	.	IPDRatio=1.73;context=GCTTTTGCCACGCCTTCGCCGTATGCCGGATCGCAACGGTA;coverage=48
AL157959.1	kinModCall	modified_base	44560	44560	35	-	.	IPDRatio=3.41;context=ATTTTTATGCCCGGTTATTTCCGGTAGCGGACGGCGCGGGA;coverage=63
AL157959.1	kinModCall	modified_base	44561	44561	48	-	.	IPDRatio=3.04;context=CATTTTTATGCCCGGTTATTTCCGGTAGCGGACGGCGCGGG;coverage=56
AL157959.1	kinModCall	modified_base	44565	44565	31	-	.	IPDRatio=2.06;context=ACGGCATTTTTATGCCCGGTTATTTCCGGTAGCGGACGGCG;coverage=64
AL157959.1	kinModCall	modified_base	44570	44570	25	-	.	IPDRatio=2.12;context=TTCAGACGGCATTTTTATGCCCGGTTATTTCCGGTAGCGGA;coverage=64
AL157959.1	kinModCall	modified_base	44571	44571	90	-	.	IPDRatio=5.71;context=TTTCAGACGGCATTTTTATGCCCGGTTATTTCCGGTAGCGG;coverage=66
AL157959.1	kinModCall	modified_base	44575	44575	48	-	.	IPDRatio=2.20;context=GACGTTTCAGACGGCATTTTTATGCCCGGTTATTTCCGGTA;coverage=61
AL157959.1	kinModCall	modified_base	44629	44629	26	-	.	IPDRatio=2.11;context=GACCATATAAAAATGCGGGGTGGGGTGTGGAAATGCCGTCT;coverage=66
AL157959.1	kinModCall	modified_base	44712	44712	29	-	.	IPDRatio=1.62;context=CGGATTGGTGTGATTGGTGTGATTGGTGTGATTGGTGGGCT;coverage=86
AL157959.1	kinModCall	modified_base	44725	44725	29	-	.	IPDRatio=1.76;context=TTTGTCGAGGTGGCGGATTGGTGTGATTGGTGTGATTGGTG;coverage=77
AL157959.1	kinModCall	modified_base	44772	44772	35	-	.	IPDRatio=1.68;context=GACGGCATAGGTTTGCCGGCACCGGTAAGATTGTCGGATTT;coverage=73
AL157959.1	kinModCall	modified_base	44773	44773	124	-	.	IPDRatio=6.97;context=AGACGGCATAGGTTTGCCGGCACCGGTAAGATTGTCGGATT;coverage=75
AL157959.1	kinModCall	modified_base	44776	44776	30	-	.	IPDRatio=1.70;context=TTCAGACGGCATAGGTTTGCCGGCACCGGTAAGATTGTCGG;coverage=74
AL157959.1	kinModCall	modified_base	44880	44880	23	-	.	IPDRatio=1.86;context=GTTCGCAGGGGAATCCGGAACCGTAGGGCGGATGCGTCGGA;coverage=50
AL157959.1	kinModCall	modified_base	44882	44882	122	-	.	IPDRatio=5.10;context=CGGTTCGCAGGGGAATCCGGAACCGTAGGGCGGATGCGTCG;coverage=51
AL157959.1	kinModCall	modified_base	45189	45189	35	-	.	IPDRatio=2.95;context=GACGAAAGCCGCCCAATGGTCCCATTCGCTGATAAACGGTT;coverage=37
AL157959.1	kinModCall	modified_base	45190	45190	75	-	.	IPDRatio=6.84;context=GGACGAAAGCCGCCCAATGGTCCCATTCGCTGATAAACGGT;coverage=39
AL157959.1	kinModCall	modified_base	45257	45257	40	-	.	IPDRatio=2.44;context=TCGCGCACATCTTCCGCCTTGCCGGACAGCCCTTCGCGCAT;coverage=44
AL157959.1	kinModCall	modified_base	45324	45324	40	-	.	IPDRatio=2.89;context=TATCATGGAATCAATACTGGTTCCAAAAGCAGTCAAAACCG;coverage=40
AL157959.1	kinModCall	modified_base	45332	45332	36	-	.	IPDRatio=1.99;context=ACCCCGACTATCATGGAATCAATACTGGTTCCAAAAGCAGT;coverage=40
AL157959.1	kinModCall	modified_base	45374	45374	24	-	.	IPDRatio=2.36;context=GCGGCGGCAAAGGCGATGTTTACCTCCATAAACGCCAAGCC;coverage=39
AL157959.1	kinModCall	modified_base	45375	45375	27	-	.	IPDRatio=1.78;context=TGCGGCGGCAAAGGCGATGTTTACCTCCATAAACGCCAAGC;coverage=41
AL157959.1	kinModCall	modified_base	45407	45407	22	-	.	IPDRatio=1.60;context=GCCACCATCACCGTCGTCGCCATACCGATGATTGCGGCGGC;coverage=55
AL157959.1	kinModCall	modified_base	45524	45524	24	-	.	IPDRatio=1.71;context=AGCCCCAAGTGCGACAAGAGTGTCCAAGTGCCGATGGCGAT;coverage=62
AL157959.1	kinModCall	modified_base	45682	45682	23	-	.	IPDRatio=1.85;context=AGCGGCGGAGGTGGTGGGATTGGTGGGCTGAAGCCCACCTT;coverage=51
AL157959.1	kinModCall	modified_base	45694	45694	31	-	.	IPDRatio=1.83;context=GGATTTGGCGGGAGCGGCGGAGGTGGTGGGATTGGTGGGCT;coverage=56
AL157959.1	kinModCall	modified_base	45827	45827	36	-	.	IPDRatio=1.93;context=TGGGCGTAGGGTGGGCTTCAGCCACCAATCCCATCTCCTCC;coverage=66
AL157959.1	kinModCall	modified_base	45857	45857	22	-	.	IPDRatio=1.61;context=ATTCTCGCAAAAACAAAAAATCAAAAACAGTGGGCGTAGGG;coverage=69
AL157959.1	kinModCall	modified_base	45993	45993	24	-	.	IPDRatio=2.19;context=CACAGCGGCTTCGACAACGCGGCTTGATCGATGTGAACAAA;coverage=65
AL157959.1	kinModCall	modified_base	46069	46069	29	-	.	IPDRatio=2.18;context=CGGCGGATCGCGCAGCGCGGCAGAATCCTTCAAAGCCTTCC;coverage=70
AL157959.1	kinModCall	modified_base	46072	46072	22	-	.	IPDRatio=1.56;context=CGTCGGCGGATCGCGCAGCGCGGCAGAATCCTTCAAAGCCT;coverage=77
AL157959.1	kinModCall	modified_base	46150	46150	21	-	.	IPDRatio=1.66;context=CGCGGACGCATACGCCGCCTTTGAAGAAAGCGACGATGTCG;coverage=98
AL157959.1	kinModCall	modified_base	46202	46202	22	-	.	IPDRatio=1.42;context=CAGGCGGCTATTCCGCAGGCTATTACAGCTACGCGTGGGCG;coverage=111
AL157959.1	kinModCall	modified_base	46265	46265	28	-	.	IPDRatio=1.68;context=AAGTCGCCGTCGTCCGACCGCCCGAATACAACCGCTTCGCC;coverage=85
AL157959.1	kinModCall	modified_base	46316	46316	25	-	.	IPDRatio=1.83;context=ACGAAGGCCGTCTGAAAAACTGGCAACAGGTTTTAGACAGC;coverage=59
AL157959.1	kinModCall	modified_base	46435	46435	31	-	.	IPDRatio=1.96;context=TCCCCTGCCGAAAGAACTCTTCGACAAAATGCTCGCCGCCA;coverage=40
AL157959.1	kinModCall	modified_base	46571	46571	44	-	.	IPDRatio=5.05;context=AAGTCGACGAACTGGGCGTATCCGGCATCAACGGCGTAGAA;coverage=35
AL157959.1	kinModCall	modified_base	46573	46573	20	-	.	IPDRatio=2.63;context=CCAAGTCGACGAACTGGGCGTATCCGGCATCAACGGCGTAG;coverage=34
AL157959.1	kinModCall	modified_base	46575	46575	28	-	.	IPDRatio=2.60;context=ACCCAAGTCGACGAACTGGGCGTATCCGGCATCAACGGCGT;coverage=31
AL157959.1	kinModCall	modified_base	46622	46622	49	-	.	IPDRatio=3.01;context=TCCTCACCCTCTTCCACGAAACCGGACACGGCCTGCACCAC;coverage=36
AL157959.1	kinModCall	modified_base	46626	46626	35	-	.	IPDRatio=2.61;context=GAAATCCTCACCCTCTTCCACGAAACCGGACACGGCCTGCA;coverage=40
AL157959.1	kinModCall	modified_base	46650	46650	23	-	.	IPDRatio=1.77;context=AAAGAAGCCCGCTTGAGCCATGACGAAATCCTCACCCTCTT;coverage=42
AL157959.1	kinModCall	modified_base	46743	46743	20	-	.	IPDRatio=1.80;context=AACGACTACAAAGGCCGCCGCCGTTTTTCAGACGGCACGCT;coverage=49
AL157959.1	kinModCall	modified_base	46872	46872	25	-	.	IPDRatio=1.98;context=ACCGAAAAAACCGTCCCCGTCTGGCACAAAGACGTGCGCTA;coverage=49
AL157959.1	kinModCall	modified_base	46873	46873	31	-	.	IPDRatio=2.48;context=TACCGAAAAAACCGTCCCCGTCTGGCACAAAGACGTGCGCT;coverage=51
AL157959.1	kinModCall	modified_base	46874	46874	108	-	.	IPDRatio=5.43;context=TTACCGAAAAAACCGTCCCCGTCTGGCACAAAGACGTGCGC;coverage=53
AL157959.1	kinModCall	modified_base	46878	46878	25	-	.	IPDRatio=1.93;context=GGATTTACCGAAAAAACCGTCCCCGTCTGGCACAAAGACGT;coverage=53
AL157959.1	kinModCall	modified_base	47018	47018	23	-	.	IPDRatio=1.89;context=AACCGTGGGACTTGGGCTACGCCGGCGAAAAACTGCGCGAA;coverage=30
AL157959.1	kinModCall	modified_base	47213	47213	20	-	.	IPDRatio=1.88;context=ACGCCCTGCAAACCGCCAAACTGCTCGGCTTCAAAAACTAC;coverage=29
AL157959.1	kinModCall	modified_base	47219	47219	23	-	.	IPDRatio=2.00;context=TCGAAAACGCCCTGCAAACCGCCAAACTGCTCGGCTTCAAA;coverage=32
AL157959.1	kinModCall	modified_base	47269	47269	21	-	.	IPDRatio=1.78;context=GCTTTCAGACGACGGCAAATTCGACAACACCGCCAACATCG;coverage=41
AL157959.1	kinModCall	modified_base	47391	47391	22	-	.	IPDRatio=1.47;context=GAAGGCAAAACAGGCTACAAAATCGGTTTGCAGATTCCGCA;coverage=73
AL157959.1	kinModCall	modified_base	47408	47408	26	-	.	IPDRatio=1.64;context=CCGCTGCCGCGCAAAGCGAAGGCAAAACAGGCTACAAAATC;coverage=81
AL157959.1	kinModCall	modified_base	47454	47454	21	-	.	IPDRatio=1.62;context=GCCGCACCGCTTGCCGGCATTCCCGAAGACGCGCTCGCCAT;coverage=60
AL157959.1	kinModCall	modified_base	47458	47458	23	-	.	IPDRatio=1.75;context=CGATGCCGCACCGCTTGCCGGCATTCCCGAAGACGCGCTCG;coverage=67
AL157959.1	kinModCall	modified_base	47460	47460	32	-	.	IPDRatio=1.90;context=GACGATGCCGCACCGCTTGCCGGCATTCCCGAAGACGCGCT;coverage=60
AL157959.1	kinModCall	modified_base	47462	47462	31	-	.	IPDRatio=2.42;context=TTGACGATGCCGCACCGCTTGCCGGCATTCCCGAAGACGCG;coverage=73
AL157959.1	kinModCall	modified_base	47466	47466	43	-	.	IPDRatio=2.05;context=TACTTTGACGATGCCGCACCGCTTGCCGGCATTCCCGAAGA;coverage=76
AL157959.1	kinModCall	modified_base	47486	47486	20	-	.	IPDRatio=1.59;context=CGACCGACGCGTTCGGCATTTACTTTGACGATGCCGCACCG;coverage=73
AL157959.1	kinModCall	modified_base	47512	47512	22	-	.	IPDRatio=1.41;context=CAAATTCTCCCAAAACGTCCTAGACGCGACCGACGCGTTCG;coverage=76
AL157959.1	kinModCall	modified_base	47569	47569	20	-	.	IPDRatio=1.76;context=GCCCGAACAGCAGGCAGAATTGGCAAAACTGCAAACCGAAG;coverage=47
AL157959.1	kinModCall	modified_base	47679	47679	34	-	.	IPDRatio=1.66;context=CGCTTCAAAACCATCAAAAACTCCCCCGAGTTCGACACCCT;coverage=65
AL157959.1	kinModCall	modified_base	47705	47705	25	-	.	IPDRatio=1.66;context=TCGGACAAGACATCGAGCTGTACAACCGCTTCAAAACCATC;coverage=52
AL157959.1	kinModCall	modified_base	47771	47771	40	-	.	IPDRatio=2.24;context=ACACGCCCGAACTGCGCGCCGCCTACAATGAATTAATGCCC;coverage=39
AL157959.1	kinModCall	modified_base	47859	47859	21	-	.	IPDRatio=1.69;context=TGGGCAAACACTGTCGAACCCCTGACCGGCATCACCGAACG;coverage=51
AL157959.1	kinModCall	modified_base	47885	47885	25	-	.	IPDRatio=1.86;context=CCATCAAAGCCCAAACGCACACCGGCTGGGCAAACACTGTC;coverage=49
AL157959.1	kinModCall	modified_base	48089	48089	44	-	.	IPDRatio=4.72;context=TTTCCCCGACCGACCCCATTTCCGGCTTCAGACGGCATATT;coverage=44
AL157959.1	kinModCall	modified_base	48093	48093	31	-	.	IPDRatio=1.79;context=TAACTTTCCCCGACCGACCCCATTTCCGGCTTCAGACGGCA;coverage=47
AL157959.1	kinModCall	modified_base	48144	48144	20	-	.	IPDRatio=1.52;context=TTGCGCGTACAATACCGCCTGTTAAATTACCCCGCCGGCTC;coverage=77
AL157959.1	kinModCall	modified_base	48217	48217	28	-	.	IPDRatio=1.59;context=CCGCATCATCGTCCGCTTCGCCTCCCCCGTTTCAAAGCGGC;coverage=81
AL157959.1	kinModCall	modified_base	48258	48258	21	-	.	IPDRatio=1.60;context=AAACCGCGCGTTACCCGCGTGCCGTACGATGACAAGGCATA;coverage=74
AL157959.1	kinModCall	modified_base	48417	48417	59	-	.	IPDRatio=3.17;context=CATACGGTCGAAATCCCGGTTCCCATCCATTTGGATTCGGA;coverage=64
AL157959.1	kinModCall	modified_base	48418	48418	85	-	.	IPDRatio=3.17;context=CCATACGGTCGAAATCCCGGTTCCCATCCATTTGGATTCGG;coverage=67
AL157959.1	kinModCall	modified_base	48421	48421	47	-	.	IPDRatio=2.26;context=CATCCATACGGTCGAAATCCCGGTTCCCATCCATTTGGATT;coverage=55
AL157959.1	kinModCall	modified_base	48481	48481	26	-	.	IPDRatio=1.80;context=CCCCAACAGCCTGTTGTTGAGCCACCCCGTGCGCCGCGACA;coverage=42
AL157959.1	kinModCall	modified_base	48516	48516	69	-	.	IPDRatio=11.11;context=TTGGTCGGACAGCTTGCGGGAACCACCGTTTCTTTCCCCAA;coverage=35
AL157959.1	kinModCall	modified_base	48705	48705	22	-	.	IPDRatio=2.85;context=ATGTTTGCGGTGGCGGCGGCGGTCGTCGTGGCGACGAAGGA;coverage=51
AL157959.1	kinModCall	modified_base	48760	48760	76	-	.	IPDRatio=2.66;context=GCTGTTTTCGCTGGCATTTATCTGGTCGGCGCAAATCCAAA;coverage=57
AL157959.1	kinModCall	modified_base	48761	48761	66	-	.	IPDRatio=2.86;context=TGCTGTTTTCGCTGGCATTTATCTGGTCGGCGCAAATCCAA;coverage=58
AL157959.1	kinModCall	modified_base	48764	48764	38	-	.	IPDRatio=2.06;context=TGGTGCTGTTTTCGCTGGCATTTATCTGGTCGGCGCAAATC;coverage=59
AL157959.1	kinModCall	modified_base	48849	48849	57	-	.	IPDRatio=3.60;context=AATATCCACTTCAAACGGCATCCGGATTTCGGCATCGAAAG;coverage=54
AL157959.1	kinModCall	modified_base	48906	48906	20	-	.	IPDRatio=2.53;context=GCGGTCGAATCCGTGGCGGTGGTCGCGGCTTTGCTGCTGGC;coverage=62
AL157959.1	kinModCall	modified_base	48942	48942	27	-	.	IPDRatio=1.71;context=GACACTTGGCTCGGTGCCGTCCCGATACGTGCGGAGGCGGT;coverage=57
AL157959.1	kinModCall	modified_base	48946	48946	34	-	.	IPDRatio=1.99;context=GTTGGACACTTGGCTCGGTGCCGTCCCGATACGTGCGGAGG;coverage=55
AL157959.1	kinModCall	modified_base	48948	48948	28	-	.	IPDRatio=1.84;context=ATGTTGGACACTTGGCTCGGTGCCGTCCCGATACGTGCGGA;coverage=53
AL157959.1	kinModCall	modified_base	49106	49106	22	-	.	IPDRatio=1.64;context=TATCCGCATCAGTGTGCCGCCGGGAAAAGATGAAACGGTAC;coverage=49
AL157959.1	kinModCall	modified_base	49108	49108	27	-	.	IPDRatio=2.19;context=GTTATCCGCATCAGTGTGCCGCCGGGAAAAGATGAAACGGT;coverage=54
AL157959.1	kinModCall	modified_base	49178	49178	47	-	.	IPDRatio=2.16;context=CTTGTAGAAAAAGCGGGCGGGACGACATATATAATTGTGTA;coverage=55
AL157959.1	kinModCall	modified_base	49179	49179	37	-	.	IPDRatio=2.70;context=CCTTGTAGAAAAAGCGGGCGGGACGACATATATAATTGTGT;coverage=67
AL157959.1	kinModCall	modified_base	49245	49245	29	-	.	IPDRatio=1.86;context=TTTGTTCAGTCATATTTTTTGCCGGATTTTGAAAAGATTTT;coverage=74
AL157959.1	kinModCall	modified_base	49261	49261	21	-	.	IPDRatio=2.01;context=CCGTATTCTTCGTGTTTTTGTTCAGTCATATTTTTTGCCGG;coverage=83
AL157959.1	kinModCall	modified_base	49262	49262	33	-	.	IPDRatio=1.73;context=GCCGTATTCTTCGTGTTTTTGTTCAGTCATATTTTTTGCCG;coverage=80
AL157959.1	kinModCall	modified_base	49281	49281	41	-	.	IPDRatio=1.88;context=GCACCTGAATGCTGTCGGCGCCGTATTCTTCGTGTTTTTGT;coverage=86
AL157959.1	kinModCall	modified_base	49282	49282	22	-	.	IPDRatio=1.91;context=AGCACCTGAATGCTGTCGGCGCCGTATTCTTCGTGTTTTTG;coverage=82
AL157959.1	kinModCall	modified_base	49283	49283	97	-	.	IPDRatio=4.22;context=GAGCACCTGAATGCTGTCGGCGCCGTATTCTTCGTGTTTTT;coverage=84
AL157959.1	kinModCall	modified_base	49400	49400	20	-	.	IPDRatio=1.91;context=GAGTGCTTCGTCAATGGCGTTGTCCAATACTTCGAACACCA;coverage=61
AL157959.1	kinModCall	modified_base	49426	49426	67	-	.	IPDRatio=3.22;context=ACGGTGATTTTGTCGCAATGTCCGGCGAGTGCTTCGTCAAT;coverage=68
AL157959.1	kinModCall	modified_base	49430	49430	43	-	.	IPDRatio=1.83;context=GGTAACGGTGATTTTGTCGCAATGTCCGGCGAGTGCTTCGT;coverage=65
AL157959.1	kinModCall	modified_base	49436	49436	29	-	.	IPDRatio=2.20;context=GTGGATGGTAACGGTGATTTTGTCGCAATGTCCGGCGAGTG;coverage=53
AL157959.1	kinModCall	modified_base	49451	49451	31	-	.	IPDRatio=1.71;context=GACGGAATGGTCGGCGTGGATGGTAACGGTGATTTTGTCGC;coverage=69
AL157959.1	kinModCall	modified_base	49454	49454	27	-	.	IPDRatio=1.62;context=GCTGACGGAATGGTCGGCGTGGATGGTAACGGTGATTTTGT;coverage=68
AL157959.1	kinModCall	modified_base	49508	49508	24	-	.	IPDRatio=1.92;context=GCGTCCTTCTTTCGGGTGGATGCCGGTGGGCATACCGCGCC;coverage=80
AL157959.1	kinModCall	modified_base	49512	49512	21	-	.	IPDRatio=1.80;context=CGGAGCGTCCTTCTTTCGGGTGGATGCCGGTGGGCATACCG;coverage=80
AL157959.1	kinModCall	modified_base	49580	49580	22	-	.	IPDRatio=1.71;context=GGAGATTTTGTAGCTGTTGTTGTCGAATTTACCGCCCGCGT;coverage=70
AL157959.1	kinModCall	modified_base	49603	49603	51	-	.	IPDRatio=2.71;context=ACGCCCACGCCGTGCAGGCCGCCGGAGATTTTGTAGCTGTT;coverage=83
AL157959.1	kinModCall	modified_base	49607	49607	32	-	.	IPDRatio=1.94;context=CGACACGCCCACGCCGTGCAGGCCGCCGGAGATTTTGTAGC;coverage=84
AL157959.1	kinModCall	modified_base	49783	49783	20	-	.	IPDRatio=1.51;context=TCGACGTTGCCGAAGGTTTCCGTACTGGCGAGGAAGCGCAC;coverage=65
AL157959.1	kinModCall	modified_base	49784	49784	34	-	.	IPDRatio=1.80;context=TTCGACGTTGCCGAAGGTTTCCGTACTGGCGAGGAAGCGCA;coverage=67
AL157959.1	kinModCall	modified_base	49796	49796	29	-	.	IPDRatio=1.75;context=GTCGAAGCTGTATTCGACGTTGCCGAAGGTTTCCGTACTGG;coverage=72
AL157959.1	kinModCall	modified_base	49826	49826	36	-	.	IPDRatio=2.28;context=CGAAAGTTCGCGGATGCGTTTGGCAAGGATGTCGAAGCTGT;coverage=60
AL157959.1	kinModCall	modified_base	49827	49827	29	-	.	IPDRatio=2.31;context=ACGAAAGTTCGCGGATGCGTTTGGCAAGGATGTCGAAGCTG;coverage=70
AL157959.1	kinModCall	modified_base	49838	49838	23	-	.	IPDRatio=1.55;context=GTTGTTCAGGAACGAAAGTTCGCGGATGCGTTTGGCAAGGA;coverage=69
AL157959.1	kinModCall	modified_base	49868	49868	26	-	.	IPDRatio=1.80;context=GCGCTCGTCGGTCAATTCGATGTCCACGCCGTTGTTCAGGA;coverage=69
AL157959.1	kinModCall	modified_base	49919	49919	24	-	.	IPDRatio=1.71;context=CACGAATCCAGCCACGCCGCCGGAAAGGGCGAAGCTTTCGT;coverage=65
AL157959.1	kinModCall	modified_base	49920	49920	21	-	.	IPDRatio=1.47;context=GCACGAATCCAGCCACGCCGCCGGAAAGGGCGAAGCTTTCG;coverage=75
AL157959.1	kinModCall	modified_base	49921	49921	68	-	.	IPDRatio=3.39;context=TGCACGAATCCAGCCACGCCGCCGGAAAGGGCGAAGCTTTC;coverage=73
AL157959.1	kinModCall	modified_base	49925	49925	20	-	.	IPDRatio=1.58;context=GTATTGCACGAATCCAGCCACGCCGCCGGAAAGGGCGAAGC;coverage=75
AL157959.1	kinModCall	modified_base	49941	49941	21	-	.	IPDRatio=1.72;context=TTTTTTTGCGGTTCATGTATTGCACGAATCCAGCCACGCCG;coverage=59
AL157959.1	kinModCall	modified_base	49952	49952	34	-	.	IPDRatio=2.41;context=GTGCAAGGGCGTTTTTTTGCGGTTCATGTATTGCACGAATC;coverage=79
AL157959.1	kinModCall	modified_base	49953	49953	53	-	.	IPDRatio=2.04;context=CGTGCAAGGGCGTTTTTTTGCGGTTCATGTATTGCACGAAT;coverage=81
AL157959.1	kinModCall	modified_base	49972	49972	27	-	.	IPDRatio=1.65;context=AACGCGTAGAAGATTTTTTCGTGCAAGGGCGTTTTTTTGCG;coverage=82
AL157959.1	kinModCall	modified_base	50039	50039	22	-	.	IPDRatio=1.71;context=CACGCTTTCCTGATAGCTGTCGTTCCATTGCATTGCGCATT;coverage=50
AL157959.1	kinModCall	modified_base	50197	50197	27	-	.	IPDRatio=3.03;context=AAACCTTCGCGCATATCGTCGCCGGCGGTTTCCACTTTGGC;coverage=27
AL157959.1	kinModCall	modified_base	50261	50261	24	-	.	IPDRatio=1.84;context=CAGTTTGTCTTTGGTTTGGGACGAAAATTTGGGGTCGGGCA;coverage=39
AL157959.1	kinModCall	modified_base	50380	50380	30	-	.	IPDRatio=3.28;context=CGGGCGGCATCGACGATTTTGCCGGTGATGATTTTGGCTTC;coverage=42
AL157959.1	kinModCall	modified_base	50528	50528	56	-	.	IPDRatio=2.63;context=GCCTGCAGAATCGCCCTCGACCAGATAAAGTTCTGACAATG;coverage=61
AL157959.1	kinModCall	modified_base	50529	50529	88	-	.	IPDRatio=3.24;context=CGCCTGCAGAATCGCCCTCGACCAGATAAAGTTCTGACAAT;coverage=60
AL157959.1	kinModCall	modified_base	50533	50533	48	-	.	IPDRatio=2.14;context=GAACCGCCTGCAGAATCGCCCTCGACCAGATAAAGTTCTGA;coverage=53
AL157959.1	kinModCall	modified_base	50552	50552	65	-	.	IPDRatio=2.64;context=GTCGCGCCCCTGCATGGCGGAACCGCCTGCAGAATCGCCCT;coverage=60
AL157959.1	kinModCall	modified_base	50573	50573	22	-	.	IPDRatio=2.20;context=CAAAATCGCTTGGAATTTGCGGTCGCGCCCCTGCATGGCGG;coverage=54
AL157959.1	kinModCall	modified_base	51003	51003	28	-	.	IPDRatio=1.99;context=CCAACAGGAATTGTTTGGCGGTGTCGGCAAGTTCTGCGCCT;coverage=39
AL157959.1	kinModCall	modified_base	51050	51050	23	-	.	IPDRatio=2.34;context=GACGAGTTCGTCTACGAAGCGGCTTTCCTGTTCGATGACGG;coverage=68
AL157959.1	kinModCall	modified_base	51130	51130	22	-	.	IPDRatio=1.58;context=CCGGAAAGTTCGGCAACGGCTTTATCGGCGTTTTCAGACGA;coverage=54
AL157959.1	kinModCall	modified_base	51140	51140	29	-	.	IPDRatio=1.85;context=GTCAAGCAGACCGGAAAGTTCGGCAACGGCTTTATCGGCGT;coverage=56
AL157959.1	kinModCall	modified_base	51179	51179	21	-	.	IPDRatio=1.56;context=TTCATGACCTTCGATGCGTTCGAGGGCGACTTCTTTTTCGT;coverage=46
AL157959.1	kinModCall	modified_base	51221	51221	26	-	.	IPDRatio=1.90;context=GTTGCCGTGCAGCTTGCGCGTGATTTTGATGAACCGGTGTC;coverage=40
AL157959.1	kinModCall	modified_base	51223	51223	25	-	.	IPDRatio=1.88;context=ACGTTGCCGTGCAGCTTGCGCGTGATTTTGATGAACCGGTG;coverage=42
AL157959.1	kinModCall	modified_base	51253	51253	26	-	.	IPDRatio=1.66;context=AGGAACTTGGGTTCGATGTAGCTGACCATGACGTTGCCGTG;coverage=51
AL157959.1	kinModCall	modified_base	51341	51341	108	-	.	IPDRatio=7.49;context=TTCGCCTTTGTAAAGCTTGGCACCCTCGCCGACCATGCCTT;coverage=50
AL157959.1	kinModCall	modified_base	51344	51344	28	-	.	IPDRatio=2.04;context=GTTTTCGCCTTTGTAAAGCTTGGCACCCTCGCCGACCATGC;coverage=45
AL157959.1	kinModCall	modified_base	51495	51495	24	-	.	IPDRatio=2.40;context=ACAGGCGGCGCACGGCGGGATCCATCGTGGTTTCCCACAGC;coverage=69
AL157959.1	kinModCall	modified_base	51496	51496	115	-	.	IPDRatio=6.44;context=AACAGGCGGCGCACGGCGGGATCCATCGTGGTTTCCCACAG;coverage=59
AL157959.1	kinModCall	modified_base	51497	51497	27	-	.	IPDRatio=1.76;context=CAACAGGCGGCGCACGGCGGGATCCATCGTGGTTTCCCACA;coverage=59
AL157959.1	kinModCall	modified_base	51500	51500	57	-	.	IPDRatio=2.33;context=TTTCAACAGGCGGCGCACGGCGGGATCCATCGTGGTTTCCC;coverage=67
AL157959.1	kinModCall	modified_base	51544	51544	23	-	.	IPDRatio=2.36;context=GTAACGAACACTTCGTCGGCGGCAATGGCATCTTCGATGCG;coverage=69
AL157959.1	kinModCall	modified_base	51643	51643	21	-	.	IPDRatio=1.68;context=CTCCTTTTTTAAAACGGCACTTATGCGTCGATATTTTGGGC;coverage=106
AL157959.1	kinModCall	modified_base	51673	51673	22	-	.	IPDRatio=1.52;context=AACCAAAAGGAGACGCGGCACGATGCCCGTCTCCTTTTTTA;coverage=106
AL157959.1	kinModCall	modified_base	51750	51750	34	-	.	IPDRatio=1.63;context=TAATCCACTATATCAAAAATGCTGATCATGGTTTTGCTCCG;coverage=115
AL157959.1	kinModCall	modified_base	51767	51767	24	-	.	IPDRatio=1.43;context=CTTGTCCTGATTTTTGTTAATCCACTATATCAAAAATGCTG;coverage=127
AL157959.1	kinModCall	modified_base	51818	51818	24	-	.	IPDRatio=1.46;context=GCACCAAGTGAATCGGTTCCGTACTATTTGTACTGTCTGCG;coverage=115
AL157959.1	kinModCall	modified_base	51820	51820	35	-	.	IPDRatio=1.70;context=AAGCACCAAGTGAATCGGTTCCGTACTATTTGTACTGTCTG;coverage=116
AL157959.1	kinModCall	modified_base	51822	51822	99	-	.	IPDRatio=3.63;context=TGAAGCACCAAGTGAATCGGTTCCGTACTATTTGTACTGTC;coverage=114
AL157959.1	kinModCall	modified_base	51899	51899	26	-	.	IPDRatio=1.59;context=GAAAATATAGTGGATTAAATTTAAACCAGTACAGCGTTGCC;coverage=77
AL157959.1	kinModCall	modified_base	51917	51917	22	-	.	IPDRatio=1.53;context=AGGCCCGATACCGATTTTGAAAATATAGTGGATTAAATTTA;coverage=60
AL157959.1	kinModCall	modified_base	52038	52038	23	-	.	IPDRatio=1.61;context=GTCCGTATCCGGTCAGTGCGAGCGAGCCGTAAATGTCGATG;coverage=44
AL157959.1	kinModCall	modified_base	52051	52051	27	-	.	IPDRatio=2.25;context=TCAAATGTACCGTGTCCGTATCCGGTCAGTGCGAGCGAGCC;coverage=44
AL157959.1	kinModCall	modified_base	52093	52093	24	-	.	IPDRatio=1.71;context=ATGTCGTGCGGCAGGCTGCCTTCCAAACCGAGCATCAGCGC;coverage=42
AL157959.1	kinModCall	modified_base	52172	52172	23	-	.	IPDRatio=2.41;context=GCGGATTTCTTGCCCGTTGAGCCGGAGGATGTGCTGCGTGC;coverage=37
AL157959.1	kinModCall	modified_base	52317	52317	21	-	.	IPDRatio=1.48;context=TAACGACAAAGCCGCCGCCGACCGAATAATAAACCTGTTCC;coverage=78
AL157959.1	kinModCall	modified_base	52450	52450	22	-	.	IPDRatio=2.18;context=GCTTCGTTTGCCAACACGACTTCGGAGATGTCGAGCCGGTT;coverage=64
AL157959.1	kinModCall	modified_base	52483	52483	24	-	.	IPDRatio=1.86;context=CGGATTTCGGCTTCGCCGCATCCGGCAAGCGCGGCTTCGTT;coverage=72
AL157959.1	kinModCall	modified_base	52532	52532	21	-	.	IPDRatio=1.47;context=GCGTTTGATGCAGCCTTCCATAACCTCGGCAACGGCAGCGG;coverage=69
AL157959.1	kinModCall	modified_base	52536	52536	28	-	.	IPDRatio=1.65;context=AGCCGCGTTTGATGCAGCCTTCCATAACCTCGGCAACGGCA;coverage=67
AL157959.1	kinModCall	modified_base	52582	52582	43	-	.	IPDRatio=2.15;context=CGGCGGCGGACGTTCAATCCGCCGGGCAGTTCGCCGTCCGC;coverage=67
AL157959.1	kinModCall	modified_base	52618	52618	21	-	.	IPDRatio=1.65;context=CGCAGGACTTTGAGCTTGGCGGCAAGCTGCGGGGCGCGGCG;coverage=67
AL157959.1	kinModCall	modified_base	52642	52642	25	-	.	IPDRatio=1.76;context=TGGGTGTTGACGATTTCGGTTTCGCGCAGGACTTTGAGCTT;coverage=56
AL157959.1	kinModCall	modified_base	52670	52670	50	-	.	IPDRatio=2.64;context=CGCCATGGCGTACACCATCGGCCAGAGCTGGGTGTTGACGA;coverage=44
AL157959.1	kinModCall	modified_base	52729	52729	24	-	.	IPDRatio=2.73;context=GCCGCGCCGTTGGTCGGTGCGGTAACGACGCGTCCGCCGAC;coverage=36
AL157959.1	kinModCall	modified_base	52882	52882	41	-	.	IPDRatio=2.76;context=CCCTGACAGCCGACATCCGCACCGGAAATGGAGGCGTTGGT;coverage=44
AL157959.1	kinModCall	modified_base	52886	52886	34	-	.	IPDRatio=2.62;context=TTCGCCCTGACAGCCGACATCCGCACCGGAAATGGAGGCGT;coverage=43
AL157959.1	kinModCall	modified_base	52979	52979	24	-	.	IPDRatio=1.68;context=CATCGCCATTTCGGCGGCGTTTTCCACTTGTTTGGGCGTGC;coverage=59
AL157959.1	kinModCall	modified_base	53002	53002	20	-	.	IPDRatio=1.57;context=CAAGTCAGCCCCAAATGGTGTTCCATCGCCATTTCGGCGGC;coverage=55
AL157959.1	kinModCall	modified_base	53004	53004	20	-	.	IPDRatio=1.79;context=CGCAAGTCAGCCCCAAATGGTGTTCCATCGCCATTTCGGCG;coverage=55
AL157959.1	kinModCall	modified_base	53013	53013	20	-	.	IPDRatio=1.64;context=CGACGGGGTCGCAAGTCAGCCCCAAATGGTGTTCCATCGCC;coverage=60
AL157959.1	kinModCall	modified_base	53097	53097	21	-	.	IPDRatio=1.54;context=CCAAAAGCGCGAGGGTGCCGAGTTTGAGGGCTTTTTCGGCG;coverage=66
AL157959.1	kinModCall	modified_base	53105	53105	37	-	.	IPDRatio=1.84;context=GCCGTCTTCCAAAAGCGCGAGGGTGCCGAGTTTGAGGGCTT;coverage=71
AL157959.1	kinModCall	modified_base	53108	53108	53	-	.	IPDRatio=2.11;context=CGTGCCGTCTTCCAAAAGCGCGAGGGTGCCGAGTTTGAGGG;coverage=72
AL157959.1	kinModCall	modified_base	53147	53147	39	-	.	IPDRatio=2.34;context=CATGGTTCGGATGACTTCGTCGAGCGAGACTTTTTTGTCCG;coverage=49
AL157959.1	kinModCall	modified_base	53210	53210	38	-	.	IPDRatio=2.54;context=GGCGGCGAGTCCGGCAAGCGAGGTTTCTTTGTAGGTGGACT;coverage=30
AL157959.1	kinModCall	modified_base	53221	53221	38	-	.	IPDRatio=3.88;context=TTCCGGAGCGTGGCGGCGAGTCCGGCAAGCGAGGTTTCTTT;coverage=33
AL157959.1	kinModCall	modified_base	53240	53240	29	-	.	IPDRatio=3.59;context=GGATACGGGGACGGCTTTTTTCCGGAGCGTGGCGGCGAGTC;coverage=27
AL157959.1	kinModCall	modified_base	53547	53547	23	-	.	IPDRatio=2.23;context=TGAATCGATTCCGTACTATCCGTACTGTCTGCGGCTTCGTC;coverage=38
AL157959.1	kinModCall	modified_base	53693	53693	50	-	.	IPDRatio=1.79;context=AGCATAAAATTTTAGTAACCTATGTTATTGCAAAGGTCTCT;coverage=113
AL157959.1	kinModCall	modified_base	53700	53700	24	-	.	IPDRatio=1.63;context=GAGATTGAGCATAAAATTTTAGTAACCTATGTTATTGCAAA;coverage=108
AL157959.1	kinModCall	modified_base	53702	53702	26	-	.	IPDRatio=1.75;context=ATGAGATTGAGCATAAAATTTTAGTAACCTATGTTATTGCA;coverage=118
AL157959.1	kinModCall	modified_base	53719	53719	20	-	.	IPDRatio=1.45;context=AGTTTTGCATTTTGAAAATGAGATTGAGCATAAAATTTTAG;coverage=105
AL157959.1	kinModCall	modified_base	53736	53736	24	-	.	IPDRatio=1.52;context=GTAGGAAAAATCAGAAAAGTTTTGCATTTTGAAAATGAGAT;coverage=111
AL157959.1	kinModCall	modified_base	53778	53778	35	-	.	IPDRatio=1.62;context=AAATTTTCAATTGCCTAAAACCTTCCTAATATTGAGCAAAA;coverage=105
AL157959.1	kinModCall	modified_base	53787	53787	23	-	.	IPDRatio=1.51;context=TGCGCCAAAAAATTTTCAATTGCCTAAAACCTTCCTAATAT;coverage=106
AL157959.1	kinModCall	modified_base	53822	53822	55	-	.	IPDRatio=1.82;context=AAAATAGTCTGTTAACGAAATTTGACGCATAAAAATGCGCC;coverage=113
AL157959.1	kinModCall	modified_base	53864	53864	29	-	.	IPDRatio=1.62;context=AAGGCAAATTCGATATTCGAATATCTGCATGAGACCTTTGC;coverage=59
AL157959.1	kinModCall	modified_base	53875	53875	23	-	.	IPDRatio=1.66;context=ACCGTAATCATAAGGCAAATTCGATATTCGAATATCTGCAT;coverage=61
AL157959.1	kinModCall	modified_base	53894	53894	22	-	.	IPDRatio=1.66;context=AAGGCAGATAAGACAGAAAACCGTAATCATAAGGCAAATTC;coverage=47
AL157959.1	kinModCall	modified_base	53948	53948	25	-	.	IPDRatio=1.60;context=ATTTTTGAGCGTTTCGGCAAATATAATTTGGTTCAAACGGA;coverage=48
AL157959.1	kinModCall	modified_base	54010	54010	23	-	.	IPDRatio=1.57;context=TTCAATATATTTTTCTCAGCTACAACAACGAAGGCTTGATG;coverage=63
AL157959.1	kinModCall	modified_base	54060	54060	24	-	.	IPDRatio=1.57;context=AAAATCGGATGTGGTTCCGGTATTTGGGGCTTTGATTAGGG;coverage=60
AL157959.1	kinModCall	modified_base	54109	54109	26	-	.	IPDRatio=1.81;context=TTCCCATCCGGTTTTGCGCTGTACGATGTGTTTTAGCGCGG;coverage=54
AL157959.1	kinModCall	modified_base	54112	54112	28	-	.	IPDRatio=1.82;context=CCATTCCCATCCGGTTTTGCGCTGTACGATGTGTTTTAGCG;coverage=55
AL157959.1	kinModCall	modified_base	54143	54143	24	-	.	IPDRatio=2.62;context=TGCTTTGAAAAATGTTTGTTTCCGGATTTTGCCATTCCCAT;coverage=40
AL157959.1	kinModCall	modified_base	54145	54145	20	-	.	IPDRatio=1.77;context=TATGCTTTGAAAAATGTTTGTTTCCGGATTTTGCCATTCCC;coverage=51
AL157959.1	kinModCall	modified_base	54188	54188	26	-	.	IPDRatio=2.49;context=AAAGTTAAGGAATACCAACCTCCGGTTGGTATTTTTTTGTT;coverage=33
AL157959.1	kinModCall	modified_base	54544	54544	22	-	.	IPDRatio=1.52;context=TTCGACTCCGTCATCACCCACCAGGTTTCCTTTCATTGTTG;coverage=66
AL157959.1	kinModCall	modified_base	54545	54545	43	-	.	IPDRatio=1.94;context=GTTCGACTCCGTCATCACCCACCAGGTTTCCTTTCATTGTT;coverage=66
AL157959.1	kinModCall	modified_base	54549	54549	40	-	.	IPDRatio=1.82;context=GGCGGTTCGACTCCGTCATCACCCACCAGGTTTCCTTTCAT;coverage=66
AL157959.1	kinModCall	modified_base	54602	54602	21	-	.	IPDRatio=2.75;context=CGCAAGGGTGATTAGCTCAGTTGGTAGAGCGTCTGCCTTAC;coverage=59
AL157959.1	kinModCall	modified_base	54656	54656	26	-	.	IPDRatio=2.93;context=GAAATAAGGCTTGCGCCATTTCCGGTTATTTGGTTTAATAA;coverage=45
AL157959.1	kinModCall	modified_base	54660	54660	20	-	.	IPDRatio=1.75;context=TGCCGAAATAAGGCTTGCGCCATTTCCGGTTATTTGGTTTA;coverage=42
AL157959.1	kinModCall	modified_base	54694	54694	22	-	.	IPDRatio=1.77;context=TGAAAACTGGAGTTTGCAGGGAATATAAATGAAATGCCGAA;coverage=38
AL157959.1	kinModCall	modified_base	54788	54788	28	-	.	IPDRatio=3.32;context=GCACCGGCCGGATTGAAAACCCGGATGCCTCGTTTACATTG;coverage=49
AL157959.1	kinModCall	modified_base	54789	54789	42	-	.	IPDRatio=2.38;context=CGCACCGGCCGGATTGAAAACCCGGATGCCTCGTTTACATT;coverage=47
AL157959.1	kinModCall	modified_base	54892	54892	25	-	.	IPDRatio=1.95;context=CCGCCACGCCTTTCCTTTGGCTGCAGAAGCATACGCCGTCG;coverage=50
AL157959.1	kinModCall	modified_base	54959	54959	48	-	.	IPDRatio=1.85;context=CCGCGTTGGAGGGACTGTTTGTCGGTAGTGATGATGAGGCA;coverage=90
AL157959.1	kinModCall	modified_base	55006	55006	27	-	.	IPDRatio=1.64;context=TCGGCACGTCTATCAGACGATGGCAAATATCCGCCACAGCC;coverage=91
AL157959.1	kinModCall	modified_base	55026	55026	27	-	.	IPDRatio=1.95;context=TTAGGCAACGGCGCGTCGTATCGGCACGTCTATCAGACGAT;coverage=97
AL157959.1	kinModCall	modified_base	55074	55074	21	-	.	IPDRatio=1.48;context=GTGTCGGACACCAAAGAAACCGGACTCGTGCTGGCAGGCTA;coverage=75
AL157959.1	kinModCall	modified_base	55088	55088	40	-	.	IPDRatio=1.81;context=GTGCGGAAGAAGCCGTGTCGGACACCAAAGAAACCGGACTC;coverage=72
AL157959.1	kinModCall	modified_base	55168	55168	24	-	.	IPDRatio=1.49;context=TGTGCTGTCCATGTATCCCAATATGCCCGTATATGTGCGCG;coverage=65
AL157959.1	kinModCall	modified_base	55225	55225	22	-	.	IPDRatio=1.63;context=GAAAATGGTGGTGGTTACGCTCAACAATATGCACGAAACGC;coverage=105
AL157959.1	kinModCall	modified_base	55230	55230	34	-	.	IPDRatio=1.73;context=CGGGCGAAAATGGTGGTGGTTACGCTCAACAATATGCACGA;coverage=100
AL157959.1	kinModCall	modified_base	55254	55254	22	-	.	IPDRatio=1.53;context=GTATTGGAAGCCGCCGGTCTGGGACGGGCGAAAATGGTGGT;coverage=106
AL157959.1	kinModCall	modified_base	55256	55256	69	-	.	IPDRatio=2.56;context=AAGTATTGGAAGCCGCCGGTCTGGGACGGGCGAAAATGGTG;coverage=107
AL157959.1	kinModCall	modified_base	55258	55258	64	-	.	IPDRatio=2.72;context=GGAAGTATTGGAAGCCGCCGGTCTGGGACGGGCGAAAATGG;coverage=97
AL157959.1	kinModCall	modified_base	55262	55262	50	-	.	IPDRatio=2.03;context=GCAGGGAAGTATTGGAAGCCGCCGGTCTGGGACGGGCGAAA;coverage=107
AL157959.1	kinModCall	modified_base	55305	55305	20	-	.	IPDRatio=1.97;context=GCCAGAAGTGCGGGCGAACCGGTGTCGTTCGGCGATGCGAA;coverage=87
AL157959.1	kinModCall	modified_base	55308	55308	37	-	.	IPDRatio=1.91;context=GTTGCCAGAAGTGCGGGCGAACCGGTGTCGTTCGGCGATGC;coverage=82
AL157959.1	kinModCall	modified_base	55325	55325	118	-	.	IPDRatio=4.90;context=ACATTGCGCGGGTGCAGGTTGCCAGAAGTGCGGGCGAACCG;coverage=87
AL157959.1	kinModCall	modified_base	55329	55329	84	-	.	IPDRatio=2.41;context=TTGGACATTGCGCGGGTGCAGGTTGCCAGAAGTGCGGGCGA;coverage=87
AL157959.1	kinModCall	modified_base	55332	55332	23	-	.	IPDRatio=1.53;context=GACTTGGACATTGCGCGGGTGCAGGTTGCCAGAAGTGCGGG;coverage=87
AL157959.1	kinModCall	modified_base	55385	55385	21	-	.	IPDRatio=1.42;context=GGCAGACGGTCGGACGCGTCCTTGCCCAAGAGGATATTCCG;coverage=83
AL157959.1	kinModCall	modified_base	55628	55628	47	-	.	IPDRatio=7.19;context=GCTTCGTGATGCTGGCCATTGCCGGGCAGCTTGATATGGTT;coverage=28
AL157959.1	kinModCall	modified_base	55708	55708	22	-	.	IPDRatio=1.60;context=TGCCATTGCCTTCAAAATGAAACATTCGGTCGGCGACAGCC;coverage=37
AL157959.1	kinModCall	modified_base	55758	55758	26	-	.	IPDRatio=1.91;context=GTATTGATGCTGTTGGCAATGCTGCTGGTGTTGAAGGCACT;coverage=44
AL157959.1	kinModCall	modified_base	55787	55787	21	-	.	IPDRatio=1.63;context=TTCAGGCATTAATCGGCGGCTGGCGGCAGGTATTGATGCTG;coverage=52
AL157959.1	kinModCall	modified_base	55840	55840	30	-	.	IPDRatio=1.66;context=CCGCGATATCTTGCTCGGCTTTTTCTTTATCACGGTCGGCA;coverage=63
AL157959.1	kinModCall	modified_base	55851	55851	29	-	.	IPDRatio=1.61;context=ATCCGCCCGTTCCGCGATATCTTGCTCGGCTTTTTCTTTAT;coverage=79
AL157959.1	kinModCall	modified_base	55863	55863	26	-	.	IPDRatio=1.55;context=GTCGAAGACGACATCCGCCCGTTCCGCGATATCTTGCTCGG;coverage=83
AL157959.1	kinModCall	modified_base	56018	56018	21	-	.	IPDRatio=1.52;context=TGGTGGCAAAACGCAAATCGTCCGAACTCTTTATGATCAAT;coverage=68
AL157959.1	kinModCall	modified_base	56272	56272	20	-	.	IPDRatio=1.74;context=GTCGTCCACGGCGATTGTGAGCCGGATTTTGTCGGAAAAGA;coverage=49
AL157959.1	kinModCall	modified_base	56300	56300	21	-	.	IPDRatio=1.70;context=CGTTTGCCGTGTCGGGCGCGTTGGCGATGTCGTCCACGGCG;coverage=56
AL157959.1	kinModCall	modified_base	56357	56357	23	-	.	IPDRatio=2.73;context=TTACGATGCTGTCGGTAATGGGCATACTGATGCTTACGGGC;coverage=35
AL157959.1	kinModCall	modified_base	56537	56537	49	-	.	IPDRatio=2.47;context=TGGTGGGCTTTTTGGCGGGGCCCGGTATGCTCAGCCTGATT;coverage=42
AL157959.1	kinModCall	modified_base	56538	56538	77	-	.	IPDRatio=6.91;context=CTGGTGGGCTTTTTGGCGGGGCCCGGTATGCTCAGCCTGAT;coverage=40
AL157959.1	kinModCall	modified_base	56539	56539	26	-	.	IPDRatio=3.04;context=GCTGGTGGGCTTTTTGGCGGGGCCCGGTATGCTCAGCCTGA;coverage=40
AL157959.1	kinModCall	modified_base	56686	56686	25	-	.	IPDRatio=1.64;context=GTTTCAGACGGCATTTTTCTGTATTTTCCTGTTCGGACGGT;coverage=44
AL157959.1	kinModCall	modified_base	56717	56717	21	-	.	IPDRatio=1.64;context=GGTGTTTTGTTATAATACGGCGGCGTATGCCGTTTCAGACG;coverage=49
AL157959.1	kinModCall	modified_base	56736	56736	29	-	.	IPDRatio=1.87;context=CCCGTTTCGGATGGTGCGCGGTGTTTTGTTATAATACGGCG;coverage=48
AL157959.1	kinModCall	modified_base	56737	56737	28	-	.	IPDRatio=2.49;context=GCCCGTTTCGGATGGTGCGCGGTGTTTTGTTATAATACGGC;coverage=49
AL157959.1	kinModCall	modified_base	56839	56839	23	-	.	IPDRatio=2.44;context=TTGGGTTTGGGGAAGCAGGCGGTCTATGGCGGCGGCTGTGG;coverage=51
AL157959.1	kinModCall	modified_base	56879	56879	30	-	.	IPDRatio=2.22;context=GTGCGTAGGGCAGGCAGCCGTCGTAGCCGCATTCGCGGCAT;coverage=55
AL157959.1	kinModCall	modified_base	56990	56990	21	-	.	IPDRatio=1.72;context=GGGTTTTGGCAGGTGCGACAAGGGGTTTGCCGAGCAGGGCG;coverage=43
AL157959.1	kinModCall	modified_base	57031	57031	58	-	.	IPDRatio=3.87;context=GATACAGGCGGTTTCGTCTATCTGGGCGAGTGCTTTGGCTT;coverage=40
AL157959.1	kinModCall	modified_base	57032	57032	26	-	.	IPDRatio=2.04;context=CGATACAGGCGGTTTCGTCTATCTGGGCGAGTGCTTTGGCT;coverage=44
AL157959.1	kinModCall	modified_base	57033	57033	34	-	.	IPDRatio=2.96;context=CCGATACAGGCGGTTTCGTCTATCTGGGCGAGTGCTTTGGC;coverage=47
AL157959.1	kinModCall	modified_base	57035	57035	24	-	.	IPDRatio=2.01;context=AGCCGATACAGGCGGTTTCGTCTATCTGGGCGAGTGCTTTG;coverage=47
AL157959.1	kinModCall	modified_base	57096	57096	22	-	.	IPDRatio=1.60;context=TGCATAAGTTTGCCCGCACCCATAATGGCATCGGCAGGGCA;coverage=49
AL157959.1	kinModCall	modified_base	57123	57123	25	-	.	IPDRatio=1.79;context=CCGGTGCATTCGTCGGCGATGACGGTGTGCATAAGTTTGCC;coverage=46
AL157959.1	kinModCall	modified_base	57144	57144	25	-	.	IPDRatio=2.10;context=GGGGCGACGCAGAGTCCGCAGCCGGTGCATTCGTCGGCGAT;coverage=43
AL157959.1	kinModCall	modified_base	57345	57345	25	-	.	IPDRatio=1.67;context=TTGCGGACGGCGGCTTCGCGTTCGGCAAGCATGGCCTTGCG;coverage=58
AL157959.1	kinModCall	modified_base	57355	57355	27	-	.	IPDRatio=1.85;context=CGGACGCGCGTTGCGGACGGCGGCTTCGCGTTCGGCAAGCA;coverage=56
AL157959.1	kinModCall	modified_base	57389	57389	26	-	.	IPDRatio=1.90;context=TAAACGCCGGTTTTTTCGGTGTGTCGGGTGTTTGCGGACGC;coverage=50
AL157959.1	kinModCall	modified_base	57403	57403	21	-	.	IPDRatio=2.23;context=GAGGTCGGCAGGGTTAAACGCCGGTTTTTTCGGTGTGTCGG;coverage=53
AL157959.1	kinModCall	modified_base	57404	57404	47	-	.	IPDRatio=3.03;context=TGAGGTCGGCAGGGTTAAACGCCGGTTTTTTCGGTGTGTCG;coverage=52
AL157959.1	kinModCall	modified_base	57439	57439	21	-	.	IPDRatio=1.54;context=TTGTTGGGTTTGCGCTTTTGCCATGGCTTTGGCGATGAGGT;coverage=71
AL157959.1	kinModCall	modified_base	57463	57463	26	-	.	IPDRatio=2.35;context=GTTGTCGGCGGCGGCGAGGCGGTCTTGTTGGGTTTGCGCTT;coverage=61
AL157959.1	kinModCall	modified_base	57524	57524	22	-	.	IPDRatio=1.79;context=CGCGGCGCAACTCGGCGCGTTCGCGGGCTTCGGCTATCTGT;coverage=79
AL157959.1	kinModCall	modified_base	57556	57556	31	-	.	IPDRatio=1.75;context=GCTGTCGCTGCCGTATTTCATATCGCGTTGGGCGCGGCGCA;coverage=83
AL157959.1	kinModCall	modified_base	57563	57563	30	-	.	IPDRatio=1.61;context=CTTTTTCGCTGTCGCTGCCGTATTTCATATCGCGTTGGGCG;coverage=85
AL157959.1	kinModCall	modified_base	57572	57572	22	-	.	IPDRatio=1.66;context=GGGCGGCGGCTTTTTCGCTGTCGCTGCCGTATTTCATATCG;coverage=80
AL157959.1	kinModCall	modified_base	57706	57706	29	-	.	IPDRatio=1.89;context=GGCACGGGTGCGGCGGACGGAGAGCTTGATAAAATGCCGTC;coverage=49
AL157959.1	kinModCall	modified_base	57899	57899	23	-	.	IPDRatio=2.36;context=ATCGTAGATGGCGCGCAAAACCTGGCGGCCGATGCGTCCGT;coverage=34
AL157959.1	kinModCall	modified_base	57900	57900	81	-	.	IPDRatio=6.00;context=AATCGTAGATGGCGCGCAAAACCTGGCGGCCGATGCGTCCG;coverage=31
AL157959.1	kinModCall	modified_base	57997	57997	22	-	.	IPDRatio=1.50;context=CGTCCGTGCACGGTGTCGAATTTGGTGAGGTGGGCGTTGGT;coverage=64
AL157959.1	kinModCall	modified_base	58063	58063	22	-	.	IPDRatio=1.59;context=AAGAAGGGGATTTTGTCGCCGTTGACGATGAGGTTGCCGCC;coverage=42
AL157959.1	kinModCall	modified_base	58153	58153	29	-	.	IPDRatio=2.33;context=TTTTCTTTGCTGGTGAACGCGCCGGTGCATTCCATGACCAA;coverage=67
AL157959.1	kinModCall	modified_base	58168	58168	25	-	.	IPDRatio=1.71;context=AGATGAACTTTGGCTTTTTCTTTGCTGGTGAACGCGCCGGT;coverage=64
AL157959.1	kinModCall	modified_base	58190	58190	37	-	.	IPDRatio=2.45;context=GACTTTTTTCGCGCCGCTTTCCAGATGAACTTTGGCTTTTT;coverage=74
AL157959.1	kinModCall	modified_base	58191	58191	108	-	.	IPDRatio=5.51;context=GGACTTTTTTCGCGCCGCTTTCCAGATGAACTTTGGCTTTT;coverage=65
AL157959.1	kinModCall	modified_base	58194	58194	70	-	.	IPDRatio=2.21;context=TGAGGACTTTTTTCGCGCCGCTTTCCAGATGAACTTTGGCT;coverage=69
AL157959.1	kinModCall	modified_base	58195	58195	53	-	.	IPDRatio=2.41;context=ATGAGGACTTTTTTCGCGCCGCTTTCCAGATGAACTTTGGC;coverage=68
AL157959.1	kinModCall	modified_base	58227	58227	64	-	.	IPDRatio=3.18;context=TTGCATCGACATCGTCGCCGCCCGGTGCGGAAATGAGGACT;coverage=65
AL157959.1	kinModCall	modified_base	58231	58231	25	-	.	IPDRatio=1.62;context=ACGGTTGCATCGACATCGTCGCCGCCCGGTGCGGAAATGAG;coverage=64
AL157959.1	kinModCall	modified_base	58246	58246	20	-	.	IPDRatio=1.81;context=TTCACGCCGTACACGACGGTTGCATCGACATCGTCGCCGCC;coverage=64
AL157959.1	kinModCall	modified_base	58417	58417	22	-	.	IPDRatio=1.85;context=TTGTGGCGCACGTCGGTAACGGTTTGGTCGTTGGTCAGCGC;coverage=82
AL157959.1	kinModCall	modified_base	58475	58475	21	-	.	IPDRatio=1.59;context=CGCGCCAGTTTTGGTCGGAATCATGTTTTCCACGCCGCTGC;coverage=84
AL157959.1	kinModCall	modified_base	58559	58559	23	-	.	IPDRatio=1.66;context=TGATACGTTGACGGTCGGCACGCGGATGGCAAGCCCGTCGA;coverage=52
AL157959.1	kinModCall	modified_base	58587	58587	26	-	.	IPDRatio=1.71;context=GCGCGGCTTGGAAGTTCAAATCTACCAATGATACGTTGACG;coverage=65
AL157959.1	kinModCall	modified_base	58762	58762	20	-	.	IPDRatio=1.65;context=ATCATGTTGCCGTCAACGACTTTGGTCAGTGTTGCGTCGAA;coverage=38
AL157959.1	kinModCall	modified_base	58786	58786	21	-	.	IPDRatio=1.69;context=TTGTCATACCATGCGAAGACTTTAATCATGTTGCCGTCAAC;coverage=31
AL157959.1	kinModCall	modified_base	58893	58893	24	-	.	IPDRatio=1.78;context=TCAGACGGCATTTTGTTTGACGGTTTATTGCTTATTTGAGC;coverage=31
AL157959.1	kinModCall	modified_base	58936	58936	38	-	.	IPDRatio=3.70;context=TGAAAAATGAAAAATGCCGTCTGGAACTTGAAAACATCGGG;coverage=35
AL157959.1	kinModCall	modified_base	58938	58938	47	-	.	IPDRatio=3.64;context=GGTGAAAAATGAAAAATGCCGTCTGGAACTTGAAAACATCG;coverage=35
AL157959.1	kinModCall	modified_base	58973	58973	29	-	.	IPDRatio=1.90;context=TAAAATTGGAAATGACGACAGCCGGGTAAAATCACGGTGAA;coverage=49
AL157959.1	kinModCall	modified_base	59019	59019	22	-	.	IPDRatio=1.99;context=TGTCTGCGGCTTCGTCGCCTTGTCCTGATTTAAATTTAATC;coverage=61
AL157959.1	kinModCall	modified_base	59098	59098	21	-	.	IPDRatio=1.67;context=CAGGTTCAAATATGGTGGATTATAGTGGATTAAATTTAAAC;coverage=63
AL157959.1	kinModCall	modified_base	59236	59236	24	-	.	IPDRatio=1.78;context=GCCGTTTCGGTTCGGAGCTGCTGCCGTTTGCGGATTTTGCC;coverage=79
AL157959.1	kinModCall	modified_base	59295	59295	20	-	.	IPDRatio=1.54;context=GTTTTTGGCGGATTTGGGTGTAGAACTGATAGACTGCCAGC;coverage=86
AL157959.1	kinModCall	modified_base	59354	59354	32	-	.	IPDRatio=1.75;context=GAATCGATGTTCGCATTACAACCGGATGCGTCGAAAATCGC;coverage=75
AL157959.1	kinModCall	modified_base	59435	59435	31	-	.	IPDRatio=1.70;context=TGCCATTATCCCGATGAAAACGGTAAAACGAGGTTGGCGGG;coverage=72
AL157959.1	kinModCall	modified_base	59455	59455	29	-	.	IPDRatio=2.33;context=GGTACGCGCATTCTTTCGAGTGCCATTATCCCGATGAAAAC;coverage=65
AL157959.1	kinModCall	modified_base	59471	59471	23	-	.	IPDRatio=1.59;context=AAGCTACACGAAATGGGGTACGCGCATTCTTTCGAGTGCCA;coverage=68
AL157959.1	kinModCall	modified_base	59560	59560	21	-	.	IPDRatio=1.63;context=TTGCGGAAGTGGTCGCGCATTGTGCGGCAGCGGCGCGCCCG;coverage=73
AL157959.1	kinModCall	modified_base	59593	59593	29	-	.	IPDRatio=1.71;context=ACGGCAGCTATCGGGTTGCAGTCAACGGCTGTTTTGCGGAA;coverage=80
AL157959.1	kinModCall	modified_base	59702	59702	28	-	.	IPDRatio=1.80;context=CCTTGGTTTTTGCGGGACGGTTGGTTTTTTTGGTATGCGGT;coverage=64
AL157959.1	kinModCall	modified_base	59708	59708	27	-	.	IPDRatio=2.27;context=GTGTTTCCTTGGTTTTTGCGGGACGGTTGGTTTTTTTGGTA;coverage=51
AL157959.1	kinModCall	modified_base	59727	59727	21	-	.	IPDRatio=1.57;context=CGAGGCGTATCAGAACGGCGTGTTTCCTTGGTTTTTGCGGG;coverage=60
AL157959.1	kinModCall	modified_base	59779	59779	26	-	.	IPDRatio=3.19;context=GGTGCGACGGGCTGGTCGGCGTGAGCGGCGATTTGGATGCG;coverage=59
AL157959.1	kinModCall	modified_base	59801	59801	22	-	.	IPDRatio=1.89;context=GATCCTGCCTATGCTTTGGCCTGGTGCGACGGGCTGGTCGG;coverage=63
AL157959.1	kinModCall	modified_base	59802	59802	32	-	.	IPDRatio=2.05;context=CGATCCTGCCTATGCTTTGGCCTGGTGCGACGGGCTGGTCG;coverage=64
AL157959.1	kinModCall	modified_base	59803	59803	108	-	.	IPDRatio=5.70;context=CCGATCCTGCCTATGCTTTGGCCTGGTGCGACGGGCTGGTC;coverage=61
AL157959.1	kinModCall	modified_base	59804	59804	35	-	.	IPDRatio=4.44;context=CCCGATCCTGCCTATGCTTTGGCCTGGTGCGACGGGCTGGT;coverage=63
AL157959.1	kinModCall	modified_base	59888	59888	24	-	.	IPDRatio=1.62;context=GGCATTCATGATTTTGGATGCCGTCTGTGTTTTTGGAGAAC;coverage=77
AL157959.1	kinModCall	modified_base	59931	59931	68	-	.	IPDRatio=3.32;context=GGCCAAGGGCAAACGTTAAATCCGGACGGTTTGTTGTTCAG;coverage=81
AL157959.1	kinModCall	modified_base	60087	60087	21	-	.	IPDRatio=1.73;context=CGACCACCACGACCATATCGTCTGCGTGAAGTGCGGCGAGG;coverage=38
AL157959.1	kinModCall	modified_base	60128	60128	27	-	.	IPDRatio=2.32;context=CATTTTGAAACGGGCAAGGCGGTTTATGAGTTGGACAAGGG;coverage=71
AL157959.1	kinModCall	modified_base	60198	60198	21	-	.	IPDRatio=1.62;context=GGAAATCGGTGTGGCGACGATTTACCGCGTGCTGACGCAAT;coverage=70
AL157959.1	kinModCall	modified_base	60209	60209	24	-	.	IPDRatio=2.27;context=GAAGAGGGTGTGGAAATCGGTGTGGCGACGATTTACCGCGT;coverage=69
AL157959.1	kinModCall	modified_base	60210	60210	33	-	.	IPDRatio=1.87;context=GGAAGAGGGTGTGGAAATCGGTGTGGCGACGATTTACCGCG;coverage=67
AL157959.1	kinModCall	modified_base	60211	60211	28	-	.	IPDRatio=2.75;context=TGGAAGAGGGTGTGGAAATCGGTGTGGCGACGATTTACCGC;coverage=73
AL157959.1	kinModCall	modified_base	60239	60239	20	-	.	IPDRatio=1.44;context=AGTGCGGAAGATGTGTACCGCATTTTGTTGGAAGAGGGTGT;coverage=79
AL157959.1	kinModCall	modified_base	60355	60355	20	-	.	IPDRatio=1.39;context=TGAATATTATGGAAAAATTCAACAATATTGCACAACTGAAA;coverage=58
AL157959.1	kinModCall	modified_base	60399	60399	21	-	.	IPDRatio=1.60;context=GGCCGAAATTGCGTATTATAACGTCTATTGTTTTACAGGGG;coverage=56
AL157959.1	kinModCall	modified_base	60471	60471	47	-	.	IPDRatio=3.77;context=GCCCTGTCCGCGCATCGGCCGCCGGTGCGGTTTTACTATTG;coverage=53
AL157959.1	kinModCall	modified_base	60607	60607	27	-	.	IPDRatio=1.72;context=GCCGAGGAGGGCGGAAAGGGCGAGGATGAGGGTTTTGTTCA;coverage=71
AL157959.1	kinModCall	modified_base	40502	40502	45	+	.	IPDRatio=2.41;context=GCCGCCCGCGATATTATCCGTTTCCCCGGTTTTGTGAACAA;coverage=45
AL157959.1	kinModCall	modified_base	40506	40506	35	+	.	IPDRatio=2.93;context=CCCGCGATATTATCCGTTTCCCCGGTTTTGTGAACAATGTT;coverage=43
AL157959.1	kinModCall	modified_base	40644	40644	51	+	.	IPDRatio=4.00;context=CAGTGATTACGACGGATGTCCCCGGATGCAGGGAAACGGTC;coverage=45
AL157959.1	kinModCall	modified_base	40875	40875	20	+	.	IPDRatio=1.44;context=GGCTGCCCGCTTTTGAGTTTCGGTCATTTCTGATAAACCCC;coverage=84
AL157959.1	kinModCall	modified_base	41009	41009	23	+	.	IPDRatio=2.33;context=GTTTCTAGATTCCCACTTTCGTGGGAATGACGGCGGAGGGT;coverage=74
AL157959.1	kinModCall	modified_base	41067	41067	23	+	.	IPDRatio=1.68;context=ATTCCCGCCATCTAAAATCTCGTTATCCATACAAGAACCGA;coverage=56
AL157959.1	kinModCall	modified_base	41093	41093	21	+	.	IPDRatio=1.66;context=CCATACAAGAACCGAAAATCTTGCCATTCTCACAAAAACAG;coverage=54
AL157959.1	kinModCall	modified_base	41181	41181	40	+	.	IPDRatio=2.30;context=TCGTCATTCTCGCGAAAGCGGGAATCCAGGTTCGTTGAGTT;coverage=64
AL157959.1	kinModCall	modified_base	41185	41185	70	+	.	IPDRatio=3.68;context=CATTCTCGCGAAAGCGGGAATCCAGGTTCGTTGAGTTTCGG;coverage=61
AL157959.1	kinModCall	modified_base	41186	41186	108	+	.	IPDRatio=4.56;context=ATTCTCGCGAAAGCGGGAATCCAGGTTCGTTGAGTTTCGGT;coverage=62
AL157959.1	kinModCall	modified_base	41189	41189	27	+	.	IPDRatio=1.77;context=CTCGCGAAAGCGGGAATCCAGGTTCGTTGAGTTTCGGTCAT;coverage=61
AL157959.1	kinModCall	modified_base	41233	41233	29	+	.	IPDRatio=1.86;context=CGATAAATTCTTGCAACTTTGCGTTTCTAGATTCCCACTTT;coverage=77
AL157959.1	kinModCall	modified_base	41263	41263	36	+	.	IPDRatio=1.79;context=ATTCCCACTTTCGTGGGAATGACGGTAAAGATTGAGACCTT;coverage=76
AL157959.1	kinModCall	modified_base	41347	41347	23	+	.	IPDRatio=1.66;context=TCAAAATGCAAAACTTTTCTGATTTCTCCTACTTTTTGCTC;coverage=69
AL157959.1	kinModCall	modified_base	41428	41428	26	+	.	IPDRatio=1.58;context=CATTTTTATGCGTCAAATTTCGTTAACAGATTATTTTTGCA;coverage=83
AL157959.1	kinModCall	modified_base	41498	41498	25	+	.	IPDRatio=1.56;context=ATTCCCGCCATCTAAAATCTCGTTATCCATACAAGAACCGA;coverage=102
AL157959.1	kinModCall	modified_base	41524	41524	23	+	.	IPDRatio=1.65;context=CCATACAAGAACCGAAAATCTTGCCATTCTCACAAAAACAG;coverage=84
AL157959.1	kinModCall	modified_base	41533	41533	21	+	.	IPDRatio=1.60;context=AACCGAAAATCTTGCCATTCTCACAAAAACAGAAATTCAAA;coverage=77
AL157959.1	kinModCall	modified_base	41611	41611	28	+	.	IPDRatio=2.33;context=CCCGTCATTCCCGCGAAAGCGGGAATCCAGGTTCGTTGAGT;coverage=77
AL157959.1	kinModCall	modified_base	41612	41612	62	+	.	IPDRatio=2.50;context=CCGTCATTCCCGCGAAAGCGGGAATCCAGGTTCGTTGAGTT;coverage=78
AL157959.1	kinModCall	modified_base	41616	41616	72	+	.	IPDRatio=3.74;context=CATTCCCGCGAAAGCGGGAATCCAGGTTCGTTGAGTTTCGG;coverage=69
AL157959.1	kinModCall	modified_base	41617	41617	93	+	.	IPDRatio=4.38;context=ATTCCCGCGAAAGCGGGAATCCAGGTTCGTTGAGTTTCGGT;coverage=74
AL157959.1	kinModCall	modified_base	41618	41618	30	+	.	IPDRatio=2.12;context=TTCCCGCGAAAGCGGGAATCCAGGTTCGTTGAGTTTCGGTC;coverage=74
AL157959.1	kinModCall	modified_base	41628	41628	25	+	.	IPDRatio=1.68;context=AGCGGGAATCCAGGTTCGTTGAGTTTCGGTCATTTCCGATA;coverage=71
AL157959.1	kinModCall	modified_base	41873	41873	27	+	.	IPDRatio=1.77;context=GGTGCGGCGAGAAACCTCCATGCCGCGGAAAGCCAGCAGGT;coverage=57
AL157959.1	kinModCall	modified_base	41899	41899	27	+	.	IPDRatio=1.70;context=GGAAAGCCAGCAGGTTGGCGAGCGCCTCGTCAGAATACGGC;coverage=67
AL157959.1	kinModCall	modified_base	41985	41985	22	+	.	IPDRatio=1.83;context=GAAGCAATGAGGTCGAGTGCGGCTTCGAGTGTGCCGCTGTC;coverage=73
AL157959.1	kinModCall	modified_base	41988	41988	21	+	.	IPDRatio=1.57;context=GCAATGAGGTCGAGTGCGGCTTCGAGTGTGCCGCTGTCGGT;coverage=73
AL157959.1	kinModCall	modified_base	42066	42066	29	+	.	IPDRatio=1.81;context=CTGCGGTTGCCGTCAATGCTGTCGAGGGCGTTTCGGACGAT;coverage=68
AL157959.1	kinModCall	modified_base	42124	42124	23	+	.	IPDRatio=1.55;context=TGGCAGCACATTCGCCCGATCTTTCTATCTGCAGTATCAGC;coverage=61
AL157959.1	kinModCall	modified_base	42208	42208	26	+	.	IPDRatio=1.57;context=TTTTCAATGCGGTCAGGGCTTGTTTCAGCATTGCTTCATCC;coverage=68
AL157959.1	kinModCall	modified_base	42222	42222	20	+	.	IPDRatio=1.37;context=AGGGCTTGTTTCAGCATTGCTTCATCCAACATCCACTCCAA;coverage=80
AL157959.1	kinModCall	modified_base	42308	42308	21	+	.	IPDRatio=1.52;context=TTGCTCGTCAAGGAAATCGATGAGGATGTGGACACAGGCGG;coverage=79
AL157959.1	kinModCall	modified_base	42389	42389	36	+	.	IPDRatio=2.28;context=CAGGTATTGCTTGAAATCCTGCTCGCCGGCGATGTTGGACA;coverage=71
[truncated: 74,452 more rows]
