# Supplementary material for: DNA Methylation Assessed by SMRT Sequencing Is Linked to Mutations in Neisseria meningitidis Isolates
Source: PLoS One. 2015 Dec 11;10(12):e0144612. doi: 10.1371/journal.pone.0144612 (PMC4676702; doi:10.1371/journal.pone.0144612)
Supplement: S3 Text — (GFF) [file pone.0144612.s005.gff]

6714_1_1_1_1_cov_34	kinModCall	modified_base	41	41	30	-	.	IPDRatio=1.85;context=TGATTATTTGAGACCTTTGCAATAACATAGGTTACTAAAAT;coverage=47
6714_1_1_1_1_cov_34	kinModCall	modified_base	105	105	42	-	.	IPDRatio=1.85;context=GCAAGCATCTGAAAACAGATTTTTCCCGTGTTGTTTTAATC;coverage=70
6714_1_1_1_1_cov_34	kinModCall	modified_base	154	154	107	-	.	IPDRatio=5.51;context=TTTGAGGACGGTTTTGTCGTTCCGGACAATAATCCGAACAA;coverage=73
6714_1_1_1_1_cov_34	kinModCall	modified_base	156	156	22	-	.	IPDRatio=2.06;context=ATTTTGAGGACGGTTTTGTCGTTCCGGACAATAATCCGAAC;coverage=76
6714_1_1_1_1_cov_34	kinModCall	modified_base	266	266	34	-	.	IPDRatio=1.74;context=TGAATGAAAACTTTTTTTGCATACACAAAGAAAAAATTTTT;coverage=62
6714_1_1_1_1_cov_34	kinModCall	modified_base	294	294	21	-	.	IPDRatio=1.58;context=GTAAACGTTTGCGTTAGATATGGGTACTTGAATGAAAACTT;coverage=56
6714_1_1_1_1_cov_34	kinModCall	modified_base	343	343	24	-	.	IPDRatio=1.91;context=AGAATCGGCAGGCAGAAATCGCCGAGTCAGATTATTGACGG;coverage=42
6714_1_1_1_1_cov_34	kinModCall	modified_base	424	424	20	-	.	IPDRatio=1.83;context=AACCGCGCAGGCAAACGCGCGTGTCGGACGGAGAGGGAAGT;coverage=47
6714_1_1_1_1_cov_34	kinModCall	modified_base	461	461	20	-	.	IPDRatio=1.55;context=TCAGGCTTTGCAAACGCCTTTGGTCTCGACTTCGTGCAACC;coverage=50
6714_1_1_1_1_cov_34	kinModCall	modified_base	655	655	21	-	.	IPDRatio=1.53;context=AATCAATTTGAGCAATTGCAGCCTTTACTTCAAATGCCGTC;coverage=67
6714_1_1_1_1_cov_34	kinModCall	modified_base	783	783	39	-	.	IPDRatio=1.84;context=GCGGTTTGGTCGCTTATCCGACCGAATCTTGTTATGGCTTG;coverage=73
6714_1_1_1_1_cov_34	kinModCall	modified_base	820	820	23	-	.	IPDRatio=1.68;context=TCAGCGCAACGTAAGTTAAGCGTTTATTTGAAAAAAGGCGG;coverage=63
6714_1_1_1_1_cov_34	kinModCall	modified_base	873	873	35	-	.	IPDRatio=1.82;context=ATGTGCTTCAGACGGTATTTTATATTATGTTATTTCCGAGA;coverage=72
6714_1_1_1_1_cov_34	kinModCall	modified_base	874	874	31	-	.	IPDRatio=1.68;context=GATGTGCTTCAGACGGTATTTTATATTATGTTATTTCCGAG;coverage=73
6714_1_1_1_1_cov_34	kinModCall	modified_base	970	970	21	-	.	IPDRatio=1.48;context=AGTTTCGACGGGATGCAATACCGTAAAGACATTGCCGATAA;coverage=81
6714_1_1_1_1_cov_34	kinModCall	modified_base	27	27	22	+	.	IPDRatio=1.67;context=AGATTGAGCATAAAATTTTAGTAACCTATGTTATTGCAAAG;coverage=29
6714_1_1_1_1_cov_34	kinModCall	modified_base	80	80	27	+	.	IPDRatio=1.55;context=CATCTTCGGCGTTTTCATTTTTATGGATTAAAACAACACGG;coverage=67
6714_1_1_1_1_cov_34	kinModCall	modified_base	149	149	25	+	.	IPDRatio=1.94;context=CTTGATTGTTCGGATTATTGTCCGGAACGACAAAACCGTCC;coverage=72
6714_1_1_1_1_cov_34	kinModCall	modified_base	204	204	22	+	.	IPDRatio=1.44;context=GACGTTGCGTCCTTCTACCTTTATCTCTGTGCAATAACAAT;coverage=83
6714_1_1_1_1_cov_34	kinModCall	modified_base	288	288	23	+	.	IPDRatio=1.62;context=CAAAAAAAGTTTTCATTCAAGTACCCATATCTAACGCAAAC;coverage=52
6714_1_1_1_1_cov_34	kinModCall	modified_base	290	290	22	+	.	IPDRatio=1.52;context=AAAAAAGTTTTCATTCAAGTACCCATATCTAACGCAAACGT;coverage=57
6714_1_1_1_1_cov_34	kinModCall	modified_base	396	396	21	+	.	IPDRatio=1.81;context=CCACACATCGCGTCCGAATTGCCTTCTGACTTCCCTCTCCG;coverage=37
6714_1_1_1_1_cov_34	kinModCall	modified_base	473	473	28	+	.	IPDRatio=1.66;context=TCGAGACCAAAGGCGTTTGCAAAGCCTGACACAAGCGGCGC;coverage=49
6714_1_1_1_1_cov_34	kinModCall	modified_base	607	607	20	+	.	IPDRatio=1.48;context=GTTTTAGGGGCGGGCCATTCTTTTCTAAGCATATCCTGCAG;coverage=59
6714_1_1_1_1_cov_34	kinModCall	modified_base	623	623	20	+	.	IPDRatio=1.66;context=ATTCTTTTCTAAGCATATCCTGCAGATTTTCAGACGGCATT;coverage=68
6714_1_1_1_1_cov_34	kinModCall	modified_base	646	646	25	+	.	IPDRatio=1.62;context=AGATTTTCAGACGGCATTTGAAGTAAAGGCTGCAATTGCTC;coverage=67
6714_1_1_1_1_cov_34	kinModCall	modified_base	688	688	54	+	.	IPDRatio=1.94;context=AATTGATTCCCGATGACAATCATACCCTTGTGTTGCGGTCT;coverage=79
6714_1_1_1_1_cov_34	kinModCall	modified_base	722	722	21	+	.	IPDRatio=1.45;context=GCGGTCTTTTTTTCAAATGCGCCAACTTACCGAGTGCTTTG;coverage=76
6714_1_1_1_1_cov_34	kinModCall	modified_base	759	759	124	+	.	IPDRatio=4.76;context=TTTGGCTAATGTCGGAAGACACCCCAAGCCATAACAAGATT;coverage=77
6714_1_1_1_1_cov_34	kinModCall	modified_base	1016	1016	28	-	.	IPDRatio=1.56;context=TGTGGCGCAAGCGAAAGCTAAGGCATATGGCGCGTTGGAAA;coverage=68
6714_1_1_1_1_cov_34	kinModCall	modified_base	1154	1154	42	-	.	IPDRatio=3.98;context=AAAAGGCGATGTTATTTCCGGTCTGGATGCTGCCAACCAAG;coverage=38
6714_1_1_1_1_cov_34	kinModCall	modified_base	1156	1156	30	-	.	IPDRatio=2.00;context=AAAAAAGGCGATGTTATTTCCGGTCTGGATGCTGCCAACCA;coverage=42
6714_1_1_1_1_cov_34	kinModCall	modified_base	1158	1158	39	-	.	IPDRatio=3.95;context=CCAAAAAAGGCGATGTTATTTCCGGTCTGGATGCTGCCAAC;coverage=37
6714_1_1_1_1_cov_34	kinModCall	modified_base	1217	1217	31	-	.	IPDRatio=2.07;context=ATGGAGCCCGCAAACTGCCGTGGGCGTGGTACTGGCGGCGC;coverage=34
6714_1_1_1_1_cov_34	kinModCall	modified_base	1306	1306	21	-	.	IPDRatio=1.65;context=ACCCAGCCGATTATGAGCCGACTGAACAGCGACTTATCGGA;coverage=42
6714_1_1_1_1_cov_34	kinModCall	modified_base	1404	1404	21	-	.	IPDRatio=1.79;context=GGCATGAGTTCACCGGTTTCCTGTACGCAGGTTTGATGATT;coverage=41
6714_1_1_1_1_cov_34	kinModCall	modified_base	1540	1540	21	-	.	IPDRatio=1.62;context=CTTTTAGACGGCGACAAAGGTCTGAATACGGGCGGTATGGG;coverage=52
6714_1_1_1_1_cov_34	kinModCall	modified_base	1597	1597	26	-	.	IPDRatio=1.84;context=GTCATGGTTGATGGCAATAATGTACTGCCTATGGCAACCAG;coverage=64
6714_1_1_1_1_cov_34	kinModCall	modified_base	1600	1600	28	-	.	IPDRatio=1.80;context=ATCGTCATGGTTGATGGCAATAATGTACTGCCTATGGCAAC;coverage=64
6714_1_1_1_1_cov_34	kinModCall	modified_base	1606	1606	26	-	.	IPDRatio=1.88;context=AGTTTTATCGTCATGGTTGATGGCAATAATGTACTGCCTAT;coverage=63
6714_1_1_1_1_cov_34	kinModCall	modified_base	1621	1621	22	-	.	IPDRatio=1.64;context=CAAGGCGAAGAAGCGAGTTTTATCGTCATGGTTGATGGCAA;coverage=54
6714_1_1_1_1_cov_34	kinModCall	modified_base	1623	1623	21	-	.	IPDRatio=1.91;context=TGCAAGGCGAAGAAGCGAGTTTTATCGTCATGGTTGATGGC;coverage=64
6714_1_1_1_1_cov_34	kinModCall	modified_base	1674	1674	35	-	.	IPDRatio=2.78;context=TGGACAACAAAATGGGCAATGCCGGCGCGCGTGTTGTGATT;coverage=73
6714_1_1_1_1_cov_34	kinModCall	modified_base	1696	1696	27	-	.	IPDRatio=1.65;context=GCTGCGATTGATGATATGCTGCTGGACAACAAAATGGGCAA;coverage=76
6714_1_1_1_1_cov_34	kinModCall	modified_base	1708	1708	26	-	.	IPDRatio=2.06;context=GATGAAGCGCATGCTGCGATTGATGATATGCTGCTGGACAA;coverage=68
6714_1_1_1_1_cov_34	kinModCall	modified_base	1751	1751	23	-	.	IPDRatio=1.60;context=TGGTTTGGCGGCAGGTAAAGGCGTGATTGTGGCGATGACTT;coverage=76
6714_1_1_1_1_cov_34	kinModCall	modified_base	1077	1077	20	+	.	IPDRatio=1.72;context=ACACAATACGCGTCCGCCGTTGGTCAATACGTCACCTTTCT;coverage=51
6714_1_1_1_1_cov_34	kinModCall	modified_base	1093	1093	21	+	.	IPDRatio=2.12;context=CCGTTGGTCAATACGTCACCTTTCTCGTTTGCCGTTGTACC;coverage=60
6714_1_1_1_1_cov_34	kinModCall	modified_base	1148	1148	42	+	.	IPDRatio=2.24;context=TGCCTACTTGGTTGGCAGCATCCAGACCGGAAATAACATCG;coverage=44
6714_1_1_1_1_cov_34	kinModCall	modified_base	1149	1149	72	+	.	IPDRatio=4.08;context=GCCTACTTGGTTGGCAGCATCCAGACCGGAAATAACATCGC;coverage=44
6714_1_1_1_1_cov_34	kinModCall	modified_base	1432	1432	22	+	.	IPDRatio=1.79;context=GTGAACTCATGCCCCTCCGCTTTCATCCCTGCTACGGTCGG;coverage=47
6714_1_1_1_1_cov_34	kinModCall	modified_base	1461	1461	28	+	.	IPDRatio=1.72;context=TGCTACGGTCGGCAAAATAATTTCATTCATCGCGCGTTCGT;coverage=57
6714_1_1_1_1_cov_34	kinModCall	modified_base	1522	1522	31	+	.	IPDRatio=1.93;context=GGCGCAGGGCTGTACGCACCCATACCGCCCGTATTCAGACC;coverage=52
6714_1_1_1_1_cov_34	kinModCall	modified_base	1594	1594	20	+	.	IPDRatio=1.61;context=TGGCTGGTTGCCATAGGCAGTACATTATTGCCATCAACCAT;coverage=58
6714_1_1_1_1_cov_34	kinModCall	modified_base	1669	1669	49	+	.	IPDRatio=3.21;context=TCTTCAATCACAACACGCGCGCCGGCATTGCCCATTTTGTT;coverage=79
6714_1_1_1_1_cov_34	kinModCall	modified_base	1724	1724	29	+	.	IPDRatio=1.76;context=CATCAATCGCAGCATGCGCTTCATCCAAAGTCATCGCCACA;coverage=78
6714_1_1_1_1_cov_34	kinModCall	modified_base	1777	1777	27	+	.	IPDRatio=1.53;context=CCTGCCGCCAAACCATCGGCTTTGATAACGATAGGCGCACC;coverage=84
6714_1_1_1_1_cov_34	kinModCall	modified_base	1779	1779	26	+	.	IPDRatio=1.76;context=TGCCGCCAAACCATCGGCTTTGATAACGATAGGCGCACCTT;coverage=78
6714_1_1_1_1_cov_34	kinModCall	modified_base	1808	1808	20	+	.	IPDRatio=1.45;context=TAGGCGCACCTTTCTGATTGACGTAATCATGTGCGGCATCG;coverage=84
6714_1_1_1_1_cov_34	kinModCall	modified_base	1919	1919	24	+	.	IPDRatio=1.76;context=TGGAACTTTCCAACTGCGCCGCATATTGTGTCGGACCGAAT;coverage=43
6714_1_1_1_1_cov_34	kinModCall	modified_base	1975	1975	88	+	.	IPDRatio=3.15;context=GCACGGAAATCATCCACAACACCTGCCGCCAAAGGCGCTTC;coverage=63
6714_1_1_1_1_cov_34	kinModCall	modified_base	2018	2018	27	-	.	IPDRatio=1.92;context=ATTCTGTCGTAAAGAAAATATTGTTTTTACCGTCGTCGGCC;coverage=69
6714_1_1_1_1_cov_34	kinModCall	modified_base	2025	2025	24	-	.	IPDRatio=1.64;context=TGATTGAATTCTGTCGTAAAGAAAATATTGTTTTTACCGTC;coverage=67
6714_1_1_1_1_cov_34	kinModCall	modified_base	2058	2058	24	-	.	IPDRatio=1.94;context=TGCAAAACATCGACTTGACTGCGCATCAGGATTTGATTGAA;coverage=58
6714_1_1_1_1_cov_34	kinModCall	modified_base	2100	2100	22	-	.	IPDRatio=2.06;context=TTGTTGCGCCTGGTAATGCCGGTACAGCGATTGAACCCAAG;coverage=67
6714_1_1_1_1_cov_34	kinModCall	modified_base	2102	2102	28	-	.	IPDRatio=2.54;context=ATTTGTTGCGCCTGGTAATGCCGGTACAGCGATTGAACCCA;coverage=67
6714_1_1_1_1_cov_34	kinModCall	modified_base	2112	2112	85	-	.	IPDRatio=2.87;context=TGGAAACAGTATTTGTTGCGCCTGGTAATGCCGGTACAGCG;coverage=69
6714_1_1_1_1_cov_34	kinModCall	modified_base	2113	2113	111	-	.	IPDRatio=7.29;context=GTGGAAACAGTATTTGTTGCGCCTGGTAATGCCGGTACAGC;coverage=67
6714_1_1_1_1_cov_34	kinModCall	modified_base	2140	2140	20	-	.	IPDRatio=1.55;context=GCTTGGAAATTGGCGCAGTCGCCTAAAGTGGAAACAGTATT;coverage=69
6714_1_1_1_1_cov_34	kinModCall	modified_base	2235	2235	26	-	.	IPDRatio=1.99;context=CCCTTTGTATCGAGTTTTCGTTAAAAGTATATATTTGTCAA;coverage=60
6714_1_1_1_1_cov_34	kinModCall	modified_base	2407	2407	129	-	.	IPDRatio=5.04;context=CAGTTGCGGTAGTAAATGACACCATTCGCGGTATTTGCTTT;coverage=67
6714_1_1_1_1_cov_34	kinModCall	modified_base	2537	2537	25	-	.	IPDRatio=1.72;context=CTTCCGTACTCAAATCCAGTTCTACCCCGTCTTCAATAGCC;coverage=44
6714_1_1_1_1_cov_34	kinModCall	modified_base	2577	2577	23	-	.	IPDRatio=1.58;context=GCGTTCCATAGCGCATCTTCACTCATAATGCTGTATTCGCC;coverage=44
6714_1_1_1_1_cov_34	kinModCall	modified_base	2712	2712	33	-	.	IPDRatio=2.26;context=GAAAGGTCGTCTGAAATGCTTTGTGATGGTATTTCAGACGA;coverage=50
6714_1_1_1_1_cov_34	kinModCall	modified_base	2759	2759	28	-	.	IPDRatio=1.70;context=GAAGAATACTCGGCAGATTGAAGTAAATACGGAAAAGCCTT;coverage=50
6714_1_1_1_1_cov_34	kinModCall	modified_base	2800	2800	22	-	.	IPDRatio=1.88;context=AGTTTGTCGTTGGTAAATTATGAGGCCTGTGTTGCGGCTTG;coverage=41
6714_1_1_1_1_cov_34	kinModCall	modified_base	2883	2883	29	-	.	IPDRatio=1.72;context=TGAATGAAGCGATACGCATTGCCAAACAATATCAGGCGGAT;coverage=62
6714_1_1_1_1_cov_34	kinModCall	modified_base	2917	2917	30	-	.	IPDRatio=2.33;context=AAAACTGTTTGGCTGAAATGTGAATATCCGTTTTTGAATGA;coverage=63
6714_1_1_1_1_cov_34	kinModCall	modified_base	2107	2107	68	+	.	IPDRatio=2.95;context=TCAATCGCTGTACCGGCATTACCAGGCGCAACAAATACTGT;coverage=66
6714_1_1_1_1_cov_34	kinModCall	modified_base	2109	2109	27	+	.	IPDRatio=1.70;context=AATCGCTGTACCGGCATTACCAGGCGCAACAAATACTGTTT;coverage=67
6714_1_1_1_1_cov_34	kinModCall	modified_base	2488	2488	22	+	.	IPDRatio=1.61;context=TTCGCGACATGGACAATTTCTATACCCACGAGTATCAGGCG;coverage=51
6714_1_1_1_1_cov_34	kinModCall	modified_base	2730	2730	26	+	.	IPDRatio=1.89;context=CAAAGCATTTCAGACGACCTTTCATTCAAAAGGCTTTTCCG;coverage=49
6714_1_1_1_1_cov_34	kinModCall	modified_base	3015	3015	33	-	.	IPDRatio=2.58;context=GTGGTACTTTGTTAGGTGTTCCAGGTCTGATACATGCGTAC;coverage=38
6714_1_1_1_1_cov_34	kinModCall	modified_base	3016	3016	66	-	.	IPDRatio=6.38;context=GGTGGTACTTTGTTAGGTGTTCCAGGTCTGATACATGCGTA;coverage=35
6714_1_1_1_1_cov_34	kinModCall	modified_base	3085	3085	22	-	.	IPDRatio=1.91;context=CGACCAATTTTGGGACAGATTGATTCGGTGGGTATTACCGA;coverage=35
6714_1_1_1_1_cov_34	kinModCall	modified_base	3183	3183	24	-	.	IPDRatio=2.12;context=ATCATAAAGCACGACACTGGTGCTATGCCTATCGTTTGGGT;coverage=32
6714_1_1_1_1_cov_34	kinModCall	modified_base	3191	3191	27	-	.	IPDRatio=2.35;context=GGAAGAGCATCATAAAGCACGACACTGGTGCTATGCCTATC;coverage=32
6714_1_1_1_1_cov_34	kinModCall	modified_base	3244	3244	22	-	.	IPDRatio=1.91;context=GCCTATCCGATTCGGACATTGGCTGATGTGAAAAAATACCT;coverage=55
6714_1_1_1_1_cov_34	kinModCall	modified_base	3300	3300	38	-	.	IPDRatio=1.93;context=TTACTTCCTCGACGCAGGCTGAGTTTAAAGATAAAGGCAGC;coverage=62
6714_1_1_1_1_cov_34	kinModCall	modified_base	3322	3322	22	-	.	IPDRatio=1.50;context=ATGATTACGACTTATAAAACCATTACTTCCTCGACGCAGGC;coverage=60
6714_1_1_1_1_cov_34	kinModCall	modified_base	3337	3337	46	-	.	IPDRatio=2.38;context=TGAAAACATTTCAGCATGATTACGACTTATAAAACCATTAC;coverage=58
6714_1_1_1_1_cov_34	kinModCall	modified_base	3349	3349	37	-	.	IPDRatio=2.15;context=AATGAGGTCGTCTGAAAACATTTCAGCATGATTACGACTTA;coverage=66
6714_1_1_1_1_cov_34	kinModCall	modified_base	3453	3453	37	-	.	IPDRatio=1.70;context=GCCGATTACGGATTGGTTGGCGATTTATTTGAAATCGTTCC;coverage=96
6714_1_1_1_1_cov_34	kinModCall	modified_base	3455	3455	25	-	.	IPDRatio=1.58;context=TAGCCGATTACGGATTGGTTGGCGATTTATTTGAAATCGTT;coverage=98
6714_1_1_1_1_cov_34	kinModCall	modified_base	3467	3467	30	-	.	IPDRatio=1.74;context=CGATTTTCAATGTAGCCGATTACGGATTGGTTGGCGATTTA;coverage=88
6714_1_1_1_1_cov_34	kinModCall	modified_base	3509	3509	22	-	.	IPDRatio=1.44;context=ACAGTAAGGTGATTGTTGCAATCAATAAAGATGCTGATGCG;coverage=103
6714_1_1_1_1_cov_34	kinModCall	modified_base	3516	3516	23	-	.	IPDRatio=1.57;context=ATGCAAGACAGTAAGGTGATTGTTGCAATCAATAAAGATGC;coverage=108
6714_1_1_1_1_cov_34	kinModCall	modified_base	3528	3528	36	-	.	IPDRatio=1.61;context=CACGTTGCTGGTATGCAAGACAGTAAGGTGATTGTTGCAAT;coverage=112
6714_1_1_1_1_cov_34	kinModCall	modified_base	3567	3567	23	-	.	IPDRatio=1.52;context=CAACTCTATTTTGCAATCGGTATTTCAGGTGCGATTCAACA;coverage=114
6714_1_1_1_1_cov_34	kinModCall	modified_base	3568	3568	27	-	.	IPDRatio=1.51;context=GCAACTCTATTTTGCAATCGGTATTTCAGGTGCGATTCAAC;coverage=107
6714_1_1_1_1_cov_34	kinModCall	modified_base	3569	3569	25	-	.	IPDRatio=1.94;context=CGCAACTCTATTTTGCAATCGGTATTTCAGGTGCGATTCAA;coverage=116
6714_1_1_1_1_cov_34	kinModCall	modified_base	3584	3584	23	-	.	IPDRatio=1.50;context=GTAAAGTGGTTGCGCCGCAACTCTATTTTGCAATCGGTATT;coverage=116
6714_1_1_1_1_cov_34	kinModCall	modified_base	3606	3606	29	-	.	IPDRatio=1.61;context=GATGCTCAAGTCGGACAAACCGGTAAAGTGGTTGCGCCGCA;coverage=93
6714_1_1_1_1_cov_34	kinModCall	modified_base	3633	3633	33	-	.	IPDRatio=1.74;context=GCGGTTGATGCCGAATATGCGCCAAACGATGCTCAAGTCGG;coverage=91
6714_1_1_1_1_cov_34	kinModCall	modified_base	3644	3644	44	-	.	IPDRatio=1.84;context=CATCCCGTGCGGCGGTTGATGCCGAATATGCGCCAAACGAT;coverage=89
6714_1_1_1_1_cov_34	kinModCall	modified_base	3645	3645	20	-	.	IPDRatio=2.16;context=GCATCCCGTGCGGCGGTTGATGCCGAATATGCGCCAAACGA;coverage=86
6714_1_1_1_1_cov_34	kinModCall	modified_base	3699	3699	163	-	.	IPDRatio=4.85;context=AAATTCAATGAAGTGCTGACACCGTTGGCGGATGTTTTAGG;coverage=69
6714_1_1_1_1_cov_34	kinModCall	modified_base	3749	3749	39	-	.	IPDRatio=3.27;context=CTCAGGCAAAAGTGATTGTTTCCGGTGGTCGTGCGTTGGGT;coverage=45
6714_1_1_1_1_cov_34	kinModCall	modified_base	3854	3854	26	-	.	IPDRatio=1.60;context=TACAAGGTGGTCATGCCGAGGTAATTAATGTTGAAGCAACC;coverage=71
6714_1_1_1_1_cov_34	kinModCall	modified_base	3010	3010	66	+	.	IPDRatio=4.41;context=TCTTTGTACGCATGTATCAGACCTGGAACACCTAACAAAGT;coverage=39
6714_1_1_1_1_cov_34	kinModCall	modified_base	3019	3019	65	+	.	IPDRatio=3.88;context=GCATGTATCAGACCTGGAACACCTAACAAAGTACCACCGAA;coverage=36
6714_1_1_1_1_cov_34	kinModCall	modified_base	3115	3115	35	+	.	IPDRatio=2.84;context=AAAATTGGTCGTCCAGCACTTCCTGATGGCTCTCCATCATC;coverage=35
6714_1_1_1_1_cov_34	kinModCall	modified_base	3163	3163	78	+	.	IPDRatio=5.57;context=CGAAATTGCATGCCATCCACACCCAAACGATAGGCATAGCA;coverage=28
6714_1_1_1_1_cov_34	kinModCall	modified_base	3326	3326	24	+	.	IPDRatio=1.56;context=GCGTCGAGGAAGTAATGGTTTTATAAGTCGTAATCATGCTG;coverage=59
6714_1_1_1_1_cov_34	kinModCall	modified_base	3327	3327	27	+	.	IPDRatio=1.71;context=CGTCGAGGAAGTAATGGTTTTATAAGTCGTAATCATGCTGA;coverage=60
6714_1_1_1_1_cov_34	kinModCall	modified_base	3415	3415	28	+	.	IPDRatio=1.60;context=ACGTGAAACATTAATTTTTCAATGCTTCTGTTAATTGTGGA;coverage=92
6714_1_1_1_1_cov_34	kinModCall	modified_base	3418	3418	30	+	.	IPDRatio=1.72;context=TGAAACATTAATTTTTCAATGCTTCTGTTAATTGTGGAACG;coverage=89
6714_1_1_1_1_cov_34	kinModCall	modified_base	3438	3438	42	+	.	IPDRatio=1.99;context=GCTTCTGTTAATTGTGGAACGATTTCAAATAAATCGCCAAC;coverage=98
6714_1_1_1_1_cov_34	kinModCall	modified_base	3471	3471	50	+	.	IPDRatio=2.08;context=TCGCCAACCAATCCGTAATCGGCTACATTGAAAATCGGCGC;coverage=100
6714_1_1_1_1_cov_34	kinModCall	modified_base	3498	3498	31	+	.	IPDRatio=1.52;context=TTGAAAATCGGCGCATCAGCATCTTTATTGATTGCAACAAT;coverage=109
6714_1_1_1_1_cov_34	kinModCall	modified_base	3500	3500	26	+	.	IPDRatio=1.45;context=GAAAATCGGCGCATCAGCATCTTTATTGATTGCAACAATCA;coverage=111
6714_1_1_1_1_cov_34	kinModCall	modified_base	3521	3521	26	+	.	IPDRatio=1.46;context=TTTATTGATTGCAACAATCACCTTACTGTCTTGCATACCAG;coverage=113
6714_1_1_1_1_cov_34	kinModCall	modified_base	3522	3522	41	+	.	IPDRatio=1.62;context=TTATTGATTGCAACAATCACCTTACTGTCTTGCATACCAGC;coverage=104
6714_1_1_1_1_cov_34	kinModCall	modified_base	3575	3575	38	+	.	IPDRatio=1.67;context=CGCACCTGAAATACCGATTGCAAAATAGAGTTGCGGCGCAA;coverage=117
6714_1_1_1_1_cov_34	kinModCall	modified_base	3595	3595	46	+	.	IPDRatio=1.76;context=CAAAATAGAGTTGCGGCGCAACCACTTTACCGGTTTGTCCG;coverage=106
6714_1_1_1_1_cov_34	kinModCall	modified_base	3705	3705	28	+	.	IPDRatio=1.78;context=ACATCCGCCAACGGTGTCAGCACTTCATTGAATTTTTCCGC;coverage=62
6714_1_1_1_1_cov_34	kinModCall	modified_base	3740	3740	25	+	.	IPDRatio=1.69;context=TTCCGCACTACCCAACGCACGACCACCGGAAACAATCACTT;coverage=54
6714_1_1_1_1_cov_34	kinModCall	modified_base	3788	3788	27	+	.	IPDRatio=1.62;context=AGTCAGTTCAGGACGATCGGAATGGGAAAGCTGACGGTTAA;coverage=53
6714_1_1_1_1_cov_34	kinModCall	modified_base	3893	3893	33	+	.	IPDRatio=1.81;context=TACAGGAGCTGCATCAAAAGCCGTCGCACGGAAGGTCAGCA;coverage=84
6714_1_1_1_1_cov_34	kinModCall	modified_base	3921	3921	22	+	.	IPDRatio=1.94;context=CGGAAGGTCAGCACCAATTTTTCCGAATCAACTTGCACGGT;coverage=85
6714_1_1_1_1_cov_34	kinModCall	modified_base	3981	3981	27	+	.	IPDRatio=1.66;context=TAAATGGGGCGCACAAAAATCGTGTTATCCACAATCTCGGT;coverage=85
6714_1_1_1_1_cov_34	kinModCall	modified_base	4081	4081	28	-	.	IPDRatio=1.77;context=AGCGGATTACCGCTATGTTGCAGCAACGGCAACTACATTCG;coverage=58
6714_1_1_1_1_cov_34	kinModCall	modified_base	4163	4163	24	-	.	IPDRatio=1.91;context=TGGAAAAAGTTTTGGTTGCAGATGCTGCCCATTATGCCGAA;coverage=47
6714_1_1_1_1_cov_34	kinModCall	modified_base	4248	4248	42	-	.	IPDRatio=2.62;context=GCCGCCAAGCTGGGTAAAGTCGATTTATTGGTTGCCGGAAG;coverage=38
6714_1_1_1_1_cov_34	kinModCall	modified_base	4257	4257	23	-	.	IPDRatio=1.86;context=GTTACCGCTGCCGCCAAGCTGGGTAAAGTCGATTTATTGGT;coverage=39
6714_1_1_1_1_cov_34	kinModCall	modified_base	4287	4287	21	-	.	IPDRatio=1.72;context=AAACAGTTGAATCCTACCACTTTGCATGCTGTTACCGCTGC;coverage=40
6714_1_1_1_1_cov_34	kinModCall	modified_base	4506	4506	36	-	.	IPDRatio=2.94;context=TGGCGGCAAAGAAAAAACCTCTGGAAAAACTGGCGCCTGCC;coverage=45
6714_1_1_1_1_cov_34	kinModCall	modified_base	4508	4508	83	-	.	IPDRatio=6.07;context=TATGGCGGCAAAGAAAAAACCTCTGGAAAAACTGGCGCCTG;coverage=43
6714_1_1_1_1_cov_34	kinModCall	modified_base	4534	4534	38	-	.	IPDRatio=1.85;context=CCGCGCTTTGTCAAACTCCCCAATATTATGGCGGCAAAGAA;coverage=55
6714_1_1_1_1_cov_34	kinModCall	modified_base	4537	4537	27	-	.	IPDRatio=1.86;context=GAGCCGCGCTTTGTCAAACTCCCCAATATTATGGCGGCAAA;coverage=57
6714_1_1_1_1_cov_34	kinModCall	modified_base	4819	4819	36	-	.	IPDRatio=3.58;context=ACCGATACTAAACTGGAGTCTCTGGCCGTTGCTAAGTTGCT;coverage=24
6714_1_1_1_1_cov_34	kinModCall	modified_base	4820	4820	29	-	.	IPDRatio=3.63;context=AACCGATACTAAACTGGAGTCTCTGGCCGTTGCTAAGTTGC;coverage=25
6714_1_1_1_1_cov_34	kinModCall	modified_base	4852	4852	25	-	.	IPDRatio=2.05;context=GCGATGGGTGCCGACCGTGCCATTCATGTTGAAACCGATAC;coverage=21
6714_1_1_1_1_cov_34	kinModCall	modified_base	4876	4876	23	-	.	IPDRatio=2.05;context=GAAGAAACCTTGCGTACAGCTTTGGCGATGGGTGCCGACCG;coverage=22
6714_1_1_1_1_cov_34	kinModCall	modified_base	4017	4017	58	+	.	IPDRatio=1.92;context=TCGGTCAAATCAGAAATTTGCGGTACATCTAATAAGGCTGC;coverage=95
6714_1_1_1_1_cov_34	kinModCall	modified_base	4044	4044	21	+	.	IPDRatio=1.47;context=TCTAATAAGGCTGCTACGCGAGGCAAAAGGTTTTTACCGAA;coverage=84
6714_1_1_1_1_cov_34	kinModCall	modified_base	4185	4185	56	+	.	IPDRatio=3.63;context=GCAACCAAAACTTTTTCCACACCCGCCACTTGTTTTGCGGA;coverage=45
6714_1_1_1_1_cov_34	kinModCall	modified_base	4230	4230	38	+	.	IPDRatio=4.57;context=ACTACGGCAGATGCACCGCTTCCGGCAACCAATAAATCGAC;coverage=42
6714_1_1_1_1_cov_34	kinModCall	modified_base	4290	4290	21	+	.	IPDRatio=2.40;context=GCGGTAACAGCATGCAAAGTGGTAGGATTCAACTGTTTGTT;coverage=39
6714_1_1_1_1_cov_34	kinModCall	modified_base	4495	4495	23	+	.	IPDRatio=1.80;context=GTAGCCAAATCGGCAGGCGCCAGTTTTTCCAGAGGTTTTTT;coverage=34
6714_1_1_1_1_cov_34	kinModCall	modified_base	4498	4498	32	+	.	IPDRatio=2.19;context=GCCAAATCGGCAGGCGCCAGTTTTTCCAGAGGTTTTTTCTT;coverage=39
6714_1_1_1_1_cov_34	kinModCall	modified_base	4499	4499	23	+	.	IPDRatio=1.77;context=CCAAATCGGCAGGCGCCAGTTTTTCCAGAGGTTTTTTCTTT;coverage=42
6714_1_1_1_1_cov_34	kinModCall	modified_base	4502	4502	33	+	.	IPDRatio=3.56;context=AATCGGCAGGCGCCAGTTTTTCCAGAGGTTTTTTCTTTGCC;coverage=41
6714_1_1_1_1_cov_34	kinModCall	modified_base	4598	4598	21	+	.	IPDRatio=1.58;context=TGATAACAGCAGGCAGTTTTAATGCTATGGTTTCTTCGCCG;coverage=45
6714_1_1_1_1_cov_34	kinModCall	modified_base	4653	4653	31	+	.	IPDRatio=1.68;context=CACAATCTGTACTTCACCACCTTCAATGTGTACTTTTGAAG;coverage=55
6714_1_1_1_1_cov_34	kinModCall	modified_base	4661	4661	25	+	.	IPDRatio=2.01;context=GTACTTCACCACCTTCAATGTGTACTTTTGAAGCAAACGTA;coverage=57
6714_1_1_1_1_cov_34	kinModCall	modified_base	4734	4734	28	+	.	IPDRatio=1.65;context=TTGCGCCACTTGATTGGCATCATCATCAATCGCTTGTTTGC;coverage=56
6714_1_1_1_1_cov_34	kinModCall	modified_base	4753	4753	33	+	.	IPDRatio=2.03;context=TCATCATCAATCGCTTGTTTGCCCAAAAAGAAAATTTGCGG;coverage=57
6714_1_1_1_1_cov_34	kinModCall	modified_base	4795	4795	29	+	.	IPDRatio=1.93;context=TTTTCTTTGTCCGCAACGGCTTTCAGCAACTTAGCAACGGC;coverage=38
6714_1_1_1_1_cov_34	kinModCall	modified_base	4860	4860	33	+	.	IPDRatio=2.53;context=TTCAACATGAATGGCACGGTCGGCACCCATCGCCAAAGCTG;coverage=26
6714_1_1_1_1_cov_34	kinModCall	modified_base	5067	5067	21	-	.	IPDRatio=1.60;context=TCGCAGTAAAGCGCGTAGTGGACTACAACGTCAAAGTTCGT;coverage=54
6714_1_1_1_1_cov_34	kinModCall	modified_base	5118	5118	24	-	.	IPDRatio=1.73;context=CTGGATGGTGAAAGCAGCGTTCTTTTTAGGAGGGTTCAATG;coverage=61
6714_1_1_1_1_cov_34	kinModCall	modified_base	5167	5167	23	-	.	IPDRatio=1.56;context=TTTTTAAGGAAAACGGATTTGGTTTTATAGGGAAGAAGGTT;coverage=77
6714_1_1_1_1_cov_34	kinModCall	modified_base	5197	5197	41	-	.	IPDRatio=1.80;context=CATTATCCGAAAGATTTTTGAATGAATTCGTTTTTAAGGAA;coverage=91
6714_1_1_1_1_cov_34	kinModCall	modified_base	5316	5316	30	-	.	IPDRatio=1.60;context=ACAAAGGCTAAAGGGTTGTCTGAAACTGATATAGCACCTGA;coverage=89
6714_1_1_1_1_cov_34	kinModCall	modified_base	5318	5318	25	-	.	IPDRatio=1.70;context=AGACAAAGGCTAAAGGGTTGTCTGAAACTGATATAGCACCT;coverage=89
6714_1_1_1_1_cov_34	kinModCall	modified_base	5348	5348	25	-	.	IPDRatio=2.09;context=TTATCAAACGTTGATGGATTGTGTTGCAGCAGACAAAGGCT;coverage=86
6714_1_1_1_1_cov_34	kinModCall	modified_base	5373	5373	30	-	.	IPDRatio=2.58;context=GGCAGATTCCGACCGCAGATTTGGTTTATCAAACGTTGATG;coverage=88
6714_1_1_1_1_cov_34	kinModCall	modified_base	5572	5572	21	-	.	IPDRatio=1.68;context=GCTATTGTGTGCGATAAAATGAATTTATTGCAGGCAGCGTA;coverage=42
6714_1_1_1_1_cov_34	kinModCall	modified_base	5682	5682	29	-	.	IPDRatio=1.78;context=GGTCGTTGCTGCAAAAGTTGAATGAAGAACAGCAATGCAAT;coverage=44
6714_1_1_1_1_cov_34	kinModCall	modified_base	5721	5721	20	-	.	IPDRatio=1.60;context=CCAGTCGGGACAGTAAGTTATGGCCTGTGGAAAACTGGCGG;coverage=44
6714_1_1_1_1_cov_34	kinModCall	modified_base	5775	5775	24	-	.	IPDRatio=1.80;context=AGGCAGGCCGTCTGAAAAATTTAGCGCAGCCGTATTATGCG;coverage=56
6714_1_1_1_1_cov_34	kinModCall	modified_base	5879	5879	21	-	.	IPDRatio=1.84;context=TGTACCGAAAGGGAAAAATGCTGTTTGGCGCAATCGTGAGC;coverage=47
6714_1_1_1_1_cov_34	kinModCall	modified_base	5962	5962	21	-	.	IPDRatio=1.72;context=ATGGCGAAATCCCCTATTTATGGTTTGGATAAAAATAGCGC;coverage=57
6714_1_1_1_1_cov_34	kinModCall	modified_base	5970	5970	30	-	.	IPDRatio=2.07;context=TCGCTAAAATGGCGAAATCCCCTATTTATGGTTTGGATAAA;coverage=52
6714_1_1_1_1_cov_34	kinModCall	modified_base	5971	5971	23	-	.	IPDRatio=1.63;context=TTCGCTAAAATGGCGAAATCCCCTATTTATGGTTTGGATAA;coverage=53
6714_1_1_1_1_cov_34	kinModCall	modified_base	5060	5060	23	+	.	IPDRatio=1.63;context=CTTTTACACGAACTTTGACGTTGTAGTCCACTACGCGCTTT;coverage=55
6714_1_1_1_1_cov_34	kinModCall	modified_base	5090	5090	20	+	.	IPDRatio=1.50;context=CTACGCGCTTTACTGCGACCAGTGCTTTCATTGAACCCTCC;coverage=60
6714_1_1_1_1_cov_34	kinModCall	modified_base	5093	5093	35	+	.	IPDRatio=1.82;context=CGCGCTTTACTGCGACCAGTGCTTTCATTGAACCCTCCTAA;coverage=65
6714_1_1_1_1_cov_34	kinModCall	modified_base	5108	5108	32	+	.	IPDRatio=2.16;context=CCAGTGCTTTCATTGAACCCTCCTAAAAAGAACGCTGCTTT;coverage=66
6714_1_1_1_1_cov_34	kinModCall	modified_base	5150	5150	24	+	.	IPDRatio=1.61;context=ACCATCCAGCGAAACCAAACCTTCTTCCCTATAAAACCAAA;coverage=74
6714_1_1_1_1_cov_34	kinModCall	modified_base	5152	5152	74	+	.	IPDRatio=2.79;context=CATCCAGCGAAACCAAACCTTCTTCCCTATAAAACCAAATC;coverage=71
6714_1_1_1_1_cov_34	kinModCall	modified_base	5262	5262	30	+	.	IPDRatio=1.72;context=GCATTTACTCAGGCTGGTAGATATACATTCTTATGCTTAAC;coverage=61
6714_1_1_1_1_cov_34	kinModCall	modified_base	5302	5302	22	+	.	IPDRatio=1.56;context=CAAACTGAAAAATATCAGGTGCTATATCAGTTTCAGACAAC;coverage=77
6714_1_1_1_1_cov_34	kinModCall	modified_base	5656	5656	30	+	.	IPDRatio=1.78;context=TCTTCATTTCCCCAAGGCAGGTAAATATTGCATTGCTGTTC;coverage=43
6714_1_1_1_1_cov_34	kinModCall	modified_base	5945	5945	21	+	.	IPDRatio=1.59;context=CAGCCAGTCCCTCGCGCGCGCTATTTTTATCCAAACCATAA;coverage=46
6714_1_1_1_1_cov_34	kinModCall	modified_base	5961	5961	22	+	.	IPDRatio=1.55;context=CGCGCTATTTTTATCCAAACCATAAATAGGGGATTTCGCCA;coverage=51
6714_1_1_1_1_cov_34	kinModCall	modified_base	5983	5983	20	+	.	IPDRatio=2.64;context=TAAATAGGGGATTTCGCCATTTTAGCGAAACACGCGCTTTT;coverage=58
6714_1_1_1_1_cov_34	kinModCall	modified_base	6035	6035	22	-	.	IPDRatio=1.59;context=GACTTTGCGGCAGGAAGCATTTAATTTTGTATTGGACAGTC;coverage=65
6714_1_1_1_1_cov_34	kinModCall	modified_base	6146	6146	22	-	.	IPDRatio=1.60;context=TATTGCGCGCCTGCATCCGTTTGTAAAAAAAATCCATGTGA;coverage=72
6714_1_1_1_1_cov_34	kinModCall	modified_base	6156	6156	23	-	.	IPDRatio=1.72;context=GATTTGCAGATATTGCGCGCCTGCATCCGTTTGTAAAAAAA;coverage=60
6714_1_1_1_1_cov_34	kinModCall	modified_base	6301	6301	20	-	.	IPDRatio=1.43;context=GTTTCACGTGAAACATACTTCTTAAATATGAAAATTTTGCT;coverage=77
6714_1_1_1_1_cov_34	kinModCall	modified_base	6322	6322	21	-	.	IPDRatio=1.51;context=AATAATCAATAAGTTAAAATCGTTTCACGTGAAACATACTT;coverage=89
6714_1_1_1_1_cov_34	kinModCall	modified_base	6329	6329	26	-	.	IPDRatio=1.59;context=ATATATTAATAATCAATAAGTTAAAATCGTTTCACGTGAAA;coverage=91
6714_1_1_1_1_cov_34	kinModCall	modified_base	6342	6342	22	-	.	IPDRatio=1.47;context=AAGAAATTAAAAAATATATTAATAATCAATAAGTTAAAATC;coverage=89
6714_1_1_1_1_cov_34	kinModCall	modified_base	6346	6346	24	-	.	IPDRatio=1.62;context=GCCGAAGAAATTAAAAAATATATTAATAATCAATAAGTTAA;coverage=85
6714_1_1_1_1_cov_34	kinModCall	modified_base	6383	6383	27	-	.	IPDRatio=1.55;context=GGAAATGCGTTCTGCCGGTGCTGTCATCTTAAAAAACGCCG;coverage=86
6714_1_1_1_1_cov_34	kinModCall	modified_base	6430	6430	31	-	.	IPDRatio=1.97;context=GCGGCTTGTCGGGGTATTGCGCCGGATACCATTGAAACGGC;coverage=82
6714_1_1_1_1_cov_34	kinModCall	modified_base	6468	6468	26	-	.	IPDRatio=1.77;context=TGCTCAAAGGTAGCAATTGGCAGGTTATCGTCAATGAAGCG;coverage=60
6714_1_1_1_1_cov_34	kinModCall	modified_base	6517	6517	39	-	.	IPDRatio=2.01;context=GTCGGCGGTTTGGCTACGGATTATTGTGTTAAAACAACGGT;coverage=57
6714_1_1_1_1_cov_34	kinModCall	modified_base	6518	6518	30	-	.	IPDRatio=1.70;context=TGTCGGCGGTTTGGCTACGGATTATTGTGTTAAAACAACGG;coverage=56
6714_1_1_1_1_cov_34	kinModCall	modified_base	6519	6519	32	-	.	IPDRatio=1.80;context=TTGTCGGCGGTTTGGCTACGGATTATTGTGTTAAAACAACG;coverage=56
6714_1_1_1_1_cov_34	kinModCall	modified_base	6528	6528	26	-	.	IPDRatio=2.22;context=ATATGGTCATTGTCGGCGGTTTGGCTACGGATTATTGTGTT;coverage=55
6714_1_1_1_1_cov_34	kinModCall	modified_base	6646	6646	20	-	.	IPDRatio=1.73;context=GATTATTGCGTTTGGAAAGGTGTTGATCCTGAATTGCATCC;coverage=36
6714_1_1_1_1_cov_34	kinModCall	modified_base	6666	6666	22	-	.	IPDRatio=1.75;context=TGCCTTCTGCCAAAGAATACGATTATTGCGTTTGGAAAGGT;coverage=41
6714_1_1_1_1_cov_34	kinModCall	modified_base	6685	6685	22	-	.	IPDRatio=1.74;context=TATGAATTATTGGACGGACTGCCTTCTGCCAAAGAATACGA;coverage=44
6714_1_1_1_1_cov_34	kinModCall	modified_base	6738	6738	22	-	.	IPDRatio=1.90;context=TGCCTGATGCGGATTTGACTTGGGTGGCTCATGCGATGGTC;coverage=40
6714_1_1_1_1_cov_34	kinModCall	modified_base	6791	6791	23	-	.	IPDRatio=1.77;context=GGTAGCGAAATGGCTTGTGGATAACCCTGTTGATATGTTGA;coverage=27
6714_1_1_1_1_cov_34	kinModCall	modified_base	6799	6799	22	-	.	IPDRatio=1.91;context=CATCATATGGTAGCGAAATGGCTTGTGGATAACCCTGTTGA;coverage=29
6714_1_1_1_1_cov_34	kinModCall	modified_base	6989	6989	23	-	.	IPDRatio=1.68;context=TTTGTTATAATACAGGGCATTTTAATTGCGTTGAAATGATG;coverage=43
6714_1_1_1_1_cov_34	kinModCall	modified_base	6141	6141	23	+	.	IPDRatio=1.59;context=TTTCATCACATGGATTTTTTTTACAAACGGATGCAGGCGCG;coverage=60
6714_1_1_1_1_cov_34	kinModCall	modified_base	6221	6221	21	+	.	IPDRatio=1.54;context=CTACATCAGGACATTGTCGCGCCAAATCTTCGATTGCGGGC;coverage=65
6714_1_1_1_1_cov_34	kinModCall	modified_base	6325	6325	29	+	.	IPDRatio=1.57;context=TATGTTTCACGTGAAACGATTTTAACTTATTGATTATTAAT;coverage=92
6714_1_1_1_1_cov_34	kinModCall	modified_base	6326	6326	30	+	.	IPDRatio=1.54;context=ATGTTTCACGTGAAACGATTTTAACTTATTGATTATTAATA;coverage=90
6714_1_1_1_1_cov_34	kinModCall	modified_base	6327	6327	66	+	.	IPDRatio=2.51;context=TGTTTCACGTGAAACGATTTTAACTTATTGATTATTAATAT;coverage=89
6714_1_1_1_1_cov_34	kinModCall	modified_base	6336	6336	64	+	.	IPDRatio=2.25;context=TGAAACGATTTTAACTTATTGATTATTAATATATTTTTTAA;coverage=89
6714_1_1_1_1_cov_34	kinModCall	modified_base	6337	6337	22	+	.	IPDRatio=1.41;context=GAAACGATTTTAACTTATTGATTATTAATATATTTTTTAAT;coverage=88
6714_1_1_1_1_cov_34	kinModCall	modified_base	6338	6338	56	+	.	IPDRatio=2.17;context=AAACGATTTTAACTTATTGATTATTAATATATTTTTTAATT;coverage=90
6714_1_1_1_1_cov_34	kinModCall	modified_base	6421	6421	23	+	.	IPDRatio=1.83;context=TCCTGCCATGCCGTTTCAATGGTATCCGGCGCAATACCCCG;coverage=80
6714_1_1_1_1_cov_34	kinModCall	modified_base	6515	6515	21	+	.	IPDRatio=1.94;context=AAACCGTTGTTTTAACACAATAATCCGTAGCCAAACCGCCG;coverage=60
6714_1_1_1_1_cov_34	kinModCall	modified_base	6543	6543	24	+	.	IPDRatio=1.69;context=AGCCAAACCGCCGACAATGACCATATCCGTATTTTGACAAC;coverage=57
6714_1_1_1_1_cov_34	kinModCall	modified_base	6600	6600	24	+	.	IPDRatio=1.68;context=TCCAGTGCTCAGTTTTTCCTCAATATCGTGAAAACACGCGC;coverage=49
6714_1_1_1_1_cov_34	kinModCall	modified_base	6620	6620	22	+	.	IPDRatio=1.77;context=CAATATCGTGAAAACACGCGCCGTAAGGATGCAATTCAGGA;coverage=39
6714_1_1_1_1_cov_34	kinModCall	modified_base	6646	6646	73	+	.	IPDRatio=3.78;context=GGATGCAATTCAGGATCAACACCTTTCCAAACGCAATAATC;coverage=38
6714_1_1_1_1_cov_34	kinModCall	modified_base	6770	6770	21	+	.	IPDRatio=1.73;context=CATCAGGCAAACCTGTCGGCTTCAACATATCAACAGGGTTA;coverage=39
6714_1_1_1_1_cov_34	kinModCall	modified_base	6808	6808	27	+	.	IPDRatio=1.99;context=TTATCCACAAGCCATTTCGCTACCATATGATGCGCATCTTT;coverage=31
6714_1_1_1_1_cov_34	kinModCall	modified_base	6996	6996	23	+	.	IPDRatio=2.19;context=TCAACGCAATTAAAATGCCCTGTATTATAACAAATTACTGC;coverage=35
6714_1_1_1_1_cov_34	kinModCall	modified_base	7043	7043	24	-	.	IPDRatio=1.77;context=TTTTCGGAAAAACCTTATCTTATCACAGCCTGTTTTACCGC;coverage=39
6714_1_1_1_1_cov_34	kinModCall	modified_base	7044	7044	30	-	.	IPDRatio=1.85;context=TTTTTCGGAAAAACCTTATCTTATCACAGCCTGTTTTACCG;coverage=41
6714_1_1_1_1_cov_34	kinModCall	modified_base	7107	7107	22	-	.	IPDRatio=1.66;context=TTGTAGGGCGATCGGGCGGTGGCGATAGGGACGATGGTGTA;coverage=39
6714_1_1_1_1_cov_34	kinModCall	modified_base	7180	7180	72	-	.	IPDRatio=3.54;context=TTCGGGATTCAGCTCGATGCATACTTCTGCGGCGGAGACTA;coverage=31
6714_1_1_1_1_cov_34	kinModCall	modified_base	7490	7490	21	-	.	IPDRatio=2.06;context=CGGGTTTGGATTCGACAAAGGGGATATAAGGCTTGATGTCC;coverage=26
6714_1_1_1_1_cov_34	kinModCall	modified_base	7524	7524	59	-	.	IPDRatio=3.85;context=ACGGGTTTGCCGCTGACGAAACCAGATGCGGCATCGGGTTT;coverage=26
6714_1_1_1_1_cov_34	kinModCall	modified_base	7528	7528	25	-	.	IPDRatio=2.57;context=CTCTACGGGTTTGCCGCTGACGAAACCAGATGCGGCATCGG;coverage=26
6714_1_1_1_1_cov_34	kinModCall	modified_base	7702	7702	21	-	.	IPDRatio=1.63;context=GTTTTCCTCGATTTGAAATCTGATTTCGTAATCCGCAATAT;coverage=57
6714_1_1_1_1_cov_34	kinModCall	modified_base	7779	7779	29	-	.	IPDRatio=1.76;context=TTCAACTGCTATGCGGCAAAACCGGATTTTTGCCCGATTTA;coverage=64
6714_1_1_1_1_cov_34	kinModCall	modified_base	7844	7844	26	-	.	IPDRatio=1.70;context=TGATTTAAATTTAATCCGCTATAACTTGATATTGCGGCTTA;coverage=50
6714_1_1_1_1_cov_34	kinModCall	modified_base	7907	7907	23	-	.	IPDRatio=2.22;context=CAGTACGGCGTTACCTCGCCTTGCCGTACTATTTGTACTGT;coverage=51
6714_1_1_1_1_cov_34	kinModCall	modified_base	7957	7957	31	-	.	IPDRatio=1.84;context=CATTGCGTTCAGACGGCATTGTTTATCTGTATAGTGGATTA;coverage=49
6714_1_1_1_1_cov_34	kinModCall	modified_base	7958	7958	22	-	.	IPDRatio=2.32;context=ACATTGCGTTCAGACGGCATTGTTTATCTGTATAGTGGATT;coverage=45
6714_1_1_1_1_cov_34	kinModCall	modified_base	7959	7959	26	-	.	IPDRatio=1.75;context=CACATTGCGTTCAGACGGCATTGTTTATCTGTATAGTGGAT;coverage=52
6714_1_1_1_1_cov_34	kinModCall	modified_base	7961	7961	30	-	.	IPDRatio=1.79;context=AACACATTGCGTTCAGACGGCATTGTTTATCTGTATAGTGG;coverage=53
6714_1_1_1_1_cov_34	kinModCall	modified_base	7090	7090	47	+	.	IPDRatio=3.24;context=CCACAATCCTCATGACTTACACCATCGTCCCTATCGCCACC;coverage=37
6714_1_1_1_1_cov_34	kinModCall	modified_base	7183	7183	58	+	.	IPDRatio=4.23;context=TCTCCGCCGCAGAAGTATGCATCGAGCTGAATCCCGAATTT;coverage=29
6714_1_1_1_1_cov_34	kinModCall	modified_base	7509	7509	24	+	.	IPDRatio=2.40;context=CCCTTTGTCGAATCCAAACCCGATGCCGCATCTGGTTTCGT;coverage=22
6714_1_1_1_1_cov_34	kinModCall	modified_base	7519	7519	32	+	.	IPDRatio=3.09;context=AATCCAAACCCGATGCCGCATCTGGTTTCGTCAGCGGCAAA;coverage=28
6714_1_1_1_1_cov_34	kinModCall	modified_base	7600	7600	87	+	.	IPDRatio=4.79;context=CGGAAAATTTATCTGCAAACACCAAAAACCTTATCAGCCAA;coverage=37
6714_1_1_1_1_cov_34	kinModCall	modified_base	7668	7668	25	+	.	IPDRatio=1.77;context=TATCAGAATATTCCCGAACGGATTTATGTGATGAATATTGC;coverage=51
6714_1_1_1_1_cov_34	kinModCall	modified_base	7729	7729	50	+	.	IPDRatio=2.35;context=AAATCGAGGAAAACCGTGCAACCGTTATTGATCTTTCCCCA;coverage=55
6714_1_1_1_1_cov_34	kinModCall	modified_base	7748	7748	26	+	.	IPDRatio=1.72;context=AACCGTTATTGATCTTTCCCCAACCCCGCTTTAAATCGGGC;coverage=56
6714_1_1_1_1_cov_34	kinModCall	modified_base	7774	7774	54	+	.	IPDRatio=4.81;context=CGCTTTAAATCGGGCAAAAATCCGGTTTTGCCGCATAGCAG;coverage=60
6714_1_1_1_1_cov_34	kinModCall	modified_base	7776	7776	33	+	.	IPDRatio=1.80;context=CTTTAAATCGGGCAAAAATCCGGTTTTGCCGCATAGCAGTT;coverage=59
6714_1_1_1_1_cov_34	kinModCall	modified_base	7913	7913	21	+	.	IPDRatio=2.38;context=CAAATAGTACGGCAAGGCGAGGTAACGCCGTACTGGTTTAA;coverage=43
6714_1_1_1_1_cov_34	kinModCall	modified_base	7987	7987	23	+	.	IPDRatio=2.07;context=TGAACGCAATGTGTTCAGACGGCATTTACTTATCCACAGGT;coverage=51
6714_1_1_1_1_cov_34	kinModCall	modified_base	8066	8066	86	-	.	IPDRatio=3.04;context=ACGACAACGAAATGTCCTACACCTGCCAACTCGTCCGCACT;coverage=49
6714_1_1_1_1_cov_34	kinModCall	modified_base	8092	8092	62	-	.	IPDRatio=3.11;context=ACAATTGGTGAAAACTGTTGCCTGGTACGACAACGAAATGT;coverage=44
6714_1_1_1_1_cov_34	kinModCall	modified_base	8093	8093	91	-	.	IPDRatio=6.71;context=AACAATTGGTGAAAACTGTTGCCTGGTACGACAACGAAATG;coverage=42
6714_1_1_1_1_cov_34	kinModCall	modified_base	8096	8096	58	-	.	IPDRatio=2.36;context=GCAAACAATTGGTGAAAACTGTTGCCTGGTACGACAACGAA;coverage=42
6714_1_1_1_1_cov_34	kinModCall	modified_base	8097	8097	24	-	.	IPDRatio=1.98;context=GGCAAACAATTGGTGAAAACTGTTGCCTGGTACGACAACGA;coverage=43
6714_1_1_1_1_cov_34	kinModCall	modified_base	8371	8371	25	-	.	IPDRatio=2.59;context=CGGTGCCGCCAAGGCCATCGGTCTGGTTATCCCTGAATTGA;coverage=32
6714_1_1_1_1_cov_34	kinModCall	modified_base	8375	8375	42	-	.	IPDRatio=2.16;context=GCACCGGTGCCGCCAAGGCCATCGGTCTGGTTATCCCTGAA;coverage=36
6714_1_1_1_1_cov_34	kinModCall	modified_base	8468	8468	73	-	.	IPDRatio=4.76;context=CCTACACCGGCGACCAAAACACCCTTGACGCGCCGCACCGC;coverage=39
6714_1_1_1_1_cov_34	kinModCall	modified_base	8483	8483	75	-	.	IPDRatio=4.32;context=TGACCACCATCCACGCCTACACCGGCGACCAAAACACCCTT;coverage=41
6714_1_1_1_1_cov_34	kinModCall	modified_base	8525	8525	21	-	.	IPDRatio=1.61;context=CGGCAGTCCTGCAAAAGGAATTCGGCGTAGTCGAAGGCCTG;coverage=49
6714_1_1_1_1_cov_34	kinModCall	modified_base	8544	8544	27	-	.	IPDRatio=3.38;context=AACTGCCTTGCCCCGATGGCGGCAGTCCTGCAAAAGGAATT;coverage=45
6714_1_1_1_1_cov_34	kinModCall	modified_base	8652	8652	36	-	.	IPDRatio=2.10;context=GTGATTTCCGCACCCGGCGGCAATGATGTGAAAACCGTCGT;coverage=43
6714_1_1_1_1_cov_34	kinModCall	modified_base	8664	8664	21	-	.	IPDRatio=1.71;context=GCGCGCAAAGTCGTGATTTCCGCACCCGGCGGCAATGATGT;coverage=49
6714_1_1_1_1_cov_34	kinModCall	modified_base	8727	8727	21	-	.	IPDRatio=1.58;context=GTCCTCGAATGTACCGGCTTCTTTACCAATAAAACCAAAGC;coverage=56
6714_1_1_1_1_cov_34	kinModCall	modified_base	8739	8739	25	-	.	IPDRatio=1.65;context=GGTGTGGATGTCGTCCTCGAATGTACCGGCTTCTTTACCAA;coverage=52
6714_1_1_1_1_cov_34	kinModCall	modified_base	8760	8760	39	-	.	IPDRatio=2.06;context=GAATTGCCTTGGGGCGAGTTGGGTGTGGATGTCGTCCTCGA;coverage=50
6714_1_1_1_1_cov_34	kinModCall	modified_base	8083	8083	22	+	.	IPDRatio=1.74;context=AGGTGTAGGACATTTCGTTGTCGTACCAGGCAACAGTTTTC;coverage=43
6714_1_1_1_1_cov_34	kinModCall	modified_base	8087	8087	74	+	.	IPDRatio=4.26;context=GTAGGACATTTCGTTGTCGTACCAGGCAACAGTTTTCACCA;coverage=44
6714_1_1_1_1_cov_34	kinModCall	modified_base	8088	8088	21	+	.	IPDRatio=1.66;context=TAGGACATTTCGTTGTCGTACCAGGCAACAGTTTTCACCAA;coverage=44
6714_1_1_1_1_cov_34	kinModCall	modified_base	8196	8196	21	+	.	IPDRatio=2.25;context=ACAACGTCGGAAGAAACAATTTGATCTTCGTTGTAGCCGTA;coverage=46
6714_1_1_1_1_cov_34	kinModCall	modified_base	8232	8232	24	+	.	IPDRatio=2.76;context=CCGTAAGATTCGCTGGCGGCGGCTTTCATCGCGGCGTTGAT;coverage=50
6714_1_1_1_1_cov_34	kinModCall	modified_base	8264	8264	22	+	.	IPDRatio=1.67;context=GGCGTTGATTTCTTCTTTGGTTACAGGGCGTTCGAGGACGG;coverage=49
6714_1_1_1_1_cov_34	kinModCall	modified_base	8303	8303	33	+	.	IPDRatio=2.45;context=GGAAACCAATTCGGTCAGCGAGCCGGTGGCAACAGGGACGC;coverage=46
6714_1_1_1_1_cov_34	kinModCall	modified_base	8365	8365	22	+	.	IPDRatio=1.74;context=TGCCGTTCAATTCAGGGATAACCAGACCGATGGCCTTGGCG;coverage=34
6714_1_1_1_1_cov_34	kinModCall	modified_base	8366	8366	27	+	.	IPDRatio=2.90;context=GCCGTTCAATTCAGGGATAACCAGACCGATGGCCTTGGCGG;coverage=26
6714_1_1_1_1_cov_34	kinModCall	modified_base	8492	8492	24	+	.	IPDRatio=1.84;context=TTGGTCGCCGGTGTAGGCGTGGATGGTGGTCATCAGGCCTT;coverage=39
6714_1_1_1_1_cov_34	kinModCall	modified_base	8562	8562	22	+	.	IPDRatio=1.78;context=GCCGCCATCGGGGCAAGGCAGTTGGTGGTGCAGGAAGCAGC;coverage=43
6714_1_1_1_1_cov_34	kinModCall	modified_base	8693	8693	28	+	.	IPDRatio=1.81;context=GACTTTGCGCGCGCCGGCCCTGATGTGTGCTTCGGCTTTGG;coverage=60
6714_1_1_1_1_cov_34	kinModCall	modified_base	8714	8714	25	+	.	IPDRatio=1.56;context=GATGTGTGCTTCGGCTTTGGTTTTATTGGTAAAGAAGCCGG;coverage=63
6714_1_1_1_1_cov_34	kinModCall	modified_base	8719	8719	24	+	.	IPDRatio=1.75;context=GTGCTTCGGCTTTGGTTTTATTGGTAAAGAAGCCGGTACAT;coverage=64
6714_1_1_1_1_cov_34	kinModCall	modified_base	8730	8730	27	+	.	IPDRatio=1.87;context=TTGGTTTTATTGGTAAAGAAGCCGGTACATTCGAGGACGAC;coverage=56
6714_1_1_1_1_cov_34	kinModCall	modified_base	8731	8731	24	+	.	IPDRatio=2.32;context=TGGTTTTATTGGTAAAGAAGCCGGTACATTCGAGGACGACA;coverage=57
6714_1_1_1_1_cov_34	kinModCall	modified_base	8757	8757	142	+	.	IPDRatio=5.77;context=CATTCGAGGACGACATCCACACCCAACTCGCCCCAAGGCAA;coverage=57
6714_1_1_1_1_cov_34	kinModCall	modified_base	8895	8895	20	+	.	IPDRatio=1.56;context=GTGCTGTCGTATTTGAAAAGGTGCAGCAGCATTTCGGCAGG;coverage=67
6714_1_1_1_1_cov_34	kinModCall	modified_base	8942	8942	29	+	.	IPDRatio=1.74;context=GTCGTTGACAGCGACGACTTCGATGCCATGGGCTTTTTCAA;coverage=72
6714_1_1_1_1_cov_34	kinModCall	modified_base	8991	8991	41	+	.	IPDRatio=1.93;context=AATGCGAGGCGGCCGATGCGGCCGAAACCGTTAATCGCTAC;coverage=67
6714_1_1_1_1_cov_34	kinModCall	modified_base	9067	9067	21	-	.	IPDRatio=1.56;context=TGTAACTTTATTTCAGAATACAATACAGATATTGAAATTTC;coverage=62
6714_1_1_1_1_cov_34	kinModCall	modified_base	9081	9081	23	-	.	IPDRatio=1.62;context=ATGTAATAGTGGAATGTAACTTTATTTCAGAATACAATACA;coverage=81
6714_1_1_1_1_cov_34	kinModCall	modified_base	9100	9100	37	-	.	IPDRatio=1.84;context=ATAAGCATCAAGTAGTTAGATGTAATAGTGGAATGTAACTT;coverage=93
6714_1_1_1_1_cov_34	kinModCall	modified_base	9133	9133	22	-	.	IPDRatio=1.45;context=ATCTGTGCAAACAGTAAAATTCATCTATATCAAATAAGCAT;coverage=103
6714_1_1_1_1_cov_34	kinModCall	modified_base	9176	9176	27	-	.	IPDRatio=1.50;context=ATTAAAATTTTAAATTCAAATATTGATGGTAAAAGTTTTGG;coverage=103
6714_1_1_1_1_cov_34	kinModCall	modified_base	9254	9254	21	-	.	IPDRatio=1.52;context=TTATTTGACGAAAAGGTAATGAAAATATTGGATATTTGCTA;coverage=73
6714_1_1_1_1_cov_34	kinModCall	modified_base	9305	9305	26	-	.	IPDRatio=1.80;context=CAAAAAACATCCACGTTTATCTGTCCTATACGGCAAGCCTT;coverage=69
6714_1_1_1_1_cov_34	kinModCall	modified_base	9306	9306	29	-	.	IPDRatio=2.11;context=TCAAAAAACATCCACGTTTATCTGTCCTATACGGCAAGCCT;coverage=70
6714_1_1_1_1_cov_34	kinModCall	modified_base	9336	9336	37	-	.	IPDRatio=1.81;context=AGCAAAGTTATCCACGGAGATATTATTAAGTCAAAAAACAT;coverage=55
6714_1_1_1_1_cov_34	kinModCall	modified_base	9450	9450	21	-	.	IPDRatio=2.52;context=ACATGGGGCTGCCTTATCATTAGGAAAACGGTATTGTAGCA;coverage=52
6714_1_1_1_1_cov_34	kinModCall	modified_base	9460	9460	27	-	.	IPDRatio=1.64;context=GCGGATTTGGACATGGGGCTGCCTTATCATTAGGAAAACGG;coverage=65
6714_1_1_1_1_cov_34	kinModCall	modified_base	9509	9509	24	-	.	IPDRatio=1.73;context=GGTATGTTGCGCTTTGATGCCGAGGTATTGCTGCATCATTG;coverage=57
6714_1_1_1_1_cov_34	kinModCall	modified_base	9540	9540	90	-	.	IPDRatio=3.70;context=AATCGCCCATACGGTAAAACACCAGTTTGTCGGTATGTTGC;coverage=64
6714_1_1_1_1_cov_34	kinModCall	modified_base	9695	9695	54	-	.	IPDRatio=3.58;context=GCCCAACTTGACCAGGCGCGCCAGATATTGTTCGGCGGCGT;coverage=42
6714_1_1_1_1_cov_34	kinModCall	modified_base	9696	9696	61	-	.	IPDRatio=5.60;context=TGCCCAACTTGACCAGGCGCGCCAGATATTGTTCGGCGGCG;coverage=40
6714_1_1_1_1_cov_34	kinModCall	modified_base	9703	9703	24	-	.	IPDRatio=1.85;context=ACGCTTTTGCCCAACTTGACCAGGCGCGCCAGATATTGTTC;coverage=36
6714_1_1_1_1_cov_34	kinModCall	modified_base	9705	9705	64	-	.	IPDRatio=3.26;context=CCACGCTTTTGCCCAACTTGACCAGGCGCGCCAGATATTGT;coverage=41
6714_1_1_1_1_cov_34	kinModCall	modified_base	9018	9018	38	+	.	IPDRatio=2.01;context=CCGTTAATCGCTACTTTAATGCTCATGTATATACTCCAAGC;coverage=74
6714_1_1_1_1_cov_34	kinModCall	modified_base	9056	9056	31	+	.	IPDRatio=1.69;context=AGCTGTGAAACGAAATTTCAATATCTGTATTGTATTCTGAA;coverage=72
6714_1_1_1_1_cov_34	kinModCall	modified_base	9073	9073	20	+	.	IPDRatio=1.83;context=TCAATATCTGTATTGTATTCTGAAATAAAGTTACATTCCAC;coverage=70
6714_1_1_1_1_cov_34	kinModCall	modified_base	9120	9120	28	+	.	IPDRatio=1.54;context=ATCTAACTACTTGATGCTTATTTGATATAGATGAATTTTAC;coverage=103
6714_1_1_1_1_cov_34	kinModCall	modified_base	9122	9122	78	+	.	IPDRatio=2.19;context=CTAACTACTTGATGCTTATTTGATATAGATGAATTTTACTG;coverage=98
6714_1_1_1_1_cov_34	kinModCall	modified_base	9133	9133	21	+	.	IPDRatio=1.38;context=ATGCTTATTTGATATAGATGAATTTTACTGTTTGCACAGAT;coverage=108
6714_1_1_1_1_cov_34	kinModCall	modified_base	9166	9166	31	+	.	IPDRatio=1.70;context=GCACAGATTTCCAAAACTTTTACCATCAATATTTGAATTTA;coverage=100
6714_1_1_1_1_cov_34	kinModCall	modified_base	9197	9197	20	+	.	IPDRatio=1.40;context=TTTGAATTTAAAATTTTAATGATGATTTTGATGATTGCGGA;coverage=102
6714_1_1_1_1_cov_34	kinModCall	modified_base	9218	9218	21	+	.	IPDRatio=1.52;context=ATGATTTTGATGATTGCGGATCTGCTTGTGTATAAGTAGCA;coverage=98
6714_1_1_1_1_cov_34	kinModCall	modified_base	9227	9227	32	+	.	IPDRatio=1.64;context=ATGATTGCGGATCTGCTTGTGTATAAGTAGCAAATATCCAA;coverage=97
6714_1_1_1_1_cov_34	kinModCall	modified_base	9298	9298	54	+	.	IPDRatio=3.36;context=TGAGTTTAAGGCTTGCCGTATAGGACAGATAAACGTGGATG;coverage=69
6714_1_1_1_1_cov_34	kinModCall	modified_base	9385	9385	21	+	.	IPDRatio=1.55;context=AGTTGTCTCCACAACCTTATTGACAGGCTTACGGTCAGTCT;coverage=52
6714_1_1_1_1_cov_34	kinModCall	modified_base	9503	9503	20	+	.	IPDRatio=3.23;context=TTTCCCCAATGATGCAGCAATACCTCGGCATCAAAGCGCAA;coverage=62
6714_1_1_1_1_cov_34	kinModCall	modified_base	9688	9688	27	+	.	IPDRatio=1.73;context=CCGTTTCACGCCGCCGAACAATATCTGGCGCGCCTGGTCAA;coverage=44
6714_1_1_1_1_cov_34	kinModCall	modified_base	9690	9690	57	+	.	IPDRatio=3.20;context=GTTTCACGCCGCCGAACAATATCTGGCGCGCCTGGTCAAGT;coverage=43
6714_1_1_1_1_cov_34	kinModCall	modified_base	9692	9692	28	+	.	IPDRatio=2.83;context=TTCACGCCGCCGAACAATATCTGGCGCGCCTGGTCAAGTTG;coverage=42
6714_1_1_1_1_cov_34	kinModCall	modified_base	9699	9699	67	+	.	IPDRatio=10.52;context=CGCCGAACAATATCTGGCGCGCCTGGTCAAGTTGGGCAAAA;coverage=42
6714_1_1_1_1_cov_34	kinModCall	modified_base	9700	9700	41	+	.	IPDRatio=2.62;context=GCCGAACAATATCTGGCGCGCCTGGTCAAGTTGGGCAAAAG;coverage=42
6714_1_1_1_1_cov_34	kinModCall	modified_base	9701	9701	21	+	.	IPDRatio=3.03;context=CCGAACAATATCTGGCGCGCCTGGTCAAGTTGGGCAAAAGC;coverage=38
6714_1_1_1_1_cov_34	kinModCall	modified_base	9991	9991	27	+	.	IPDRatio=2.19;context=CAGGCGGCGGAAATTCTGTTGCCGGACAGTAAAAACGCACC;coverage=30
6714_1_1_1_1_cov_34	kinModCall	modified_base	10033	10033	41	-	.	IPDRatio=3.18;context=CACGCGTTCAGGCGCGTAACACCCGATGCCGTCTGAAGTTG;coverage=32
6714_1_1_1_1_cov_34	kinModCall	modified_base	10109	10109	47	-	.	IPDRatio=3.51;context=CAAACCGAAGCCGCGCAAATCCTGGCAGCCGAAATATTCCG;coverage=33
6714_1_1_1_1_cov_34	kinModCall	modified_base	10110	10110	74	-	.	IPDRatio=24.37;context=CCAAACCGAAGCCGCGCAAATCCTGGCAGCCGAAATATTCC;coverage=32
6714_1_1_1_1_cov_34	kinModCall	modified_base	10113	10113	38	-	.	IPDRatio=2.25;context=CGTCCAAACCGAAGCCGCGCAAATCCTGGCAGCCGAAATAT;coverage=33
6714_1_1_1_1_cov_34	kinModCall	modified_base	10309	10309	23	-	.	IPDRatio=2.88;context=ATCAGGGTCGGCGATTTTTTGCCGGAGAGGGTTTGCGTGAT;coverage=39
6714_1_1_1_1_cov_34	kinModCall	modified_base	10385	10385	27	-	.	IPDRatio=2.22;context=GTTGCGTAAAGGGTGGTGCAGCCAGAGAGCCAAGAGGCGGC;coverage=41
6714_1_1_1_1_cov_34	kinModCall	modified_base	10467	10467	23	-	.	IPDRatio=1.82;context=TGTTTTTCAGACGGCATTGGAGGGGTTTGTATTGGCTTTCC;coverage=41
6714_1_1_1_1_cov_34	kinModCall	modified_base	10633	10633	21	-	.	IPDRatio=2.34;context=GATAGGTTTTCCGGGAAAACGGCTTTGAGGGTTTCCAACAG;coverage=30
6714_1_1_1_1_cov_34	kinModCall	modified_base	10640	10640	33	-	.	IPDRatio=2.53;context=GGCTGTGGATAGGTTTTCCGGGAAAACGGCTTTGAGGGTTT;coverage=31
6714_1_1_1_1_cov_34	kinModCall	modified_base	10645	10645	24	-	.	IPDRatio=2.23;context=TGTTCGGCTGTGGATAGGTTTTCCGGGAAAACGGCTTTGAG;coverage=27
6714_1_1_1_1_cov_34	kinModCall	modified_base	10703	10703	59	-	.	IPDRatio=6.73;context=GATGACATTGCCGTCTTTCAGCCAGACGGAAGGTTCGGGCA;coverage=36
6714_1_1_1_1_cov_34	kinModCall	modified_base	10837	10837	24	-	.	IPDRatio=1.78;context=ACGCGGTTGAACTCGACTTTGAGTGTGGACAAACCGGTACG;coverage=42
6714_1_1_1_1_cov_34	kinModCall	modified_base	10850	10850	23	-	.	IPDRatio=2.03;context=GTAAAAGCCGTGAACGCGGTTGAACTCGACTTTGAGTGTGG;coverage=41
6714_1_1_1_1_cov_34	kinModCall	modified_base	10889	10889	22	-	.	IPDRatio=1.69;context=GGCAGGTGCTTGTTCGGCTTGGGTTTTGGACAATTCAATGT;coverage=44
6714_1_1_1_1_cov_34	kinModCall	modified_base	10917	10917	21	-	.	IPDRatio=1.77;context=TTTTGAGGGTTTGCCGGCGTTGGTAGTCGGCAGGTGCTTGT;coverage=38
6714_1_1_1_1_cov_34	kinModCall	modified_base	10100	10100	45	+	.	IPDRatio=3.16;context=AACTGCTGACGGAATATTTCGGCTGCCAGGATTTGCGCGGC;coverage=37
6714_1_1_1_1_cov_34	kinModCall	modified_base	10104	10104	31	+	.	IPDRatio=2.38;context=GCTGACGGAATATTTCGGCTGCCAGGATTTGCGCGGCTTCG;coverage=36
6714_1_1_1_1_cov_34	kinModCall	modified_base	10249	10249	24	+	.	IPDRatio=1.67;context=TCGCTCGAAACCGACAGCCAATATATCGGTATGGATGCTGC;coverage=42
6714_1_1_1_1_cov_34	kinModCall	modified_base	10318	10318	24	+	.	IPDRatio=2.12;context=ACCCTCTCCGGCAAAAAATCGCCGACCCTGATGTCCACGCT;coverage=41
6714_1_1_1_1_cov_34	kinModCall	modified_base	10373	10373	27	+	.	IPDRatio=1.87;context=CCCATATGGGCAGCCGCCTCTTGGCTCTCTGGCTGCACCAC;coverage=37
6714_1_1_1_1_cov_34	kinModCall	modified_base	10375	10375	31	+	.	IPDRatio=2.04;context=CATATGGGCAGCCGCCTCTTGGCTCTCTGGCTGCACCACCC;coverage=39
6714_1_1_1_1_cov_34	kinModCall	modified_base	10379	10379	55	+	.	IPDRatio=4.35;context=TGGGCAGCCGCCTCTTGGCTCTCTGGCTGCACCACCCTTTA;coverage=37
6714_1_1_1_1_cov_34	kinModCall	modified_base	10380	10380	39	+	.	IPDRatio=3.16;context=GGGCAGCCGCCTCTTGGCTCTCTGGCTGCACCACCCTTTAC;coverage=38
6714_1_1_1_1_cov_34	kinModCall	modified_base	10635	10635	23	+	.	IPDRatio=2.01;context=GTTGGAAACCCTCAAAGCCGTTTTCCCGGAAAACCTATCCA;coverage=26
6714_1_1_1_1_cov_34	kinModCall	modified_base	10650	10650	24	+	.	IPDRatio=1.89;context=AGCCGTTTTCCCGGAAAACCTATCCACAGCCGAACAGCTCC;coverage=25
6714_1_1_1_1_cov_34	kinModCall	modified_base	11119	11119	23	-	.	IPDRatio=1.61;context=TCTTTTGCCAAGGCTGAAAATGTGGACAATACGTCCAGCGC;coverage=74
6714_1_1_1_1_cov_34	kinModCall	modified_base	11174	11174	26	-	.	IPDRatio=1.65;context=GTTTTCGATGTGGATAGCCGGATAGTCGGCAAACTCGGGGC;coverage=67
6714_1_1_1_1_cov_34	kinModCall	modified_base	11178	11178	77	-	.	IPDRatio=3.25;context=GACCGTTTTCGATGTGGATAGCCGGATAGTCGGCAAACTCG;coverage=69
6714_1_1_1_1_cov_34	kinModCall	modified_base	11180	11180	21	-	.	IPDRatio=2.20;context=GCGACCGTTTTCGATGTGGATAGCCGGATAGTCGGCAAACT;coverage=73
6714_1_1_1_1_cov_34	kinModCall	modified_base	11182	11182	43	-	.	IPDRatio=2.10;context=TGGCGACCGTTTTCGATGTGGATAGCCGGATAGTCGGCAAA;coverage=68
6714_1_1_1_1_cov_34	kinModCall	modified_base	11184	11184	22	-	.	IPDRatio=1.56;context=GATGGCGACCGTTTTCGATGTGGATAGCCGGATAGTCGGCA;coverage=69
6714_1_1_1_1_cov_34	kinModCall	modified_base	11266	11266	35	-	.	IPDRatio=2.46;context=CCGGTGAGCAGCATGAGGCGGTGTTTGTGGTCAAGGTTGGT;coverage=38
6714_1_1_1_1_cov_34	kinModCall	modified_base	11356	11356	25	-	.	IPDRatio=1.85;context=GCATCGGCAGGCACAAAACAGCCGGTGTGTGCCAATAAAAC;coverage=48
6714_1_1_1_1_cov_34	kinModCall	modified_base	11464	11464	24	-	.	IPDRatio=1.86;context=ATGTAGGCGGTTTCGCTCATTTCGACCATGAAAGTGGAGCG;coverage=50
6714_1_1_1_1_cov_34	kinModCall	modified_base	11630	11630	30	-	.	IPDRatio=1.77;context=CAGGTAGGTCAGCTCGAAATAGTGGGTGGCAAACAGGCTGA;coverage=52
6714_1_1_1_1_cov_34	kinModCall	modified_base	11744	11744	22	-	.	IPDRatio=1.77;context=GATGCCGTAGCTTTTGCCGGCGGGACCGGGTTGGATTTGGT;coverage=44
6714_1_1_1_1_cov_34	kinModCall	modified_base	11763	11763	21	-	.	IPDRatio=1.69;context=CGGCGAGTTTGGCAACGGCGATGCCGTAGCTTTTGCCGGCG;coverage=47
6714_1_1_1_1_cov_34	kinModCall	modified_base	11774	11774	26	-	.	IPDRatio=1.96;context=TACAGGCAGGCCGGCGAGTTTGGCAACGGCGATGCCGTAGC;coverage=45
6714_1_1_1_1_cov_34	kinModCall	modified_base	11811	11811	20	-	.	IPDRatio=2.21;context=GTCCGTTCAAATGCTTTTGGGCGGATTTCAATGCGCGTACA;coverage=39
6714_1_1_1_1_cov_34	kinModCall	modified_base	11147	11147	22	+	.	IPDRatio=2.07;context=CCTTGGCAAAAGAGCGGAACTTCGTCCGCCCCGAGTTTGCC;coverage=76
6714_1_1_1_1_cov_34	kinModCall	modified_base	11167	11167	23	+	.	IPDRatio=1.59;context=TTCGTCCGCCCCGAGTTTGCCGACTATCCGGCTATCCACAT;coverage=66
6714_1_1_1_1_cov_34	kinModCall	modified_base	11169	11169	77	+	.	IPDRatio=2.62;context=CGTCCGCCCCGAGTTTGCCGACTATCCGGCTATCCACATCG;coverage=65
6714_1_1_1_1_cov_34	kinModCall	modified_base	11170	11170	40	+	.	IPDRatio=1.94;context=GTCCGCCCCGAGTTTGCCGACTATCCGGCTATCCACATCGA;coverage=59
6714_1_1_1_1_cov_34	kinModCall	modified_base	11171	11171	21	+	.	IPDRatio=2.43;context=TCCGCCCCGAGTTTGCCGACTATCCGGCTATCCACATCGAA;coverage=66
6714_1_1_1_1_cov_34	kinModCall	modified_base	11173	11173	94	+	.	IPDRatio=8.61;context=CGCCCCGAGTTTGCCGACTATCCGGCTATCCACATCGAAAA;coverage=69
6714_1_1_1_1_cov_34	kinModCall	modified_base	11197	11197	23	+	.	IPDRatio=2.23;context=GCTATCCACATCGAAAACGGTCGCCATCCCGTTGTCGAACA;coverage=64
6714_1_1_1_1_cov_34	kinModCall	modified_base	11246	11246	107	+	.	IPDRatio=3.99;context=GCCACTTCACCGCCAACCACACCAACCTTGACCACAAACAC;coverage=56
6714_1_1_1_1_cov_34	kinModCall	modified_base	11265	11265	71	+	.	IPDRatio=3.91;context=CACCAACCTTGACCACAAACACCGCCTCATGCTGCTCACCG;coverage=46
6714_1_1_1_1_cov_34	kinModCall	modified_base	11351	11351	88	+	.	IPDRatio=4.01;context=TGATTGTTTTATTGGCACACACCGGCTGTTTTGTGCCTGCC;coverage=51
6714_1_1_1_1_cov_34	kinModCall	modified_base	11357	11357	20	+	.	IPDRatio=1.66;context=TTTTATTGGCACACACCGGCTGTTTTGTGCCTGCCGATGCC;coverage=53
6714_1_1_1_1_cov_34	kinModCall	modified_base	11442	11442	22	+	.	IPDRatio=1.60;context=ATCGGACGACCTCGCCTCCAACCGCTCCACTTTCATGGTCG;coverage=43
6714_1_1_1_1_cov_34	kinModCall	modified_base	11586	11586	102	+	.	IPDRatio=4.37;context=CGCGCACGCCGTTGCCGAACACCTGCTGCAAAAAAACAAAT;coverage=40
6714_1_1_1_1_cov_34	kinModCall	modified_base	11587	11587	21	+	.	IPDRatio=1.83;context=GCGCACGCCGTTGCCGAACACCTGCTGCAAAAAAACAAATC;coverage=44
6714_1_1_1_1_cov_34	kinModCall	modified_base	11616	11616	20	+	.	IPDRatio=1.63;context=AAAAAACAAATCCTTCAGCCTGTTTGCCACCCACTATTTCG;coverage=53
6714_1_1_1_1_cov_34	kinModCall	modified_base	11642	11642	22	+	.	IPDRatio=1.64;context=CCACCCACTATTTCGAGCTGACCTACCTGCCCGAAGCCCAC;coverage=43
6714_1_1_1_1_cov_34	kinModCall	modified_base	11736	11736	23	+	.	IPDRatio=2.84;context=GTTTCTGCACCAAATCCAACCCGGTCCCGCCGGCAAAAGCT;coverage=39
6714_1_1_1_1_cov_34	kinModCall	modified_base	11768	11768	20	+	.	IPDRatio=1.73;context=GCAAAAGCTACGGCATCGCCGTTGCCAAACTCGCCGGCCTG;coverage=42
6714_1_1_1_1_cov_34	kinModCall	modified_base	11784	11784	30	+	.	IPDRatio=2.01;context=CGCCGTTGCCAAACTCGCCGGCCTGCCTGTACGCGCATTGA;coverage=42
6714_1_1_1_1_cov_34	kinModCall	modified_base	12125	12125	22	-	.	IPDRatio=2.11;context=TTTTTTATATTTGGAAATTTCCTGTCAGATAATGTTTATCC;coverage=30
6714_1_1_1_1_cov_34	kinModCall	modified_base	12147	12147	28	-	.	IPDRatio=2.17;context=CGTCTGAGCTGTTCGGACGGCATTTTTTATATTTGGAAATT;coverage=37
6714_1_1_1_1_cov_34	kinModCall	modified_base	12158	12158	24	-	.	IPDRatio=1.69;context=TGGACAAATGCCGTCTGAGCTGTTCGGACGGCATTTTTTAT;coverage=36
6714_1_1_1_1_cov_34	kinModCall	modified_base	12386	12386	24	-	.	IPDRatio=2.26;context=GGGGATGTCTTTGTTTTACCTGAATATCGCGGAAAAGGCAT;coverage=70
6714_1_1_1_1_cov_34	kinModCall	modified_base	12446	12446	36	-	.	IPDRatio=2.00;context=GGTTCGGCTGCGGTCAAGCGGCATGATATGAAAAGTTTCCC;coverage=63
6714_1_1_1_1_cov_34	kinModCall	modified_base	12568	12568	25	-	.	IPDRatio=1.50;context=AGTGGCACGGATTTGAACCGTGGTCTTCTGTGGATAAGATT;coverage=95
6714_1_1_1_1_cov_34	kinModCall	modified_base	12620	12620	27	-	.	IPDRatio=1.68;context=ACACGGCTGAAAGCCGGGCATATCGGCAGGTTGGTTCAGGC;coverage=98
6714_1_1_1_1_cov_34	kinModCall	modified_base	12628	12628	112	-	.	IPDRatio=4.13;context=TTTTCATTACACGGCTGAAAGCCGGGCATATCGGCAGGTTG;coverage=99
6714_1_1_1_1_cov_34	kinModCall	modified_base	12898	12898	23	-	.	IPDRatio=1.88;context=TACTGCAAAAGCAAAACAATCTGGACGGAAAAATCATCGGG;coverage=58
6714_1_1_1_1_cov_34	kinModCall	modified_base	12899	12899	49	-	.	IPDRatio=2.59;context=TTACTGCAAAAGCAAAACAATCTGGACGGAAAAATCATCGG;coverage=58
6714_1_1_1_1_cov_34	kinModCall	modified_base	12900	12900	55	-	.	IPDRatio=2.77;context=CTTACTGCAAAAGCAAAACAATCTGGACGGAAAAATCATCG;coverage=54
6714_1_1_1_1_cov_34	kinModCall	modified_base	12999	12999	23	-	.	IPDRatio=1.62;context=GAAAAAAATATTGTATTTTCTGATGGTTGTTTTTTCTACAA;coverage=52
6714_1_1_1_1_cov_34	kinModCall	modified_base	12108	12108	21	+	.	IPDRatio=2.00;context=CATATGGAAAAATCTGTGGATAAACATTATCTGACAGGAAA;coverage=35
6714_1_1_1_1_cov_34	kinModCall	modified_base	12131	12131	24	+	.	IPDRatio=2.45;context=ACATTATCTGACAGGAAATTTCCAAATATAAAAAATGCCGT;coverage=30
6714_1_1_1_1_cov_34	kinModCall	modified_base	12192	12192	22	+	.	IPDRatio=1.73;context=TTGTCCATTCGGCTTAAACCTTATCCATATCCAAACGCATA;coverage=43
6714_1_1_1_1_cov_34	kinModCall	modified_base	12358	12358	34	+	.	IPDRatio=1.91;context=TATGCAATGGGCGACCAGCCTCCTGCCAATGCCTTTTCCGC;coverage=54
6714_1_1_1_1_cov_34	kinModCall	modified_base	12413	12413	21	+	.	IPDRatio=1.51;context=ACAAAGACATCCCCCAACCAATATTCATACTGTGGGAAACT;coverage=68
6714_1_1_1_1_cov_34	kinModCall	modified_base	12417	12417	32	+	.	IPDRatio=1.86;context=AGACATCCCCCAACCAATATTCATACTGTGGGAAACTTTTC;coverage=65
6714_1_1_1_1_cov_34	kinModCall	modified_base	12423	12423	22	+	.	IPDRatio=1.52;context=CCCCCAACCAATATTCATACTGTGGGAAACTTTTCATATCA;coverage=69
6714_1_1_1_1_cov_34	kinModCall	modified_base	12610	12610	24	+	.	IPDRatio=1.49;context=CTCAAACAACGCCTGAACCAACCTGCCGATATGCCCGGCTT;coverage=97
6714_1_1_1_1_cov_34	kinModCall	modified_base	12619	12619	49	+	.	IPDRatio=1.82;context=CGCCTGAACCAACCTGCCGATATGCCCGGCTTTCAGCCGTG;coverage=101
6714_1_1_1_1_cov_34	kinModCall	modified_base	12623	12623	65	+	.	IPDRatio=2.99;context=TGAACCAACCTGCCGATATGCCCGGCTTTCAGCCGTGTAAT;coverage=98
6714_1_1_1_1_cov_34	kinModCall	modified_base	12643	12643	30	+	.	IPDRatio=1.67;context=CCCGGCTTTCAGCCGTGTAATGAAAACAGTATTGTCCACAA;coverage=93
6714_1_1_1_1_cov_34	kinModCall	modified_base	12666	12666	24	+	.	IPDRatio=1.52;context=AAACAGTATTGTCCACAAAGAGGGAATTCATCGGTCAATTC;coverage=90
6714_1_1_1_1_cov_34	kinModCall	modified_base	12890	12890	39	+	.	IPDRatio=2.53;context=GACTGCATCCCGATGATTTTTCCGTCCAGATTGTTTTGCTT;coverage=54
6714_1_1_1_1_cov_34	kinModCall	modified_base	12893	12893	23	+	.	IPDRatio=1.68;context=TGCATCCCGATGATTTTTCCGTCCAGATTGTTTTGCTTTTG;coverage=60
6714_1_1_1_1_cov_34	kinModCall	modified_base	12894	12894	117	+	.	IPDRatio=7.09;context=GCATCCCGATGATTTTTCCGTCCAGATTGTTTTGCTTTTGC;coverage=58
6714_1_1_1_1_cov_34	kinModCall	modified_base	12895	12895	26	+	.	IPDRatio=1.85;context=CATCCCGATGATTTTTCCGTCCAGATTGTTTTGCTTTTGCA;coverage=58
6714_1_1_1_1_cov_34	kinModCall	modified_base	12911	12911	27	+	.	IPDRatio=1.99;context=CCGTCCAGATTGTTTTGCTTTTGCAGTAAGGCACGATAGCC;coverage=55
6714_1_1_1_1_cov_34	kinModCall	modified_base	12929	12929	58	+	.	IPDRatio=2.57;context=TTTTGCAGTAAGGCACGATAGCCGGATTGGATGCTGAGCAG;coverage=41
6714_1_1_1_1_cov_34	kinModCall	modified_base	12979	12979	21	+	.	IPDRatio=1.80;context=CGCATCCCCGGCCCATACGCTTGTAGAAAAAACAACCATCA;coverage=51
6714_1_1_1_1_cov_34	kinModCall	modified_base	13001	13001	23	-	.	IPDRatio=1.68;context=ATGAAAAAAATATTGTATTTTCTGATGGTTGTTTTTTCTAC;coverage=47
6714_1_1_1_1_cov_34	kinModCall	modified_base	13028	13028	28	-	.	IPDRatio=1.82;context=CAGACGGCATCCAAACGGAAGTTGAACATGAAAAAAATATT;coverage=53
6714_1_1_1_1_cov_34	kinModCall	modified_base	13037	13037	21	-	.	IPDRatio=1.55;context=ATACGGCTTCAGACGGCATCCAAACGGAAGTTGAACATGAA;coverage=52
6714_1_1_1_1_cov_34	kinModCall	modified_base	13059	13059	28	-	.	IPDRatio=1.74;context=GGCGATGCCGTCTGATGTCGGAATACGGCTTCAGACGGCAT;coverage=52
6714_1_1_1_1_cov_34	kinModCall	modified_base	13077	13077	31	-	.	IPDRatio=2.13;context=AAGTTATCCACAGGTGCAGGCGATGCCGTCTGATGTCGGAA;coverage=53
6714_1_1_1_1_cov_34	kinModCall	modified_base	13220	13220	30	-	.	IPDRatio=1.79;context=CTTCTGCGACGAAGAAGGCATTAAAATGGGCAAACTCGGCA;coverage=56
6714_1_1_1_1_cov_34	kinModCall	modified_base	13261	13261	21	-	.	IPDRatio=1.61;context=GAAGACTGGAATGCCGAAGCCATCCACGACCTCTTCAAACC;coverage=43
6714_1_1_1_1_cov_34	kinModCall	modified_base	13303	13303	27	-	.	IPDRatio=2.53;context=GCCGCCCGTATGCTGCGCTTTGCCGAACGCCTCGAAGGGCT;coverage=47
6714_1_1_1_1_cov_34	kinModCall	modified_base	13388	13388	25	-	.	IPDRatio=1.58;context=CACACTTGCCGACGAGTGCCTCTACTTCTACGTCAAACAAA;coverage=61
6714_1_1_1_1_cov_34	kinModCall	modified_base	13476	13476	29	-	.	IPDRatio=1.92;context=GTCTCGCTCTGCGCGATATCCATGAAACTGAAAAACCTGCA;coverage=50
6714_1_1_1_1_cov_34	kinModCall	modified_base	13487	13487	25	-	.	IPDRatio=1.71;context=CGTCAAACCGCGTCTCGCTCTGCGCGATATCCATGAAACTG;coverage=44
6714_1_1_1_1_cov_34	kinModCall	modified_base	13531	13531	21	-	.	IPDRatio=1.65;context=GGCGAACACATCAAAATCACGCCCAACGGCAAACTCGCCGA;coverage=64
6714_1_1_1_1_cov_34	kinModCall	modified_base	13601	13601	21	-	.	IPDRatio=1.59;context=ATGGTTTGATTTGAAAGACGTTTCCCCGTCCCCAAGCCGTA;coverage=59
6714_1_1_1_1_cov_34	kinModCall	modified_base	13623	13623	23	-	.	IPDRatio=1.80;context=TTACGATGGAACAATTCATCGAATGGTTTGATTTGAAAGAC;coverage=62
6714_1_1_1_1_cov_34	kinModCall	modified_base	13684	13684	67	-	.	IPDRatio=4.36;context=CCCGAAGCCATGCTCAACTATCTGGCACGCTTGGGCTGGGC;coverage=45
6714_1_1_1_1_cov_34	kinModCall	modified_base	13685	13685	90	-	.	IPDRatio=6.42;context=GCCCGAAGCCATGCTCAACTATCTGGCACGCTTGGGCTGGG;coverage=45
6714_1_1_1_1_cov_34	kinModCall	modified_base	13687	13687	32	-	.	IPDRatio=1.84;context=CTGCCCGAAGCCATGCTCAACTATCTGGCACGCTTGGGCTG;coverage=47
6714_1_1_1_1_cov_34	kinModCall	modified_base	13693	13693	21	-	.	IPDRatio=1.87;context=GGCATCCTGCCCGAAGCCATGCTCAACTATCTGGCACGCTT;coverage=49
6714_1_1_1_1_cov_34	kinModCall	modified_base	13798	13798	40	-	.	IPDRatio=2.14;context=ACCCTGCCTGAATACGGCCACTTGCCCATGATTCTTAACGA;coverage=37
6714_1_1_1_1_cov_34	kinModCall	modified_base	13857	13857	59	-	.	IPDRatio=5.79;context=GCGACGACCATGTGAACAACACCCCGAAACAAATCAACATA;coverage=24
6714_1_1_1_1_cov_34	kinModCall	modified_base	13993	13993	31	-	.	IPDRatio=1.90;context=TTGGTCAAAGGCGAAATTTCCATCCCCAATGAAGCCCTCGA;coverage=39
6714_1_1_1_1_cov_34	kinModCall	modified_base	13019	13019	24	+	.	IPDRatio=1.61;context=AGAAAATACAATATTTTTTTCATGTTCAACTTCCGTTTGGA;coverage=52
6714_1_1_1_1_cov_34	kinModCall	modified_base	13078	13078	22	+	.	IPDRatio=1.68;context=TCCGACATCAGACGGCATCGCCTGCACCTGTGGATAACTTA;coverage=50
6714_1_1_1_1_cov_34	kinModCall	modified_base	13079	13079	30	+	.	IPDRatio=1.83;context=CCGACATCAGACGGCATCGCCTGCACCTGTGGATAACTTAA;coverage=47
6714_1_1_1_1_cov_34	kinModCall	modified_base	13089	13089	21	+	.	IPDRatio=1.76;context=ACGGCATCGCCTGCACCTGTGGATAACTTAAGCGCGGATGC;coverage=48
6714_1_1_1_1_cov_34	kinModCall	modified_base	13112	13112	21	+	.	IPDRatio=1.54;context=TAACTTAAGCGCGGATGCGTTTCAACACTTCTTCTTTGCCG;coverage=53
6714_1_1_1_1_cov_34	kinModCall	modified_base	13121	13121	22	+	.	IPDRatio=1.69;context=CGCGGATGCGTTTCAACACTTCTTCTTTGCCGATTAATGCC;coverage=47
6714_1_1_1_1_cov_34	kinModCall	modified_base	13192	13192	21	+	.	IPDRatio=1.59;context=GTACCGCAGACGGCAAGGCGCAGGGGCATGCCGAGTTTGCC;coverage=47
6714_1_1_1_1_cov_34	kinModCall	modified_base	13204	13204	38	+	.	IPDRatio=2.68;context=GCAAGGCGCAGGGGCATGCCGAGTTTGCCCATTTTAATGCC;coverage=51
6714_1_1_1_1_cov_34	kinModCall	modified_base	13213	13213	33	+	.	IPDRatio=1.83;context=AGGGGCATGCCGAGTTTGCCCATTTTAATGCCTTCTTCGTC;coverage=49
6714_1_1_1_1_cov_34	kinModCall	modified_base	13223	13223	22	+	.	IPDRatio=1.62;context=CGAGTTTGCCCATTTTAATGCCTTCTTCGTCGCAGAAGGGT;coverage=54
6714_1_1_1_1_cov_34	kinModCall	modified_base	13357	13357	22	+	.	IPDRatio=1.85;context=CAGTGTTTCTGCACGTCCGCTTCAGTAGGCGTTTGTTTGAC;coverage=37
6714_1_1_1_1_cov_34	kinModCall	modified_base	13498	13498	21	+	.	IPDRatio=1.67;context=ATATCGCGCAGAGCGAGACGCGGTTTGACGAGTTCGGCGAG;coverage=46
6714_1_1_1_1_cov_34	kinModCall	modified_base	13525	13525	33	+	.	IPDRatio=1.93;context=ACGAGTTCGGCGAGTTTGCCGTTGGGCGTGATTTTGATGTG;coverage=49
6714_1_1_1_1_cov_34	kinModCall	modified_base	13554	13554	27	+	.	IPDRatio=1.68;context=GATTTTGATGTGTTCGCCGTTGATCCAATAGAGCTTTTTCA;coverage=46
6714_1_1_1_1_cov_34	kinModCall	modified_base	13557	13557	35	+	.	IPDRatio=2.19;context=TTTGATGTGTTCGCCGTTGATCCAATAGAGCTTTTTCAAAT;coverage=51
6714_1_1_1_1_cov_34	kinModCall	modified_base	13675	13675	45	+	.	IPDRatio=2.13;context=TCGCCGTGCGCCCAGCCCAAGCGTGCCAGATAGTTGAGCAT;coverage=55
6714_1_1_1_1_cov_34	kinModCall	modified_base	13679	13679	85	+	.	IPDRatio=7.11;context=CGTGCGCCCAGCCCAAGCGTGCCAGATAGTTGAGCATGGCT;coverage=44
6714_1_1_1_1_cov_34	kinModCall	modified_base	13680	13680	65	+	.	IPDRatio=3.86;context=GTGCGCCCAGCCCAAGCGTGCCAGATAGTTGAGCATGGCTT;coverage=46
6714_1_1_1_1_cov_34	kinModCall	modified_base	13753	13753	34	+	.	IPDRatio=2.35;context=ATGGCAACGGTATCGCCGCTGCGTTTGGAGATTTTTTTGCC;coverage=40
6714_1_1_1_1_cov_34	kinModCall	modified_base	13834	13834	22	+	.	IPDRatio=1.83;context=AGGGTAGCGCCGATGGCTTTTAATATGTTGATTTGTTTCGG;coverage=36
6714_1_1_1_1_cov_34	kinModCall	modified_base	13878	13878	29	+	.	IPDRatio=2.67;context=GTTGTTCACATGGTCGTCGCCCCGGATAACGTGGGTAACGC;coverage=22
6714_1_1_1_1_cov_34	kinModCall	modified_base	13984	13984	21	+	.	IPDRatio=1.62;context=ATCAGGTCGTCGAGGGCTTCATTGGGGATGGAAATTTCGCC;coverage=40
6714_1_1_1_1_cov_34	kinModCall	modified_base	13986	13986	24	+	.	IPDRatio=2.08;context=CAGGTCGTCGAGGGCTTCATTGGGGATGGAAATTTCGCCTT;coverage=39
6714_1_1_1_1_cov_34	kinModCall	modified_base	14025	14025	23	-	.	IPDRatio=1.77;context=CGCCTTTGGACGGTGTAACCCGGTGGGCGGACTTGGTCAAA;coverage=39
6714_1_1_1_1_cov_34	kinModCall	modified_base	14027	14027	25	-	.	IPDRatio=2.62;context=AACGCCTTTGGACGGTGTAACCCGGTGGGCGGACTTGGTCA;coverage=43
6714_1_1_1_1_cov_34	kinModCall	modified_base	14031	14031	32	-	.	IPDRatio=1.99;context=TCAAAACGCCTTTGGACGGTGTAACCCGGTGGGCGGACTTG;coverage=43
6714_1_1_1_1_cov_34	kinModCall	modified_base	14041	14041	35	-	.	IPDRatio=2.01;context=GTCGTCCGCTTCAAAACGCCTTTGGACGGTGTAACCCGGTG;coverage=42
6714_1_1_1_1_cov_34	kinModCall	modified_base	14076	14076	21	-	.	IPDRatio=2.49;context=AAACCCTGCCCGAAATTCCCGCCGGCGTGCAACCCGTCGTC;coverage=43
6714_1_1_1_1_cov_34	kinModCall	modified_base	14080	14080	21	-	.	IPDRatio=1.80;context=GGCAAAACCCTGCCCGAAATTCCCGCCGGCGTGCAACCCGT;coverage=48
6714_1_1_1_1_cov_34	kinModCall	modified_base	14092	14092	25	-	.	IPDRatio=1.65;context=CGGCCGGAAGCGGGCAAAACCCTGCCCGAAATTCCCGCCGG;coverage=50
6714_1_1_1_1_cov_34	kinModCall	modified_base	14201	14201	24	-	.	IPDRatio=1.73;context=ACTTTTAGAAAAAGGCCATGCCTACTACTGCTATTGCAGCA;coverage=40
6714_1_1_1_1_cov_34	kinModCall	modified_base	14244	14244	23	-	.	IPDRatio=1.90;context=ACCAAACCCGCCGTTTCGACCGCTACAAAGAAGTCATTGCC;coverage=38
6714_1_1_1_1_cov_34	kinModCall	modified_base	14262	14262	21	-	.	IPDRatio=1.61;context=ACGCCGACAATGTCGTGTACCAAACCCGCCGTTTCGACCGC;coverage=39
6714_1_1_1_1_cov_34	kinModCall	modified_base	14294	14294	24	-	.	IPDRatio=1.77;context=CGGCATGAAATGGGTCGGCCTGAACTACGACAACGCCGACA;coverage=36
6714_1_1_1_1_cov_34	kinModCall	modified_base	14361	14361	62	-	.	IPDRatio=4.54;context=TTTTATTGCGCATCGAAGACACCGACTTGGCGCGTTCTACC;coverage=31
6714_1_1_1_1_cov_34	kinModCall	modified_base	14427	14427	21	-	.	IPDRatio=1.72;context=TGCACATTGGCGGCGTTCGCACCGCCTTGTTTTCGTGGGCG;coverage=34
6714_1_1_1_1_cov_34	kinModCall	modified_base	14461	14461	25	-	.	IPDRatio=2.10;context=AAAACCCGTTTCGCCCCCAGCCCCACCGGCTACCTGCACAT;coverage=32
6714_1_1_1_1_cov_34	kinModCall	modified_base	14555	14555	23	-	.	IPDRatio=1.86;context=CGCAGGCAGGGTTCGGACGGCATTTTTGATGCCCAAGCACG;coverage=38
6714_1_1_1_1_cov_34	kinModCall	modified_base	14564	14564	29	-	.	IPDRatio=2.14;context=AAACTTATCCGCAGGCAGGGTTCGGACGGCATTTTTGATGC;coverage=36
6714_1_1_1_1_cov_34	kinModCall	modified_base	14846	14846	68	-	.	IPDRatio=4.24;context=GAAAACCTGAACAACATCCGTCCGGTTTTGCGTGCCAACGG;coverage=60
6714_1_1_1_1_cov_34	kinModCall	modified_base	14992	14992	24	-	.	IPDRatio=1.92;context=GCCGCAGGGTAGGCAAAATCGTGTTTACGGGAGGACGAACC;coverage=49
6714_1_1_1_1_cov_34	kinModCall	modified_base	14005	14005	30	+	.	IPDRatio=2.01;context=TTGGGGATGGAAATTTCGCCTTTGACCAAGTCCGCCCACCG;coverage=41
6714_1_1_1_1_cov_34	kinModCall	modified_base	14018	14018	23	+	.	IPDRatio=2.01;context=TTTCGCCTTTGACCAAGTCCGCCCACCGGGTTACACCGTCC;coverage=42
6714_1_1_1_1_cov_34	kinModCall	modified_base	14032	14032	81	+	.	IPDRatio=4.82;context=AAGTCCGCCCACCGGGTTACACCGTCCAAAGGCGTTTTGAA;coverage=39
6714_1_1_1_1_cov_34	kinModCall	modified_base	14071	14071	46	+	.	IPDRatio=4.83;context=AAGCGGACGACGGGTTGCACGCCGGCGGGAATTTCGGGCAG;coverage=41
6714_1_1_1_1_cov_34	kinModCall	modified_base	14095	14095	21	+	.	IPDRatio=1.56;context=GCGGGAATTTCGGGCAGGGTTTTGCCCGCTTCCGGCCGCCA;coverage=50
6714_1_1_1_1_cov_34	kinModCall	modified_base	14198	14198	20	+	.	IPDRatio=2.21;context=CTTTGCTGCAATAGCAGTAGTAGGCATGGCCTTTTTCTAAA;coverage=44
6714_1_1_1_1_cov_34	kinModCall	modified_base	14227	14227	21	+	.	IPDRatio=1.53;context=CCTTTTTCTAAAAGTTCGGCAATGACTTCTTTGTAGCGGTC;coverage=42
6714_1_1_1_1_cov_34	kinModCall	modified_base	14316	14316	23	+	.	IPDRatio=1.69;context=GCCGACCCATTTCATGCCGTCGAGGATGATGTTGACGGATT;coverage=37
6714_1_1_1_1_cov_34	kinModCall	modified_base	14374	14374	23	+	.	IPDRatio=1.82;context=AAGTCGGTGTCTTCGATGCGCAATAAAAATTCGCCTTTATG;coverage=34
6714_1_1_1_1_cov_34	kinModCall	modified_base	14518	14518	25	+	.	IPDRatio=1.81;context=CCGAAATCTTTGAAAGCGTTTATTTTACTGGTTTTACCGTG;coverage=29
6714_1_1_1_1_cov_34	kinModCall	modified_base	14529	14529	22	+	.	IPDRatio=1.61;context=GAAAGCGTTTATTTTACTGGTTTTACCGTGCTTGGGCATCA;coverage=38
6714_1_1_1_1_cov_34	kinModCall	modified_base	14654	14654	24	+	.	IPDRatio=2.06;context=CTGCCCCATTTTTCCAAACGGTAGAGGGATAACGCATATCC;coverage=24
6714_1_1_1_1_cov_34	kinModCall	modified_base	14681	14681	22	+	.	IPDRatio=1.72;context=GATAACGCATATCCCTCTTGCAGCATAAAGATTTTTTTCTT;coverage=31
6714_1_1_1_1_cov_34	kinModCall	modified_base	14727	14727	23	+	.	IPDRatio=3.49;context=CCGCATCAAACCGCGTGGTCGGGGTGGCAGACATATAAACG;coverage=35
6714_1_1_1_1_cov_34	kinModCall	modified_base	14737	14737	21	+	.	IPDRatio=1.66;context=CCGCGTGGTCGGGGTGGCAGACATATAAACGCGGACACCCA;coverage=36
6714_1_1_1_1_cov_34	kinModCall	modified_base	14753	14753	66	+	.	IPDRatio=4.00;context=GCAGACATATAAACGCGGACACCCAAATCCTCCGCCATTTC;coverage=41
6714_1_1_1_1_cov_34	kinModCall	modified_base	14784	14784	30	+	.	IPDRatio=1.78;context=CCGCCATTTCCGCCGCCCGCGCCAAATGGTAGGGATCGCTG;coverage=49
6714_1_1_1_1_cov_34	kinModCall	modified_base	14841	14841	42	+	.	IPDRatio=2.44;context=CAATACCGTTGGCACGCAAAACCGGACGGATGTTGTTCAGG;coverage=49
6714_1_1_1_1_cov_34	kinModCall	modified_base	14844	14844	23	+	.	IPDRatio=3.48;context=TACCGTTGGCACGCAAAACCGGACGGATGTTGTTCAGGTTT;coverage=48
6714_1_1_1_1_cov_34	kinModCall	modified_base	14859	14859	33	+	.	IPDRatio=2.03;context=AAACCGGACGGATGTTGTTCAGGTTTTCATAAGTGTTGCGC;coverage=50
6714_1_1_1_1_cov_34	kinModCall	modified_base	14887	14887	27	+	.	IPDRatio=2.29;context=ATAAGTGTTGCGCGAAGTGTTTTCAAACAGGATGTTGCGCG;coverage=58
6714_1_1_1_1_cov_34	kinModCall	modified_base	14939	14939	25	+	.	IPDRatio=1.78;context=TGTTTGAGCGCGTACCGCCGCCCGACCTCGGCTTCGGTCAT;coverage=42
6714_1_1_1_1_cov_34	kinModCall	modified_base	14956	14956	25	+	.	IPDRatio=1.74;context=CCGCCCGACCTCGGCTTCGGTCATATAGCCTTTTTTGGTTC;coverage=44
6714_1_1_1_1_cov_34	kinModCall	modified_base	15059	15059	37	-	.	IPDRatio=4.68;context=GCGTGGGACAAACACCCTTCTCCGGTTTTTCGGGAACGCAT;coverage=41
6714_1_1_1_1_cov_34	kinModCall	modified_base	15061	15061	22	-	.	IPDRatio=1.89;context=CCGCGTGGGACAAACACCCTTCTCCGGTTTTTCGGGAACGC;coverage=40
6714_1_1_1_1_cov_34	kinModCall	modified_base	15066	15066	51	-	.	IPDRatio=3.89;context=TGCCGCCGCGTGGGACAAACACCCTTCTCCGGTTTTTCGGG;coverage=42
6714_1_1_1_1_cov_34	kinModCall	modified_base	15114	15114	36	-	.	IPDRatio=3.46;context=GCAGGTTTTGCCGCCGTATGTCCGGGCGGATGCCGCGCTGG;coverage=36
6714_1_1_1_1_cov_34	kinModCall	modified_base	15224	15224	24	-	.	IPDRatio=1.85;context=TGCAGCCGCAACGGCTTGCGCTATTACCTGTTGGGCGGTTT;coverage=41
6714_1_1_1_1_cov_34	kinModCall	modified_base	15266	15266	26	-	.	IPDRatio=2.02;context=GCTGGAAAATATCGAAGCGGTATTGTGAACAAACGGCTGTT;coverage=65
6714_1_1_1_1_cov_34	kinModCall	modified_base	15383	15383	22	-	.	IPDRatio=2.09;context=GGGTTTGGACAACCCCAATTTGGACAATGACGCGCTGCTGC;coverage=91
6714_1_1_1_1_cov_34	kinModCall	modified_base	15417	15417	26	-	.	IPDRatio=1.49;context=TGATGCGCGTGAAAGATGATTTGTATAAGGAATTGGGTTTG;coverage=89
6714_1_1_1_1_cov_34	kinModCall	modified_base	15421	15421	23	-	.	IPDRatio=1.67;context=GGGATGATGCGCGTGAAAGATGATTTGTATAAGGAATTGGG;coverage=93
6714_1_1_1_1_cov_34	kinModCall	modified_base	15430	15430	31	-	.	IPDRatio=1.58;context=TCGGCGCGCGGGATGATGCGCGTGAAAGATGATTTGTATAA;coverage=91
6714_1_1_1_1_cov_34	kinModCall	modified_base	15528	15528	46	-	.	IPDRatio=1.96;context=TGGAAGAACGCGGCATTGCTGCCGAAGTGGTCAAATATTTG;coverage=95
6714_1_1_1_1_cov_34	kinModCall	modified_base	15529	15529	21	-	.	IPDRatio=1.90;context=TTGGAAGAACGCGGCATTGCTGCCGAAGTGGTCAAATATTT;coverage=93
6714_1_1_1_1_cov_34	kinModCall	modified_base	15556	15556	24	-	.	IPDRatio=1.49;context=AGCAAATCGCGTGCCGCCTTGTCCCTATTGGAAGAACGCGG;coverage=93
6714_1_1_1_1_cov_34	kinModCall	modified_base	15557	15557	23	-	.	IPDRatio=2.04;context=CAGCAAATCGCGTGCCGCCTTGTCCCTATTGGAAGAACGCG;coverage=95
6714_1_1_1_1_cov_34	kinModCall	modified_base	15558	15558	28	-	.	IPDRatio=1.58;context=GCAGCAAATCGCGTGCCGCCTTGTCCCTATTGGAAGAACGC;coverage=96
6714_1_1_1_1_cov_34	kinModCall	modified_base	15705	15705	23	-	.	IPDRatio=1.99;context=TTTGTATGTCGATTCGGGTATTGTAAACCGTTTGGTACGGT;coverage=73
6714_1_1_1_1_cov_34	kinModCall	modified_base	15816	15816	24	-	.	IPDRatio=1.70;context=TGTGGGGTGTTGTCTTTCCATCCGGCCAGTTCGTCTGCCGA;coverage=64
6714_1_1_1_1_cov_34	kinModCall	modified_base	15857	15857	27	-	.	IPDRatio=2.30;context=GGTTGACGATGCGTACGGGGGCTTTGAGTGATTGCAGGCTT;coverage=31
6714_1_1_1_1_cov_34	kinModCall	modified_base	15891	15891	23	-	.	IPDRatio=2.29;context=TCTTTTTGGCACGGGCCGCACCAGGTTGCCCAAAGGTTGAC;coverage=20
6714_1_1_1_1_cov_34	kinModCall	modified_base	15892	15892	26	-	.	IPDRatio=2.35;context=CTCTTTTTGGCACGGGCCGCACCAGGTTGCCCAAAGGTTGA;coverage=20
6714_1_1_1_1_cov_34	kinModCall	modified_base	15896	15896	24	-	.	IPDRatio=2.48;context=GCATCTCTTTTTGGCACGGGCCGCACCAGGTTGCCCAAAGG;coverage=20
6714_1_1_1_1_cov_34	kinModCall	modified_base	15093	15093	63	+	.	IPDRatio=3.91;context=CCCACGCGGCGGCACCCAACACCAGCGCGGCATCCGCCCGG;coverage=42
6714_1_1_1_1_cov_34	kinModCall	modified_base	15105	15105	34	+	.	IPDRatio=2.38;context=CACCCAACACCAGCGCGGCATCCGCCCGGACATACGGCGGC;coverage=41
6714_1_1_1_1_cov_34	kinModCall	modified_base	15109	15109	50	+	.	IPDRatio=3.24;context=CAACACCAGCGCGGCATCCGCCCGGACATACGGCGGCAAAA;coverage=38
6714_1_1_1_1_cov_34	kinModCall	modified_base	15174	15174	80	+	.	IPDRatio=4.31;context=CCCAAACGGATGAGGCAAACACCAGCAAAAACGGAAAAACA;coverage=42
6714_1_1_1_1_cov_34	kinModCall	modified_base	15209	15209	26	+	.	IPDRatio=1.86;context=AAAACACTCAAACAGAAACCGCCCAACAGGTAATAGCGCAA;coverage=45
6714_1_1_1_1_cov_34	kinModCall	modified_base	15250	15250	28	+	.	IPDRatio=2.15;context=GCCGTTGCGGCTGCAAAACAGCCGTTTGTTCACAATACCGC;coverage=54
6714_1_1_1_1_cov_34	kinModCall	modified_base	15354	15354	26	+	.	IPDRatio=1.68;context=CAACAGGGCGGGATGATCGGCGATGGCACGCAGCAGCGCGT;coverage=74
6714_1_1_1_1_cov_34	kinModCall	modified_base	15393	15393	23	+	.	IPDRatio=1.84;context=GTCATTGTCCAAATTGGGGTTGTCCAAACCCAATTCCTTAT;coverage=85
6714_1_1_1_1_cov_34	kinModCall	modified_base	15404	15404	28	+	.	IPDRatio=1.53;context=AATTGGGGTTGTCCAAACCCAATTCCTTATACAAATCATCT;coverage=89
6714_1_1_1_1_cov_34	kinModCall	modified_base	15501	15501	30	+	.	IPDRatio=1.64;context=CAATTCGGACAAGTCGGGCGGCGTATCCAAATATTTGACCA;coverage=90
6714_1_1_1_1_cov_34	kinModCall	modified_base	15503	15503	35	+	.	IPDRatio=1.67;context=ATTCGGACAAGTCGGGCGGCGTATCCAAATATTTGACCACT;coverage=90
6714_1_1_1_1_cov_34	kinModCall	modified_base	15690	15690	24	+	.	IPDRatio=1.52;context=AATATCCCGCCTACAACCGTACCAAACGGTTTACAATACCC;coverage=80
6714_1_1_1_1_cov_34	kinModCall	modified_base	15717	15717	26	+	.	IPDRatio=1.58;context=GGTTTACAATACCCGAATCGACATACAAAGGACAAAACGAT;coverage=76
6714_1_1_1_1_cov_34	kinModCall	modified_base	15772	15772	20	+	.	IPDRatio=1.59;context=TTGCCGCAATCACCCTTGCCGCCACATTTGCCGCACATACC;coverage=59
6714_1_1_1_1_cov_34	kinModCall	modified_base	15810	15810	24	+	.	IPDRatio=3.30;context=ACCGCCTCGGCAGACGAACTGGCCGGATGGAAAGACAACAC;coverage=57
6714_1_1_1_1_cov_34	kinModCall	modified_base	15811	15811	42	+	.	IPDRatio=2.84;context=CCGCCTCGGCAGACGAACTGGCCGGATGGAAAGACAACACC;coverage=48
6714_1_1_1_1_cov_34	kinModCall	modified_base	15829	15829	53	+	.	IPDRatio=3.12;context=TGGCCGGATGGAAAGACAACACCCCACAAAGCCTGCAATCA;coverage=49
6714_1_1_1_1_cov_34	kinModCall	modified_base	15886	15886	34	+	.	IPDRatio=2.65;context=GCATCGTCAACCTTTGGGCAACCTGGTGCGGCCCGTGCCAA;coverage=17
6714_1_1_1_1_cov_34	kinModCall	modified_base	16080	16080	20	-	.	IPDRatio=1.72;context=ACGCCGACATTGTTTCCGTAGGATTTCATAAAGTTTCGGCT;coverage=33
6714_1_1_1_1_cov_34	kinModCall	modified_base	16158	16158	21	-	.	IPDRatio=2.33;context=AGGCTTTTTTCGTTCACTTCCCCGGTAATGGTTTGTTTGTA;coverage=34
6714_1_1_1_1_cov_34	kinModCall	modified_base	16162	16162	27	-	.	IPDRatio=2.05;context=GGTCAGGCTTTTTTCGTTCACTTCCCCGGTAATGGTTTGTT;coverage=37
6714_1_1_1_1_cov_34	kinModCall	modified_base	16185	16185	25	-	.	IPDRatio=1.84;context=GAATGGGCGAGTTTGACGGCTTCGGTCAGGCTTTTTTCGTT;coverage=41
6714_1_1_1_1_cov_34	kinModCall	modified_base	16226	16226	33	-	.	IPDRatio=3.64;context=TGAAGCGGCTTCAGACGGCATCCGGCGTTTAACGGCATTTT;coverage=49
6714_1_1_1_1_cov_34	kinModCall	modified_base	16349	16349	38	-	.	IPDRatio=1.81;context=GCGTCCGCAGGGATATGCCGTCTGAACAATAGGTAAGACAG;coverage=57
6714_1_1_1_1_cov_34	kinModCall	modified_base	16391	16391	27	-	.	IPDRatio=1.61;context=GGAGGTCCTGTAAGGAAGGGCGGCATATCGTTTCGGGCGGT;coverage=66
6714_1_1_1_1_cov_34	kinModCall	modified_base	16449	16449	25	-	.	IPDRatio=1.58;context=TTTCAGGGCTTCAAAACCGCCGGGATAGGTTTTGGAAACTT;coverage=74
6714_1_1_1_1_cov_34	kinModCall	modified_base	16451	16451	39	-	.	IPDRatio=3.05;context=TTTTTCAGGGCTTCAAAACCGCCGGGATAGGTTTTGGAAAC;coverage=74
6714_1_1_1_1_cov_34	kinModCall	modified_base	16569	16569	25	-	.	IPDRatio=1.71;context=GATTTTGCCCCTGCTCGGCTTGGTGATGCCCGAAATCAGCT;coverage=50
6714_1_1_1_1_cov_34	kinModCall	modified_base	16598	16598	26	-	.	IPDRatio=1.77;context=AATGTGCCGAGATCCTGCCCGTTAAACAGGATTTTGCCCCT;coverage=52
6714_1_1_1_1_cov_34	kinModCall	modified_base	16662	16662	22	-	.	IPDRatio=1.88;context=GATTTTGTGGTCTTGGAACACGATGCCGATGTGTTGGCGCA;coverage=36
6714_1_1_1_1_cov_34	kinModCall	modified_base	16917	16917	35	-	.	IPDRatio=1.98;context=ATCGAGCGCGTAGGCGCGGTCGAGGTTGGCGGAGGGTTCGT;coverage=45
6714_1_1_1_1_cov_34	kinModCall	modified_base	16972	16972	24	-	.	IPDRatio=1.62;context=CGGCGACGATGACGGTTGTTCCCGCTTCGTGGAAGGTTTTG;coverage=73
6714_1_1_1_1_cov_34	kinModCall	modified_base	16048	16048	66	+	.	IPDRatio=4.95;context=CCTACCCGATTTGGCGTTACACCGAGGCGAACAGCCGAAAC;coverage=30
6714_1_1_1_1_cov_34	kinModCall	modified_base	16149	16149	24	+	.	IPDRatio=1.89;context=AAATGCGGGTACAAACAAACCATTACCGGGGAAGTGAACGA;coverage=33
6714_1_1_1_1_cov_34	kinModCall	modified_base	16151	16151	20	+	.	IPDRatio=2.33;context=ATGCGGGTACAAACAAACCATTACCGGGGAAGTGAACGAAA;coverage=34
6714_1_1_1_1_cov_34	kinModCall	modified_base	16221	16221	56	+	.	IPDRatio=7.78;context=CATTCAAAATGCCGTTAAACGCCGGATGCCGTCTGAAGCCG;coverage=46
6714_1_1_1_1_cov_34	kinModCall	modified_base	16259	16259	21	+	.	IPDRatio=1.57;context=CCGCTTCAGACGGCATTTTTCCCGCCCGACCTTCAGTATCC;coverage=48
6714_1_1_1_1_cov_34	kinModCall	modified_base	16290	16290	22	+	.	IPDRatio=1.76;context=TTCAGTATCCGCCAAACTTATCCACTATCTAAAAACAGGCG;coverage=53
6714_1_1_1_1_cov_34	kinModCall	modified_base	16334	16334	22	+	.	IPDRatio=1.58;context=TCTTTATAATCGGCACTGTCTTACCTATTGTTCAGACGGCA;coverage=54
6714_1_1_1_1_cov_34	kinModCall	modified_base	16442	16442	20	+	.	IPDRatio=1.58;context=TTCGAACAAGTTTCCAAAACCTATCCCGGCGGTTTTGAAGC;coverage=64
6714_1_1_1_1_cov_34	kinModCall	modified_base	16446	16446	36	+	.	IPDRatio=2.60;context=AACAAGTTTCCAAAACCTATCCCGGCGGTTTTGAAGCCCTG;coverage=65
6714_1_1_1_1_cov_34	kinModCall	modified_base	16448	16448	21	+	.	IPDRatio=1.82;context=CAAGTTTCCAAAACCTATCCCGGCGGTTTTGAAGCCCTGAA;coverage=57
6714_1_1_1_1_cov_34	kinModCall	modified_base	16503	16503	20	+	.	IPDRatio=1.55;context=AAATCAACAAAGGCGAAATGATATTTATCGCGGGACACTCC;coverage=55
6714_1_1_1_1_cov_34	kinModCall	modified_base	16618	16618	23	+	.	IPDRatio=1.84;context=CGGGCAGGATCTCGGCACATTGTCCGACAACCAAATCGGCT;coverage=45
6714_1_1_1_1_cov_34	kinModCall	modified_base	16760	16760	31	+	.	IPDRatio=2.38;context=CCGCCGCGCAAAGCCGAAGAGCGTGCCCGCATCGCCATCGA;coverage=37
6714_1_1_1_1_cov_34	kinModCall	modified_base	16816	16816	26	+	.	IPDRatio=1.98;context=AGGACGAGAATTGGACGATCCCGTAACCCTCTCCGGCGGTG;coverage=41
6714_1_1_1_1_cov_34	kinModCall	modified_base	16818	16818	34	+	.	IPDRatio=1.85;context=GACGAGAATTGGACGATCCCGTAACCCTCTCCGGCGGTGAA;coverage=37
6714_1_1_1_1_cov_34	kinModCall	modified_base	16827	16827	30	+	.	IPDRatio=3.85;context=TGGACGATCCCGTAACCCTCTCCGGCGGTGAACAACAACGC;coverage=38
6714_1_1_1_1_cov_34	kinModCall	modified_base	16928	16928	24	+	.	IPDRatio=1.61;context=GCCAACCTCGACCGCGCCTACGCGCTCGATATTATGGAATT;coverage=46
6714_1_1_1_1_cov_34	kinModCall	modified_base	16934	16934	25	+	.	IPDRatio=1.64;context=CTCGACCGCGCCTACGCGCTCGATATTATGGAATTGTTCAA;coverage=52
6714_1_1_1_1_cov_34	kinModCall	modified_base	16940	16940	28	+	.	IPDRatio=1.87;context=CGCGCCTACGCGCTCGATATTATGGAATTGTTCAAAACCTT;coverage=51
6714_1_1_1_1_cov_34	kinModCall	modified_base	16969	16969	24	+	.	IPDRatio=1.54;context=GTTCAAAACCTTCCACGAAGCGGGAACAACCGTCATCGTCG;coverage=68
6714_1_1_1_1_cov_34	kinModCall	modified_base	16997	16997	27	+	.	IPDRatio=1.61;context=ACCGTCATCGTCGCCGCACATGACGAAACCCTGATGGCGGA;coverage=64
6714_1_1_1_1_cov_34	kinModCall	modified_base	17273	17273	28	-	.	IPDRatio=1.99;context=GCTGTCGCTTTGTGCGGCGGCGGTTTCCATATAGACGGTGA;coverage=34
6714_1_1_1_1_cov_34	kinModCall	modified_base	17337	17337	30	-	.	IPDRatio=2.76;context=CTTTGCTGATAAAGCGGATGTTGTCGAGCCGTTTGTCGCGC;coverage=33
6714_1_1_1_1_cov_34	kinModCall	modified_base	17370	17370	20	-	.	IPDRatio=1.91;context=CGAGATTGGACTGTAATTCTTCCAAACCGTCTTCTTTGCTG;coverage=47
6714_1_1_1_1_cov_34	kinModCall	modified_base	17564	17564	23	-	.	IPDRatio=1.56;context=TTTACGGATGAATTCGTTGATTTGGTACAGTGTCTGTACCC;coverage=70
6714_1_1_1_1_cov_34	kinModCall	modified_base	17585	17585	28	-	.	IPDRatio=1.65;context=CAGGGAAAGAAACCATAAGATTTTACGGATGAATTCGTTGA;coverage=69
6714_1_1_1_1_cov_34	kinModCall	modified_base	17691	17691	24	-	.	IPDRatio=2.19;context=ACGCGGGCGCGCCCAAGAGTTTGGTGATTTCGATTTCTTCT;coverage=64
6714_1_1_1_1_cov_34	kinModCall	modified_base	17750	17750	41	-	.	IPDRatio=1.99;context=GGCGGCGGAAAGGATGCTCTGCCACATGGCTTGATAAAGGA;coverage=58
6714_1_1_1_1_cov_34	kinModCall	modified_base	17877	17877	35	-	.	IPDRatio=1.91;context=CGAACACCAGTGCGATTTCTCCCGGGTAGAAGAAACGCCAG;coverage=61
6714_1_1_1_1_cov_34	kinModCall	modified_base	17881	17881	35	-	.	IPDRatio=1.83;context=AAGCCGAACACCAGTGCGATTTCTCCCGGGTAGAAGAAACG;coverage=62
6714_1_1_1_1_cov_34	kinModCall	modified_base	17892	17892	117	-	.	IPDRatio=4.65;context=GTGCGATGACGAAGCCGAACACCAGTGCGATTTCTCCCGGG;coverage=58
6714_1_1_1_1_cov_34	kinModCall	modified_base	17026	17026	123	+	.	IPDRatio=4.18;context=CCTGATGGCGGACTACGGACACCGCATCCTGCGCCTCTCGA;coverage=57
6714_1_1_1_1_cov_34	kinModCall	modified_base	17027	17027	29	+	.	IPDRatio=2.32;context=CTGATGGCGGACTACGGACACCGCATCCTGCGCCTCTCGAA;coverage=58
6714_1_1_1_1_cov_34	kinModCall	modified_base	17059	17059	30	+	.	IPDRatio=1.84;context=CCTCTCGAAAGGACGACTCGCATGAGCATCATCCACTACCT;coverage=54
6714_1_1_1_1_cov_34	kinModCall	modified_base	17152	17152	22	+	.	IPDRatio=1.62;context=CCTTTCGGCACACTGCTTACCCTCATAATGCTCGCCGTCGC;coverage=43
6714_1_1_1_1_cov_34	kinModCall	modified_base	17187	17187	30	+	.	IPDRatio=2.33;context=CGTCGCCATGACCCTGCCGCTGTTTATGTACTTGGGCATCC;coverage=35
6714_1_1_1_1_cov_34	kinModCall	modified_base	17254	17254	26	+	.	IPDRatio=1.82;context=CTCAATGAGTCGCCGCAAATCACCGTCTATATGGAAACCGC;coverage=33
6714_1_1_1_1_cov_34	kinModCall	modified_base	17428	17428	22	+	.	IPDRatio=1.65;context=ATGCTTGACGGTAACCCCCTGCCGGATGTCTTTATCGTTAC;coverage=52
6714_1_1_1_1_cov_34	kinModCall	modified_base	17509	17509	36	+	.	IPDRatio=1.97;context=TACCGGGACATTACCAAACTGCCTATGGTCGAATCCGCCAA;coverage=62
6714_1_1_1_1_cov_34	kinModCall	modified_base	17588	17588	27	+	.	IPDRatio=1.88;context=ACGAATTCATCCGTAAAATCTTATGGTTTCTTTCCCTGACG;coverage=65
6714_1_1_1_1_cov_34	kinModCall	modified_base	17642	17642	86	+	.	IPDRatio=4.44;context=TCGTCCTTGTCGCGCACAACACCATCCGACTGCAAATCCTC;coverage=44
6714_1_1_1_1_cov_34	kinModCall	modified_base	17818	17818	30	+	.	IPDRatio=2.87;context=CTCTCTGCCGTGCGCCCCTTGGTCGATGCCATCTTCAAACC;coverage=62
6714_1_1_1_1_cov_34	kinModCall	modified_base	17824	17824	21	+	.	IPDRatio=2.42;context=GCCGTGCGCCCCTTGGTCGATGCCATCTTCAAACCCTACGG;coverage=59
6714_1_1_1_1_cov_34	kinModCall	modified_base	17868	17868	21	+	.	IPDRatio=1.55;context=TAATATCGGCTGGCGTTTCTTCTACCCGGGAGAAATCGCAC;coverage=63
6714_1_1_1_1_cov_34	kinModCall	modified_base	17981	17981	176	+	.	IPDRatio=5.60;context=TCAAAGCCAAAAAATAAAACACCGTCAAAAATGCCGTCCGA;coverage=63
6714_1_1_1_1_cov_34	kinModCall	modified_base	18032	18032	23	-	.	IPDRatio=1.78;context=GGAAAAATGCGCCATTATACTGGCAAATTGAAATGCCGTCT;coverage=54
6714_1_1_1_1_cov_34	kinModCall	modified_base	18042	18042	34	-	.	IPDRatio=1.88;context=GTTCCTTGTTGGAAAAATGCGCCATTATACTGGCAAATTGA;coverage=51
6714_1_1_1_1_cov_34	kinModCall	modified_base	18112	18112	22	-	.	IPDRatio=1.74;context=ACTTCGATGTGTTCGCATTTTGCCACGCCTTCAATCATGGC;coverage=49
6714_1_1_1_1_cov_34	kinModCall	modified_base	18134	18134	22	-	.	IPDRatio=1.60;context=AAAATGATGTCCGTCGCCTTCTACTTCGATGTGTTCGCATT;coverage=54
6714_1_1_1_1_cov_34	kinModCall	modified_base	18319	18319	20	-	.	IPDRatio=1.66;context=CAGACGGCATTTTTGTGTGGCGGTTATTGTGCTTTGGCATT;coverage=35
6714_1_1_1_1_cov_34	kinModCall	modified_base	18334	18334	21	-	.	IPDRatio=2.53;context=AACGTTGTGCTGTTTCAGACGGCATTTTTGTGTGGCGGTTA;coverage=41
6714_1_1_1_1_cov_34	kinModCall	modified_base	18388	18388	29	-	.	IPDRatio=1.98;context=CGCTTTGGAAAAACGCGGCGAGTAAACGGTTTGATATAAAA;coverage=35
6714_1_1_1_1_cov_34	kinModCall	modified_base	18410	18410	21	-	.	IPDRatio=1.78;context=GTAAAGAGTTGCCTGCCGTAGCCGCTTTGGAAAAACGCGGC;coverage=35
6714_1_1_1_1_cov_34	kinModCall	modified_base	18612	18612	26	-	.	IPDRatio=1.64;context=GTTTGGAACGGACCGGTCGGCGTGTTCGAGTTTGACCAGTT;coverage=61
6714_1_1_1_1_cov_34	kinModCall	modified_base	18613	18613	48	-	.	IPDRatio=2.39;context=CGTTTGGAACGGACCGGTCGGCGTGTTCGAGTTTGACCAGT;coverage=59
6714_1_1_1_1_cov_34	kinModCall	modified_base	18655	18655	22	-	.	IPDRatio=1.97;context=TGCCGCCGCGCTTGCCGATTTGCTTAAAGCCGCCGACACGG;coverage=45
6714_1_1_1_1_cov_34	kinModCall	modified_base	18723	18723	20	-	.	IPDRatio=1.84;context=GAAGCGGTGGTAAAAGACATTGCCGACGTTGCCGAAGACGA;coverage=51
6714_1_1_1_1_cov_34	kinModCall	modified_base	18742	18742	20	-	.	IPDRatio=1.54;context=AGCCTTTGCCGCCGATGCCGAAGCGGTGGTAAAAGACATTG;coverage=64
6714_1_1_1_1_cov_34	kinModCall	modified_base	18809	18809	22	-	.	IPDRatio=1.62;context=AAATTATGGCGAAAATGGCGGCCAAAGGAGGTTCTGTGCCG;coverage=58
6714_1_1_1_1_cov_34	kinModCall	modified_base	18902	18902	66	-	.	IPDRatio=4.22;context=TCGGCGGCGGTATCGCCAACACCTTCCTGTTGGCGGAAGGT;coverage=37
6714_1_1_1_1_cov_34	kinModCall	modified_base	18912	18912	21	-	.	IPDRatio=2.60;context=CAACTCATCGTCGGCGGCGGTATCGCCAACACCTTCCTGTT;coverage=37
6714_1_1_1_1_cov_34	kinModCall	modified_base	18996	18996	23	-	.	IPDRatio=2.38;context=GCGCGCCCGATGGTTGCCATCGTTGCCGGCAGCAAAGTGTC;coverage=29
6714_1_1_1_1_cov_34	kinModCall	modified_base	18024	18024	23	+	.	IPDRatio=1.80;context=CCGTTTTCAGACGGCATTTCAATTTGCCAGTATAATGGCGC;coverage=56
6714_1_1_1_1_cov_34	kinModCall	modified_base	18096	18096	22	+	.	IPDRatio=2.20;context=CTCGGAACAAGTAAAAGCCATGATTGAAGGCGTGGCAAAAT;coverage=59
6714_1_1_1_1_cov_34	kinModCall	modified_base	18286	18286	65	+	.	IPDRatio=3.72;context=TCCATTTCGGTAGCCGCCACACCGGCAGAATGGAATGCCAA;coverage=38
6714_1_1_1_1_cov_34	kinModCall	modified_base	18362	18362	21	+	.	IPDRatio=1.72;context=ACAGCACAACGTTTCAGACGGCATTTTTTTATATCAAACCG;coverage=43
6714_1_1_1_1_cov_34	kinModCall	modified_base	18371	18371	25	+	.	IPDRatio=2.07;context=CGTTTCAGACGGCATTTTTTTATATCAAACCGTTTACTCGC;coverage=48
6714_1_1_1_1_cov_34	kinModCall	modified_base	18459	18459	50	+	.	IPDRatio=4.47;context=AACTCAAGGAACGCGCCGCCTCCGGTGGAGATGTAGCCGAT;coverage=37
6714_1_1_1_1_cov_34	kinModCall	modified_base	18625	18625	23	+	.	IPDRatio=1.89;context=CGAACACGCCGACCGGTCCGTTCCAAACGACCGTGTCGGCG;coverage=58
6714_1_1_1_1_cov_34	kinModCall	modified_base	18650	18650	22	+	.	IPDRatio=1.76;context=AACGACCGTGTCGGCGGCTTTAAGCAAATCGGCAAGCGCGG;coverage=42
6714_1_1_1_1_cov_34	kinModCall	modified_base	18668	18668	27	+	.	IPDRatio=1.77;context=TTTAAGCAAATCGGCAAGCGCGGCGGCAGATTTCGGGCCGA;coverage=50
6714_1_1_1_1_cov_34	kinModCall	modified_base	18698	18698	31	+	.	IPDRatio=2.22;context=TTTCGGGCCGATGTCCAAAATCATCTCGTCTTCGGCAACGT;coverage=59
6714_1_1_1_1_cov_34	kinModCall	modified_base	18701	18701	25	+	.	IPDRatio=1.85;context=CGGGCCGATGTCCAAAATCATCTCGTCTTCGGCAACGTCGG;coverage=58
6714_1_1_1_1_cov_34	kinModCall	modified_base	18795	18795	32	+	.	IPDRatio=1.70;context=ACATCGGTCGGCAGCGGCACAGAACCTCCTTTGGCCGCCAT;coverage=59
6714_1_1_1_1_cov_34	kinModCall	modified_base	18804	18804	28	+	.	IPDRatio=1.74;context=GGCAGCGGCACAGAACCTCCTTTGGCCGCCATTTTCGCCAT;coverage=57
6714_1_1_1_1_cov_34	kinModCall	modified_base	18830	18830	25	+	.	IPDRatio=1.72;context=CGCCATTTTCGCCATAATTTTTTTGGATTCTTCCACCAAAT;coverage=54
6714_1_1_1_1_cov_34	kinModCall	modified_base	18844	18844	33	+	.	IPDRatio=1.82;context=TAATTTTTTTGGATTCTTCCACCAAATCGTGTTCCGCCAAA;coverage=45
6714_1_1_1_1_cov_34	kinModCall	modified_base	19089	19089	22	-	.	IPDRatio=2.18;context=ACCGAAGCCGTCGCCCAAGCCGCTCCCGTTGCCTGCGCCGG;coverage=25
6714_1_1_1_1_cov_34	kinModCall	modified_base	19175	19175	21	-	.	IPDRatio=2.00;context=ATTTGGAACTGGGCAAAGCCTACGCTTCTTTGTGCGACGTG;coverage=43
6714_1_1_1_1_cov_34	kinModCall	modified_base	19314	19314	21	-	.	IPDRatio=1.70;context=GTTGCCGCGCACTTGGGCGGTCTGTTGGGCAAAGACGTGAA;coverage=50
6714_1_1_1_1_cov_34	kinModCall	modified_base	19335	19335	25	-	.	IPDRatio=2.02;context=TCCGAAGACGATGTCGCGCCCGTTGCCGCGCACTTGGGCGG;coverage=42
6714_1_1_1_1_cov_34	kinModCall	modified_base	19405	19405	21	-	.	IPDRatio=1.51;context=CTGCTTGGACAACGGCGCGTCCGTCATCGTGATGACCCACT;coverage=65
6714_1_1_1_1_cov_34	kinModCall	modified_base	19460	19460	103	-	.	IPDRatio=4.76;context=ACGGCAAAATCAGCGACGACACCCGTATCCGCGCCTCACTT;coverage=55
6714_1_1_1_1_cov_34	kinModCall	modified_base	19505	19505	23	-	.	IPDRatio=1.64;context=GCAAAACCGTCCTCATTCGCGCCGATATGAACGTGCCGTTC;coverage=55
6714_1_1_1_1_cov_34	kinModCall	modified_base	19567	19567	42	-	.	IPDRatio=2.24;context=AAACACTGATTGAAAAGGACTGATTATGGCATTTTTAAAAC;coverage=63
6714_1_1_1_1_cov_34	kinModCall	modified_base	19608	19608	32	-	.	IPDRatio=1.84;context=CGTCTGAAGCCTTCAGACGGCATCAATTGTTTCTGTATCGC;coverage=60
6714_1_1_1_1_cov_34	kinModCall	modified_base	19711	19711	25	-	.	IPDRatio=1.91;context=AACAGATTTACCACTTGGATCGCGGTTATGAAAATATTGAA;coverage=56
6714_1_1_1_1_cov_34	kinModCall	modified_base	19764	19764	21	-	.	IPDRatio=2.26;context=GTCCGCAAGCCTCGTTATCGCCGGTTTGGCGGCGCGCGGCG;coverage=53
6714_1_1_1_1_cov_34	kinModCall	modified_base	19815	19815	21	-	.	IPDRatio=1.63;context=GGGTGTGGAACGGCTTTCCGGCGCAGTCGTCAAGGCGACGG;coverage=52
6714_1_1_1_1_cov_34	kinModCall	modified_base	19819	19819	46	-	.	IPDRatio=3.63;context=TGCAGGGTGTGGAACGGCTTTCCGGCGCAGTCGTCAAGGCG;coverage=51
6714_1_1_1_1_cov_34	kinModCall	modified_base	19823	19823	60	-	.	IPDRatio=2.80;context=TTTGTGCAGGGTGTGGAACGGCTTTCCGGCGCAGTCGTCAA;coverage=51
6714_1_1_1_1_cov_34	kinModCall	modified_base	19884	19884	24	-	.	IPDRatio=1.70;context=TATGCACGTCCCCGAGTTGAACCGGATGGGGGCGAACATTA;coverage=60
6714_1_1_1_1_cov_34	kinModCall	modified_base	19975	19975	20	-	.	IPDRatio=1.63;context=TCCCCACGGATATGCAGGCGCAGTTTATGGCATTGAATGCC;coverage=54
6714_1_1_1_1_cov_34	kinModCall	modified_base	19076	19076	20	+	.	IPDRatio=2.00;context=CGCCATCAATACGCCGGCGCAGGCAACGGGAGCGGCTTGGG;coverage=29
6714_1_1_1_1_cov_34	kinModCall	modified_base	19235	19235	22	+	.	IPDRatio=1.93;context=GTTGATACGCACGTTTTGCAGCATCACGACATCGCCCGCGT;coverage=39
6714_1_1_1_1_cov_34	kinModCall	modified_base	19261	19261	45	+	.	IPDRatio=2.66;context=CGACATCGCCCGCGTTCAAAGCCGGTTTGTTTTCACGCCAG;coverage=47
6714_1_1_1_1_cov_34	kinModCall	modified_base	19385	19385	29	+	.	IPDRatio=1.85;context=GCCTTCGGTCGGGCGACCCAAGTGGGTCATCACGATGACGG;coverage=60
6714_1_1_1_1_cov_34	kinModCall	modified_base	19539	19539	25	+	.	IPDRatio=1.77;context=GTTTTGCCCTGCACGTTTTGTTCGGTCAGTTTTAAAAATGC;coverage=60
6714_1_1_1_1_cov_34	kinModCall	modified_base	19551	19551	21	+	.	IPDRatio=1.69;context=ACGTTTTGTTCGGTCAGTTTTAAAAATGCCATAATCAGTCC;coverage=62
6714_1_1_1_1_cov_34	kinModCall	modified_base	19559	19559	35	+	.	IPDRatio=1.85;context=TTCGGTCAGTTTTAAAAATGCCATAATCAGTCCTTTTCAAT;coverage=69
6714_1_1_1_1_cov_34	kinModCall	modified_base	19560	19560	32	+	.	IPDRatio=1.75;context=TCGGTCAGTTTTAAAAATGCCATAATCAGTCCTTTTCAATC;coverage=62
6714_1_1_1_1_cov_34	kinModCall	modified_base	19582	19582	20	+	.	IPDRatio=2.13;context=TAATCAGTCCTTTTCAATCAGTGTTTGCGATACAGAAACAA;coverage=57
6714_1_1_1_1_cov_34	kinModCall	modified_base	19591	19591	23	+	.	IPDRatio=1.52;context=CTTTTCAATCAGTGTTTGCGATACAGAAACAATTGATGCCG;coverage=58
6714_1_1_1_1_cov_34	kinModCall	modified_base	19621	19621	21	+	.	IPDRatio=1.43;context=AATTGATGCCGTCTGAAGGCTTCAGACGGCATCGCAACCCG;coverage=58
6714_1_1_1_1_cov_34	kinModCall	modified_base	19693	19693	24	+	.	IPDRatio=1.60;context=GACGCTGCCGAGTTTTTTTTCAATATTTTCATAACCGCGAT;coverage=60
6714_1_1_1_1_cov_34	kinModCall	modified_base	19814	19814	48	+	.	IPDRatio=2.84;context=TCCGTCGCCTTGACGACTGCGCCGGAAAGCCGTTCCACACC;coverage=57
6714_1_1_1_1_cov_34	kinModCall	modified_base	19827	19827	21	+	.	IPDRatio=1.89;context=CGACTGCGCCGGAAAGCCGTTCCACACCCTGCACAAATGCC;coverage=56
6714_1_1_1_1_cov_34	kinModCall	modified_base	19832	19832	110	+	.	IPDRatio=5.21;context=GCGCCGGAAAGCCGTTCCACACCCTGCACAAATGCCGTATT;coverage=54
6714_1_1_1_1_cov_34	kinModCall	modified_base	19879	19879	37	+	.	IPDRatio=2.55;context=GGTTGTAATGTTCGCCCCCATCCGGTTCAACTCGGGGACGT;coverage=59
6714_1_1_1_1_cov_34	kinModCall	modified_base	19981	19981	24	+	.	IPDRatio=1.73;context=CAATGCCATAAACTGCGCCTGCATATCCGTGGGGAAGCCGG;coverage=54
6714_1_1_1_1_cov_34	kinModCall	modified_base	20031	20031	22	-	.	IPDRatio=1.66;context=CGATATGCGGCAGCGTCCGAAGGCGGTGGACATCCGCACGG;coverage=47
6714_1_1_1_1_cov_34	kinModCall	modified_base	20159	20159	20	-	.	IPDRatio=1.54;context=TGTGCGGTGGCGATAACCGGCGGCAGGGTGGTTTTGCGGAA;coverage=51
6714_1_1_1_1_cov_34	kinModCall	modified_base	20249	20249	25	-	.	IPDRatio=1.68;context=ACGTCCACAATGATTGTGGAAGGTGTGGACGAGCTGCACGG;coverage=47
6714_1_1_1_1_cov_34	kinModCall	modified_base	20273	20273	20	-	.	IPDRatio=1.54;context=GGCGCGAAAATCAGCGGCATCGGTACGTCCACAATGATTGT;coverage=46
6714_1_1_1_1_cov_34	kinModCall	modified_base	20306	20306	32	-	.	IPDRatio=1.99;context=GTGGTCGATTTGGCGGAATGCCTGGTCAAAATGGGCGCGAA;coverage=40
6714_1_1_1_1_cov_34	kinModCall	modified_base	20307	20307	69	-	.	IPDRatio=4.77;context=AGTGGTCGATTTGGCGGAATGCCTGGTCAAAATGGGCGCGA;coverage=38
6714_1_1_1_1_cov_34	kinModCall	modified_base	20311	20311	38	-	.	IPDRatio=2.25;context=CTGAAGTGGTCGATTTGGCGGAATGCCTGGTCAAAATGGGC;coverage=33
6714_1_1_1_1_cov_34	kinModCall	modified_base	20634	20634	21	-	.	IPDRatio=1.90;context=TACCTGCGCGCCGTATGAGCTGGTCAGAACTATGCGCGCCT;coverage=37
6714_1_1_1_1_cov_34	kinModCall	modified_base	20894	20894	23	-	.	IPDRatio=2.14;context=CACTAGGAAAGAACAAACGTGGATAAACTGAAAATCTCCGC;coverage=27
6714_1_1_1_1_cov_34	kinModCall	modified_base	20935	20935	22	-	.	IPDRatio=2.06;context=CCGCCTTGTCCTGATTTTTGTTAATTCACTATACAAGTACC;coverage=26
6714_1_1_1_1_cov_34	kinModCall	modified_base	20112	20112	85	+	.	IPDRatio=4.29;context=CCTCAACCAGTTTGTCCAACACCACTTCCATCGTTTTCGGC;coverage=39
6714_1_1_1_1_cov_34	kinModCall	modified_base	20115	20115	21	+	.	IPDRatio=1.63;context=CAACCAGTTTGTCCAACACCACTTCCATCGTTTTCGGCGCA;coverage=41
6714_1_1_1_1_cov_34	kinModCall	modified_base	20159	20159	38	+	.	IPDRatio=2.66;context=TTCCGCAAAACCACCCTGCCGCCGGTTATCGCCACCGCACA;coverage=53
6714_1_1_1_1_cov_34	kinModCall	modified_base	20219	20219	20	+	.	IPDRatio=2.20;context=ATCCGGTCGGGGACAACGCTGTGTTCGCAGCCGTGCAGCTC;coverage=48
6714_1_1_1_1_cov_34	kinModCall	modified_base	20246	20246	100	+	.	IPDRatio=4.84;context=CAGCCGTGCAGCTCGTCCACACCTTCCACAATCATTGTGGA;coverage=48
6714_1_1_1_1_cov_34	kinModCall	modified_base	20298	20298	25	+	.	IPDRatio=2.42;context=CGCTGATTTTCGCGCCCATTTTGACCAGGCATTCCGCCAAA;coverage=40
6714_1_1_1_1_cov_34	kinModCall	modified_base	20301	20301	51	+	.	IPDRatio=3.55;context=TGATTTTCGCGCCCATTTTGACCAGGCATTCCGCCAAATCG;coverage=42
6714_1_1_1_1_cov_34	kinModCall	modified_base	20384	20384	20	+	.	IPDRatio=1.66;context=CCTTCCGCCAGCGTCGCCGCCATCAGCAGGTTTTCCGTGCC;coverage=44
6714_1_1_1_1_cov_34	kinModCall	modified_base	20537	20537	29	+	.	IPDRatio=1.92;context=TGCTGATCGACGGGGCGCGAACCGATGGCGCAGCCGCCCGG;coverage=35
6714_1_1_1_1_cov_34	kinModCall	modified_base	20556	20556	24	+	.	IPDRatio=2.14;context=AACCGATGGCGCAGCCGCCCGGCAGGCTGACTTGCGCCTCG;coverage=38
6714_1_1_1_1_cov_34	kinModCall	modified_base	20819	20819	21	+	.	IPDRatio=1.95;context=AAACCCGCGCACATCAGCGGCAATGCCGCGTTTTTCGCGCC;coverage=25
6714_1_1_1_1_cov_34	kinModCall	modified_base	20838	20838	31	+	.	IPDRatio=2.59;context=GCAATGCCGCGTTTTTCGCGCCCGAGACCGTTATTTCCCCG;coverage=24
6714_1_1_1_1_cov_34	kinModCall	modified_base	20920	20920	27	+	.	IPDRatio=1.91;context=TGTTCTTTCCTAGTGGGTACTTGTATAGTGAATTAACAAAA;coverage=31
6714_1_1_1_2_cov_72	kinModCall	modified_base	3	3	20	-	.	IPDRatio=2.73;context=CAAGGCGAGCCGAACCTGTCGCCNNNNNNNNNNNNNNNNNN;coverage=18
6714_1_1_1_2_cov_72	kinModCall	modified_base	80	80	21	-	.	IPDRatio=1.88;context=GCACCGACTATTACAAGCCTGAAGCCGAACAGGTTTTAATA;coverage=58
6714_1_1_1_2_cov_72	kinModCall	modified_base	202	202	23	-	.	IPDRatio=1.49;context=GACTTTCGGCAAATGGGCGGGCGCAACCCTGTCCGCGCAAA;coverage=106
6714_1_1_1_2_cov_72	kinModCall	modified_base	203	203	36	-	.	IPDRatio=1.75;context=CGACTTTCGGCAAATGGGCGGGCGCAACCCTGTCCGCGCAA;coverage=116
6714_1_1_1_2_cov_72	kinModCall	modified_base	222	222	22	-	.	IPDRatio=1.40;context=GATATGCGCGAAGGTTCGCCGACTTTCGGCAAATGGGCGGG;coverage=119
6714_1_1_1_2_cov_72	kinModCall	modified_base	318	318	35	-	.	IPDRatio=1.71;context=GGCAAAGGCGTATTGCGCGGCCTGCACTACCAAACCGAAAA;coverage=96
6714_1_1_1_2_cov_72	kinModCall	modified_base	341	341	27	-	.	IPDRatio=2.15;context=TGCAGGAAAACCACTCCAAATCCGGCAAAGGCGTATTGCGC;coverage=91
6714_1_1_1_2_cov_72	kinModCall	modified_base	418	418	28	-	.	IPDRatio=1.73;context=CGGCGACGCGCGCGGCTTTTTTATGGAAACCTTCCGCGACG;coverage=84
6714_1_1_1_2_cov_72	kinModCall	modified_base	432	432	34	-	.	IPDRatio=1.91;context=GAGCCCCAAGTCTTCGGCGACGCGCGCGGCTTTTTTATGGA;coverage=84
6714_1_1_1_2_cov_72	kinModCall	modified_base	483	483	31	-	.	IPDRatio=1.66;context=GATAAAAAGATGAACATCATTGATACCGCCATTCCTGACGT;coverage=92
6714_1_1_1_2_cov_72	kinModCall	modified_base	484	484	21	-	.	IPDRatio=1.88;context=AGATAAAAAGATGAACATCATTGATACCGCCATTCCTGACG;coverage=103
6714_1_1_1_2_cov_72	kinModCall	modified_base	493	493	28	-	.	IPDRatio=1.60;context=TTAGATGAAAGATAAAAAGATGAACATCATTGATACCGCCA;coverage=105
6714_1_1_1_2_cov_72	kinModCall	modified_base	517	517	85	-	.	IPDRatio=2.19;context=CGTCTGAAACTTTTCAGACGGCCTTTAGATGAAAGATAAAA;coverage=122
6714_1_1_1_2_cov_72	kinModCall	modified_base	518	518	27	-	.	IPDRatio=2.18;context=CCGTCTGAAACTTTTCAGACGGCCTTTAGATGAAAGATAAA;coverage=127
6714_1_1_1_2_cov_72	kinModCall	modified_base	583	583	32	-	.	IPDRatio=1.55;context=GCCCGATGGCGAAAAACCAATACGGCCAATATTTGCTGCGC;coverage=133
6714_1_1_1_2_cov_72	kinModCall	modified_base	586	586	46	-	.	IPDRatio=1.69;context=CGCGCCCGATGGCGAAAAACCAATACGGCCAATATTTGCTG;coverage=123
6714_1_1_1_2_cov_72	kinModCall	modified_base	666	666	213	-	.	IPDRatio=17.21;context=CCAAAACCTGCACATCGCCTGCCTGGAAGAAATCGCTTGGC;coverage=105
6714_1_1_1_2_cov_72	kinModCall	modified_base	670	670	29	-	.	IPDRatio=1.64;context=ACATCCAAAACCTGCACATCGCCTGCCTGGAAGAAATCGCT;coverage=105
6714_1_1_1_2_cov_72	kinModCall	modified_base	745	745	187	-	.	IPDRatio=4.02;context=GCGGTTTCGCGTGGCTGGACACCGGTACGCACGAAAGCCTG;coverage=115
6714_1_1_1_2_cov_72	kinModCall	modified_base	813	813	39	-	.	IPDRatio=1.75;context=ATTGGAAATTTCCGACCTCAACCGGATGTATTTGGAAGACG;coverage=116
6714_1_1_1_2_cov_72	kinModCall	modified_base	817	817	25	-	.	IPDRatio=1.44;context=GCGAATTGGAAATTTCCGACCTCAACCGGATGTATTTGGAA;coverage=116
6714_1_1_1_2_cov_72	kinModCall	modified_base	847	847	20	-	.	IPDRatio=1.54;context=TCGCCAAACAGCTCAAACCGTCCGCACGCGGCGAATTGGAA;coverage=106
6714_1_1_1_2_cov_72	kinModCall	modified_base	857	857	23	-	.	IPDRatio=1.63;context=GCCGTCGAGTTCGCCAAACAGCTCAAACCGTCCGCACGCGG;coverage=92
6714_1_1_1_2_cov_72	kinModCall	modified_base	904	904	43	-	.	IPDRatio=1.83;context=CCAAATCCGATTGGGCGGTAACCGGCTTGTATTTCTACGAC;coverage=98
6714_1_1_1_2_cov_72	kinModCall	modified_base	971	971	21	-	.	IPDRatio=1.57;context=CGTTTCGGCGTGGTTGAATTTAACGAAAACTTCCGCGCCGT;coverage=88
6714_1_1_1_2_cov_72	kinModCall	modified_base	21	21	28	+	.	IPDRatio=2.38;context=GGCGACAGGTTCGGCTCGCCTTGCAACGGCCAGCCTATGCC;coverage=25
6714_1_1_1_2_cov_72	kinModCall	modified_base	42	42	27	+	.	IPDRatio=1.98;context=TGCAACGGCCAGCCTATGCCGACTGTCGGGTCGTTCCATAT;coverage=38
6714_1_1_1_2_cov_72	kinModCall	modified_base	53	53	23	+	.	IPDRatio=1.61;context=GCCTATGCCGACTGTCGGGTCGTTCCATATTAAAACCTGTT;coverage=48
6714_1_1_1_2_cov_72	kinModCall	modified_base	104	104	33	+	.	IPDRatio=1.75;context=CTTGTAATAGTCGGTGCATTTGTACACGACTTCCGCCGCGT;coverage=73
6714_1_1_1_2_cov_72	kinModCall	modified_base	136	136	27	+	.	IPDRatio=1.63;context=CCGCCGCGTCGCCCAAAACGCAAAACCCGTGCGCGAAGCCT;coverage=104
6714_1_1_1_2_cov_72	kinModCall	modified_base	188	188	35	+	.	IPDRatio=1.71;context=AAGCTGGCATTGGTTTTGCGCGGACAGGGTTGCGCCCGCCC;coverage=119
6714_1_1_1_2_cov_72	kinModCall	modified_base	261	261	22	+	.	IPDRatio=1.64;context=TCGACGGCCACGTCGAACACTTCGCCGACAACTACGCGTAC;coverage=118
6714_1_1_1_2_cov_72	kinModCall	modified_base	285	285	25	+	.	IPDRatio=1.47;context=CCGACAACTACGCGTACGAGTTTGCCTTGTGTGTTTTCGGT;coverage=107
6714_1_1_1_2_cov_72	kinModCall	modified_base	289	289	27	+	.	IPDRatio=1.57;context=CAACTACGCGTACGAGTTTGCCTTGTGTGTTTTCGGTTTGG;coverage=108
6714_1_1_1_2_cov_72	kinModCall	modified_base	292	292	21	+	.	IPDRatio=1.54;context=CTACGCGTACGAGTTTGCCTTGTGTGTTTTCGGTTTGGTAG;coverage=100
6714_1_1_1_2_cov_72	kinModCall	modified_base	308	308	24	+	.	IPDRatio=2.07;context=GCCTTGTGTGTTTTCGGTTTGGTAGTGCAGGCCGCGCAATA;coverage=93
6714_1_1_1_2_cov_72	kinModCall	modified_base	313	313	30	+	.	IPDRatio=1.75;context=GTGTGTTTTCGGTTTGGTAGTGCAGGCCGCGCAATACGCCT;coverage=85
6714_1_1_1_2_cov_72	kinModCall	modified_base	336	336	37	+	.	IPDRatio=1.97;context=AGGCCGCGCAATACGCCTTTGCCGGATTTGGAGTGGTTTTC;coverage=85
6714_1_1_1_2_cov_72	kinModCall	modified_base	407	407	22	+	.	IPDRatio=1.51;context=CTTGAACCATTCGTCGCGGAAGGTTTCCATAAAAAAGCCGC;coverage=75
6714_1_1_1_2_cov_72	kinModCall	modified_base	456	456	25	+	.	IPDRatio=1.59;context=CCGAAGACTTGGGGCTCAAGCAGTTTTACGTCAGGAATGGC;coverage=76
6714_1_1_1_2_cov_72	kinModCall	modified_base	476	476	29	+	.	IPDRatio=1.69;context=CAGTTTTACGTCAGGAATGGCGGTATCAATGATGTTCATCT;coverage=75
6714_1_1_1_2_cov_72	kinModCall	modified_base	479	479	24	+	.	IPDRatio=1.44;context=TTTTACGTCAGGAATGGCGGTATCAATGATGTTCATCTTTT;coverage=77
6714_1_1_1_2_cov_72	kinModCall	modified_base	500	500	20	+	.	IPDRatio=1.51;context=ATCAATGATGTTCATCTTTTTATCTTTCATCTAAAGGCCGT;coverage=96
6714_1_1_1_2_cov_72	kinModCall	modified_base	539	539	33	+	.	IPDRatio=1.74;context=GTCTGAAAAGTTTCAGACGGCCTCAAACATTATTTTTTCAA;coverage=101
6714_1_1_1_2_cov_72	kinModCall	modified_base	656	656	27	+	.	IPDRatio=1.63;context=CAACCGTTGCGCCAAGCGATTTCTTCCAGGCAGGCGATGTG;coverage=91
6714_1_1_1_2_cov_72	kinModCall	modified_base	657	657	24	+	.	IPDRatio=1.59;context=AACCGTTGCGCCAAGCGATTTCTTCCAGGCAGGCGATGTGC;coverage=80
6714_1_1_1_2_cov_72	kinModCall	modified_base	659	659	33	+	.	IPDRatio=2.21;context=CCGTTGCGCCAAGCGATTTCTTCCAGGCAGGCGATGTGCAG;coverage=90
6714_1_1_1_2_cov_72	kinModCall	modified_base	660	660	131	+	.	IPDRatio=6.87;context=CGTTGCGCCAAGCGATTTCTTCCAGGCAGGCGATGTGCAGG;coverage=79
6714_1_1_1_2_cov_72	kinModCall	modified_base	661	661	101	+	.	IPDRatio=3.22;context=GTTGCGCCAAGCGATTTCTTCCAGGCAGGCGATGTGCAGGT;coverage=90
6714_1_1_1_2_cov_72	kinModCall	modified_base	679	679	21	+	.	IPDRatio=1.57;context=TTCCAGGCAGGCGATGTGCAGGTTTTGGATGTTTTGCACGG;coverage=92
6714_1_1_1_2_cov_72	kinModCall	modified_base	736	736	41	+	.	IPDRatio=1.81;context=CGCCTCGTGCAGGCTTTCGTGCGTACCGGTGTCCAGCCACG;coverage=98
6714_1_1_1_2_cov_72	kinModCall	modified_base	761	761	21	+	.	IPDRatio=1.51;context=CCGGTGTCCAGCCACGCGAAACCGCGTCCCAATATTTGAAC;coverage=91
6714_1_1_1_2_cov_72	kinModCall	modified_base	795	795	24	+	.	IPDRatio=1.49;context=TTTGAACGGAGAGCGAGCCGTCTTCCAAATACATCCGGTTG;coverage=109
6714_1_1_1_2_cov_72	kinModCall	modified_base	802	802	30	+	.	IPDRatio=1.49;context=GGAGAGCGAGCCGTCTTCCAAATACATCCGGTTGAGGTCGG;coverage=119
6714_1_1_1_2_cov_72	kinModCall	modified_base	808	808	41	+	.	IPDRatio=1.95;context=CGAGCCGTCTTCCAAATACATCCGGTTGAGGTCGGAAATTT;coverage=117
6714_1_1_1_2_cov_72	kinModCall	modified_base	851	851	21	+	.	IPDRatio=1.40;context=AATTCGCCGCGTGCGGACGGTTTGAGCTGTTTGGCGAACTC;coverage=104
6714_1_1_1_2_cov_72	kinModCall	modified_base	852	852	30	+	.	IPDRatio=2.59;context=ATTCGCCGCGTGCGGACGGTTTGAGCTGTTTGGCGAACTCG;coverage=103
6714_1_1_1_2_cov_72	kinModCall	modified_base	879	879	36	+	.	IPDRatio=1.83;context=GTTTGGCGAACTCGACGGCGCGGTTGTCGTAGAAATACAAG;coverage=88
6714_1_1_1_2_cov_72	kinModCall	modified_base	899	899	21	+	.	IPDRatio=1.61;context=CGGTTGTCGTAGAAATACAAGCCGGTTACCGCCCAATCGGA;coverage=103
6714_1_1_1_2_cov_72	kinModCall	modified_base	932	932	22	+	.	IPDRatio=1.47;context=CAATCGGATTTGGGCCGTTGCGGTTTTTCTTCGATGGAAAC;coverage=109
6714_1_1_1_2_cov_72	kinModCall	modified_base	1081	1081	32	-	.	IPDRatio=1.65;context=TTTTGGGCGACAATATTTTTTACGGTCAGTCGTTTACGCAA;coverage=82
6714_1_1_1_2_cov_72	kinModCall	modified_base	1158	1158	35	-	.	IPDRatio=1.80;context=GCAACCCAGTCCGGACGGCTTGGCACAGGCATTTATCATCG;coverage=96
6714_1_1_1_2_cov_72	kinModCall	modified_base	1169	1169	64	-	.	IPDRatio=2.69;context=AGTTATGCCGTGCAACCCAGTCCGGACGGCTTGGCACAGGC;coverage=105
6714_1_1_1_2_cov_72	kinModCall	modified_base	1197	1197	26	-	.	IPDRatio=1.46;context=CGACGGCAGCGATTTCGGCATTTCCATCAGTTATGCCGTGC;coverage=109
6714_1_1_1_2_cov_72	kinModCall	modified_base	1237	1237	37	-	.	IPDRatio=1.90;context=CCGCGCCTGAAGACAACGCCTCTTTCAAACGCCTGCTTGGC;coverage=122
6714_1_1_1_2_cov_72	kinModCall	modified_base	1271	1271	39	-	.	IPDRatio=1.91;context=ATGCTGGCGGGAATCCGCGATATTTTGGTGATTACCGCGCC;coverage=117
6714_1_1_1_2_cov_72	kinModCall	modified_base	1273	1273	22	-	.	IPDRatio=1.44;context=TGATGCTGGCGGGAATCCGCGATATTTTGGTGATTACCGCG;coverage=124
6714_1_1_1_2_cov_72	kinModCall	modified_base	1312	1312	21	-	.	IPDRatio=1.49;context=TGTACGACAAACCGATGATTTATTACCCCTTGTCGGTTTTG;coverage=108
6714_1_1_1_2_cov_72	kinModCall	modified_base	1316	1316	20	-	.	IPDRatio=1.45;context=CCCGTGTACGACAAACCGATGATTTATTACCCCTTGTCGGT;coverage=115
6714_1_1_1_2_cov_72	kinModCall	modified_base	1353	1353	22	-	.	IPDRatio=1.86;context=CTACCCCATCACGCGCGGCGTATCCAAACAGCTCCTGCCCG;coverage=96
6714_1_1_1_2_cov_72	kinModCall	modified_base	1373	1373	23	-	.	IPDRatio=1.45;context=GGCGGCAGCGGCACGCGCCTCTACCCCATCACGCGCGGCGT;coverage=92
6714_1_1_1_2_cov_72	kinModCall	modified_base	1374	1374	44	-	.	IPDRatio=1.78;context=AGGCGGCAGCGGCACGCGCCTCTACCCCATCACGCGCGGCG;coverage=96
6714_1_1_1_2_cov_72	kinModCall	modified_base	1375	1375	27	-	.	IPDRatio=1.57;context=CAGGCGGCAGCGGCACGCGCCTCTACCCCATCACGCGCGGC;coverage=93
6714_1_1_1_2_cov_72	kinModCall	modified_base	1489	1489	28	-	.	IPDRatio=1.72;context=ATCGTTTGGAACGTTTAGGCACCGGAAAATAAGTTTTCAGA;coverage=104
6714_1_1_1_2_cov_72	kinModCall	modified_base	1493	1493	30	-	.	IPDRatio=1.62;context=AGCTATCGTTTGGAACGTTTAGGCACCGGAAAATAAGTTTT;coverage=101
6714_1_1_1_2_cov_72	kinModCall	modified_base	1564	1564	26	-	.	IPDRatio=1.54;context=AATCCGGCCTCCGCAAAACAGTGCAATGGTACTTGGACAAC;coverage=96
6714_1_1_1_2_cov_72	kinModCall	modified_base	1582	1582	24	-	.	IPDRatio=1.99;context=AGCCTTTGGAAACCTTTGAATCCGGCCTCCGCAAAACAGTG;coverage=98
6714_1_1_1_2_cov_72	kinModCall	modified_base	1637	1637	41	-	.	IPDRatio=1.73;context=CACGATGCCCGCTACGCCGTCGATACGGCGAAAATCAGACG;coverage=102
6714_1_1_1_2_cov_72	kinModCall	modified_base	1660	1660	27	-	.	IPDRatio=1.81;context=CTTTCGTACAAGACCGCCCTGGCCACGATGCCCGCTACGCC;coverage=107
6714_1_1_1_2_cov_72	kinModCall	modified_base	1662	1662	26	-	.	IPDRatio=1.64;context=TACTTTCGTACAAGACCGCCCTGGCCACGATGCCCGCTACG;coverage=109
6714_1_1_1_2_cov_72	kinModCall	modified_base	1663	1663	36	-	.	IPDRatio=1.66;context=TTACTTTCGTACAAGACCGCCCTGGCCACGATGCCCGCTAC;coverage=116
6714_1_1_1_2_cov_72	kinModCall	modified_base	1664	1664	89	-	.	IPDRatio=2.74;context=ATTACTTTCGTACAAGACCGCCCTGGCCACGATGCCCGCTA;coverage=114
6714_1_1_1_2_cov_72	kinModCall	modified_base	1668	1668	64	-	.	IPDRatio=1.92;context=TTTGATTACTTTCGTACAAGACCGCCCTGGCCACGATGCCC;coverage=124
6714_1_1_1_2_cov_72	kinModCall	modified_base	1683	1683	24	-	.	IPDRatio=1.48;context=GGCGCGTTATGAAGATTTGATTACTTTCGTACAAGACCGCC;coverage=114
6714_1_1_1_2_cov_72	kinModCall	modified_base	1708	1708	30	-	.	IPDRatio=2.10;context=TCGCTCCCGAAAAACCGGCCGGCGTGGCGCGTTATGAAGAT;coverage=129
6714_1_1_1_2_cov_72	kinModCall	modified_base	1774	1774	25	-	.	IPDRatio=1.46;context=TCGGCGGCCACAATGAAAAAGCCAATATTGAAGTCGTCAAA;coverage=112
6714_1_1_1_2_cov_72	kinModCall	modified_base	1789	1789	33	-	.	IPDRatio=2.01;context=GCGAAACCTACAATATCGGCGGCCACAATGAAAAAGCCAAT;coverage=98
6714_1_1_1_2_cov_72	kinModCall	modified_base	1790	1790	24	-	.	IPDRatio=1.55;context=GGCGAAACCTACAATATCGGCGGCCACAATGAAAAAGCCAA;coverage=99
6714_1_1_1_2_cov_72	kinModCall	modified_base	1801	1801	20	-	.	IPDRatio=1.36;context=AAGGTGTTGTCGGCGAAACCTACAATATCGGCGGCCACAAT;coverage=119
6714_1_1_1_2_cov_72	kinModCall	modified_base	1812	1812	20	-	.	IPDRatio=1.42;context=GGTTGTTACCGAAGGTGTTGTCGGCGAAACCTACAATATCG;coverage=125
6714_1_1_1_2_cov_72	kinModCall	modified_base	1864	1864	23	-	.	IPDRatio=1.68;context=TGCAAATCCGCGACTGGCTGTTTGTCGAAGACCACGCGCGC;coverage=124
6714_1_1_1_2_cov_72	kinModCall	modified_base	1946	1946	29	-	.	IPDRatio=1.61;context=TACCATTTTCCGGAAAAACTCATTCCTTTGATGATTCTGAA;coverage=103
6714_1_1_1_2_cov_72	kinModCall	modified_base	1959	1959	25	-	.	IPDRatio=1.55;context=CAACTACGGTCCTTACCATTTTCCGGAAAAACTCATTCCTT;coverage=104
6714_1_1_1_2_cov_72	kinModCall	modified_base	1973	1973	38	-	.	IPDRatio=1.72;context=ACCAACTGCTCCAACAACTACGGTCCTTACCATTTTCCGGA;coverage=90
6714_1_1_1_2_cov_72	kinModCall	modified_base	1049	1049	21	+	.	IPDRatio=1.56;context=CCGTGCGTTTGCGCTGCCGCCTGTTTCAATGTTTGCGTAAA;coverage=99
6714_1_1_1_2_cov_72	kinModCall	modified_base	1050	1050	24	+	.	IPDRatio=1.70;context=CGTGCGTTTGCGCTGCCGCCTGTTTCAATGTTTGCGTAAAC;coverage=96
6714_1_1_1_2_cov_72	kinModCall	modified_base	1113	1113	32	+	.	IPDRatio=1.66;context=CGCCCAAAACCAAGCAAACATTGTCGTTGCCGATAAATTCT;coverage=120
6714_1_1_1_2_cov_72	kinModCall	modified_base	1164	1164	62	+	.	IPDRatio=3.06;context=TAAATGCCTGTGCCAAGCCGTCCGGACTGGGTTGCACGGCA;coverage=110
6714_1_1_1_2_cov_72	kinModCall	modified_base	1174	1174	20	+	.	IPDRatio=1.38;context=TGCCAAGCCGTCCGGACTGGGTTGCACGGCATAACTGATGG;coverage=114
6714_1_1_1_2_cov_72	kinModCall	modified_base	1183	1183	31	+	.	IPDRatio=1.57;context=GTCCGGACTGGGTTGCACGGCATAACTGATGGAAATGCCGA;coverage=112
6714_1_1_1_2_cov_72	kinModCall	modified_base	1199	1199	31	+	.	IPDRatio=1.65;context=ACGGCATAACTGATGGAAATGCCGAAATCGCTGCCGTCGCC;coverage=116
6714_1_1_1_2_cov_72	kinModCall	modified_base	1367	1367	28	+	.	IPDRatio=2.37;context=TTGGATACGCCGCGCGTGATGGGGTAGAGGCGCGTGCCGCT;coverage=97
6714_1_1_1_2_cov_72	kinModCall	modified_base	1368	1368	24	+	.	IPDRatio=1.55;context=TGGATACGCCGCGCGTGATGGGGTAGAGGCGCGTGCCGCTG;coverage=90
6714_1_1_1_2_cov_72	kinModCall	modified_base	1399	1399	29	+	.	IPDRatio=1.54;context=CGTGCCGCTGCCGCCTGCCAGTATGATGCCTTTCATCTTTT;coverage=96
6714_1_1_1_2_cov_72	kinModCall	modified_base	1478	1478	22	+	.	IPDRatio=1.46;context=TCGGGATGCCGTCTGAAAACTTATTTTCCGGTGCCTAAACG;coverage=99
6714_1_1_1_2_cov_72	kinModCall	modified_base	1484	1484	47	+	.	IPDRatio=3.49;context=TGCCGTCTGAAAACTTATTTTCCGGTGCCTAAACGTTCCAA;coverage=79
6714_1_1_1_2_cov_72	kinModCall	modified_base	1486	1486	51	+	.	IPDRatio=1.99;context=CCGTCTGAAAACTTATTTTCCGGTGCCTAAACGTTCCAAAC;coverage=86
6714_1_1_1_2_cov_72	kinModCall	modified_base	1508	1508	23	+	.	IPDRatio=1.48;context=GTGCCTAAACGTTCCAAACGATAGCTGCCGTTTTATGCGTT;coverage=79
6714_1_1_1_2_cov_72	kinModCall	modified_base	1538	1538	21	+	.	IPDRatio=1.52;context=TTTTATGCGTTTTGCCGCCGAGTTTTGTTGTCCAAGTACCA;coverage=87
6714_1_1_1_2_cov_72	kinModCall	modified_base	1640	1640	34	+	.	IPDRatio=2.86;context=CTGATTTTCGCCGTATCGACGGCGTAGCGGGCATCGTGGCC;coverage=89
6714_1_1_1_2_cov_72	kinModCall	modified_base	1654	1654	29	+	.	IPDRatio=1.54;context=ATCGACGGCGTAGCGGGCATCGTGGCCAGGGCGGTCTTGTA;coverage=96
6714_1_1_1_2_cov_72	kinModCall	modified_base	1655	1655	30	+	.	IPDRatio=1.87;context=TCGACGGCGTAGCGGGCATCGTGGCCAGGGCGGTCTTGTAC;coverage=98
6714_1_1_1_2_cov_72	kinModCall	modified_base	1658	1658	144	+	.	IPDRatio=4.78;context=ACGGCGTAGCGGGCATCGTGGCCAGGGCGGTCTTGTACGAA;coverage=88
6714_1_1_1_2_cov_72	kinModCall	modified_base	1659	1659	48	+	.	IPDRatio=1.77;context=CGGCGTAGCGGGCATCGTGGCCAGGGCGGTCTTGTACGAAA;coverage=98
6714_1_1_1_2_cov_72	kinModCall	modified_base	1671	1671	24	+	.	IPDRatio=1.48;context=CATCGTGGCCAGGGCGGTCTTGTACGAAAGTAATCAAATCT;coverage=105
6714_1_1_1_2_cov_72	kinModCall	modified_base	1764	1764	21	+	.	IPDRatio=1.72;context=CGCAGATGGTTTTGACGACTTCAATATTGGCTTTTTCATTG;coverage=100
6714_1_1_1_2_cov_72	kinModCall	modified_base	1765	1765	26	+	.	IPDRatio=1.46;context=GCAGATGGTTTTGACGACTTCAATATTGGCTTTTTCATTGT;coverage=103
6714_1_1_1_2_cov_72	kinModCall	modified_base	1793	1793	24	+	.	IPDRatio=1.61;context=GCTTTTTCATTGTGGCCGCCGATATTGTAGGTTTCGCCGAC;coverage=105
6714_1_1_1_2_cov_72	kinModCall	modified_base	1817	1817	204	+	.	IPDRatio=4.34;context=TTGTAGGTTTCGCCGACAACACCTTCGGTAACAACCTGATA;coverage=116
6714_1_1_1_2_cov_72	kinModCall	modified_base	1949	1949	31	+	.	IPDRatio=1.64;context=AGAATCATCAAAGGAATGAGTTTTTCCGGAAAATGGTAAGG;coverage=109
6714_1_1_1_2_cov_72	kinModCall	modified_base	1953	1953	25	+	.	IPDRatio=1.92;context=TCATCAAAGGAATGAGTTTTTCCGGAAAATGGTAAGGACCG;coverage=97
6714_1_1_1_2_cov_72	kinModCall	modified_base	2022	2022	21	-	.	IPDRatio=1.93;context=CCACCTCGTCCGCGCGTGGTTGCGTACTTACGGCTTGCCGA;coverage=96
6714_1_1_1_2_cov_72	kinModCall	modified_base	2150	2150	29	-	.	IPDRatio=1.59;context=GCCTTCCGTTTCCACCATATTTCTACCGATGAAGTTTATGG;coverage=77
6714_1_1_1_2_cov_72	kinModCall	modified_base	2328	2328	198	-	.	IPDRatio=4.77;context=CGACCGCGTATTCGCACAACACCGGCCCGATGCCGTGATGC;coverage=105
6714_1_1_1_2_cov_72	kinModCall	modified_base	2408	2408	22	-	.	IPDRatio=1.49;context=AATCTCGAATCGCTGACCGACATTGCCGATAATCCCCGCTA;coverage=100
6714_1_1_1_2_cov_72	kinModCall	modified_base	2473	2473	126	-	.	IPDRatio=4.52;context=TCCGTCATATTATCCGAAACACCCAAGATTCCGTCGTCAAC;coverage=90
6714_1_1_1_2_cov_72	kinModCall	modified_base	2489	2489	24	-	.	IPDRatio=1.75;context=ATCGGCTCTGCCGTTGTCCGTCATATTATCCGAAACACCCA;coverage=83
6714_1_1_1_2_cov_72	kinModCall	modified_base	2531	2531	30	-	.	IPDRatio=1.90;context=AAATTTATGAGAAAAATCCTTGTTACCGGCGGTGCGGGCTT;coverage=70
6714_1_1_1_2_cov_72	kinModCall	modified_base	2561	2561	37	-	.	IPDRatio=1.80;context=AATCTGTTTATATTTTTTGGCTATCCTCTGAAATTTATGAG;coverage=64
6714_1_1_1_2_cov_72	kinModCall	modified_base	2615	2615	29	-	.	IPDRatio=2.14;context=AGAGATGTTTTCAGACGGCCTCTTTATCTGAAAAACACACA;coverage=52
6714_1_1_1_2_cov_72	kinModCall	modified_base	2801	2801	23	-	.	IPDRatio=2.03;context=ATGAAGTCAAACCGCGCCGTGCCGGTGATTTGGCGTGCTTC;coverage=74
6714_1_1_1_2_cov_72	kinModCall	modified_base	2877	2877	29	-	.	IPDRatio=1.55;context=TTAGGTTCCGGTCGCGCTTCTTCGGTATTGGAAATCATCCG;coverage=116
6714_1_1_1_2_cov_72	kinModCall	modified_base	2889	2889	24	-	.	IPDRatio=1.50;context=CATTTGTTGAACTTAGGTTCCGGTCGCGCTTCTTCGGTATT;coverage=98
6714_1_1_1_2_cov_72	kinModCall	modified_base	2890	2890	27	-	.	IPDRatio=1.97;context=GCATTTGTTGAACTTAGGTTCCGGTCGCGCTTCTTCGGTAT;coverage=116
6714_1_1_1_2_cov_72	kinModCall	modified_base	2891	2891	51	-	.	IPDRatio=2.66;context=CGCATTTGTTGAACTTAGGTTCCGGTCGCGCTTCTTCGGTA;coverage=104
6714_1_1_1_2_cov_72	kinModCall	modified_base	2979	2979	28	-	.	IPDRatio=1.61;context=GGCACGGGTATGCGCGACTATATTCATGTGATGGACTTGGC;coverage=118
6714_1_1_1_2_cov_72	kinModCall	modified_base	2980	2980	55	-	.	IPDRatio=1.85;context=TGGCACGGGTATGCGCGACTATATTCATGTGATGGACTTGG;coverage=113
6714_1_1_1_2_cov_72	kinModCall	modified_base	2981	2981	36	-	.	IPDRatio=1.90;context=ATGGCACGGGTATGCGCGACTATATTCATGTGATGGACTTG;coverage=118
6714_1_1_1_2_cov_72	kinModCall	modified_base	2982	2982	53	-	.	IPDRatio=1.79;context=GATGGCACGGGTATGCGCGACTATATTCATGTGATGGACTT;coverage=114
6714_1_1_1_2_cov_72	kinModCall	modified_base	2012	2012	21	+	.	IPDRatio=1.42;context=GTTACAATGGTCGGCAAGCCGTAAGTACGCAACCACGCGCG;coverage=98
6714_1_1_1_2_cov_72	kinModCall	modified_base	2053	2053	30	+	.	IPDRatio=1.60;context=GACGAGGTGGTCGCTGGACGCTTTAGAGGCAGAGTAAGGGC;coverage=97
6714_1_1_1_2_cov_72	kinModCall	modified_base	2096	2096	40	+	.	IPDRatio=1.80;context=GACGGCGCGTAGGGCGCGGTTTCGGTAAACAAATCGTCTGT;coverage=79
6714_1_1_1_2_cov_72	kinModCall	modified_base	2433	2433	31	+	.	IPDRatio=2.09;context=TCAGCGATTCGAGATTGCCCGCGTAGGTCAGTTTGTCGAGG;coverage=93
6714_1_1_1_2_cov_72	kinModCall	modified_base	2441	2441	25	+	.	IPDRatio=1.58;context=TCGAGATTGCCCGCGTAGGTCAGTTTGTCGAGGTTGACGAC;coverage=93
6714_1_1_1_2_cov_72	kinModCall	modified_base	2464	2464	29	+	.	IPDRatio=1.59;context=TTTGTCGAGGTTGACGACGGAATCTTGGGTGTTTCGGATAA;coverage=86
6714_1_1_1_2_cov_72	kinModCall	modified_base	2479	2479	23	+	.	IPDRatio=1.52;context=GACGGAATCTTGGGTGTTTCGGATAATATGACGGACAACGG;coverage=86
6714_1_1_1_2_cov_72	kinModCall	modified_base	2523	2523	41	+	.	IPDRatio=3.03;context=AGCCGATAAAGCCCGCACCGCCGGTAACAAGGATTTTTCTC;coverage=84
6714_1_1_1_2_cov_72	kinModCall	modified_base	2536	2536	21	+	.	IPDRatio=1.49;context=CGCACCGCCGGTAACAAGGATTTTTCTCATAAATTTCAGAG;coverage=79
6714_1_1_1_2_cov_72	kinModCall	modified_base	2569	2569	20	+	.	IPDRatio=1.45;context=TTTCAGAGGATAGCCAAAAAATATAAACAGATTATAGCAGA;coverage=67
6714_1_1_1_2_cov_72	kinModCall	modified_base	2570	2570	21	+	.	IPDRatio=1.53;context=TTCAGAGGATAGCCAAAAAATATAAACAGATTATAGCAGAC;coverage=73
6714_1_1_1_2_cov_72	kinModCall	modified_base	2571	2571	25	+	.	IPDRatio=1.56;context=TCAGAGGATAGCCAAAAAATATAAACAGATTATAGCAGACA;coverage=72
6714_1_1_1_2_cov_72	kinModCall	modified_base	2916	2916	31	+	.	IPDRatio=1.66;context=AAGTTCAACAAATGCGTGCCTGCTACATTGCTTTTCGCCTG;coverage=101
6714_1_1_1_2_cov_72	kinModCall	modified_base	2944	2944	41	+	.	IPDRatio=1.99;context=TGCTTTTCGCCTGCATGGCGGCGACATGGCCTTCAGCCAAG;coverage=96
6714_1_1_1_2_cov_72	kinModCall	modified_base	3012	3012	28	-	.	IPDRatio=1.61;context=GCGGTATTCGGCGATGACTACCCTACCCCTGATGGCACGGG;coverage=115
6714_1_1_1_2_cov_72	kinModCall	modified_base	3095	3095	22	-	.	IPDRatio=2.35;context=TGATTGGCGAGCAGCCAAACGGTATCCCAAATAATTTGTTG;coverage=73
6714_1_1_1_2_cov_72	kinModCall	modified_base	3004	3004	20	+	.	IPDRatio=1.80;context=CGCGCATACCCGTGCCATCAGGGGTAGGGTAGTCATCGCCG;coverage=102
6714_1_1_1_2_cov_72	kinModCall	modified_base	3024	3024	26	+	.	IPDRatio=1.50;context=GGGGTAGGGTAGTCATCGCCGAATACCGCTAATTGCGGCAG;coverage=103
6714_1_1_1_3_cov_26	kinModCall	modified_base	71	71	23	-	.	IPDRatio=2.78;context=CCGTACTAATTTAAATTTAATCCACTATATCTTGAGGCCTT;coverage=17
6714_1_1_1_3_cov_26	kinModCall	modified_base	120	120	22	-	.	IPDRatio=2.44;context=GGAAATATAGTAGATTAAATTTAAACCAGTACAGCGTTGCC;coverage=19
6714_1_1_1_3_cov_26	kinModCall	modified_base	234	234	52	-	.	IPDRatio=7.06;context=TCCAAACAGGCACAGACAACACCGCCCGGACATTTCCCGTT;coverage=20
6714_1_1_1_3_cov_26	kinModCall	modified_base	371	371	34	-	.	IPDRatio=2.42;context=GACGTTTCAGACGGCATTAAATATTCAAACAGAGATGATTG;coverage=18
6714_1_1_1_3_cov_26	kinModCall	modified_base	593	593	47	-	.	IPDRatio=5.54;context=CCTCTTTCGGATTGTCGAACACCAGCCTCGGCGGATTTATG;coverage=20
6714_1_1_1_3_cov_26	kinModCall	modified_base	674	674	23	-	.	IPDRatio=1.78;context=TGACCAGCAGCCTGCGCCGCTCCTCCTCATCGGGGACGAAC;coverage=36
6714_1_1_1_3_cov_26	kinModCall	modified_base	792	792	76	-	.	IPDRatio=4.42;context=ATCAGGCCGCGCGCGCCGACACCGCTGATTGCATACTGGCG;coverage=49
6714_1_1_1_3_cov_26	kinModCall	modified_base	839	839	21	-	.	IPDRatio=1.82;context=TGTGCGCCGGTTTGCCGATGTAGTTTTTCCAAAACGGCATA;coverage=73
6714_1_1_1_3_cov_26	kinModCall	modified_base	891	891	46	-	.	IPDRatio=1.97;context=TGGCGCAGGATGGTACAGCCGTAACGCAGGTTGGTGCGGAT;coverage=68
6714_1_1_1_3_cov_26	kinModCall	modified_base	919	919	28	-	.	IPDRatio=2.56;context=GATGTTGCCTTTTTCAAGATTCCGGTAATGGCGCAGGATGG;coverage=60
6714_1_1_1_3_cov_26	kinModCall	modified_base	955	955	23	-	.	IPDRatio=2.37;context=GCCGAGGCTACCGTTAAAACGGGCGAGTGCGCGGACGATGT;coverage=73
6714_1_1_1_3_cov_26	kinModCall	modified_base	987	987	40	-	.	IPDRatio=1.87;context=GCGCCCAAAACGGCGTTCGGATATTTATTGCTGCCGAGGCT;coverage=69
6714_1_1_1_3_cov_26	kinModCall	modified_base	1103	1103	23	-	.	IPDRatio=1.56;context=ACAGTTGCAATGCCGTCTGAACTTCCAGTGAACAGATTTTC;coverage=54
6714_1_1_1_3_cov_26	kinModCall	modified_base	1152	1152	24	-	.	IPDRatio=1.69;context=CATTTGGATGCGGTTATCTCTTGCCATCATATTTTTTCAGA;coverage=61
6714_1_1_1_3_cov_26	kinModCall	modified_base	1234	1234	26	-	.	IPDRatio=2.52;context=CGGGCAGCACGAGGAACATACCCAGCATACGCAGCGCGTAC;coverage=59
6714_1_1_1_3_cov_26	kinModCall	modified_base	1247	1247	21	-	.	IPDRatio=1.72;context=TACACCGCCAATACGGGCAGCACGAGGAACATACCCAGCAT;coverage=55
6714_1_1_1_3_cov_26	kinModCall	modified_base	1264	1264	107	-	.	IPDRatio=4.97;context=CGGGCAGCGAGGCGGCATACACCGCCAATACGGGCAGCACG;coverage=49
6714_1_1_1_3_cov_26	kinModCall	modified_base	225	225	31	+	.	IPDRatio=5.00;context=GCCGGTGAAAACGGGAAATGTCCGGGCGGTGTTGTCTGTGC;coverage=24
6714_1_1_1_3_cov_26	kinModCall	modified_base	302	302	28	+	.	IPDRatio=2.83;context=GAGTTTGCCCGAAAAGGGCAGGGCGATATGCCGTGCTTGGA;coverage=19
6714_1_1_1_3_cov_26	kinModCall	modified_base	431	431	29	+	.	IPDRatio=2.93;context=TATGAAAAAACCGACCGATACCCTACCCGTCAATCTGCAAC;coverage=21
6714_1_1_1_3_cov_26	kinModCall	modified_base	752	752	21	+	.	IPDRatio=3.52;context=GCAGATTGTGTTGGGGCTGATTGAGGTGGAAAGCGCGTTCC;coverage=42
6714_1_1_1_3_cov_26	kinModCall	modified_base	987	987	32	+	.	IPDRatio=1.84;context=AGCCTCGGCAGCAATAAATATCCGAACGCCGTTTTGGGCGC;coverage=59
6714_1_1_1_3_cov_26	kinModCall	modified_base	1003	1003	30	+	.	IPDRatio=1.69;context=AATATCCGAACGCCGTTTTGGGCGCGTGGCGCAACCGCTGG;coverage=62
6714_1_1_1_3_cov_26	kinModCall	modified_base	1016	1016	21	+	.	IPDRatio=1.51;context=CGTTTTGGGCGCGTGGCGCAACCGCTGGCAGTGGCGTTGAT;coverage=61
6714_1_1_1_3_cov_26	kinModCall	modified_base	1036	1036	21	+	.	IPDRatio=1.57;context=ACCGCTGGCAGTGGCGTTGATTTTGAACCCGCGCCGCAACC;coverage=51
6714_1_1_1_3_cov_26	kinModCall	modified_base	1162	1162	23	+	.	IPDRatio=1.78;context=TATGATGGCAAGAGATAACCGCATCCAAATGTTTCCGCACG;coverage=48
6714_1_1_1_3_cov_26	kinModCall	modified_base	1237	1237	27	+	.	IPDRatio=1.97;context=CGCGCTGCGTATGCTGGGTATGTTCCTCGTGCTGCCCGTAT;coverage=54
6714_1_1_1_3_cov_26	kinModCall	modified_base	1276	1276	20	+	.	IPDRatio=1.90;context=ATTGGCGGTGTATGCCGCCTCGCTGCCCGGCGCGGAAGGCA;coverage=46
6714_1_1_1_3_cov_26	kinModCall	modified_base	1322	1322	28	-	.	IPDRatio=1.79;context=TGCGTCAGCCCGTAAATGCCCATTGCCAGCCCGACCAGCGT;coverage=46
6714_1_1_1_3_cov_26	kinModCall	modified_base	1333	1333	27	-	.	IPDRatio=1.81;context=GCAGCAGAGCCTGCGTCAGCCCGTAAATGCCCATTGCCAGC;coverage=53
6714_1_1_1_3_cov_26	kinModCall	modified_base	1563	1563	20	-	.	IPDRatio=3.21;context=ACCGATCATCGCCATCGCGCGGGTACGTACGCCGTCGCGCG;coverage=14
6714_1_1_1_3_cov_26	kinModCall	modified_base	1820	1820	20	-	.	IPDRatio=2.00;context=GCGGCGTGCAGGGCGAAAATGCCGAAATCGAGCGTCAGCAG;coverage=34
6714_1_1_1_3_cov_26	kinModCall	modified_base	1858	1858	27	-	.	IPDRatio=1.89;context=TCATCGCAAAAGGCAGCGCGGTAAACAATGCCATTTGCGCG;coverage=35
6714_1_1_1_3_cov_26	kinModCall	modified_base	2119	2119	27	-	.	IPDRatio=1.66;context=CCATAGACGGCAGGCTCGCTTCCAACACATTAAAACCGATA;coverage=57
6714_1_1_1_3_cov_26	kinModCall	modified_base	2202	2202	44	-	.	IPDRatio=2.15;context=GCCGGCAAACAGTCCGAGCGACTGCATCGTGTTGTACACGC;coverage=45
6714_1_1_1_3_cov_26	kinModCall	modified_base	2222	2222	22	-	.	IPDRatio=2.21;context=AGCAAACCGCCTGCCACGCCGCCGGCAAACAGTCCGAGCGA;coverage=42
6714_1_1_1_3_cov_26	kinModCall	modified_base	2423	2423	61	-	.	IPDRatio=4.66;context=CTGAAACCGATGTCTTCCACACCCTCAAGCTCCGACAAGGC;coverage=33
6714_1_1_1_3_cov_26	kinModCall	modified_base	2552	2552	21	-	.	IPDRatio=1.73;context=CGTCCGAGGCGGCCGATAAGGATAACTTTGTTCAATGACAT;coverage=39
6714_1_1_1_3_cov_26	kinModCall	modified_base	2020	2020	22	+	.	IPDRatio=1.67;context=TTTTATCTTGGGCATCGCCTGCATCGCGGCGGCACAGCTCG;coverage=60
6714_1_1_1_3_cov_26	kinModCall	modified_base	2164	2164	22	+	.	IPDRatio=1.85;context=CAAAATCGCGCCGTCCGACCTGAAGGGTACGGCGATGGGCG;coverage=53
6714_1_1_1_3_cov_26	kinModCall	modified_base	2227	2227	38	+	.	IPDRatio=2.36;context=CGGACTGTTTGCCGGCGGCGTGGCAGGCGGTTTGCTGTTTC;coverage=46
6714_1_1_1_3_cov_26	kinModCall	modified_base	2265	2265	23	+	.	IPDRatio=2.56;context=TTCAAAAATACGGCTTTTCCGGCGTGTTTGCCTTTTGCAGC;coverage=50
6714_1_1_1_3_cov_26	kinModCall	modified_base	2341	2341	22	+	.	IPDRatio=1.57;context=ATCGCCTGCGCCCAAGCCCGTCAAAAACCTCAGTTACCCTG;coverage=55
6714_1_1_1_3_cov_26	kinModCall	modified_base	2535	2535	20	+	.	IPDRatio=2.14;context=TCACAGGAGTTTAAAAAATGTCATTGAACAAAGTTATCCTT;coverage=33
6714_1_1_1_3_cov_26	kinModCall	modified_base	2611	2611	91	-	.	IPDRatio=3.53;context=TGGCGACGCTGAAATTACACACCGCCTCGCCGTTGGGCATA;coverage=56
6714_1_1_1_3_cov_26	kinModCall	modified_base	2703	2703	22	-	.	IPDRatio=1.96;context=GGCAATTTCCGCCAGTTTGCGGTACATCGTGATGTTGTGCC;coverage=47
6714_1_1_1_3_cov_26	kinModCall	modified_base	2760	2760	61	-	.	IPDRatio=4.14;context=GCGGCTTTGGATTCTGCCTTCCAGATAAACCAGCCCGCCTT;coverage=40
6714_1_1_1_3_cov_26	kinModCall	modified_base	2761	2761	78	-	.	IPDRatio=9.34;context=TGCGGCTTTGGATTCTGCCTTCCAGATAAACCAGCCCGCCT;coverage=41
6714_1_1_1_3_cov_26	kinModCall	modified_base	2893	2893	22	-	.	IPDRatio=1.65;context=CCTCCTGACTCTGACCGTAACCTTCCTCGTAAGGCGCACCG;coverage=38
6714_1_1_1_3_cov_26	kinModCall	modified_base	3116	3116	43	-	.	IPDRatio=2.20;context=AAGAGAAACCCTGCCCCGTAAGGTTTAAGGTTTCTCCGTCC;coverage=42
6714_1_1_1_3_cov_26	kinModCall	modified_base	3127	3127	23	-	.	IPDRatio=1.84;context=CGGATGCAAAAAAGAGAAACCCTGCCCCGTAAGGTTTAAGG;coverage=42
6714_1_1_1_3_cov_26	kinModCall	modified_base	3204	3204	25	-	.	IPDRatio=1.89;context=GGCATCACTGCCTCAAAACGCCCGAACGGCGCAATCGCAAC;coverage=38
6714_1_1_1_3_cov_26	kinModCall	modified_base	3270	3270	22	-	.	IPDRatio=2.44;context=TCGCGCTATTTGGAAACACCGCCTGAATTTTAAAATGCCGT;coverage=54
6714_1_1_1_3_cov_26	kinModCall	modified_base	3272	3272	21	-	.	IPDRatio=2.21;context=CTTCGCGCTATTTGGAAACACCGCCTGAATTTTAAAATGCC;coverage=52
6714_1_1_1_3_cov_26	kinModCall	modified_base	3273	3273	109	-	.	IPDRatio=3.73;context=GCTTCGCGCTATTTGGAAACACCGCCTGAATTTTAAAATGC;coverage=54
6714_1_1_1_3_cov_26	kinModCall	modified_base	3361	3361	21	-	.	IPDRatio=1.75;context=TTTGCCGCATCGGGCAATGATGGTTCAAGCGTTTGACGTTT;coverage=64
6714_1_1_1_3_cov_26	kinModCall	modified_base	3370	3370	21	-	.	IPDRatio=1.61;context=CGATGCCGGTTTGCCGCATCGGGCAATGATGGTTCAAGCGT;coverage=61
6714_1_1_1_3_cov_26	kinModCall	modified_base	3400	3400	21	-	.	IPDRatio=1.62;context=TTCCTATTTTTAAACAACCGTATTGCCGGACGATGCCGGTT;coverage=69
6714_1_1_1_3_cov_26	kinModCall	modified_base	3434	3434	20	-	.	IPDRatio=1.49;context=GCCTAGGAGCGGCCTTTGGTTTTCCATCCTGATTTTCCTAT;coverage=73
6714_1_1_1_3_cov_26	kinModCall	modified_base	3443	3443	20	-	.	IPDRatio=1.51;context=CAACGCGAAGCCTAGGAGCGGCCTTTGGTTTTCCATCCTGA;coverage=67
6714_1_1_1_3_cov_26	kinModCall	modified_base	3546	3546	123	-	.	IPDRatio=4.72;context=CCACGGTAAAACGCACCCACACCAGCGTCGGCGCATCGACA;coverage=61
6714_1_1_1_3_cov_26	kinModCall	modified_base	3691	3691	21	-	.	IPDRatio=1.74;context=TAATGCAGCCCTTGGGCAATCAGCACAAAGTTTGCCGAAAT;coverage=50
6714_1_1_1_3_cov_26	kinModCall	modified_base	3759	3759	23	-	.	IPDRatio=1.67;context=ACACACCGACAACAATCATCGTAAACGGCGAAATCTGCCAC;coverage=37
6714_1_1_1_3_cov_26	kinModCall	modified_base	3775	3775	64	-	.	IPDRatio=3.61;context=CGGTCTTTAAACACCAACACACCGACAACAATCATCGTAAA;coverage=35
6714_1_1_1_3_cov_26	kinModCall	modified_base	3783	3783	85	-	.	IPDRatio=4.02;context=CAGTCATCCGGTCTTTAAACACCAACACACCGACAACAATC;coverage=36
6714_1_1_1_3_cov_26	kinModCall	modified_base	3797	3797	32	-	.	IPDRatio=5.13;context=GATTTTCTGAGCGGCAGTCATCCGGTCTTTAAACACCAACA;coverage=31
6714_1_1_1_3_cov_26	kinModCall	modified_base	3801	3801	28	-	.	IPDRatio=2.50;context=AGCCGATTTTCTGAGCGGCAGTCATCCGGTCTTTAAACACC;coverage=29
6714_1_1_1_3_cov_26	kinModCall	modified_base	2676	2676	21	+	.	IPDRatio=1.73;context=ACGGCCAACGTGTAGAGCGTACTGAGTGGCACAACATCACG;coverage=38
6714_1_1_1_3_cov_26	kinModCall	modified_base	2721	2721	30	+	.	IPDRatio=2.51;context=ACCGCAAACTGGCGGAAATTGCCGGGCAATACCTCAAAAAA;coverage=46
6714_1_1_1_3_cov_26	kinModCall	modified_base	2749	2749	43	+	.	IPDRatio=2.53;context=ATACCTCAAAAAAGGCGGGCTGGTTTATCTGGAAGGCAGAA;coverage=41
6714_1_1_1_3_cov_26	kinModCall	modified_base	2752	2752	33	+	.	IPDRatio=2.23;context=CCTCAAAAAAGGCGGGCTGGTTTATCTGGAAGGCAGAATCC;coverage=37
6714_1_1_1_3_cov_26	kinModCall	modified_base	2755	2755	56	+	.	IPDRatio=3.62;context=CAAAAAAGGCGGGCTGGTTTATCTGGAAGGCAGAATCCAAA;coverage=39
6714_1_1_1_3_cov_26	kinModCall	modified_base	2817	2817	24	+	.	IPDRatio=1.73;context=ACGGCATCGAACGCACCGCTTACGATATTGTCGCCAACGAA;coverage=48
6714_1_1_1_3_cov_26	kinModCall	modified_base	2912	2912	20	+	.	IPDRatio=2.80;context=GGTTACGGTCAGAGTCAGGAGGCTTACCAACGCCCCGCACA;coverage=37
6714_1_1_1_3_cov_26	kinModCall	modified_base	3020	3020	20	+	.	IPDRatio=1.85;context=CAACCCGTGCCTGCCGCCGCCCCGGTCGAGGATATTGACGA;coverage=39
6714_1_1_1_3_cov_26	kinModCall	modified_base	3250	3250	21	+	.	IPDRatio=2.05;context=CACGTCCCCGCTGTTTTCAGACGGCATTTTAAAATTCAGGC;coverage=50
6714_1_1_1_3_cov_26	kinModCall	modified_base	3264	3264	22	+	.	IPDRatio=1.93;context=TTTCAGACGGCATTTTAAAATTCAGGCGGTGTTTCCAAATA;coverage=68
6714_1_1_1_3_cov_26	kinModCall	modified_base	3345	3345	21	+	.	IPDRatio=1.55;context=TCAAAGGGTTGGAATCAAACGTCAAACGCTTGAACCATCAT;coverage=69
6714_1_1_1_3_cov_26	kinModCall	modified_base	3353	3353	36	+	.	IPDRatio=1.85;context=TTGGAATCAAACGTCAAACGCTTGAACCATCATTGCCCGAT;coverage=63
6714_1_1_1_3_cov_26	kinModCall	modified_base	3391	3391	22	+	.	IPDRatio=1.78;context=GATGCGGCAAACCGGCATCGTCCGGCAATACGGTTGTTTAA;coverage=71
6714_1_1_1_3_cov_26	kinModCall	modified_base	3405	3405	28	+	.	IPDRatio=2.32;context=GCATCGTCCGGCAATACGGTTGTTTAAAAATAGGAAAATCA;coverage=70
6714_1_1_1_3_cov_26	kinModCall	modified_base	3408	3408	22	+	.	IPDRatio=1.60;context=TCGTCCGGCAATACGGTTGTTTAAAAATAGGAAAATCAGGA;coverage=79
6714_1_1_1_3_cov_26	kinModCall	modified_base	3495	3495	20	+	.	IPDRatio=1.87;context=GGCGATGACGTGGGGAACGCTGCCGATTGCCGTGCGGCAGG;coverage=73
6714_1_1_1_3_cov_26	kinModCall	modified_base	3663	3663	23	+	.	IPDRatio=1.86;context=CAGGCTGCTGCTGCTCGGCGTGGCGGGCATTTCGGCAAACT;coverage=45
6714_1_1_1_3_cov_26	kinModCall	modified_base	3773	3773	22	+	.	IPDRatio=2.67;context=CGTTTACGATGATTGTTGTCGGTGTGTTGGTGTTTAAAGAC;coverage=40
6714_1_1_1_3_cov_26	kinModCall	modified_base	3792	3792	34	+	.	IPDRatio=2.06;context=CGGTGTGTTGGTGTTTAAAGACCGGATGACTGCCGCTCAGA;coverage=46
6714_1_1_1_3_cov_26	kinModCall	modified_base	3803	3803	22	+	.	IPDRatio=1.75;context=TGTTTAAAGACCGGATGACTGCCGCTCAGAAAATCGGCTTG;coverage=42
6714_1_1_1_3_cov_26	kinModCall	modified_base	3841	3841	40	+	.	IPDRatio=2.21;context=TTGGTTTTGCTGCTTGCCGGTTTGCTTATGTTTTTTAACGA;coverage=49
6714_1_1_1_3_cov_26	kinModCall	modified_base	3853	3853	27	+	.	IPDRatio=1.74;context=CTTGCCGGTTTGCTTATGTTTTTTAACGATAAATTCGGCGA;coverage=48
6714_1_1_1_3_cov_26	kinModCall	modified_base	3939	3939	56	-	.	IPDRatio=4.47;context=TTTGCGCCACGGCATAACACACCCATGCCATACTGCCTGCC;coverage=33
6714_1_1_1_3_cov_26	kinModCall	modified_base	3950	3950	25	-	.	IPDRatio=1.76;context=CGACAGCAGCTTTTGCGCCACGGCATAACACACCCATGCCA;coverage=40
6714_1_1_1_3_cov_26	kinModCall	modified_base	4434	4434	22	-	.	IPDRatio=1.56;context=GAACTGGTCGTTCCTGCCGATATGGTTCATCCGCGCTAATC;coverage=48
6714_1_1_1_3_cov_26	kinModCall	modified_base	4443	4443	23	-	.	IPDRatio=1.89;context=GAATTTGACGAACTGGTCGTTCCTGCCGATATGGTTCATCC;coverage=51
6714_1_1_1_3_cov_26	kinModCall	modified_base	4709	4709	21	-	.	IPDRatio=2.11;context=TCTATATGCCCGTCATCGCCTACAACCTCTTGCAATCCATC;coverage=29
6714_1_1_1_3_cov_26	kinModCall	modified_base	4710	4710	25	-	.	IPDRatio=1.90;context=GTCTATATGCCCGTCATCGCCTACAACCTCTTGCAATCCAT;coverage=29
6714_1_1_1_3_cov_26	kinModCall	modified_base	4773	4773	21	-	.	IPDRatio=1.85;context=CAAGTGTTCGGCAACGACGTTACCATCGGTATGGCGGGCGC;coverage=21
6714_1_1_1_3_cov_26	kinModCall	modified_base	4806	4806	21	-	.	IPDRatio=1.73;context=ACCCAATGCGAAGCGATGACCATGGTGTGCTGCCAAGTGTT;coverage=26
6714_1_1_1_3_cov_26	kinModCall	modified_base	5048	5048	21	-	.	IPDRatio=2.45;context=CCGCCAAACTCGCCGAATTGTCCGGCTTGCCGTTTGTCAGC;coverage=38
6714_1_1_1_3_cov_26	kinModCall	modified_base	5151	5151	25	-	.	IPDRatio=1.94;context=GGCCGTCTGAACGACGCGCTTAAAGACTTGTATGAACTTGC;coverage=37
6714_1_1_1_3_cov_26	kinModCall	modified_base	5219	5219	26	-	.	IPDRatio=1.87;context=AGGACGCGACGCCGCTGACTTTAGGCCAAGAATTTTCCGGC;coverage=35
6714_1_1_1_3_cov_26	kinModCall	modified_base	4025	4025	21	+	.	IPDRatio=1.81;context=TTTATGCGGCAAGTGCCGCCGTGTTCCTGCCGTTTGCCGAA;coverage=43
6714_1_1_1_3_cov_26	kinModCall	modified_base	4124	4124	22	+	.	IPDRatio=1.67;context=GCTTGAATACGTTAATCGGTTACGGCTCGTTCGGCGAGGCG;coverage=45
6714_1_1_1_3_cov_26	kinModCall	modified_base	4188	4188	25	+	.	IPDRatio=1.86;context=AGTCAGCGCGGTAACAACCTTGCTCCCCGTGTTTACCGTAA;coverage=43
6714_1_1_1_3_cov_26	kinModCall	modified_base	4506	4506	29	+	.	IPDRatio=2.59;context=TCAACGGCGGTTTCGCGCAACGATTTGTTGTTTTTGTAGGC;coverage=44
6714_1_1_1_3_cov_26	kinModCall	modified_base	4529	4529	31	+	.	IPDRatio=1.86;context=TTTGTTGTTTTTGTAGGCGGTTTTGGCGACTTTGGCGGCGT;coverage=44
6714_1_1_1_3_cov_26	kinModCall	modified_base	4801	4801	53	+	.	IPDRatio=4.98;context=TGCCGAACACTTGGCAGCACACCATGGTCATCGCTTCGCAT;coverage=26
6714_1_1_1_3_cov_26	kinModCall	modified_base	4854	4854	21	+	.	IPDRatio=1.68;context=ACTTTGCCCGGCATGATGGACGAACCCGGCTCGTTTTCGGG;coverage=32
6714_1_1_1_3_cov_26	kinModCall	modified_base	4870	4870	21	+	.	IPDRatio=1.83;context=TGGACGAACCCGGCTCGTTTTCGGGGATTTTGATTTCGCCC;coverage=33
6714_1_1_1_3_cov_26	kinModCall	modified_base	5010	5010	24	+	.	IPDRatio=2.04;context=GCATCGCGTCCGCCCAAGGCTTCAAATTTGTTCGGCGCGCT;coverage=33
6714_1_1_1_3_cov_26	kinModCall	modified_base	5043	5043	34	+	.	IPDRatio=2.43;context=GGCGCGCTGACAAACGGCAAGCCGGACAATTCGGCGAGTTT;coverage=41
6714_1_1_1_3_cov_26	kinModCall	modified_base	5300	5300	98	-	.	IPDRatio=5.07;context=CCGTAAAAGCCCTGCGCGACACCTTGGACAAAAAAGCCCAA;coverage=43
6714_1_1_1_3_cov_26	kinModCall	modified_base	5439	5439	21	-	.	IPDRatio=2.50;context=ATCGCCGGTACGGGTTTGGCGGCGTATCAGCCCGTCCATCC;coverage=47
6714_1_1_1_3_cov_26	kinModCall	modified_base	5499	5499	27	-	.	IPDRatio=1.68;context=GGCTCCGGCACGCAGTCCAATATGAACATGAACGAAGTGCT;coverage=36
6714_1_1_1_3_cov_26	kinModCall	modified_base	5541	5541	25	-	.	IPDRatio=1.65;context=GGCAAGCTCGACGGACAGTTTCCTTTAGTGGTTTGGCAGAC;coverage=44
6714_1_1_1_3_cov_26	kinModCall	modified_base	5677	5677	26	-	.	IPDRatio=1.74;context=CGAAACCCTGCCGCAGCCGCTGATTTATGCTTTGGCGTTGG;coverage=53
6714_1_1_1_3_cov_26	kinModCall	modified_base	5780	5780	156	-	.	IPDRatio=5.50;context=ACACTCGCACCGAACACGACACCATGGGCAATGTCGAAGTC;coverage=52
6714_1_1_1_3_cov_26	kinModCall	modified_base	5852	5852	24	-	.	IPDRatio=1.52;context=CTCATTCCACCAATCTCCATTATAATATTTGCGAATCACTC;coverage=62
6714_1_1_1_3_cov_26	kinModCall	modified_base	6065	6065	21	-	.	IPDRatio=1.59;context=GGCTGGTACAAATACGTCGGACTGAACGGCGCAGTCGTCGG;coverage=57
6714_1_1_1_3_cov_26	kinModCall	modified_base	6100	6100	23	-	.	IPDRatio=2.23;context=TGCCGCGCATCGCCGTAGAAGCCGGACACGCCGACGGCTGG;coverage=43
6714_1_1_1_3_cov_26	kinModCall	modified_base	6154	6154	71	-	.	IPDRatio=5.17;context=ACGTATTCGACCGCCAAGACACCGCCTATCAAGCCGCCGTC;coverage=36
6714_1_1_1_3_cov_26	kinModCall	modified_base	6437	6437	32	-	.	IPDRatio=1.76;context=CCGTGCGACACCGCCGAATCCTTGGTCGCTTGGGCAGAAGC;coverage=57
6714_1_1_1_3_cov_26	kinModCall	modified_base	6448	6448	108	-	.	IPDRatio=4.69;context=ACGTATGGCGGCCGTGCGACACCGCCGAATCCTTGGTCGCT;coverage=57
6714_1_1_1_3_cov_26	kinModCall	modified_base	6520	6520	31	-	.	IPDRatio=1.94;context=GTTTGGGCGAAGACGGCCCGACCCACCAGCCGATTGAGCAA;coverage=46
6714_1_1_1_3_cov_26	kinModCall	modified_base	5621	5621	25	+	.	IPDRatio=2.14;context=CTGTTCCGGCTTAATCCTGCCGAGGGAAACATTGGTCGCGG;coverage=34
6714_1_1_1_3_cov_26	kinModCall	modified_base	5846	5846	42	+	.	IPDRatio=1.91;context=GAATAAGAGTGATTCGCAAATATTATAATGGAGATTGGTGG;coverage=61
6714_1_1_1_3_cov_26	kinModCall	modified_base	5929	5929	20	+	.	IPDRatio=1.49;context=GAAAAGCGTTCAGACGGCATTTGTTTAGGAGTGGGGTTACA;coverage=69
6714_1_1_1_3_cov_26	kinModCall	modified_base	5958	5958	26	+	.	IPDRatio=1.79;context=AGTGGGGTTACAGCACTGATTTCACTGTATCGACCACATTG;coverage=62
6714_1_1_1_3_cov_26	kinModCall	modified_base	5960	5960	22	+	.	IPDRatio=1.52;context=TGGGGTTACAGCACTGATTTCACTGTATCGACCACATTGTC;coverage=62
6714_1_1_1_3_cov_26	kinModCall	modified_base	5977	5977	21	+	.	IPDRatio=1.68;context=TTTCACTGTATCGACCACATTGTCCACGGTAAAGCCGAATG;coverage=59
6714_1_1_1_3_cov_26	kinModCall	modified_base	6071	6071	26	+	.	IPDRatio=1.70;context=ACTGCGCCGTTCAGTCCGACGTATTTGTACCAGCCGTCGGC;coverage=58
6714_1_1_1_3_cov_26	kinModCall	modified_base	6091	6091	33	+	.	IPDRatio=2.29;context=GTATTTGTACCAGCCGTCGGCGTGTCCGGCTTCTACGGCGA;coverage=51
6714_1_1_1_3_cov_26	kinModCall	modified_base	6092	6092	31	+	.	IPDRatio=2.30;context=TATTTGTACCAGCCGTCGGCGTGTCCGGCTTCTACGGCGAT;coverage=49
6714_1_1_1_3_cov_26	kinModCall	modified_base	6095	6095	31	+	.	IPDRatio=2.55;context=TTGTACCAGCCGTCGGCGTGTCCGGCTTCTACGGCGATGCG;coverage=50
6714_1_1_1_3_cov_26	kinModCall	modified_base	6164	6164	30	+	.	IPDRatio=1.91;context=TGATAGGCGGTGTCTTGGCGGTCGAATACGTTGGTGGACGG;coverage=34
6714_1_1_1_3_cov_26	kinModCall	modified_base	6262	6262	20	+	.	IPDRatio=1.89;context=AGCCAGCTCGACTTCGGAACCGGTGGCAATGATGACGGCTT;coverage=26
6714_1_1_1_3_cov_26	kinModCall	modified_base	6288	6288	23	+	.	IPDRatio=2.22;context=CAATGATGACGGCTTGGGCGTTGCCTTGTGCTTCGCTGATG;coverage=26
6714_1_1_1_3_cov_26	kinModCall	modified_base	6317	6317	27	+	.	IPDRatio=2.33;context=GCTTCGCTGATGACGTAGCCGCCGCGTTTGATGTCGTTCAG;coverage=27
6714_1_1_1_3_cov_26	kinModCall	modified_base	6377	6377	27	+	.	IPDRatio=1.84;context=TGGAATTTCAGGTTTTGACGGCTGAAAATCAGGCAGGACGG;coverage=36
6714_1_1_1_3_cov_26	kinModCall	modified_base	6442	6442	21	+	.	IPDRatio=1.54;context=TGCCCAAGCGACCAAGGATTCGGCGGTGTCGCACGGCCGCC;coverage=58
6714_1_1_1_3_cov_26	kinModCall	modified_base	6525	6525	25	+	.	IPDRatio=1.78;context=CAATCGGCTGGTGGGTCGGGCCGTCTTCGCCCAAACCGATG;coverage=51
6714_1_1_1_3_cov_26	kinModCall	modified_base	6571	6571	20	-	.	IPDRatio=1.53;context=CTGCGTTGATGAAAATCAACCCTGTATTTGTGTTCACCCAC;coverage=59
6714_1_1_1_3_cov_26	kinModCall	modified_base	6600	6600	27	-	.	IPDRatio=2.10;context=CGAATACGAGCGCAACGCCCTGCGTATGGCTGCGTTGATGA;coverage=60
6714_1_1_1_3_cov_26	kinModCall	modified_base	6929	6929	24	-	.	IPDRatio=1.90;context=ATGGATAAAAAGCTGCCGGACAATTTCGATGAATACGTTCA;coverage=38
6714_1_1_1_3_cov_26	kinModCall	modified_base	7026	7026	22	-	.	IPDRatio=3.83;context=CAAAGAACAAGGCGCGAAACTGGAAGCCGACTGGAACGAAC;coverage=53
6714_1_1_1_3_cov_26	kinModCall	modified_base	7180	7180	39	-	.	IPDRatio=2.18;context=CCTTAATCGGCAAAGGCAGTGCCAACAAAGAAGGCAGCCAC;coverage=43
6714_1_1_1_3_cov_26	kinModCall	modified_base	7273	7273	110	-	.	IPDRatio=5.82;context=CCAATGTAAACGGTCATGACACCGCCGCCATTCAAGCCGCC;coverage=55
6714_1_1_1_3_cov_26	kinModCall	modified_base	7285	7285	23	-	.	IPDRatio=1.54;context=GGCACGTCGTTCCCAATGTAAACGGTCATGACACCGCCGCC;coverage=56
6714_1_1_1_3_cov_26	kinModCall	modified_base	7297	7297	20	-	.	IPDRatio=1.82;context=AAAGCTACGGCTGGCACGTCGTTCCCAATGTAAACGGTCAT;coverage=50
6714_1_1_1_3_cov_26	kinModCall	modified_base	7370	7370	27	-	.	IPDRatio=1.78;context=TATGATGACAACAATATTTCCATTGATGGTAAAGTGGACGG;coverage=52
6714_1_1_1_3_cov_26	kinModCall	modified_base	7453	7453	21	-	.	IPDRatio=2.24;context=GCGACGGCTGTCTGATGGAAGGCGTATCGCACGAAGCCTGT;coverage=54
6714_1_1_1_3_cov_26	kinModCall	modified_base	7489	7489	97	-	.	IPDRatio=3.71;context=TGAACATCGTCGATCATTACACCTACGTCTTCATGGGCGAC;coverage=52
6714_1_1_1_3_cov_26	kinModCall	modified_base	7525	7525	23	-	.	IPDRatio=1.76;context=AAAAAATCCTTGCCGCCGAATTTAATAAAGATGGTTTGAAC;coverage=41
6714_1_1_1_3_cov_26	kinModCall	modified_base	6767	6767	20	+	.	IPDRatio=1.47;context=ACGGAAACGCTGTTTGACCAGTCGGTCAGGTTGGACGGGGT;coverage=51
6714_1_1_1_3_cov_26	kinModCall	modified_base	6824	6824	24	+	.	IPDRatio=1.63;context=CCCACCAGTTCGGGCAGCTCTTTTGCCAAGATTTCGATGCT;coverage=51
6714_1_1_1_3_cov_26	kinModCall	modified_base	6929	6929	25	+	.	IPDRatio=2.31;context=TGAACGTATTCATCGAAATTGTCCGGCAGCTTTTTATCCAT;coverage=36
6714_1_1_1_3_cov_26	kinModCall	modified_base	6987	6987	21	+	.	IPDRatio=1.87;context=CGGCTTCGGCAGGATATTTGGCTTGATATTGCGCGAACAGT;coverage=26
6714_1_1_1_3_cov_26	kinModCall	modified_base	7117	7117	22	+	.	IPDRatio=2.02;context=CCAGCCCAAATGTTTGCGCGTGGCTTCGATTTCGTCCGCGC;coverage=52
6714_1_1_1_3_cov_26	kinModCall	modified_base	7150	7150	22	+	.	IPDRatio=1.82;context=GTCCGCGCCCAAAGGTGCGCCGTGGGTTTTGTGGCTGCCTT;coverage=45
6714_1_1_1_3_cov_26	kinModCall	modified_base	7176	7176	25	+	.	IPDRatio=2.52;context=TTTTGTGGCTGCCTTCTTTGTTGGCACTGCCTTTGCCGATT;coverage=52
6714_1_1_1_3_cov_26	kinModCall	modified_base	7221	7221	25	+	.	IPDRatio=2.90;context=TTTTGCAGCAGATGATGGACGGTTTGCCGGTTTCGGCACGT;coverage=53
6714_1_1_1_3_cov_26	kinModCall	modified_base	7270	7270	28	+	.	IPDRatio=1.70;context=GATGGCGGCTTGAATGGCGGCGGTGTCATGACCGTTTACAT;coverage=58
6714_1_1_1_3_cov_26	kinModCall	modified_base	7416	7416	23	+	.	IPDRatio=2.49;context=CAATCAGTTTGCCCAAGCCCAAGGTGCCGGCGAGCGAACAG;coverage=35
6714_1_1_1_3_cov_26	kinModCall	modified_base	7486	7486	24	+	.	IPDRatio=1.63;context=GCCGTCGCCCATGAAGACGTAGGTGTAATGATCGACGATGT;coverage=47
6714_1_1_1_3_cov_26	kinModCall	modified_base	7758	7758	26	+	.	IPDRatio=1.87;context=GGCCGTTGGAGAGGACGAAGCGGTCGCGGTTGTAGAATTTG;coverage=33
6714_1_1_1_3_cov_26	kinModCall	modified_base	7764	7764	24	+	.	IPDRatio=1.74;context=TGGAGAGGACGAAGCGGTCGCGGTTGTAGAATTTGGGGTTG;coverage=41
6714_1_1_1_3_cov_26	kinModCall	modified_base	7809	7809	23	+	.	IPDRatio=1.65;context=GATTGTGATTGAGGAATTTCGTCCACAATGTTTCCGCCATT;coverage=56
6714_1_1_1_3_cov_26	kinModCall	modified_base	7944	7944	102	-	.	IPDRatio=4.99;context=ATTATCCACTTATCCGAAACACCAGCAAGGAAAATACAAAA;coverage=48
6714_1_1_1_3_cov_26	kinModCall	modified_base	7987	7987	26	-	.	IPDRatio=2.76;context=TCTTGAAAGCATAAGCGAATCGGGCGATAATCAACGCTTTC;coverage=45
6714_1_1_1_3_cov_26	kinModCall	modified_base	8179	8179	58	-	.	IPDRatio=3.27;context=AAAAGACTAAAAAAACCGACACCCCCATATCGGCAGAACCG;coverage=43
6714_1_1_1_3_cov_26	kinModCall	modified_base	8248	8248	44	-	.	IPDRatio=4.32;context=TTTCCCATCCGCATCAAAACGCCTGGATTTTACCTTACCGC;coverage=41
6714_1_1_1_3_cov_26	kinModCall	modified_base	8490	8490	52	-	.	IPDRatio=15.25;context=GTTTGTTCGGACGTGCCGATTCCGGATGCCGGACTGCCGGC;coverage=31
6714_1_1_1_3_cov_26	kinModCall	modified_base	8494	8494	20	-	.	IPDRatio=1.89;context=TTTTGTTTGTTCGGACGTGCCGATTCCGGATGCCGGACTGC;coverage=28
6714_1_1_1_3_cov_26	kinModCall	modified_base	8579	8579	21	-	.	IPDRatio=1.59;context=TTTTCGGATGGATGCGTTCGCCTTCGGGATGGATTTGAATC;coverage=57
6714_1_1_1_3_cov_26	kinModCall	modified_base	8632	8632	27	-	.	IPDRatio=1.74;context=CTGCGTCGCCAATACGGCGGCGATACGGAGTTTGGCGAACC;coverage=50
6714_1_1_1_3_cov_26	kinModCall	modified_base	8724	8724	28	-	.	IPDRatio=2.22;context=AATCCGAAAATGAAGAAATGCCGTTCGGGGATATTGAAAAC;coverage=48
6714_1_1_1_3_cov_26	kinModCall	modified_base	8734	8734	24	-	.	IPDRatio=2.78;context=CCCCAACGACAATCCGAAAATGAAGAAATGCCGTTCGGGGA;coverage=39
6714_1_1_1_3_cov_26	kinModCall	modified_base	8774	8774	35	-	.	IPDRatio=2.14;context=AAATCATCAGCAGCAAGGCAAGGTAAATCAAATCGCCCACC;coverage=37
6714_1_1_1_3_cov_26	kinModCall	modified_base	8830	8830	24	-	.	IPDRatio=1.79;context=ATAGCCGCACCACAGTCGCCCAGCAATCGTCGTCCACCAAA;coverage=45
6714_1_1_1_3_cov_26	kinModCall	modified_base	8872	8872	20	-	.	IPDRatio=2.24;context=GATCCACAGCATAATTTCGGTGTAAACCGTTTGCGGGCAGG;coverage=44
6714_1_1_1_3_cov_26	kinModCall	modified_base	8902	8902	25	-	.	IPDRatio=2.14;context=TTTGTTTCTATCGCCTTCGACCAGGTTGTCGATCCACAGCA;coverage=41
6714_1_1_1_3_cov_26	kinModCall	modified_base	8903	8903	43	-	.	IPDRatio=2.67;context=GTTTGTTTCTATCGCCTTCGACCAGGTTGTCGATCCACAGC;coverage=41
6714_1_1_1_3_cov_26	kinModCall	modified_base	8907	8907	58	-	.	IPDRatio=2.91;context=AGCCGTTTGTTTCTATCGCCTTCGACCAGGTTGTCGATCCA;coverage=38
6714_1_1_1_3_cov_26	kinModCall	modified_base	8964	8964	22	-	.	IPDRatio=1.81;context=TATTTGGTGGCTTTGATGCGGATTTTAGTGAAATTCCACGG;coverage=32
6714_1_1_1_3_cov_26	kinModCall	modified_base	9022	9022	27	-	.	IPDRatio=1.91;context=GACAAACCAGCCTGCAAACGTGATGCCCGTCCACGCGCAGA;coverage=44
6714_1_1_1_3_cov_26	kinModCall	modified_base	9033	9033	25	-	.	IPDRatio=1.87;context=TGGCGGATAGGGACAAACCAGCCTGCAAACGTGATGCCCGT;coverage=46
6714_1_1_1_3_cov_26	kinModCall	modified_base	9081	9081	21	-	.	IPDRatio=1.79;context=AACATCGCGCCGCCGCCTGCTGCTCCAGTGAATAAATCGGG;coverage=42
6714_1_1_1_3_cov_26	kinModCall	modified_base	9090	9090	27	-	.	IPDRatio=1.95;context=GCTGTGGCAAACATCGCGCCGCCGCCTGCTGCTCCAGTGAA;coverage=42
6714_1_1_1_3_cov_26	kinModCall	modified_base	9108	9108	21	-	.	IPDRatio=1.59;context=GTCATAAAGCCGTAAAACGCTGTGGCAAACATCGCGCCGCC;coverage=40
6714_1_1_1_3_cov_26	kinModCall	modified_base	7850	7850	25	+	.	IPDRatio=2.40;context=TCCGCCATACCCATAGGCGCGCCGGGGTGGCCGGAATTGGC;coverage=56
6714_1_1_1_3_cov_26	kinModCall	modified_base	7936	7936	23	+	.	IPDRatio=1.49;context=TTGAGACATTTTGTATTTTCCTTGCTGGTGTTTCGGATAAG;coverage=55
6714_1_1_1_3_cov_26	kinModCall	modified_base	8186	8186	31	+	.	IPDRatio=1.93;context=GCCGATATGGGGGTGTCGGTTTTTTTAGTCTTTTTTTTTAA;coverage=49
6714_1_1_1_3_cov_26	kinModCall	modified_base	8242	8242	42	+	.	IPDRatio=2.93;context=GTTCGGGCGGTAAGGTAAAATCCAGGCGTTTTGATGCGGAT;coverage=45
6714_1_1_1_3_cov_26	kinModCall	modified_base	8438	8438	25	+	.	IPDRatio=1.78;context=GCAAACCATCAATCAAAAATCTAAGGAATGCAGAATGACCA;coverage=37
6714_1_1_1_3_cov_26	kinModCall	modified_base	8483	8483	45	+	.	IPDRatio=4.22;context=AAACCAAGCCGGCAGTCCGGCATCCGGAATCGGCACGTCCG;coverage=35
6714_1_1_1_3_cov_26	kinModCall	modified_base	8484	8484	27	+	.	IPDRatio=1.84;context=AACCAAGCCGGCAGTCCGGCATCCGGAATCGGCACGTCCGA;coverage=37
6714_1_1_1_3_cov_26	kinModCall	modified_base	8485	8485	30	+	.	IPDRatio=3.98;context=ACCAAGCCGGCAGTCCGGCATCCGGAATCGGCACGTCCGAA;coverage=34
6714_1_1_1_3_cov_26	kinModCall	modified_base	8872	8872	109	+	.	IPDRatio=5.18;context=CCTGCCCGCAAACGGTTTACACCGAAATTATGCTGTGGATC;coverage=41
6714_1_1_1_3_cov_26	kinModCall	modified_base	8897	8897	62	+	.	IPDRatio=7.98;context=AATTATGCTGTGGATCGACAACCTGGTCGAAGGCGATAGAA;coverage=39
6714_1_1_1_3_cov_26	kinModCall	modified_base	8898	8898	41	+	.	IPDRatio=2.21;context=ATTATGCTGTGGATCGACAACCTGGTCGAAGGCGATAGAAA;coverage=40
6714_1_1_1_3_cov_26	kinModCall	modified_base	8974	8974	29	+	.	IPDRatio=1.78;context=TCACTAAAATCCGCATCAAAGCCACCAAATACCTGCTGATT;coverage=36
6714_1_1_1_3_cov_26	kinModCall	modified_base	9061	9061	22	+	.	IPDRatio=1.67;context=TCCCTATCCGCCAGTTCGTTCCCGATTTATTCACTGGAGCA;coverage=48
6714_1_1_1_3_cov_26	kinModCall	modified_base	9170	9170	23	-	.	IPDRatio=2.72;context=AACGTGCATACGGACACATATGCAGGCATACTTTTTCGCGC;coverage=50
6714_1_1_1_3_cov_26	kinModCall	modified_base	9178	9178	31	-	.	IPDRatio=1.79;context=GCTTTGGAAACGTGCATACGGACACATATGCAGGCATACTT;coverage=50
6714_1_1_1_3_cov_26	kinModCall	modified_base	9235	9235	33	-	.	IPDRatio=2.18;context=CGGTTCGCCGCGTTCCGCGTCATAAGAAACAATCAGCGTGT;coverage=46
6714_1_1_1_3_cov_26	kinModCall	modified_base	9284	9284	23	-	.	IPDRatio=1.85;context=CGCCCAAACCCGCCTCTTCCTTATTGACCGTTTTCTTGCGC;coverage=32
6714_1_1_1_3_cov_26	kinModCall	modified_base	9385	9385	38	-	.	IPDRatio=2.27;context=GTCGATACAGGCGGCGCAGCCGATACATTGGTATTGCAGAC;coverage=32
6714_1_1_1_3_cov_26	kinModCall	modified_base	9548	9548	97	-	.	IPDRatio=4.73;context=CGGCGATAACCACTGCCAACACCGCGCCGTAACCTGCCACG;coverage=58
6714_1_1_1_3_cov_26	kinModCall	modified_base	9768	9768	21	-	.	IPDRatio=1.63;context=GGGGCAACCTTGATACCGCCTTCGGGCAGCCCGGTCAGGGC;coverage=60
6714_1_1_1_3_cov_26	kinModCall	modified_base	9777	9777	22	-	.	IPDRatio=1.77;context=GTTTCGCGCGGGGCAACCTTGATACCGCCTTCGGGCAGCCC;coverage=53
6714_1_1_1_3_cov_26	kinModCall	modified_base	9778	9778	33	-	.	IPDRatio=1.99;context=CGTTTCGCGCGGGGCAACCTTGATACCGCCTTCGGGCAGCC;coverage=48
6714_1_1_1_3_cov_26	kinModCall	modified_base	9947	9947	24	-	.	IPDRatio=1.88;context=GGAGTGTTTTGAGACACGGTTATTCTCCGATAAAGGTTGCA;coverage=50
6714_1_1_1_3_cov_26	kinModCall	modified_base	9984	9984	32	-	.	IPDRatio=2.80;context=GATCCACGGCCAGACGTGTTTGTACCAAGGTTTGATTGGAG;coverage=36
6714_1_1_1_3_cov_26	kinModCall	modified_base	9996	9996	46	-	.	IPDRatio=4.07;context=CCCCGCCATCAAGATCCACGGCCAGACGTGTTTGTACCAAG;coverage=30
6714_1_1_1_3_cov_26	kinModCall	modified_base	10000	10000	27	-	.	IPDRatio=2.05;context=TCGGCCCCGCCATCAAGATCCACGGCCAGACGTGTTTGTAC;coverage=32
6714_1_1_1_3_cov_26	kinModCall	modified_base	10217	10217	34	-	.	IPDRatio=1.97;context=TGTTTGCCGTCAAACTCGCCGCCGACAAACACTTTTGCCGC;coverage=43
6714_1_1_1_3_cov_26	kinModCall	modified_base	10256	10256	23	-	.	IPDRatio=1.79;context=GCCTTGCGGGTCGGGTGCATCAGCAGCAGGTTCAAAGGCTG;coverage=46
6714_1_1_1_3_cov_26	kinModCall	modified_base	10299	10299	23	-	.	IPDRatio=1.81;context=CTGCGCGCTGCCGACGGGCTTGAGGGCGACGGTTTGATCGT;coverage=38
6714_1_1_1_3_cov_26	kinModCall	modified_base	10310	10310	53	-	.	IPDRatio=2.60;context=GCCCTGCCGTTCTGCGCGCTGCCGACGGGCTTGAGGGCGAC;coverage=40
6714_1_1_1_3_cov_26	kinModCall	modified_base	10320	10320	24	-	.	IPDRatio=1.93;context=CTCATATTCCGCCCTGCCGTTCTGCGCGCTGCCGACGGGCT;coverage=37
6714_1_1_1_3_cov_26	kinModCall	modified_base	10345	10345	72	-	.	IPDRatio=4.52;context=TCGGCGAAAGGGTTTTGAACACCGCCTCATATTCCGCCCTG;coverage=38
6714_1_1_1_3_cov_26	kinModCall	modified_base	9161	9161	25	+	.	IPDRatio=1.61;context=CCACATTATGCGCGAAAAAGTATGCCTGCATATGTGTCCGT;coverage=54
6714_1_1_1_3_cov_26	kinModCall	modified_base	9226	9226	28	+	.	IPDRatio=2.02;context=TCGACAAGGACACGCTGATTGTTTCTTATGACGCGGAACGC;coverage=51
6714_1_1_1_3_cov_26	kinModCall	modified_base	9371	9371	22	+	.	IPDRatio=1.73;context=CGACATCCGCAACGGTCTGCAATACCAATGTATCGGCTGCG;coverage=30
6714_1_1_1_3_cov_26	kinModCall	modified_base	9416	9416	20	+	.	IPDRatio=1.77;context=CTGTATCGACGCGTGCGATGAGATTATGGACAAAATGGGCT;coverage=31
6714_1_1_1_3_cov_26	kinModCall	modified_base	9475	9475	24	+	.	IPDRatio=1.93;context=GTTATACGACCGAAAGCGCGTTGGAACACGAATATTCCGAA;coverage=45
6714_1_1_1_3_cov_26	kinModCall	modified_base	9601	9601	28	+	.	IPDRatio=1.98;context=GTTTGTCCACGCGCAAAATGGTCGAAGTCGATATTTTGAAA;coverage=58
6714_1_1_1_3_cov_26	kinModCall	modified_base	9828	9828	20	+	.	IPDRatio=2.99;context=CCCGTCCAAGTGTCCACCATTCCGGAATACGCGGACAAAGG;coverage=45
6714_1_1_1_3_cov_26	kinModCall	modified_base	9977	9977	22	+	.	IPDRatio=3.02;context=CAAAACACTCCAATCAAACCTTGGTACAAACACGTCTGGCC;coverage=47
6714_1_1_1_3_cov_26	kinModCall	modified_base	9978	9978	23	+	.	IPDRatio=1.88;context=AAAACACTCCAATCAAACCTTGGTACAAACACGTCTGGCCG;coverage=39
6714_1_1_1_3_cov_26	kinModCall	modified_base	9991	9991	41	+	.	IPDRatio=2.69;context=CAAACCTTGGTACAAACACGTCTGGCCGTGGATCTTGATGG;coverage=41
6714_1_1_1_3_cov_26	kinModCall	modified_base	10011	10011	21	+	.	IPDRatio=2.36;context=TCTGGCCGTGGATCTTGATGGCGGGGCCGATTTTTGTCGTC;coverage=42
6714_1_1_1_3_cov_26	kinModCall	modified_base	10095	10095	22	+	.	IPDRatio=1.71;context=CAGATTTGGTTACGGACGATTATTATAAAGACGGCAAACAT;coverage=40
6714_1_1_1_3_cov_26	kinModCall	modified_base	10181	10181	42	+	.	IPDRatio=2.28;context=ATCGGGGTGCAGGTTCTCATTTCCCCCGATATGAATGCGGC;coverage=39
6714_1_1_1_3_cov_26	kinModCall	modified_base	10238	10238	27	+	.	IPDRatio=2.14;context=GGCGAGTTTGACGGCAAACAGCCTTTGAACCTGCTGCTGAT;coverage=49
6714_1_1_1_3_cov_26	kinModCall	modified_base	10249	10249	21	+	.	IPDRatio=2.22;context=CGGCAAACAGCCTTTGAACCTGCTGCTGATGCACCCGACCC;coverage=47
6714_1_1_1_3_cov_26	kinModCall	modified_base	10262	10262	22	+	.	IPDRatio=1.69;context=TTGAACCTGCTGCTGATGCACCCGACCCGCAAGGCGGACGA;coverage=48
6714_1_1_1_3_cov_26	kinModCall	modified_base	10368	10368	24	+	.	IPDRatio=1.55;context=TCAAAACCCTTTCGCCGACCAACCACTGGTATGTGCGCGTG;coverage=49
6714_1_1_1_3_cov_26	kinModCall	modified_base	10506	10506	21	-	.	IPDRatio=2.26;context=AACCAATGCAATGAAAACACGGCTTTTTTATTTGCTTCCGG;coverage=57
6714_1_1_1_3_cov_26	kinModCall	modified_base	10523	10523	28	-	.	IPDRatio=1.77;context=CGACATTGCATCTGGCAAACCAATGCAATGAAAACACGGCT;coverage=55
6714_1_1_1_3_cov_26	kinModCall	modified_base	10533	10533	58	-	.	IPDRatio=3.63;context=AATGCCTGCCCGACATTGCATCTGGCAAACCAATGCAATGA;coverage=53
6714_1_1_1_3_cov_26	kinModCall	modified_base	10534	10534	90	-	.	IPDRatio=3.30;context=CAATGCCTGCCCGACATTGCATCTGGCAAACCAATGCAATG;coverage=55
6714_1_1_1_3_cov_26	kinModCall	modified_base	10772	10772	30	-	.	IPDRatio=3.82;context=CAGACGGCATTTTTCAGGCTGCGTTTCGGAATAGTGTCGAA;coverage=25
6714_1_1_1_3_cov_26	kinModCall	modified_base	10842	10842	21	-	.	IPDRatio=1.73;context=CTGTTGCAACGCTCGGACGCTGACATCAGGTAGGATTTGAT;coverage=20
6714_1_1_1_3_cov_26	kinModCall	modified_base	11136	11136	22	-	.	IPDRatio=1.73;context=GCGGTGTCCGCACCAAATTCCTAGACAGCTACATCAAGCGT;coverage=39
6714_1_1_1_3_cov_26	kinModCall	modified_base	11228	11228	21	-	.	IPDRatio=1.65;context=AGGAGATGCACACCTTAACTTCAAAAAAACGCTCGCCGGTG;coverage=38
6714_1_1_1_3_cov_26	kinModCall	modified_base	11237	11237	67	-	.	IPDRatio=3.57;context=TACCGAAGAAGGAGATGCACACCTTAACTTCAAAAAAACGC;coverage=44
6714_1_1_1_3_cov_26	kinModCall	modified_base	11623	11623	26	-	.	IPDRatio=3.23;context=GCCGGTCTGCCTTTAGACCTGCCGGAAATGACCGAGGGCTA;coverage=37
6714_1_1_1_3_cov_26	kinModCall	modified_base	11682	11682	43	-	.	IPDRatio=3.03;context=ACCACGCCGCGTATGTCCGCCAGGCTTGCGAATCAGGGGCG;coverage=38
6714_1_1_1_3_cov_26	kinModCall	modified_base	11684	11684	30	-	.	IPDRatio=3.00;context=AGACCACGCCGCGTATGTCCGCCAGGCTTGCGAATCAGGGG;coverage=42
6714_1_1_1_3_cov_26	kinModCall	modified_base	10524	10524	36	+	.	IPDRatio=1.96;context=GCCGTGTTTTCATTGCATTGGTTTGCCAGATGCAATGTCGG;coverage=52
6714_1_1_1_3_cov_26	kinModCall	modified_base	10525	10525	21	+	.	IPDRatio=1.60;context=CCGTGTTTTCATTGCATTGGTTTGCCAGATGCAATGTCGGG;coverage=57
6714_1_1_1_3_cov_26	kinModCall	modified_base	10528	10528	96	+	.	IPDRatio=4.83;context=TGTTTTCATTGCATTGGTTTGCCAGATGCAATGTCGGGCAG;coverage=56
6714_1_1_1_3_cov_26	kinModCall	modified_base	10566	10566	24	+	.	IPDRatio=2.58;context=CAGGCATTGTTTGATTATTCGGCGTGATGGTCTGATTTATC;coverage=63
6714_1_1_1_3_cov_26	kinModCall	modified_base	10627	10627	82	+	.	IPDRatio=4.30;context=TATCCCGTTTATTTTTTAACACCATTCCGAAATGCAGCCTG;coverage=39
6714_1_1_1_3_cov_26	kinModCall	modified_base	10739	10739	30	+	.	IPDRatio=2.06;context=TTACATAAAAACGTTTTTATTTCTCTCCGTTTTTTCGACAC;coverage=31
6714_1_1_1_3_cov_26	kinModCall	modified_base	10884	10884	26	+	.	IPDRatio=1.73;context=TTCGCTCCCCGTCAGCAGATATTGTATCGTCTCGCGGACGG;coverage=33
6714_1_1_1_3_cov_26	kinModCall	modified_base	10905	10905	25	+	.	IPDRatio=1.86;context=TTGTATCGTCTCGCGGACGGTGCGGATGGCATTGCCGAAGG;coverage=31
6714_1_1_1_3_cov_26	kinModCall	modified_base	10994	10994	21	+	.	IPDRatio=1.63;context=GGAATGCGGCGGCAAGCTGGATATCAATGCAGAATTGTCCG;coverage=33
6714_1_1_1_3_cov_26	kinModCall	modified_base	11011	11011	27	+	.	IPDRatio=3.51;context=TGGATATCAATGCAGAATTGTCCGGCTTTGGAAAGCCCGTC;coverage=35
6714_1_1_1_3_cov_26	kinModCall	modified_base	11048	11048	22	+	.	IPDRatio=1.64;context=CGTCGCGCAGACCGCAACTGGTTAGGCAGTTTAAACCTTGG;coverage=34
6714_1_1_1_3_cov_26	kinModCall	modified_base	11097	11097	22	+	.	IPDRatio=2.36;context=GCGCGGGTCGGCTTTGGCGTTTGTCTGAAGTTTGCTTTCAC;coverage=33
6714_1_1_1_3_cov_26	kinModCall	modified_base	11129	11129	25	+	.	IPDRatio=1.82;context=TGCTTTCACGCTTGATGTAGCTGTCTAGGAATTTGGTGCGG;coverage=35
6714_1_1_1_3_cov_26	kinModCall	modified_base	11152	11152	48	+	.	IPDRatio=3.32;context=TCTAGGAATTTGGTGCGGACACCGCGCGCCGGCAAACCGGC;coverage=32
6714_1_1_1_3_cov_26	kinModCall	modified_base	11169	11169	30	+	.	IPDRatio=2.22;context=GACACCGCGCGCCGGCAAACCGGCAACAGACATAAATTCGA;coverage=32
6714_1_1_1_3_cov_26	kinModCall	modified_base	11234	11234	22	+	.	IPDRatio=1.72;context=CGAGCGTTTTTTTGAAGTTAAGGTGTGCATCTCCTTCTTCG;coverage=40
6714_1_1_1_3_cov_26	kinModCall	modified_base	11379	11379	21	+	.	IPDRatio=1.72;context=GATTTTTTCGCTTTCCAGCCCTAAACTTTTGAAAACTTCAA;coverage=43
6714_1_1_1_3_cov_26	kinModCall	modified_base	11387	11387	22	+	.	IPDRatio=1.83;context=CGCTTTCCAGCCCTAAACTTTTGAAAACTTCAAACGTTTCC;coverage=52
6714_1_1_1_3_cov_26	kinModCall	modified_base	11481	11481	49	+	.	IPDRatio=2.65;context=TGCACCCAAATGTCCGGCCGCGTGGGCAGGATGTTCGACTA;coverage=33
6714_1_1_1_3_cov_26	kinModCall	modified_base	11618	11618	22	+	.	IPDRatio=2.88;context=TATGATAGCCCTCGGTCATTTCCGGCAGGTCTAAAGGCAGA;coverage=35
6714_1_1_1_3_cov_26	kinModCall	modified_base	11678	11678	87	+	.	IPDRatio=13.69;context=CATCCGCCCCTGATTCGCAAGCCTGGCGGACATACGCGGCG;coverage=38
6714_1_1_1_3_cov_26	kinModCall	modified_base	11679	11679	46	+	.	IPDRatio=2.58;context=ATCCGCCCCTGATTCGCAAGCCTGGCGGACATACGCGGCGT;coverage=42
6714_1_1_1_3_cov_26	kinModCall	modified_base	11974	11974	61	-	.	IPDRatio=2.46;context=TTGGTTATTCGTGGAAAATCCCTTACCCCCATCGTGCAAGG;coverage=61
6714_1_1_1_3_cov_26	kinModCall	modified_base	12131	12131	26	-	.	IPDRatio=1.84;context=ATATGCCCGAAGCTCCGGCTGCTTTCTTGTTTACCGCCGCG;coverage=55
6714_1_1_1_3_cov_26	kinModCall	modified_base	12325	12325	20	-	.	IPDRatio=1.68;context=ACAATCCCCTTTGACAGCAACTGACTAGGGCTTTTTTATGC;coverage=48
6714_1_1_1_3_cov_26	kinModCall	modified_base	12385	12385	31	-	.	IPDRatio=1.83;context=TTTTACCCGATTGAAACGCCTGATATATTGCACCCCATCAA;coverage=56
6714_1_1_1_3_cov_26	kinModCall	modified_base	12429	12429	41	-	.	IPDRatio=2.08;context=GTGCAAACCGATATCACGTAACCGGATGCGGTGTCCGTCCA;coverage=59
6714_1_1_1_3_cov_26	kinModCall	modified_base	12654	12654	22	-	.	IPDRatio=1.51;context=CCGGGTGCGCCAGTAAGAAAATACAATATGCGCCCATCGTC;coverage=46
6714_1_1_1_3_cov_26	kinModCall	modified_base	12701	12701	55	-	.	IPDRatio=2.97;context=GATAGAGTATCTGGCTACGAACCAGAGGGTCGGGCGTTCGA;coverage=47
6714_1_1_1_3_cov_26	kinModCall	modified_base	12712	12712	43	-	.	IPDRatio=3.04;context=TAGCTCAGTTGGATAGAGTATCTGGCTACGAACCAGAGGGT;coverage=48
6714_1_1_1_3_cov_26	kinModCall	modified_base	12713	12713	48	-	.	IPDRatio=2.56;context=GTAGCTCAGTTGGATAGAGTATCTGGCTACGAACCAGAGGG;coverage=47
6714_1_1_1_3_cov_26	kinModCall	modified_base	12717	12717	28	-	.	IPDRatio=1.78;context=ACCCGTAGCTCAGTTGGATAGAGTATCTGGCTACGAACCAG;coverage=47
6714_1_1_1_3_cov_26	kinModCall	modified_base	12855	12855	34	-	.	IPDRatio=1.77;context=AGCGGGAAGCAACAATCATTTTATTCTCTTTAAATTCAAAC;coverage=54
6714_1_1_1_3_cov_26	kinModCall	modified_base	12856	12856	21	-	.	IPDRatio=1.68;context=CAGCGGGAAGCAACAATCATTTTATTCTCTTTAAATTCAAA;coverage=54
6714_1_1_1_3_cov_26	kinModCall	modified_base	12962	12962	23	-	.	IPDRatio=1.69;context=AGCCACTTCGGTTACCCTGTCTTCATACAGATTGCCGCCCG;coverage=25
6714_1_1_1_3_cov_26	kinModCall	modified_base	11804	11804	25	+	.	IPDRatio=1.63;context=ATGCGGTACAGTTCAAAGATGTATATTTCTCTTCACTCGGA;coverage=65
6714_1_1_1_3_cov_26	kinModCall	modified_base	11915	11915	22	+	.	IPDRatio=1.56;context=CGTTTTCACGTGCCACCGCGCTGGATAAACCCGATGCGGAA;coverage=73
6714_1_1_1_3_cov_26	kinModCall	modified_base	11938	11938	151	+	.	IPDRatio=4.86;context=GATAAACCCGATGCGGAAACACCGACCCCCATACCGCCTTG;coverage=74
6714_1_1_1_3_cov_26	kinModCall	modified_base	11947	11947	23	+	.	IPDRatio=1.53;context=GATGCGGAAACACCGACCCCCATACCGCCTTGCACGATGGG;coverage=64
6714_1_1_1_3_cov_26	kinModCall	modified_base	12073	12073	33	+	.	IPDRatio=2.01;context=AAAATGGTTCTAACTGTTTTAGAACTATTGCTCAAATTTGG;coverage=57
6714_1_1_1_3_cov_26	kinModCall	modified_base	12184	12184	55	+	.	IPDRatio=2.39;context=GTTTCAATCGGGAGAGAAAATATTATAGTGAATTAACAAAA;coverage=48
6714_1_1_1_3_cov_26	kinModCall	modified_base	12289	12289	30	+	.	IPDRatio=1.92;context=CTGGTTTAAAGTTAATCCACTATAAATTTGATGATGGCATA;coverage=57
6714_1_1_1_3_cov_26	kinModCall	modified_base	12370	12370	21	+	.	IPDRatio=1.97;context=AAAAGTAATGCCACGTTGATGGGGTGCAATATATCAGGCGT;coverage=63
6714_1_1_1_3_cov_26	kinModCall	modified_base	12418	12418	121	+	.	IPDRatio=4.58;context=GGGTAAAATGTTGGACGGACACCGCATCCGGTTACGTGATA;coverage=58
6714_1_1_1_3_cov_26	kinModCall	modified_base	12424	12424	38	+	.	IPDRatio=2.80;context=AATGTTGGACGGACACCGCATCCGGTTACGTGATATCGGTT;coverage=62
6714_1_1_1_3_cov_26	kinModCall	modified_base	12695	12695	49	+	.	IPDRatio=4.05;context=AGCGATTCGAACGCCCGACCCTCTGGTTCGTAGCCAGATAC;coverage=45
6714_1_1_1_3_cov_26	kinModCall	modified_base	12696	12696	69	+	.	IPDRatio=3.50;context=GCGATTCGAACGCCCGACCCTCTGGTTCGTAGCCAGATACT;coverage=51
6714_1_1_1_3_cov_26	kinModCall	modified_base	12703	12703	22	+	.	IPDRatio=1.79;context=GAACGCCCGACCCTCTGGTTCGTAGCCAGATACTCTATCCA;coverage=45
6714_1_1_1_3_cov_26	kinModCall	modified_base	12707	12707	108	+	.	IPDRatio=7.94;context=GCCCGACCCTCTGGTTCGTAGCCAGATACTCTATCCAACTG;coverage=46
6714_1_1_1_3_cov_26	kinModCall	modified_base	12708	12708	23	+	.	IPDRatio=1.91;context=CCCGACCCTCTGGTTCGTAGCCAGATACTCTATCCAACTGA;coverage=44
6714_1_1_1_3_cov_26	kinModCall	modified_base	13265	13265	25	-	.	IPDRatio=5.87;context=GTAAAATTGCGGATACAGACACCGGGACAGTTGCACACTGC;coverage=13
6714_1_1_1_3_cov_26	kinModCall	modified_base	13298	13298	22	-	.	IPDRatio=2.70;context=CAACCTTTCGATGATACTGTCCAGGCTGTGCTTGTAAAATT;coverage=17
6714_1_1_1_3_cov_26	kinModCall	modified_base	13675	13675	88	-	.	IPDRatio=5.72;context=TCCGCTTTAATCTTATATGCATGCAGGCTGCCCAATGCAGG;coverage=43
6714_1_1_1_3_cov_26	kinModCall	modified_base	13683	13683	24	-	.	IPDRatio=1.66;context=CGACCAATTCCGCTTTAATCTTATATGCATGCAGGCTGCCC;coverage=37
6714_1_1_1_3_cov_26	kinModCall	modified_base	13825	13825	51	-	.	IPDRatio=5.13;context=GTAGGCGGATTATCCGTCACACCGTTTTTCAAAGCCGCTGT;coverage=23
6714_1_1_1_3_cov_26	kinModCall	modified_base	14067	14067	92	-	.	IPDRatio=5.45;context=CGGTAATTTCTACCTCATGCATTTTTCCCCAATCCAAAATA;coverage=42
6714_1_1_1_3_cov_26	kinModCall	modified_base	13293	13293	42	+	.	IPDRatio=16.81;context=TCCGCAATTTTACAAGCACAGCCTGGACAGTATCATCGAAA;coverage=13
6714_1_1_1_3_cov_26	kinModCall	modified_base	13676	13676	25	+	.	IPDRatio=1.65;context=CTGCATTGGGCAGCCTGCATGCATATAAGATTAAAGCGGAA;coverage=48
6714_1_1_1_3_cov_26	kinModCall	modified_base	13678	13678	71	+	.	IPDRatio=2.85;context=GCATTGGGCAGCCTGCATGCATATAAGATTAAAGCGGAATT;coverage=47
6714_1_1_1_3_cov_26	kinModCall	modified_base	13743	13743	24	+	.	IPDRatio=1.94;context=TTATGTATCTGCCAAAAATCTGCTTAAAACATTTACGACCG;coverage=40
6714_1_1_1_3_cov_26	kinModCall	modified_base	13903	13903	21	+	.	IPDRatio=1.66;context=TTGTCGTCGTGGGCGGAAACATACGGATTGTGTCCTGCCTC;coverage=27
6714_1_1_1_3_cov_26	kinModCall	modified_base	14070	14070	57	+	.	IPDRatio=4.50;context=TTTGGATTGGGGAAAAATGCATGAGGTAGAAATTACCGAAA;coverage=35
6714_1_1_1_3_cov_26	kinModCall	modified_base	14149	14149	21	+	.	IPDRatio=1.90;context=ATGGGCGGCGCATTGGAAATGGGTGACGGGCTTTGGTATTT;coverage=31
6714_1_1_1_3_cov_26	kinModCall	modified_base	14363	14363	21	-	.	IPDRatio=2.11;context=AAAAATGCCGTCTGAAAAAATTCAGACGGCATCTTCGGACA;coverage=30
6714_1_1_1_3_cov_26	kinModCall	modified_base	14553	14553	21	-	.	IPDRatio=1.97;context=GTTTATGATTTGCGGCAACCCGGAAATGGTCAAAGATACTT;coverage=29
6714_1_1_1_3_cov_26	kinModCall	modified_base	14555	14555	23	-	.	IPDRatio=2.69;context=CGGTTTATGATTTGCGGCAACCCGGAAATGGTCAAAGATAC;coverage=32
6714_1_1_1_3_cov_26	kinModCall	modified_base	14559	14559	26	-	.	IPDRatio=2.38;context=CACACGGTTTATGATTTGCGGCAACCCGGAAATGGTCAAAG;coverage=29
6714_1_1_1_3_cov_26	kinModCall	modified_base	14728	14728	21	-	.	IPDRatio=2.72;context=CCGCATTGTCCGAACATCCCCTGGTAGGCGAATACAGACAC;coverage=46
6714_1_1_1_3_cov_26	kinModCall	modified_base	14729	14729	71	-	.	IPDRatio=3.18;context=GCCGCATTGTCCGAACATCCCCTGGTAGGCGAATACAGACA;coverage=48
6714_1_1_1_3_cov_26	kinModCall	modified_base	14730	14730	114	-	.	IPDRatio=14.05;context=CGCCGCATTGTCCGAACATCCCCTGGTAGGCGAATACAGAC;coverage=48
6714_1_1_1_3_cov_26	kinModCall	modified_base	14731	14731	27	-	.	IPDRatio=3.42;context=TCGCCGCATTGTCCGAACATCCCCTGGTAGGCGAATACAGA;coverage=50
6714_1_1_1_3_cov_26	kinModCall	modified_base	14733	14733	24	-	.	IPDRatio=1.57;context=GCTCGCCGCATTGTCCGAACATCCCCTGGTAGGCGAATACA;coverage=49
6714_1_1_1_3_cov_26	kinModCall	modified_base	14734	14734	45	-	.	IPDRatio=2.42;context=GGCTCGCCGCATTGTCCGAACATCCCCTGGTAGGCGAATAC;coverage=49
6714_1_1_1_3_cov_26	kinModCall	modified_base	14869	14869	35	-	.	IPDRatio=3.66;context=TGGTGATGCTCTGCACCGGCTCCGGCATCGCCCCCTTCCTT;coverage=57
6714_1_1_1_3_cov_26	kinModCall	modified_base	14870	14870	21	-	.	IPDRatio=1.81;context=TTGGTGATGCTCTGCACCGGCTCCGGCATCGCCCCCTTCCT;coverage=58
6714_1_1_1_3_cov_26	kinModCall	modified_base	14951	14951	43	-	.	IPDRatio=1.91;context=ATGCAACAGGGCGACACCATCCTGCTCGATAAAAATGCCAC;coverage=65
6714_1_1_1_3_cov_26	kinModCall	modified_base	14956	14956	116	-	.	IPDRatio=4.38;context=CCAAAATGCAACAGGGCGACACCATCCTGCTCGATAAAAAT;coverage=64
6714_1_1_1_3_cov_26	kinModCall	modified_base	15015	15015	43	-	.	IPDRatio=1.94;context=AGACACGCTCGAATATTTTGCCGTACTCATCCAAGACGGCC;coverage=67
6714_1_1_1_3_cov_26	kinModCall	modified_base	15177	15177	113	-	.	IPDRatio=3.92;context=AAAGATTTTGTGGGTCAAACACCACACGCCGAAACTCATCA;coverage=62
6714_1_1_1_3_cov_26	kinModCall	modified_base	15278	15278	78	-	.	IPDRatio=5.25;context=TCGTCAATGCGGAAAAAAACACCCAAATTGGCTATAATCCC;coverage=36
6714_1_1_1_3_cov_26	kinModCall	modified_base	15333	15333	34	-	.	IPDRatio=2.06;context=TTTATTTCAAAAAACGATAATATTGTATTGAAAAATATCCG;coverage=61
6714_1_1_1_3_cov_26	kinModCall	modified_base	15337	15337	27	-	.	IPDRatio=1.49;context=ACCGTTTATTTCAAAAAACGATAATATTGTATTGAAAAATA;coverage=60
6714_1_1_1_3_cov_26	kinModCall	modified_base	15338	15338	26	-	.	IPDRatio=1.68;context=TACCGTTTATTTCAAAAAACGATAATATTGTATTGAAAAAT;coverage=62
6714_1_1_1_3_cov_26	kinModCall	modified_base	15405	15405	23	-	.	IPDRatio=1.57;context=AAGTAATTCTCAATTAAATTTATAGATGGGATTGTATTCCC;coverage=62
6714_1_1_1_3_cov_26	kinModCall	modified_base	15448	15448	26	-	.	IPDRatio=1.84;context=AAGGCCCTCACAACTGTTTTGATTTTTTATATTAATTGAAA;coverage=70
6714_1_1_1_3_cov_26	kinModCall	modified_base	15583	15583	103	-	.	IPDRatio=3.86;context=CCGTCTGAAACAGGCACAACACCGTCTGCAAAAGAACCACC;coverage=59
6714_1_1_1_3_cov_26	kinModCall	modified_base	14464	14464	25	+	.	IPDRatio=2.06;context=GGGTGGTTTTTAGAAGCCGTTTTCCATCATGATTTGACCGG;coverage=25
6714_1_1_1_3_cov_26	kinModCall	modified_base	14550	14550	28	+	.	IPDRatio=3.74;context=GGAAAGTATCTTTGACCATTTCCGGGTTGCCGCAAATCATA;coverage=30
6714_1_1_1_3_cov_26	kinModCall	modified_base	14554	14554	21	+	.	IPDRatio=1.80;context=AGTATCTTTGACCATTTCCGGGTTGCCGCAAATCATAAACC;coverage=33
6714_1_1_1_3_cov_26	kinModCall	modified_base	14720	14720	23	+	.	IPDRatio=1.61;context=TGGAACGAGTGTCTGTATTCGCCTACCAGGGGATGTTCGGA;coverage=54
6714_1_1_1_3_cov_26	kinModCall	modified_base	14724	14724	74	+	.	IPDRatio=3.50;context=ACGAGTGTCTGTATTCGCCTACCAGGGGATGTTCGGACAAT;coverage=52
6714_1_1_1_3_cov_26	kinModCall	modified_base	14804	14804	46	+	.	IPDRatio=1.91;context=GATACGGAATGTATCAGGTTGACGGTATCGAAACGCTGTCG;coverage=64
6714_1_1_1_3_cov_26	kinModCall	modified_base	14864	14864	22	+	.	IPDRatio=2.25;context=ATGGAAAGGAAGGGGGCGATGCCGGAGCCGGTGCAGAGCAT;coverage=55
6714_1_1_1_3_cov_26	kinModCall	modified_base	14927	14927	45	+	.	IPDRatio=3.30;context=AAGCGTTCGGGCAGGAGGAAGCCGGTGGCATTTTTATCGAG;coverage=61
6714_1_1_1_3_cov_26	kinModCall	modified_base	15196	15196	22	+	.	IPDRatio=1.77;context=GTGTTTGACCCACAAAATCTTTTCTTCAGTGAATTTTGCTT;coverage=60
6714_1_1_1_3_cov_26	kinModCall	modified_base	15197	15197	30	+	.	IPDRatio=1.90;context=TGTTTGACCCACAAAATCTTTTCTTCAGTGAATTTTGCTTC;coverage=55
6714_1_1_1_3_cov_26	kinModCall	modified_base	15498	15498	31	+	.	IPDRatio=1.68;context=TGCACACTTGCATATTACAGAGGTCTCTATGAATCAAAATC;coverage=76
6714_1_1_1_3_cov_26	kinModCall	modified_base	15511	15511	22	+	.	IPDRatio=2.42;context=ATTACAGAGGTCTCTATGAATCAAAATCATTTTTCACTTAA;coverage=75
6714_1_1_1_3_cov_26	kinModCall	modified_base	15557	15557	24	+	.	IPDRatio=1.56;context=TGACCGTTATGCTGTTATCGGCTTACGGTGGTTCTTTTGCA;coverage=58
6714_1_1_1_3_cov_26	kinModCall	modified_base	15585	15585	21	+	.	IPDRatio=1.78;context=TGGTTCTTTTGCAGACGGTGTTGTGCCTGTTTCAGACGGCA;coverage=61
6714_1_1_1_3_cov_26	kinModCall	modified_base	15624	15624	27	+	.	IPDRatio=1.75;context=CAATACCGTCAGTTTGGATACGGTCAATGTACGCGGCTCTC;coverage=60
6714_1_1_1_3_cov_26	kinModCall	modified_base	15764	15764	25	-	.	IPDRatio=2.19;context=CGCCTTATCGTCAAGGCGGCTGCGCGTGATGACGCTGACCG;coverage=64
6714_1_1_1_3_cov_26	kinModCall	modified_base	15823	15823	62	-	.	IPDRatio=3.92;context=GAATCGCGCACAACGTTGACACCCGTCGTGTTTTTCATTGC;coverage=44
6714_1_1_1_3_cov_26	kinModCall	modified_base	15989	15989	20	-	.	IPDRatio=1.65;context=TGCACCCCGTACAACTTCAATATGGTCATAAACCGCCAAAT;coverage=36
6714_1_1_1_3_cov_26	kinModCall	modified_base	16041	16041	21	-	.	IPDRatio=1.87;context=GGATCAAATTGACGGTTCCACCCGGCTCTGAATTGGATTGG;coverage=52
6714_1_1_1_3_cov_26	kinModCall	modified_base	16045	16045	54	-	.	IPDRatio=2.52;context=TTACGGATCAAATTGACGGTTCCACCCGGCTCTGAATTGGA;coverage=52
6714_1_1_1_3_cov_26	kinModCall	modified_base	16064	16064	22	-	.	IPDRatio=1.72;context=GAAAGAAGCGGTAGGTCGCTTACGGATCAAATTGACGGTTC;coverage=46
6714_1_1_1_3_cov_26	kinModCall	modified_base	16096	16096	50	-	.	IPDRatio=3.69;context=CGATGGTCGGCGGTCAGCTCTCCGGTATGTTTGAAAGAAGC;coverage=44
6714_1_1_1_3_cov_26	kinModCall	modified_base	16593	16593	22	-	.	IPDRatio=1.91;context=CCTCATCTGACAAACCCGCCGCATGTTCGTTTTTCAGAAAA;coverage=47
6714_1_1_1_3_cov_26	kinModCall	modified_base	16782	16782	23	-	.	IPDRatio=1.86;context=GTTCTGCGGCACGGCGGCTGCGGTACTGCTCGAAAGCAGTA;coverage=34
6714_1_1_1_3_cov_26	kinModCall	modified_base	16813	16813	22	-	.	IPDRatio=2.33;context=GCACTCATACACTCGTCAAAACCGGCTTTGCGTTCTGCGGC;coverage=33
6714_1_1_1_3_cov_26	kinModCall	modified_base	16862	16862	26	-	.	IPDRatio=1.60;context=ACCCGGATCCCCCCAAGAACCTTGACAGATAAAGTCCAGCG;coverage=65
6714_1_1_1_3_cov_26	kinModCall	modified_base	16881	16881	64	-	.	IPDRatio=3.92;context=CCGACTTGTCGGCATCAACACCCGGATCCCCCCAAGAACCT;coverage=60
6714_1_1_1_3_cov_26	kinModCall	modified_base	16882	16882	123	-	.	IPDRatio=5.57;context=TCCGACTTGTCGGCATCAACACCCGGATCCCCCCAAGAACC;coverage=61
6714_1_1_1_3_cov_26	kinModCall	modified_base	16945	16945	24	-	.	IPDRatio=1.59;context=TTTGGAAAACGTTGTGCCGCATTATTAAAGATGCCTTCCTT;coverage=56
6714_1_1_1_3_cov_26	kinModCall	modified_base	16950	16950	22	-	.	IPDRatio=1.62;context=GGCTGTTTGGAAAACGTTGTGCCGCATTATTAAAGATGCCT;coverage=55
6714_1_1_1_3_cov_26	kinModCall	modified_base	16954	16954	28	-	.	IPDRatio=1.98;context=TACAGGCTGTTTGGAAAACGTTGTGCCGCATTATTAAAGAT;coverage=56
6714_1_1_1_3_cov_26	kinModCall	modified_base	15790	15790	20	+	.	IPDRatio=1.57;context=CTTGACGATAAGGCGGTGCATACGCTTGAAGAGGCAATGAA;coverage=50
6714_1_1_1_3_cov_26	kinModCall	modified_base	15871	15871	29	+	.	IPDRatio=2.79;context=CAGACGCGGTTTTTGTCACGCGGTTTCTATATTGATCAGAT;coverage=26
6714_1_1_1_3_cov_26	kinModCall	modified_base	15875	15875	23	+	.	IPDRatio=1.95;context=CGCGGTTTTTGTCACGCGGTTTCTATATTGATCAGATTGGT;coverage=30
6714_1_1_1_3_cov_26	kinModCall	modified_base	16069	16069	39	+	.	IPDRatio=2.05;context=GTCAATTTGATCCGTAAGCGACCTACCGCTTCTTTCAAACA;coverage=56
6714_1_1_1_3_cov_26	kinModCall	modified_base	16079	16079	21	+	.	IPDRatio=1.66;context=TCCGTAAGCGACCTACCGCTTCTTTCAAACATACCGGAGAG;coverage=56
6714_1_1_1_3_cov_26	kinModCall	modified_base	16091	16091	35	+	.	IPDRatio=2.47;context=CTACCGCTTCTTTCAAACATACCGGAGAGCTGACCGCCGAC;coverage=54
6714_1_1_1_3_cov_26	kinModCall	modified_base	16186	16186	32	+	.	IPDRatio=1.96;context=AATACCTTACGCGGAAGGTTGGTGGGTGCGGAAGAGTATAA;coverage=40
6714_1_1_1_3_cov_26	kinModCall	modified_base	16644	16644	47	+	.	IPDRatio=2.15;context=CTTTTTGACCGAAAAAAACGAAGTCATCCCGTTCGAGCCGA;coverage=56
6714_1_1_1_3_cov_26	kinModCall	modified_base	16646	16646	27	+	.	IPDRatio=1.64;context=TTTTGACCGAAAAAAACGAAGTCATCCCGTTCGAGCCGAAA;coverage=52
6714_1_1_1_3_cov_26	kinModCall	modified_base	16653	16653	22	+	.	IPDRatio=1.90;context=CGAAAAAAACGAAGTCATCCCGTTCGAGCCGAAAGATAAGG;coverage=44
6714_1_1_1_3_cov_26	kinModCall	modified_base	16672	16672	24	+	.	IPDRatio=2.87;context=CCGTTCGAGCCGAAAGATAAGGCATTGGAGAAACTGAAAGC;coverage=58
6714_1_1_1_3_cov_26	kinModCall	modified_base	16674	16674	23	+	.	IPDRatio=1.91;context=GTTCGAGCCGAAAGATAAGGCATTGGAGAAACTGAAAGCAT;coverage=55
6714_1_1_1_3_cov_26	kinModCall	modified_base	16677	16677	21	+	.	IPDRatio=2.55;context=CGAGCCGAAAGATAAGGCATTGGAGAAACTGAAAGCATATC;coverage=59
6714_1_1_1_3_cov_26	kinModCall	modified_base	16804	16804	24	+	.	IPDRatio=2.56;context=AGCCGCCGTGCCGCAGAACGCAAAGCCGGTTTTGACGAGTG;coverage=35
6714_1_1_1_3_cov_26	kinModCall	modified_base	16808	16808	41	+	.	IPDRatio=3.50;context=GCCGTGCCGCAGAACGCAAAGCCGGTTTTGACGAGTGTATG;coverage=36
6714_1_1_1_3_cov_26	kinModCall	modified_base	16848	16848	20	+	.	IPDRatio=1.45;context=GAGTGCCCCTTTTGCGCTGGACTTTATCTGTCAAGGTTCTT;coverage=57
6714_1_1_1_3_cov_26	kinModCall	modified_base	16876	16876	42	+	.	IPDRatio=3.11;context=TGTCAAGGTTCTTGGGGGGATCCGGGTGTTGATGCCGACAA;coverage=54
6714_1_1_1_3_cov_26	kinModCall	modified_base	16939	16939	21	+	.	IPDRatio=1.62;context=CTTGCGAAGGAAGGCATCTTTAATAATGCGGCACAACGTTT;coverage=51
6714_1_1_1_3_cov_26	kinModCall	modified_base	16998	16998	21	-	.	IPDRatio=1.50;context=TGTATCGTCGGTTGGCGGTAGCCTTCCGATTAAAGGAAGAG;coverage=75
6714_1_1_1_3_cov_26	kinModCall	modified_base	17006	17006	33	-	.	IPDRatio=1.82;context=CATATAACTGTATCGTCGGTTGGCGGTAGCCTTCCGATTAA;coverage=69
6714_1_1_1_3_cov_26	kinModCall	modified_base	17025	17025	22	-	.	IPDRatio=1.47;context=CTTTGGTATGCCGCAACGGCATATAACTGTATCGTCGGTTG;coverage=78
6714_1_1_1_3_cov_26	kinModCall	modified_base	17165	17165	39	-	.	IPDRatio=2.13;context=GTGGCGGCGTTCGTAGATTTCCAGATATTCGGAACGTATCT;coverage=82
6714_1_1_1_3_cov_26	kinModCall	modified_base	17166	17166	115	-	.	IPDRatio=6.56;context=TGTGGCGGCGTTCGTAGATTTCCAGATATTCGGAACGTATC;coverage=76
6714_1_1_1_3_cov_26	kinModCall	modified_base	17167	17167	22	-	.	IPDRatio=2.09;context=CTGTGGCGGCGTTCGTAGATTTCCAGATATTCGGAACGTAT;coverage=80
6714_1_1_1_3_cov_26	kinModCall	modified_base	17170	17170	89	-	.	IPDRatio=3.17;context=ACTCTGTGGCGGCGTTCGTAGATTTCCAGATATTCGGAACG;coverage=78
6714_1_1_1_3_cov_26	kinModCall	modified_base	17181	17181	26	-	.	IPDRatio=1.73;context=TATTCGGACGTACTCTGTGGCGGCGTTCGTAGATTTCCAGA;coverage=83
6714_1_1_1_3_cov_26	kinModCall	modified_base	17210	17210	27	-	.	IPDRatio=1.68;context=TCCCGCATACACGCCGTGCGTTGCCCCTGTATTCGGACGTA;coverage=85
6714_1_1_1_3_cov_26	kinModCall	modified_base	17278	17278	21	-	.	IPDRatio=1.65;context=CCAATCGGGTTCTTTATGCCCCCTGACCAAAGGAGAAGACA;coverage=84
6714_1_1_1_3_cov_26	kinModCall	modified_base	17402	17402	68	-	.	IPDRatio=3.08;context=TGTATTCGTCATAGTAATACACCTGCTTGCCTTCGGCATCG;coverage=57
6714_1_1_1_3_cov_26	kinModCall	modified_base	17444	17444	21	-	.	IPDRatio=1.55;context=CCAGTTCATATACATCGACATATACTGGCGTCCGGCTGCCG;coverage=50
6714_1_1_1_3_cov_26	kinModCall	modified_base	17463	17463	25	-	.	IPDRatio=1.73;context=ATCTTATTGCCTTTTTCATCCAGTTCATATACATCGACATA;coverage=46
6714_1_1_1_3_cov_26	kinModCall	modified_base	17536	17536	41	-	.	IPDRatio=2.29;context=GACGGTTTTCCAAACCGGCACCGTACCGGAAAAACCGGTAA;coverage=41
6714_1_1_1_3_cov_26	kinModCall	modified_base	17774	17774	21	-	.	IPDRatio=2.17;context=AATGGTCCTGATCCGCCTTAATGCTCGATGCCGTCTGAAAA;coverage=52
6714_1_1_1_3_cov_26	kinModCall	modified_base	17777	17777	24	-	.	IPDRatio=2.42;context=TATAATGGTCCTGATCCGCCTTAATGCTCGATGCCGTCTGA;coverage=55
6714_1_1_1_3_cov_26	kinModCall	modified_base	17012	17012	32	+	.	IPDRatio=1.71;context=GGAAGGCTACCGCCAACCGACGATACAGTTATATGCCGTTG;coverage=70
6714_1_1_1_3_cov_26	kinModCall	modified_base	17156	17156	47	+	.	IPDRatio=1.94;context=GCGATGAAAAGATACGTTCCGAATATCTGGAAATCTACGAA;coverage=81
6714_1_1_1_3_cov_26	kinModCall	modified_base	17157	17157	34	+	.	IPDRatio=1.75;context=CGATGAAAAGATACGTTCCGAATATCTGGAAATCTACGAAC;coverage=82
6714_1_1_1_3_cov_26	kinModCall	modified_base	17158	17158	22	+	.	IPDRatio=1.45;context=GATGAAAAGATACGTTCCGAATATCTGGAAATCTACGAACG;coverage=77
6714_1_1_1_3_cov_26	kinModCall	modified_base	17160	17160	131	+	.	IPDRatio=4.38;context=TGAAAAGATACGTTCCGAATATCTGGAAATCTACGAACGCC;coverage=84
6714_1_1_1_3_cov_26	kinModCall	modified_base	17161	17161	34	+	.	IPDRatio=1.68;context=GAAAAGATACGTTCCGAATATCTGGAAATCTACGAACGCCG;coverage=86
6714_1_1_1_3_cov_26	kinModCall	modified_base	17162	17162	45	+	.	IPDRatio=2.64;context=AAAAGATACGTTCCGAATATCTGGAAATCTACGAACGCCGC;coverage=87
6714_1_1_1_3_cov_26	kinModCall	modified_base	17199	17199	21	+	.	IPDRatio=1.35;context=CCGCCACAGAGTACGTCCGAATACAGGGGCAACGCACGGCG;coverage=86
6714_1_1_1_3_cov_26	kinModCall	modified_base	17262	17262	22	+	.	IPDRatio=1.51;context=GAGCCGGACGGTGATTTGTCTTCTCCTTTGGTCAGGGGGCA;coverage=83
6714_1_1_1_3_cov_26	kinModCall	modified_base	17407	17407	22	+	.	IPDRatio=1.74;context=CCGAAGGCAAGCAGGTGTATTACTATGACGAATACAGCGGC;coverage=68
6714_1_1_1_3_cov_26	kinModCall	modified_base	17410	17410	21	+	.	IPDRatio=1.59;context=AAGGCAAGCAGGTGTATTACTATGACGAATACAGCGGCAGC;coverage=68
6714_1_1_1_3_cov_26	kinModCall	modified_base	17448	17448	24	+	.	IPDRatio=1.57;context=AGCCGGACGCCAGTATATGTCGATGTATATGAACTGGATGA;coverage=59
6714_1_1_1_3_cov_26	kinModCall	modified_base	17512	17512	30	+	.	IPDRatio=2.02;context=CCAATCCCGACGGCACGCCTGCCTTTACCGGTTTTTCCGGT;coverage=54
6714_1_1_1_3_cov_26	kinModCall	modified_base	17527	17527	38	+	.	IPDRatio=3.26;context=CGCCTGCCTTTACCGGTTTTTCCGGTACGGTGCCGGTTTGG;coverage=45
6714_1_1_1_3_cov_26	kinModCall	modified_base	17528	17528	22	+	.	IPDRatio=2.74;context=GCCTGCCTTTACCGGTTTTTCCGGTACGGTGCCGGTTTGGA;coverage=52
6714_1_1_1_3_cov_26	kinModCall	modified_base	17611	17611	92	+	.	IPDRatio=4.00;context=ACTACGCCAAATACCTCAACACCAACAAAACCCATTCGCTG;coverage=49
6714_1_1_1_3_cov_26	kinModCall	modified_base	17767	17767	20	+	.	IPDRatio=1.78;context=CAAGCGATTTTCAGACGGCATCGAGCATTAAGGCGGATCAG;coverage=39
6714_1_1_1_3_cov_26	kinModCall	modified_base	17784	17784	27	+	.	IPDRatio=1.95;context=GCATCGAGCATTAAGGCGGATCAGGACCATTATACGGCCAA;coverage=61
6714_1_1_1_3_cov_26	kinModCall	modified_base	17856	17856	69	+	.	IPDRatio=4.18;context=GGCATTACCTATGATTTGACACCGCAACAGAGTATTTACGG;coverage=44
6714_1_1_1_3_cov_26	kinModCall	modified_base	17987	17987	24	+	.	IPDRatio=2.69;context=AGGCTGGAAAGGCGCGTTCTTGCAAGGACGGCTGAATGCTT;coverage=22
6714_1_1_1_3_cov_26	kinModCall	modified_base	18018	18018	24	+	.	IPDRatio=2.87;context=CTGAATGCTTCGTTCGCATTGTTTTACCTCGAACAGAAAAA;coverage=33
6714_1_1_1_3_cov_26	kinModCall	modified_base	18196	18196	67	+	.	IPDRatio=3.75;context=GGAAAGTCTTTGCGGGTTACACCTACAACAAGAGCCGCTAC;coverage=31
6714_1_1_1_3_cov_26	kinModCall	modified_base	18330	18330	23	-	.	IPDRatio=2.14;context=GTCAGCCCCGTATTCGGTATATGGAAGCTCGTTCCGAAACG;coverage=41
6714_1_1_1_3_cov_26	kinModCall	modified_base	18621	18621	23	-	.	IPDRatio=1.83;context=GAAACATACCCTGTTTCAGACGGCATCCGCAAAACTACGGT;coverage=62
6714_1_1_1_3_cov_26	kinModCall	modified_base	18664	18664	22	-	.	IPDRatio=1.70;context=CTATATACGCCCCGATAGACCTGCCTCCATAAAAATGCCGT;coverage=59
6714_1_1_1_3_cov_26	kinModCall	modified_base	18692	18692	25	-	.	IPDRatio=1.53;context=TCGCCTTGTCCTGATTTTTGTTAATCCACTATATACGCCCC;coverage=71
6714_1_1_1_3_cov_26	kinModCall	modified_base	18694	18694	20	-	.	IPDRatio=1.59;context=CGTCGCCTTGTCCTGATTTTTGTTAATCCACTATATACGCC;coverage=60
6714_1_1_1_3_cov_26	kinModCall	modified_base	18770	18770	23	-	.	IPDRatio=1.74;context=CCAAATATAGTGGATTAAATTTAAACCAGTACGGCGTTGCC;coverage=55
6714_1_1_1_3_cov_26	kinModCall	modified_base	18788	18788	22	-	.	IPDRatio=1.57;context=GCCGGCATCGGGCAAATTCCAAATATAGTGGATTAAATTTA;coverage=57
6714_1_1_1_3_cov_26	kinModCall	modified_base	18808	18808	25	-	.	IPDRatio=2.34;context=GATAAAAAGGATATTCTACTGCCGGCATCGGGCAAATTCCA;coverage=61
6714_1_1_1_3_cov_26	kinModCall	modified_base	18817	18817	27	-	.	IPDRatio=1.80;context=TCTGCTGAGGATAAAAAGGATATTCTACTGCCGGCATCGGG;coverage=62
6714_1_1_1_3_cov_26	kinModCall	modified_base	18837	18837	20	-	.	IPDRatio=1.72;context=TTTTGCGTGAAGACATCGGCTCTGCTGAGGATAAAAAGGAT;coverage=55
6714_1_1_1_3_cov_26	kinModCall	modified_base	18869	18869	28	-	.	IPDRatio=1.87;context=TGCGTAGAATGCGTCCATGTCGATGTGGATGATTTTGCGTG;coverage=55
6714_1_1_1_3_cov_26	kinModCall	modified_base	18898	18898	24	-	.	IPDRatio=1.72;context=AAATGCGGCTGTTCGCGCAGCTCTACCGATGCGTAGAATGC;coverage=54
6714_1_1_1_3_cov_26	kinModCall	modified_base	18951	18951	26	-	.	IPDRatio=1.89;context=CGCAAATCACCGAACGCGCGCCCTCCCACGCGACGACCACC;coverage=43
6714_1_1_1_3_cov_26	kinModCall	modified_base	19053	19053	65	-	.	IPDRatio=4.20;context=CGAAATGCGGCGGCACATACACCGCTTGCGGACACAGCCTT;coverage=39
6714_1_1_1_3_cov_26	kinModCall	modified_base	19290	19290	28	-	.	IPDRatio=1.97;context=GCCAGTCCGACGCGATTTTCGCCAGAAATTTGTTCGGCGCG;coverage=41
6714_1_1_1_3_cov_26	kinModCall	modified_base	19294	19294	23	-	.	IPDRatio=2.17;context=TTGCGCCAGTCCGACGCGATTTTCGCCAGAAATTTGTTCGG;coverage=41
6714_1_1_1_3_cov_26	kinModCall	modified_base	19297	19297	20	-	.	IPDRatio=1.76;context=GGCTTGCGCCAGTCCGACGCGATTTTCGCCAGAAATTTGTT;coverage=40
6714_1_1_1_3_cov_26	kinModCall	modified_base	19381	19381	21	-	.	IPDRatio=1.99;context=TTGCCCACTCCGGGGATTTTGCCCAAAGGCAGGGTTTCCAA;coverage=33
6714_1_1_1_3_cov_26	kinModCall	modified_base	19393	19393	37	-	.	IPDRatio=4.40;context=TTCAGCGTTACCTTGCCCACTCCGGGGATTTTGCCCAAAGG;coverage=40
6714_1_1_1_3_cov_26	kinModCall	modified_base	19394	19394	28	-	.	IPDRatio=3.52;context=TTTCAGCGTTACCTTGCCCACTCCGGGGATTTTGCCCAAAG;coverage=41
6714_1_1_1_3_cov_26	kinModCall	modified_base	19396	19396	26	-	.	IPDRatio=2.08;context=TTTTTCAGCGTTACCTTGCCCACTCCGGGGATTTTGCCCAA;coverage=39
6714_1_1_1_3_cov_26	kinModCall	modified_base	19492	19492	29	-	.	IPDRatio=2.12;context=TAGAGGCGGTAGCCGTAGCGTCCGAAATGGTTTAAGAGCTC;coverage=43
6714_1_1_1_3_cov_26	kinModCall	modified_base	19503	19503	21	-	.	IPDRatio=1.99;context=GCGCCAAATCATAGAGGCGGTAGCCGTAGCGTCCGAAATGG;coverage=50
6714_1_1_1_3_cov_26	kinModCall	modified_base	19521	19521	42	-	.	IPDRatio=2.29;context=GGCGTTCGTCCGTACCGCGCGCCAAATCATAGAGGCGGTAG;coverage=49
6714_1_1_1_3_cov_26	kinModCall	modified_base	19522	19522	20	-	.	IPDRatio=1.85;context=GGGCGTTCGTCCGTACCGCGCGCCAAATCATAGAGGCGGTA;coverage=48
6714_1_1_1_3_cov_26	kinModCall	modified_base	19532	19532	25	-	.	IPDRatio=1.75;context=GGCTTTGACGGGGCGTTCGTCCGTACCGCGCGCCAAATCAT;coverage=51
6714_1_1_1_3_cov_26	kinModCall	modified_base	18294	18294	42	+	.	IPDRatio=4.44;context=TACAACTTCAGCAATTTCACACCCGTGCACATATTCCGTTT;coverage=29
6714_1_1_1_3_cov_26	kinModCall	modified_base	18387	18387	20	+	.	IPDRatio=1.74;context=TCCGCACAAAGCGGCACAAGCAGTCTGTATAACATCAGGCA;coverage=36
6714_1_1_1_3_cov_26	kinModCall	modified_base	18413	18413	26	+	.	IPDRatio=2.03;context=GTATAACATCAGGCAGGGCGGCTACGGGCTGATAGACGGTT;coverage=30
6714_1_1_1_3_cov_26	kinModCall	modified_base	18605	18605	27	+	.	IPDRatio=2.22;context=GCAGTTTTAATTGGAAACCGTAGTTTTGCGGATGCCGTCTG;coverage=60
6714_1_1_1_3_cov_26	kinModCall	modified_base	18647	18647	21	+	.	IPDRatio=1.52;context=AACAGGGTATGTTTCAGACGGCATTTTTATGGAGGCAGGTC;coverage=56
6714_1_1_1_3_cov_26	kinModCall	modified_base	18648	18648	23	+	.	IPDRatio=1.76;context=ACAGGGTATGTTTCAGACGGCATTTTTATGGAGGCAGGTCT;coverage=59
6714_1_1_1_3_cov_26	kinModCall	modified_base	18676	18676	31	+	.	IPDRatio=2.73;context=TGGAGGCAGGTCTATCGGGGCGTATATAGTGGATTAACAAA;coverage=54
6714_1_1_1_3_cov_26	kinModCall	modified_base	18749	18749	41	+	.	IPDRatio=1.87;context=ACAAATAGTACGGCAAGGCGAGGCAACGCCGTACTGGTTTA;coverage=70
6714_1_1_1_3_cov_26	kinModCall	modified_base	18891	18891	22	+	.	IPDRatio=1.64;context=CATGGACGCATTCTACGCATCGGTAGAGCTGCGCGAACAGC;coverage=53
6714_1_1_1_3_cov_26	kinModCall	modified_base	18971	18971	24	+	.	IPDRatio=1.95;context=GCGCGCGTTCGGTGATTTGCGCCGCATCGTATGAGGCACGG;coverage=42
6714_1_1_1_3_cov_26	kinModCall	modified_base	19281	19281	33	+	.	IPDRatio=2.30;context=CGCGGGCATCGCGCCGAACAAATTTCTGGCGAAAATCGCGT;coverage=36
6714_1_1_1_3_cov_26	kinModCall	modified_base	19284	19284	66	+	.	IPDRatio=6.62;context=GGGCATCGCGCCGAACAAATTTCTGGCGAAAATCGCGTCGG;coverage=38
6714_1_1_1_3_cov_26	kinModCall	modified_base	19285	19285	34	+	.	IPDRatio=3.13;context=GGCATCGCGCCGAACAAATTTCTGGCGAAAATCGCGTCGGA;coverage=37
6714_1_1_1_3_cov_26	kinModCall	modified_base	19288	19288	34	+	.	IPDRatio=2.47;context=ATCGCGCCGAACAAATTTCTGGCGAAAATCGCGTCGGACTG;coverage=37
6714_1_1_1_3_cov_26	kinModCall	modified_base	19388	19388	23	+	.	IPDRatio=2.69;context=CCCTGCCTTTGGGCAAAATCCCCGGAGTGGGCAAGGTAACG;coverage=40
6714_1_1_1_3_cov_26	kinModCall	modified_base	19582	19582	22	-	.	IPDRatio=1.64;context=AGGTCTTCGGGCAGGGTGATTTCTGTGGAGATTTGGAGACG;coverage=55
6714_1_1_1_3_cov_26	kinModCall	modified_base	19644	19644	29	-	.	IPDRatio=2.18;context=TGATTTGCCGCCACAAGTCTTCGGCAAGATGGGGCAAGTGT;coverage=57
6714_1_1_1_3_cov_26	kinModCall	modified_base	19672	19672	30	-	.	IPDRatio=2.02;context=ACACTTTGGGCTTCGACGTTTTTACGCGTGATTTGCCGCCA;coverage=61
6714_1_1_1_3_cov_26	kinModCall	modified_base	19694	19694	21	-	.	IPDRatio=1.55;context=GTAGGTCTTCAGCTTGAGCGTTACACTTTGGGCTTCGACGT;coverage=57
6714_1_1_1_3_cov_26	kinModCall	modified_base	19724	19724	21	-	.	IPDRatio=1.93;context=AGTCAGCGTGCGCGTGATGATGCGGAAATCGTAGGTCTTCA;coverage=47
6714_1_1_1_3_cov_26	kinModCall	modified_base	19758	19758	24	-	.	IPDRatio=1.73;context=GCAGAGCTGTGCAGTCGGGCAATACGGAGGAATAAGTCAGC;coverage=37
6714_1_1_1_3_cov_26	kinModCall	modified_base	19786	19786	32	-	.	IPDRatio=2.15;context=CGCGCCATCAACATTTGCGCAGCCTGCAGCAGAGCTGTGCA;coverage=52
6714_1_1_1_3_cov_26	kinModCall	modified_base	19850	19850	25	-	.	IPDRatio=1.59;context=CGGCACAAGATGCCCCACGCCGATACCGATGAGGCGGAACG;coverage=54
6714_1_1_1_3_cov_26	kinModCall	modified_base	19970	19970	30	-	.	IPDRatio=2.12;context=AAAAAAGCGGCGCGGCGGATTAAACCGGAGCCGCAATGCCG;coverage=59
6714_1_1_1_3_cov_26	kinModCall	modified_base	20055	20055	27	-	.	IPDRatio=1.57;context=GGTCGCAAAGGCGGCGAGCCGATTGTCAGCAAAGAAGAAGG;coverage=62
6714_1_1_1_3_cov_26	kinModCall	modified_base	20079	20079	60	-	.	IPDRatio=2.30;context=CCGCAGGAAGATTTGAAAATCCTGGGTCGCAAAGGCGGCGA;coverage=64
6714_1_1_1_3_cov_26	kinModCall	modified_base	20080	20080	77	-	.	IPDRatio=5.82;context=GCCGCAGGAAGATTTGAAAATCCTGGGTCGCAAAGGCGGCG;coverage=65
6714_1_1_1_3_cov_26	kinModCall	modified_base	20083	20083	29	-	.	IPDRatio=1.75;context=AATGCCGCAGGAAGATTTGAAAATCCTGGGTCGCAAAGGCG;coverage=57
6714_1_1_1_3_cov_26	kinModCall	modified_base	20145	20145	32	-	.	IPDRatio=1.80;context=TGCGTCAAACGCAAAAAACAAGGCATATGGCAGTTCCCCGA;coverage=57
6714_1_1_1_3_cov_26	kinModCall	modified_base	20306	20306	24	-	.	IPDRatio=2.00;context=ACGCCGCCAAAGGTTTGGAGTATCCCTATGTTTTCCTTGTC;coverage=55
6714_1_1_1_3_cov_26	kinModCall	modified_base	20307	20307	36	-	.	IPDRatio=1.95;context=CACGCCGCCAAAGGTTTGGAGTATCCCTATGTTTTCCTTGT;coverage=54
6714_1_1_1_3_cov_26	kinModCall	modified_base	20492	20492	29	-	.	IPDRatio=2.49;context=CCAGTGAAGAAGGCAAAGCTGGCGAAATCAAATGGCGCAAC;coverage=28
6714_1_1_1_3_cov_26	kinModCall	modified_base	20516	20516	34	-	.	IPDRatio=2.36;context=TCGACTATGAAAACCACCTGCTTGCCAGTGAAGAAGGCAAA;coverage=31
6714_1_1_1_3_cov_26	kinModCall	modified_base	20550	20550	25	-	.	IPDRatio=1.97;context=GCAGGCGAGTTCATCAACAGCCTGCTCGAAGAAATCGACTA;coverage=33
6714_1_1_1_3_cov_26	kinModCall	modified_base	20621	20621	22	-	.	IPDRatio=1.86;context=CCAACCGCCAACACCTGCAAGCCTTTATGGATATGTTCGGC;coverage=28
6714_1_1_1_3_cov_26	kinModCall	modified_base	20629	20629	60	-	.	IPDRatio=3.00;context=GAACAATACCAACCGCCAACACCTGCAAGCCTTTATGGATA;coverage=35
6714_1_1_1_3_cov_26	kinModCall	modified_base	20708	20708	27	-	.	IPDRatio=1.92;context=GCAAGCTCAACGCCTACGCGCACGAACACGAATGCAGCCTG;coverage=39
6714_1_1_1_3_cov_26	kinModCall	modified_base	20769	20769	20	-	.	IPDRatio=1.81;context=GATCCCGCCTTTCTGCGCGCCGTAACCACGCCCAAACGCGG;coverage=42
6714_1_1_1_3_cov_26	kinModCall	modified_base	20790	20790	23	-	.	IPDRatio=1.76;context=CTGCTTGCCAACCCCAACGACGATCCCGCCTTTCTGCGCGC;coverage=42
6714_1_1_1_3_cov_26	kinModCall	modified_base	20825	20825	30	-	.	IPDRatio=2.44;context=AAGCCGAAATCAAAGACGTGTTGTCTTATGTGCGGCTGCTT;coverage=39
6714_1_1_1_3_cov_26	kinModCall	modified_base	20843	20843	26	-	.	IPDRatio=1.71;context=GACAAAGCTTTTTCGACAAAGCCGAAATCAAAGACGTGTTG;coverage=35
6714_1_1_1_3_cov_26	kinModCall	modified_base	20874	20874	22	-	.	IPDRatio=2.01;context=GGCGTGCGCATCCCCTACCGGCTCTCCGGCGGACAAAGCTT;coverage=28
6714_1_1_1_3_cov_26	kinModCall	modified_base	19618	19618	20	+	.	IPDRatio=1.91;context=GACCTGCCGCTCGAGCAGGCTGCCGGACACTTGCCCCATCT;coverage=49
6714_1_1_1_3_cov_26	kinModCall	modified_base	19627	19627	28	+	.	IPDRatio=1.60;context=CTCGAGCAGGCTGCCGGACACTTGCCCCATCTTGCCGAAGA;coverage=66
6714_1_1_1_3_cov_26	kinModCall	modified_base	19639	19639	41	+	.	IPDRatio=2.19;context=GCCGGACACTTGCCCCATCTTGCCGAAGACTTGTGGCGGCA;coverage=65
6714_1_1_1_3_cov_26	kinModCall	modified_base	19649	19649	23	+	.	IPDRatio=1.59;context=TGCCCCATCTTGCCGAAGACTTGTGGCGGCAAATCACGCGT;coverage=73
6714_1_1_1_3_cov_26	kinModCall	modified_base	19682	19682	26	+	.	IPDRatio=1.64;context=TCACGCGTAAAAACGTCGAAGCCCAAAGTGTAACGCTCAAG;coverage=69
6714_1_1_1_3_cov_26	kinModCall	modified_base	19833	19833	23	+	.	IPDRatio=1.65;context=GCCGCAGACGGAAGACGCGTTCCGCCTCATCGGTATCGGCG;coverage=62
6714_1_1_1_3_cov_26	kinModCall	modified_base	19877	19877	23	+	.	IPDRatio=1.64;context=GGCATCTTGTGCCGAAAAACCAGCAGCAGGATTTGTGGGCG;coverage=62
6714_1_1_1_3_cov_26	kinModCall	modified_base	19944	19944	21	+	.	IPDRatio=1.68;context=AAAATATGCCGTCTGAAGCCTTCAGACGGCATTGCGGCTCC;coverage=66
6714_1_1_1_3_cov_26	kinModCall	modified_base	19955	19955	29	+	.	IPDRatio=2.74;context=TCTGAAGCCTTCAGACGGCATTGCGGCTCCGGTTTAATCCG;coverage=63
6714_1_1_1_3_cov_26	kinModCall	modified_base	19972	19972	23	+	.	IPDRatio=1.69;context=GCATTGCGGCTCCGGTTTAATCCGCCGCGCCGCTTTTTTTT;coverage=58
6714_1_1_1_3_cov_26	kinModCall	modified_base	20006	20006	22	+	.	IPDRatio=1.56;context=TTTTTTTAGGTTGTCGAGCCTTCCGATTATATCGGCAAGGT;coverage=62
6714_1_1_1_3_cov_26	kinModCall	modified_base	20017	20017	21	+	.	IPDRatio=1.57;context=TGTCGAGCCTTCCGATTATATCGGCAAGGTTGCGTCTGCCT;coverage=61
6714_1_1_1_3_cov_26	kinModCall	modified_base	20031	20031	22	+	.	IPDRatio=1.64;context=ATTATATCGGCAAGGTTGCGTCTGCCTTCTTCTTTGCTGAC;coverage=62
6714_1_1_1_3_cov_26	kinModCall	modified_base	20070	20070	41	+	.	IPDRatio=2.62;context=ACAATCGGCTCGCCGCCTTTGCGACCCAGGATTTTCAAATC;coverage=55
6714_1_1_1_3_cov_26	kinModCall	modified_base	20074	20074	37	+	.	IPDRatio=1.97;context=TCGGCTCGCCGCCTTTGCGACCCAGGATTTTCAAATCTTCC;coverage=58
6714_1_1_1_3_cov_26	kinModCall	modified_base	20076	20076	20	+	.	IPDRatio=1.69;context=GGCTCGCCGCCTTTGCGACCCAGGATTTTCAAATCTTCCTG;coverage=53
6714_1_1_1_3_cov_26	kinModCall	modified_base	20136	20136	20	+	.	IPDRatio=1.64;context=CGGCTGGGTTCGGGGAACTGCCATATGCCTTGTTTTTTGCG;coverage=59
6714_1_1_1_3_cov_26	kinModCall	modified_base	20139	20139	26	+	.	IPDRatio=1.84;context=CTGGGTTCGGGGAACTGCCATATGCCTTGTTTTTTGCGTTT;coverage=53
6714_1_1_1_3_cov_26	kinModCall	modified_base	20141	20141	22	+	.	IPDRatio=1.91;context=GGGTTCGGGGAACTGCCATATGCCTTGTTTTTTGCGTTTGA;coverage=51
6714_1_1_1_3_cov_26	kinModCall	modified_base	20206	20206	25	+	.	IPDRatio=1.72;context=GTTTGGCGCGGGTGATGCCGACGTACATCAGGCGGCGTTCT;coverage=44
6714_1_1_1_3_cov_26	kinModCall	modified_base	20271	20271	107	+	.	IPDRatio=4.42;context=CTGTCGTTGTGCGGCAAAACACCTTCTTCGCAACCGACAAG;coverage=55
6714_1_1_1_3_cov_26	kinModCall	modified_base	20272	20272	33	+	.	IPDRatio=1.93;context=TGTCGTTGTGCGGCAAAACACCTTCTTCGCAACCGACAAGG;coverage=55
6714_1_1_1_3_cov_26	kinModCall	modified_base	20283	20283	24	+	.	IPDRatio=1.80;context=GGCAAAACACCTTCTTCGCAACCGACAAGGAAAACATAGGG;coverage=43
6714_1_1_1_3_cov_26	kinModCall	modified_base	20428	20428	22	+	.	IPDRatio=1.92;context=GTTCGATGATGTTTTTGCCGTCTTCCCCGCCTTTTCGCGCA;coverage=30
6714_1_1_1_3_cov_26	kinModCall	modified_base	20504	20504	25	+	.	IPDRatio=1.95;context=GATTTCGCCAGCTTTGCCTTCTTCACTGGCAAGCAGGTGGT;coverage=25
6714_1_1_1_3_cov_26	kinModCall	modified_base	20569	20569	22	+	.	IPDRatio=1.61;context=GGCTGTTGATGAACTCGCCTGCTTCGCCTGTTTCGGCTTTG;coverage=32
6714_1_1_1_3_cov_26	kinModCall	modified_base	20638	20638	21	+	.	IPDRatio=2.69;context=AGGCTTGCAGGTGTTGGCGGTTGGTATTGTTCAGCGTGGCA;coverage=36
6714_1_1_1_3_cov_26	kinModCall	modified_base	20645	20645	24	+	.	IPDRatio=2.15;context=CAGGTGTTGGCGGTTGGTATTGTTCAGCGTGGCAAGGGCTT;coverage=35
6714_1_1_1_3_cov_26	kinModCall	modified_base	20683	20683	21	+	.	IPDRatio=1.62;context=CTTCTTCGGTTTGCGCGGCTTCATACAGGCTGCATTCGTGT;coverage=37
6714_1_1_1_3_cov_26	kinModCall	modified_base	20692	20692	27	+	.	IPDRatio=1.85;context=TTTGCGCGGCTTCATACAGGCTGCATTCGTGTTCGTGCGCG;coverage=37
6714_1_1_1_3_cov_26	kinModCall	modified_base	20693	20693	25	+	.	IPDRatio=2.00;context=TTGCGCGGCTTCATACAGGCTGCATTCGTGTTCGTGCGCGT;coverage=35
6714_1_1_1_3_cov_26	kinModCall	modified_base	20789	20789	20	+	.	IPDRatio=1.86;context=GGCGCGCAGAAAGGCGGGATCGTCGTTGGGGTTGGCAAGCA;coverage=40
6714_1_1_1_3_cov_26	kinModCall	modified_base	20795	20795	21	+	.	IPDRatio=1.87;context=CAGAAAGGCGGGATCGTCGTTGGGGTTGGCAAGCAGCCGCA;coverage=33
6714_1_1_1_3_cov_26	kinModCall	modified_base	20810	20810	25	+	.	IPDRatio=1.97;context=GTCGTTGGGGTTGGCAAGCAGCCGCACATAAGACAACACGT;coverage=33
6714_1_1_1_3_cov_26	kinModCall	modified_base	20882	20882	34	-	.	IPDRatio=2.74;context=CATTGCGCGGCGTGCGCATCCCCTACCGGCTCTCCGGCGGA;coverage=26
6714_1_1_1_3_cov_26	kinModCall	modified_base	21148	21148	44	-	.	IPDRatio=2.30;context=GCAAAACTACCGCTCCACCGCGCGGATTCTTAAAATCGCCA;coverage=43
6714_1_1_1_3_cov_26	kinModCall	modified_base	21198	21198	20	-	.	IPDRatio=1.60;context=CTGCGCAAAATGCAGGAAAACTATCCGCAGATGAAGGTCGT;coverage=41
6714_1_1_1_3_cov_26	kinModCall	modified_base	21584	21584	21	-	.	IPDRatio=6.81;context=AAGAAGCCGTATTCAAGGCGCAGCACCAGATTTCCTTGTGG;coverage=8
6714_1_1_1_3_cov_26	kinModCall	modified_base	21873	21873	21	-	.	IPDRatio=1.58;context=GGCGTAATTACTCAAAAAATTAAGCATTTGATTGTCAATGT;coverage=52
6714_1_1_1_3_cov_26	kinModCall	modified_base	21909	21909	32	-	.	IPDRatio=2.08;context=CTGCTCGTCCTTGCCGGTGCAGGCAGCGGCAAAACCGGCGT;coverage=54
6714_1_1_1_3_cov_26	kinModCall	modified_base	21917	21917	33	-	.	IPDRatio=3.00;context=GCGGCCCCCTGCTCGTCCTTGCCGGTGCAGGCAGCGGCAAA;coverage=54
6714_1_1_1_3_cov_26	kinModCall	modified_base	21921	21921	39	-	.	IPDRatio=2.11;context=CTCGGCGGCCCCCTGCTCGTCCTTGCCGGTGCAGGCAGCGG;coverage=54
6714_1_1_1_3_cov_26	kinModCall	modified_base	21930	21930	21	-	.	IPDRatio=1.67;context=GTCCGTTACCTCGGCGGCCCCCTGCTCGTCCTTGCCGGTGC;coverage=54
6714_1_1_1_3_cov_26	kinModCall	modified_base	21931	21931	43	-	.	IPDRatio=2.41;context=CGTCCGTTACCTCGGCGGCCCCCTGCTCGTCCTTGCCGGTG;coverage=54
6714_1_1_1_3_cov_26	kinModCall	modified_base	21968	21968	30	-	.	IPDRatio=1.90;context=AAAACATGATGAAACTCAATCCCCAACAGCTCGAAGCCGTC;coverage=65
6714_1_1_1_3_cov_26	kinModCall	modified_base	22013	22013	21	-	.	IPDRatio=1.72;context=ACTCGACTGTCTCGAAAGCGGCGCAGACTGATTTCAGACGG;coverage=48
6714_1_1_1_3_cov_26	kinModCall	modified_base	22125	22125	24	-	.	IPDRatio=1.96;context=CGGGGACGGTCAGCCGGCTTGCCGGACAGGTGTTCGGCTCA;coverage=40
6714_1_1_1_3_cov_26	kinModCall	modified_base	22168	22168	24	-	.	IPDRatio=2.25;context=CGGCTTGCCGCCAAACCGATTGTTACAATGTCGATGGGACA;coverage=37
6714_1_1_1_3_cov_26	kinModCall	modified_base	21256	21256	25	+	.	IPDRatio=1.96;context=CGCGCCACGCGTAGATGGACTGGTCGTCGTCGCCGACGGCG;coverage=41
6714_1_1_1_3_cov_26	kinModCall	modified_base	21277	21277	47	+	.	IPDRatio=2.29;context=GGTCGTCGTCGCCGACGGCGGTAAACATACCTTCCGCACCG;coverage=40
6714_1_1_1_3_cov_26	kinModCall	modified_base	21294	21294	28	+	.	IPDRatio=1.92;context=GCGGTAAACATACCTTCCGCACCGGTCAAGAGTTTCATCAG;coverage=42
6714_1_1_1_3_cov_26	kinModCall	modified_base	21855	21855	20	+	.	IPDRatio=1.57;context=GTATGCGGCAGATAGCCGACATTGACAATCAAATGCTTAAT;coverage=44
6714_1_1_1_3_cov_26	kinModCall	modified_base	21881	21881	30	+	.	IPDRatio=1.98;context=AATCAAATGCTTAATTTTTTGAGTAATTACGCCGGTTTTGC;coverage=42
6714_1_1_1_3_cov_26	kinModCall	modified_base	21975	21975	46	+	.	IPDRatio=2.28;context=TCGAGCTGTTGGGGATTGAGTTTCATCATGTTTTGATGCCG;coverage=55
6714_1_1_1_3_cov_26	kinModCall	modified_base	21976	21976	34	+	.	IPDRatio=2.28;context=CGAGCTGTTGGGGATTGAGTTTCATCATGTTTTGATGCCGT;coverage=54
6714_1_1_1_3_cov_26	kinModCall	modified_base	22061	22061	23	+	.	IPDRatio=3.01;context=GGAGGGCGGATACGCCGATTTGCCCCGGCGCGGAGTTTTGC;coverage=41
6714_1_1_1_3_cov_26	kinModCall	modified_base	22115	22115	76	+	.	IPDRatio=4.09;context=ACGTGATGCTTGAGCCGAACACCTGTCCGGCAAGCCGGCTG;coverage=39
6714_1_1_1_3_cov_26	kinModCall	modified_base	22128	22128	23	+	.	IPDRatio=1.90;context=GCCGAACACCTGTCCGGCAAGCCGGCTGACCGTCCCCGTCT;coverage=39
6714_1_1_1_3_cov_26	kinModCall	modified_base	22269	22269	25	-	.	IPDRatio=2.19;context=AACAGATGGAGGACTGCGGCGCGGACATCTGCAAAATTGCG;coverage=30
6714_1_1_1_3_cov_26	kinModCall	modified_base	22292	22292	21	-	.	IPDRatio=2.22;context=AGAAGAAATCGTATGCCGTCTGAAACAGATGGAGGACTGCG;coverage=25
6714_1_1_1_3_cov_26	kinModCall	modified_base	22352	22352	24	-	.	IPDRatio=1.90;context=TCAAAAAAACGGCATCGCCGCCCTACTCTGCAATCATGAGT;coverage=25
6714_1_1_1_3_cov_26	kinModCall	modified_base	22394	22394	24	-	.	IPDRatio=4.30;context=GTTTTCCGGCGAAACCGCCGTCCGGCGCGCCGTGGCAAATG;coverage=22
6714_1_1_1_3_cov_26	kinModCall	modified_base	22398	22398	21	-	.	IPDRatio=2.62;context=AGCTGTTTTCCGGCGAAACCGCCGTCCGGCGCGCCGTGGCA;coverage=22
6714_1_1_1_3_cov_26	kinModCall	modified_base	22479	22479	22	-	.	IPDRatio=1.99;context=CGTTCCCGTGTTCGGACGATTATTATTTTGAACTGCTCGAC;coverage=32
6714_1_1_1_3_cov_26	kinModCall	modified_base	22499	22499	21	-	.	IPDRatio=1.84;context=ACGGCATGGCGAAGGCGGCTCGTTCCCGTGTTCGGACGATT;coverage=34
6714_1_1_1_3_cov_26	kinModCall	modified_base	22773	22773	24	-	.	IPDRatio=1.78;context=CTGTTTTTTCTGTGTGTGCCTGTTTTATGTGTTCCTGCCTT;coverage=51
6714_1_1_1_3_cov_26	kinModCall	modified_base	22784	22784	23	-	.	IPDRatio=1.97;context=TATAATGGCGGCTGTTTTTTCTGTGTGTGCCTGTTTTATGT;coverage=56
6714_1_1_1_3_cov_26	kinModCall	modified_base	22785	22785	22	-	.	IPDRatio=1.97;context=TTATAATGGCGGCTGTTTTTTCTGTGTGTGCCTGTTTTATG;coverage=55
6714_1_1_1_3_cov_26	kinModCall	modified_base	22788	22788	23	-	.	IPDRatio=1.55;context=TTGTTATAATGGCGGCTGTTTTTTCTGTGTGTGCCTGTTTT;coverage=58
6714_1_1_1_3_cov_26	kinModCall	modified_base	22802	22802	23	-	.	IPDRatio=1.90;context=AAAGGCGGCCGGCTTTGTTATAATGGCGGCTGTTTTTTCTG;coverage=47
6714_1_1_1_3_cov_26	kinModCall	modified_base	22807	22807	28	-	.	IPDRatio=1.82;context=GTCTAAAAGGCGGCCGGCTTTGTTATAATGGCGGCTGTTTT;coverage=44
6714_1_1_1_3_cov_26	kinModCall	modified_base	22837	22837	27	-	.	IPDRatio=1.95;context=CGGCTTGTGCCGGAATGGAATCTGGATGCCGTCTAAAAGGC;coverage=42
6714_1_1_1_3_cov_26	kinModCall	modified_base	22838	22838	26	-	.	IPDRatio=1.98;context=GCGGCTTGTGCCGGAATGGAATCTGGATGCCGTCTAAAAGG;coverage=41
6714_1_1_1_3_cov_26	kinModCall	modified_base	22839	22839	24	-	.	IPDRatio=1.85;context=GGCGGCTTGTGCCGGAATGGAATCTGGATGCCGTCTAAAAG;coverage=42
6714_1_1_1_3_cov_26	kinModCall	modified_base	22841	22841	25	-	.	IPDRatio=1.79;context=GCGGCGGCTTGTGCCGGAATGGAATCTGGATGCCGTCTAAA;coverage=43
6714_1_1_1_3_cov_26	kinModCall	modified_base	22983	22983	30	-	.	IPDRatio=4.80;context=AAATGCGGTATGTGGGATGCGGCGCAACACGGGCTGCGGCG;coverage=36
6714_1_1_1_3_cov_26	kinModCall	modified_base	23011	23011	25	-	.	IPDRatio=3.42;context=TCGTCTGACATTGGGGTTACTCCGGAACAAATGCGGTATGT;coverage=36
6714_1_1_1_3_cov_26	kinModCall	modified_base	23015	23015	57	-	.	IPDRatio=3.03;context=TTTGTCGTCTGACATTGGGGTTACTCCGGAACAAATGCGGT;coverage=37
6714_1_1_1_3_cov_26	kinModCall	modified_base	23147	23147	36	-	.	IPDRatio=2.14;context=GAGGTCTAATCCGAGCGATCCGGTGGAAATGACTTCGAGGT;coverage=41
6714_1_1_1_3_cov_26	kinModCall	modified_base	23149	23149	67	-	.	IPDRatio=5.74;context=GCGAGGTCTAATCCGAGCGATCCGGTGGAAATGACTTCGAG;coverage=41
6714_1_1_1_3_cov_26	kinModCall	modified_base	23233	23233	52	-	.	IPDRatio=4.24;context=TCGAGGCAGAGGGTGGTTTTGCCGGAGGATTCGGGGCCGAA;coverage=47
6714_1_1_1_3_cov_26	kinModCall	modified_base	23273	23273	47	-	.	IPDRatio=4.14;context=GGCGCACACGCCGCCGTTTTTCTGGCATTGGGCGACGGCTT;coverage=38
6714_1_1_1_3_cov_26	kinModCall	modified_base	23274	23274	54	-	.	IPDRatio=5.50;context=AGGCGCACACGCCGCCGTTTTTCTGGCATTGGGCGACGGCT;coverage=40
6714_1_1_1_3_cov_26	kinModCall	modified_base	23277	23277	41	-	.	IPDRatio=2.51;context=CAAAGGCGCACACGCCGCCGTTTTTCTGGCATTGGGCGACG;coverage=41
6714_1_1_1_3_cov_26	kinModCall	modified_base	23278	23278	27	-	.	IPDRatio=2.20;context=ACAAAGGCGCACACGCCGCCGTTTTTCTGGCATTGGGCGAC;coverage=38
6714_1_1_1_3_cov_26	kinModCall	modified_base	23351	23351	21	-	.	IPDRatio=1.55;context=GGACAGGTAAAGCTCTTCGACTTTTACGCCGAGTTTGCGGG;coverage=39
6714_1_1_1_3_cov_26	kinModCall	modified_base	23443	23443	37	-	.	IPDRatio=2.30;context=GCGGCTACGGAATCGACGACTACCATATCTATGCCGCCCGA;coverage=33
6714_1_1_1_3_cov_26	kinModCall	modified_base	22469	22469	23	+	.	IPDRatio=2.15;context=CGATCAGCGCGTCGAGCAGTTCAAAATAATAATCGTCCGAA;coverage=28
6714_1_1_1_3_cov_26	kinModCall	modified_base	22645	22645	20	+	.	IPDRatio=1.70;context=AACTCCGCAATATCGAAGGGCATATTTTTGATTTGCTCAAG;coverage=51
6714_1_1_1_3_cov_26	kinModCall	modified_base	22693	22693	36	+	.	IPDRatio=1.94;context=GAAAGTTCGGCAGCATCGCGGGCGACAAGCGGCACGGCGAT;coverage=56
6714_1_1_1_3_cov_26	kinModCall	modified_base	22832	22832	48	+	.	IPDRatio=4.87;context=CGGCCGCCTTTTAGACGGCATCCAGATTCCATTCCGGCACA;coverage=41
6714_1_1_1_3_cov_26	kinModCall	modified_base	22904	22904	22	+	.	IPDRatio=1.68;context=AAGGAAATATGCGATAATGGCAACCCCGTGAAGCAGCATTA;coverage=36
6714_1_1_1_3_cov_26	kinModCall	modified_base	22920	22920	23	+	.	IPDRatio=1.72;context=ATGGCAACCCCGTGAAGCAGCATTACCGATAGCCCGCACAT;coverage=42
6714_1_1_1_3_cov_26	kinModCall	modified_base	22952	22952	22	+	.	IPDRatio=1.77;context=CCCGCACATCGGGAAAACGATACACATCCCGCGCCGCAGCC;coverage=37
6714_1_1_1_3_cov_26	kinModCall	modified_base	22992	22992	26	+	.	IPDRatio=1.83;context=CCGTGTTGCGCCGCATCCCACATACCGCATTTGTTCCGGAG;coverage=39
6714_1_1_1_3_cov_26	kinModCall	modified_base	23002	23002	32	+	.	IPDRatio=2.63;context=CCGCATCCCACATACCGCATTTGTTCCGGAGTAACCCCAAT;coverage=39
6714_1_1_1_3_cov_26	kinModCall	modified_base	23006	23006	31	+	.	IPDRatio=4.22;context=ATCCCACATACCGCATTTGTTCCGGAGTAACCCCAATGTCA;coverage=37
6714_1_1_1_3_cov_26	kinModCall	modified_base	23010	23010	20	+	.	IPDRatio=1.83;context=CACATACCGCATTTGTTCCGGAGTAACCCCAATGTCAGACG;coverage=33
6714_1_1_1_3_cov_26	kinModCall	modified_base	23013	23013	23	+	.	IPDRatio=2.08;context=ATACCGCATTTGTTCCGGAGTAACCCCAATGTCAGACGACA;coverage=38
6714_1_1_1_3_cov_26	kinModCall	modified_base	23080	23080	20	+	.	IPDRatio=1.60;context=GCGCAAATCGAAAAAAGTTTCGGCAAAGGCGCCATCATGAA;coverage=44
6714_1_1_1_3_cov_26	kinModCall	modified_base	23139	23139	23	+	.	IPDRatio=2.52;context=GGAAGAAAACCTCGAAGTCATTTCCACCGGATCGCTCGGAT;coverage=45
6714_1_1_1_3_cov_26	kinModCall	modified_base	23144	23144	60	+	.	IPDRatio=3.29;context=AAAACCTCGAAGTCATTTCCACCGGATCGCTCGGATTAGAC;coverage=40
6714_1_1_1_3_cov_26	kinModCall	modified_base	23213	23213	23	+	.	IPDRatio=1.97;context=GCGGGCGCATCGTCGAAATCTTCGGCCCCGAATCCTCCGGC;coverage=47
6714_1_1_1_3_cov_26	kinModCall	modified_base	23228	23228	20	+	.	IPDRatio=2.82;context=AAATCTTCGGCCCCGAATCCTCCGGCAAAACCACCCTCTGC;coverage=41
6714_1_1_1_3_cov_26	kinModCall	modified_base	23264	23264	53	+	.	IPDRatio=3.73;context=TCTGCCTCGAAGCCGTCGCCCAATGCCAGAAAAACGGCGGC;coverage=34
6714_1_1_1_3_cov_26	kinModCall	modified_base	23428	23428	35	+	.	IPDRatio=2.18;context=GACACACTCGTCCGTTCGGGCGGCATAGATATGGTAGTCGT;coverage=33
6714_1_1_1_3_cov_26	kinModCall	modified_base	23439	23439	46	+	.	IPDRatio=2.56;context=CCGTTCGGGCGGCATAGATATGGTAGTCGTCGATTCCGTAG;coverage=33
6714_1_1_1_3_cov_26	kinModCall	modified_base	23541	23541	45	-	.	IPDRatio=4.94;context=GTCCGGTCAGTTTGCGCAAAGCCTGGCTCATCAGGCGCGCC;coverage=34
6714_1_1_1_3_cov_26	kinModCall	modified_base	23544	23544	30	-	.	IPDRatio=1.98;context=TGTGTCCGGTCAGTTTGCGCAAAGCCTGGCTCATCAGGCGC;coverage=35
6714_1_1_1_3_cov_26	kinModCall	modified_base	23609	23609	23	-	.	IPDRatio=4.06;context=GAACATTACGCCGATCTTCATCCGGATTTGGTTGATGAACA;coverage=18
6714_1_1_1_3_cov_26	kinModCall	modified_base	23810	23810	28	-	.	IPDRatio=1.93;context=CCAACTGATGCCTTCTCCGTAGAGGATGTCAAACTCTGCCT;coverage=35
6714_1_1_1_3_cov_26	kinModCall	modified_base	23820	23820	21	-	.	IPDRatio=1.84;context=ATTCGCCTTCCCAACTGATGCCTTCTCCGTAGAGGATGTCA;coverage=37
6714_1_1_1_3_cov_26	kinModCall	modified_base	23884	23884	37	-	.	IPDRatio=3.49;context=CCGTTGTAGCTGTACCACGCGCCGGATTTGTTGATGATGTC;coverage=32
6714_1_1_1_3_cov_26	kinModCall	modified_base	23944	23944	21	-	.	IPDRatio=2.01;context=ACCTCAGGATTCTCCTTCAACCAGACACGGACGTTGTCCTT;coverage=28
6714_1_1_1_3_cov_26	kinModCall	modified_base	23945	23945	57	-	.	IPDRatio=4.24;context=AACCTCAGGATTCTCCTTCAACCAGACACGGACGTTGTCCT;coverage=27
6714_1_1_1_3_cov_26	kinModCall	modified_base	23972	23972	25	-	.	IPDRatio=1.90;context=GCGGATTTTCGCATCGATCTCATCGGCAACCTCAGGATTCT;coverage=30
6714_1_1_1_3_cov_26	kinModCall	modified_base	24187	24187	37	-	.	IPDRatio=2.03;context=AGCGGGCGTAGGTCGGGCTGTAGCAACTGTATTTTTCACCC;coverage=42
6714_1_1_1_3_cov_26	kinModCall	modified_base	24189	24189	21	-	.	IPDRatio=1.98;context=AAAGCGGGCGTAGGTCGGGCTGTAGCAACTGTATTTTTCAC;coverage=43
6714_1_1_1_3_cov_26	kinModCall	modified_base	24219	24219	27	-	.	IPDRatio=1.90;context=TCATCCGTAAAGTCGGCGCAGGATAGAGGCAAAGCGGGCGT;coverage=42
6714_1_1_1_3_cov_26	kinModCall	modified_base	24327	24327	23	-	.	IPDRatio=1.94;context=GATTCCCGCGTTCGCGGGAATGACGGCATATTTTTTGCATT;coverage=43
6714_1_1_1_3_cov_26	kinModCall	modified_base	24356	24356	38	-	.	IPDRatio=2.71;context=CTCGATAAATTTCCGTGCCGAGGGGTCTGGATTCCCGCGTT;coverage=39
6714_1_1_1_3_cov_26	kinModCall	modified_base	24360	24360	21	-	.	IPDRatio=1.65;context=TTTACTCGATAAATTTCCGTGCCGAGGGGTCTGGATTCCCG;coverage=33
6714_1_1_1_3_cov_26	kinModCall	modified_base	24585	24585	91	-	.	IPDRatio=5.47;context=CCGTGGGAGCAGAAACTTACACCCCGTCATTCCCGCGAACG;coverage=35
6714_1_1_1_3_cov_26	kinModCall	modified_base	24790	24790	50	-	.	IPDRatio=2.57;context=CTCGATAAATTTCCGTGCCGAGGGGTCTGGATTCCCGCTTT;coverage=56
6714_1_1_1_3_cov_26	kinModCall	modified_base	23529	23529	25	+	.	IPDRatio=1.83;context=TGTCGGACTGCAGGCGCGCCTGATGAGCCAGGCTTTGCGCA;coverage=33
6714_1_1_1_3_cov_26	kinModCall	modified_base	23559	23559	22	+	.	IPDRatio=1.79;context=GGCTTTGCGCAAACTGACCGGACACATCAAAAAAACCAACA;coverage=34
6714_1_1_1_3_cov_26	kinModCall	modified_base	23604	23604	22	+	.	IPDRatio=4.26;context=GGTTGTGTTCATCAACCAAATCCGGATGAAGATCGGCGTAA;coverage=17
6714_1_1_1_3_cov_26	kinModCall	modified_base	23805	23805	25	+	.	IPDRatio=2.14;context=CCGTCAGGCAGAGTTTGACATCCTCTACGGAGAAGGCATCA;coverage=36
6714_1_1_1_3_cov_26	kinModCall	modified_base	23848	23848	21	+	.	IPDRatio=1.61;context=TGGGAAGGCGAATTGATCGACATCGGCGTGAAAAACGACAT;coverage=33
6714_1_1_1_3_cov_26	kinModCall	modified_base	23935	23935	25	+	.	IPDRatio=2.41;context=GGGCAGGGCAAGGACAACGTCCGTGTCTGGTTGAAGGAGAA;coverage=28
6714_1_1_1_3_cov_26	kinModCall	modified_base	23939	23939	36	+	.	IPDRatio=3.69;context=AGGGCAAGGACAACGTCCGTGTCTGGTTGAAGGAGAATCCT;coverage=28
6714_1_1_1_3_cov_26	kinModCall	modified_base	23940	23940	53	+	.	IPDRatio=3.63;context=GGGCAAGGACAACGTCCGTGTCTGGTTGAAGGAGAATCCTG;coverage=27
6714_1_1_1_3_cov_26	kinModCall	modified_base	24229	24229	41	+	.	IPDRatio=2.02;context=TGCCTCTATCCTGCGCCGACTTTACGGATGAAGCCTACGCC;coverage=43
6714_1_1_1_3_cov_26	kinModCall	modified_base	24293	24293	23	+	.	IPDRatio=2.10;context=TTGCTGAACAAAATTCAAACGACCCTTTATATCAAATGCAA;coverage=35
6714_1_1_1_3_cov_26	kinModCall	modified_base	24342	24342	24	+	.	IPDRatio=1.92;context=CCGTCATTCCCGCGAACGCGGGAATCCAGACCCCTCGGCAC;coverage=42
6714_1_1_1_3_cov_26	kinModCall	modified_base	24346	24346	51	+	.	IPDRatio=2.96;context=CATTCCCGCGAACGCGGGAATCCAGACCCCTCGGCACGGAA;coverage=45
6714_1_1_1_3_cov_26	kinModCall	modified_base	24386	24386	24	+	.	IPDRatio=1.70;context=AATTTATCGAGTAAAACGGTTTCTCAGATTCTACGTTCTAG;coverage=34
6714_1_1_1_3_cov_26	kinModCall	modified_base	24777	24777	30	+	.	IPDRatio=2.10;context=CGTCATTCCCGCGAAAGCGGGAATCCAGACCCCTCGGCACG;coverage=32
6714_1_1_1_3_cov_26	kinModCall	modified_base	24780	24780	44	+	.	IPDRatio=5.45;context=CATTCCCGCGAAAGCGGGAATCCAGACCCCTCGGCACGGAA;coverage=43
6714_1_1_1_3_cov_26	kinModCall	modified_base	25022	25022	61	-	.	IPDRatio=3.72;context=CCGTGGGAGCAGAAACTTACACCCCGTCATTCCCGCGAACG;coverage=42
6714_1_1_1_3_cov_26	kinModCall	modified_base	25025	25025	28	-	.	IPDRatio=2.00;context=GCCCCGTGGGAGCAGAAACTTACACCCCGTCATTCCCGCGA;coverage=40
6714_1_1_1_3_cov_26	kinModCall	modified_base	25069	25069	30	-	.	IPDRatio=1.86;context=AATGCCGTCTGAAATTTCGTCATTCCCATGAAAACGGGAAT;coverage=36
6714_1_1_1_3_cov_26	kinModCall	modified_base	25113	25113	22	-	.	IPDRatio=1.76;context=GGCTGAAGCCCACCCTACCATTATTTACACATCCGTACCGC;coverage=31
6714_1_1_1_3_cov_26	kinModCall	modified_base	25227	25227	25	-	.	IPDRatio=1.96;context=CTGGATTCCCGCCTTCGCGGGAATGACGGCATCAGTTTGCA;coverage=34
6714_1_1_1_3_cov_26	kinModCall	modified_base	25247	25247	25	-	.	IPDRatio=1.84;context=AAATTTCCGTGCCGAGGGGTCTGGATTCCCGCCTTCGCGGG;coverage=45
6714_1_1_1_3_cov_26	kinModCall	modified_base	25253	25253	33	-	.	IPDRatio=2.34;context=CTCGATAAATTTCCGTGCCGAGGGGTCTGGATTCCCGCCTT;coverage=45
6714_1_1_1_3_cov_26	kinModCall	modified_base	25277	25277	28	-	.	IPDRatio=1.87;context=CGTAGAATCTGAGAAACCGTTTTACTCGATAAATTTCCGTG;coverage=46
6714_1_1_1_3_cov_26	kinModCall	modified_base	25288	25288	21	-	.	IPDRatio=2.43;context=GGAATCTAGAACGTAGAATCTGAGAAACCGTTTTACTCGAT;coverage=42
6714_1_1_1_3_cov_26	kinModCall	modified_base	25296	25296	24	-	.	IPDRatio=1.66;context=CGCAGGCGGGAATCTAGAACGTAGAATCTGAGAAACCGTTT;coverage=45
6714_1_1_1_3_cov_26	kinModCall	modified_base	25553	25553	44	-	.	IPDRatio=4.16;context=CGAAGGCGAAGCAGGCAACGGCCTGGTCAAAATCACAATGA;coverage=25
6714_1_1_1_3_cov_26	kinModCall	modified_base	25659	25659	33	-	.	IPDRatio=2.85;context=TATTCAGTATGTTCGGAAAAGCCGGATTAGGCGGCCTGATG;coverage=31
6714_1_1_1_3_cov_26	kinModCall	modified_base	25748	25748	25	-	.	IPDRatio=1.66;context=GCAGCAAACCGGCCGTAAACAGATATAATGCCGCCCGAACC;coverage=56
6714_1_1_1_3_cov_26	kinModCall	modified_base	25815	25815	27	-	.	IPDRatio=2.10;context=CGACCCCGCCGCACAAAAAATCCTCCAAGCATTCGGCGCGC;coverage=62
6714_1_1_1_3_cov_26	kinModCall	modified_base	25949	25949	23	-	.	IPDRatio=1.72;context=GCCCAAGCCTACGGGCTGCAACTCACCCTGCAAACCCAAGA;coverage=39
6714_1_1_1_3_cov_26	kinModCall	modified_base	25975	25975	69	-	.	IPDRatio=5.75;context=GCCTCGACAAAATCCGCGACACCCTTGCCCAAGCCTACGGG;coverage=31
6714_1_1_1_3_cov_26	kinModCall	modified_base	26053	26053	86	-	.	IPDRatio=4.48;context=GGACGGAATACCATCCCGACACCGGCCTGATGGTTTTGGCA;coverage=45
6714_1_1_1_3_cov_26	kinModCall	modified_base	24871	24871	20	+	.	IPDRatio=2.28;context=TCGCGGGAATGACGGTCGAGGGTTTCTGTTTTTTCCGATAG;coverage=39
6714_1_1_1_3_cov_26	kinModCall	modified_base	25106	25106	43	+	.	IPDRatio=2.35;context=CATTTAAGCGGTACGGATGTGTAAATAATGGTAGGGTGGGC;coverage=41
6714_1_1_1_3_cov_26	kinModCall	modified_base	25239	25239	23	+	.	IPDRatio=1.85;context=CCGTCATTCCCGCGAAGGCGGGAATCCAGACCCCTCGGCAC;coverage=50
6714_1_1_1_3_cov_26	kinModCall	modified_base	25243	25243	64	+	.	IPDRatio=5.69;context=CATTCCCGCGAAGGCGGGAATCCAGACCCCTCGGCACGGAA;coverage=47
6714_1_1_1_3_cov_26	kinModCall	modified_base	25530	25530	28	+	.	IPDRatio=2.06;context=TTTGCGTACTTCGTGCGCGCAGGTCATTGTGATTTTGACCA;coverage=29
6714_1_1_1_3_cov_26	kinModCall	modified_base	25547	25547	43	+	.	IPDRatio=3.35;context=CGCAGGTCATTGTGATTTTGACCAGGCCGTTGCCTGCTTCG;coverage=29
6714_1_1_1_3_cov_26	kinModCall	modified_base	25578	25578	21	+	.	IPDRatio=1.73;context=GCCTGCTTCGCCTTCGATTTCGGTTTCGGCAAGTTTGGCTT;coverage=35
6714_1_1_1_3_cov_26	kinModCall	modified_base	25677	25677	20	+	.	IPDRatio=1.66;context=GGCTTTTCCGAACATACTGAATACTCCTGTCTGTTTTGATT;coverage=38
6714_1_1_1_3_cov_26	kinModCall	modified_base	25739	25739	21	+	.	IPDRatio=1.52;context=CGTCCGAAGGGTTCGGGCGGCATTATATCTGTTTACGGCCG;coverage=55
6714_1_1_1_3_cov_26	kinModCall	modified_base	25740	25740	23	+	.	IPDRatio=1.53;context=GTCCGAAGGGTTCGGGCGGCATTATATCTGTTTACGGCCGG;coverage=55
6714_1_1_1_3_cov_26	kinModCall	modified_base	25752	25752	24	+	.	IPDRatio=1.69;context=CGGGCGGCATTATATCTGTTTACGGCCGGTTTGCTGCCAAT;coverage=54
6714_1_1_1_3_cov_26	kinModCall	modified_base	25770	25770	38	+	.	IPDRatio=1.84;context=TTTACGGCCGGTTTGCTGCCAATTCCAGTGATTCGGGCTGC;coverage=62
6714_1_1_1_3_cov_26	kinModCall	modified_base	25884	25884	21	+	.	IPDRatio=1.63;context=TGTCTTCGGCTTGGACGCGCTTGTCCTGCATTGCGGGGGTT;coverage=43
6714_1_1_1_3_cov_26	kinModCall	modified_base	25986	25986	26	+	.	IPDRatio=2.47;context=GGGCAAGGGTGTCGCGGATTTTGTCGAGGCGTTTTTTGTCG;coverage=41
6714_1_1_1_3_cov_26	kinModCall	modified_base	26304	26304	22	-	.	IPDRatio=1.92;context=TTACGGCTTTCCGGATAATGACTGCCCCGTAGAAGACGGCG;coverage=27
6714_1_1_1_3_cov_26	kinModCall	modified_base	26315	26315	45	-	.	IPDRatio=4.27;context=CCTTTCTACGGTTACGGCTTTCCGGATAATGACTGCCCCGT;coverage=35
6714_1_1_1_3_cov_26	kinModCall	modified_base	26317	26317	25	-	.	IPDRatio=2.88;context=AACCTTTCTACGGTTACGGCTTTCCGGATAATGACTGCCCC;coverage=39
6714_1_1_1_3_cov_26	kinModCall	modified_base	26390	26390	74	-	.	IPDRatio=6.93;context=GAAAACCCCATTCAGGCAACACCGAATGATGAAGCCGTTGA;coverage=36
6714_1_1_1_3_cov_26	kinModCall	modified_base	26500	26500	29	-	.	IPDRatio=2.13;context=CAAAAAGCATTCAGACGGCATCCGAAGCCGAAACGCCGCCC;coverage=48
6714_1_1_1_3_cov_26	kinModCall	modified_base	26562	26562	22	-	.	IPDRatio=1.90;context=TCCGCCTTGGGAAGACGCGCCAGACGAAGCCCAAGCCGCAG;coverage=39
6714_1_1_1_3_cov_26	kinModCall	modified_base	26564	26564	69	-	.	IPDRatio=6.19;context=GTTCCGCCTTGGGAAGACGCGCCAGACGAAGCCCAAGCCGC;coverage=40
6714_1_1_1_3_cov_26	kinModCall	modified_base	26617	26617	27	-	.	IPDRatio=2.40;context=TGCCGTCTGAAGGCAAAACTGCCGGACCCGTTTCCAATCAA;coverage=44
6714_1_1_1_3_cov_26	kinModCall	modified_base	26666	26666	76	-	.	IPDRatio=4.89;context=GAAGCAGAAACCGCCCAAACACCCGTTCAGACGGCATCCGC;coverage=38
6714_1_1_1_3_cov_26	kinModCall	modified_base	27009	27009	53	-	.	IPDRatio=5.88;context=ACTTGCCATACTGCTGCAACACCTCGCCCTGATACAGGCGG;coverage=31
6714_1_1_1_3_cov_26	kinModCall	modified_base	27026	27026	25	-	.	IPDRatio=3.92;context=GACAACGCCTTGGGCGAACTTGCCATACTGCTGCAACACCT;coverage=27
6714_1_1_1_3_cov_26	kinModCall	modified_base	27162	27162	22	-	.	IPDRatio=1.68;context=CGAACAAGACGTCCGCCAAATGATCGGTGCGGTTGACAAAC;coverage=31
6714_1_1_1_3_cov_26	kinModCall	modified_base	27320	27320	23	-	.	IPDRatio=2.04;context=CAGCAGGTTGCCGACCACCTCGCCCACGTCCTCGACAGCGA;coverage=39
6714_1_1_1_3_cov_26	kinModCall	modified_base	27363	27363	27	-	.	IPDRatio=2.34;context=CTTGAGCCGCTGCCTGCAATTTGTCTTGCACAATATGACTT;coverage=38
6714_1_1_1_3_cov_26	kinModCall	modified_base	26125	26125	31	+	.	IPDRatio=2.15;context=GCCGAGTTTGCGGGCGAAATGCCGGACGATGGCTGCCCAGT;coverage=45
6714_1_1_1_3_cov_26	kinModCall	modified_base	26136	26136	32	+	.	IPDRatio=2.03;context=GGGCGAAATGCCGGACGATGGCTGCCCAGTTTTCGGTGGAA;coverage=45
6714_1_1_1_3_cov_26	kinModCall	modified_base	26303	26303	23	+	.	IPDRatio=2.10;context=GCGCCGTCTTCTACGGGGCAGTCATTATCCGGAAAGCCGTA;coverage=23
6714_1_1_1_3_cov_26	kinModCall	modified_base	26306	26306	23	+	.	IPDRatio=1.93;context=CCGTCTTCTACGGGGCAGTCATTATCCGGAAAGCCGTAACC;coverage=23
6714_1_1_1_3_cov_26	kinModCall	modified_base	26310	26310	29	+	.	IPDRatio=3.81;context=CTTCTACGGGGCAGTCATTATCCGGAAAGCCGTAACCGTAG;coverage=29
6714_1_1_1_3_cov_26	kinModCall	modified_base	26527	26527	27	+	.	IPDRatio=1.78;context=CTGAATGCTTTTTGCCGACGTTTGCGCCGTGCCGGCTGCGG;coverage=51
6714_1_1_1_3_cov_26	kinModCall	modified_base	26558	26558	59	+	.	IPDRatio=5.38;context=CCGGCTGCGGCTTGGGCTTCGTCTGGCGCGTCTTCCCAAGG;coverage=40
6714_1_1_1_3_cov_26	kinModCall	modified_base	26559	26559	48	+	.	IPDRatio=2.98;context=CGGCTGCGGCTTGGGCTTCGTCTGGCGCGTCTTCCCAAGGC;coverage=41
6714_1_1_1_3_cov_26	kinModCall	modified_base	26560	26560	23	+	.	IPDRatio=2.30;context=GGCTGCGGCTTGGGCTTCGTCTGGCGCGTCTTCCCAAGGCG;coverage=41
6714_1_1_1_3_cov_26	kinModCall	modified_base	26736	26736	24	+	.	IPDRatio=1.97;context=TTTCCTTTTCGGCGGTTTGTGCCGATGGGGATTTTAGTTCG;coverage=30
6714_1_1_1_3_cov_26	kinModCall	modified_base	27223	27223	28	+	.	IPDRatio=1.80;context=GGCGATGGCTTGGTCGAGCAGGCTCAAGGCATCGCGCATCG;coverage=37
6714_1_1_1_3_cov_26	kinModCall	modified_base	27274	27274	23	+	.	IPDRatio=1.76;context=GGCGCGTCCCAAAAGTTGCAGGGCAGGGGGTTCGTAGGCGA;coverage=37
6714_1_1_1_3_cov_26	kinModCall	modified_base	27303	27303	21	+	.	IPDRatio=1.74;context=GTTCGTAGGCGATTTTTTCGCTGTCGAGGACGTGGGCGAGG;coverage=40
6714_1_1_1_3_cov_26	kinModCall	modified_base	27345	27345	31	+	.	IPDRatio=1.91;context=GGTCGGCAACCTGCTGCGAAGTCATATTGTGCAAGACAAAT;coverage=36
6714_1_1_1_3_cov_26	kinModCall	modified_base	27346	27346	23	+	.	IPDRatio=1.68;context=GTCGGCAACCTGCTGCGAAGTCATATTGTGCAAGACAAATT;coverage=36
6714_1_1_1_3_cov_26	kinModCall	modified_base	27839	27839	23	-	.	IPDRatio=2.01;context=CGAAAATGGCGGCCCAAAACCTTTTCCGACTTAGTCGGTCA;coverage=35
6714_1_1_1_3_cov_26	kinModCall	modified_base	27980	27980	24	-	.	IPDRatio=2.27;context=ACGCACTGTTCTTGCGCGGACAATAAACCGAAAGTGCTAGA;coverage=31
6714_1_1_1_3_cov_26	kinModCall	modified_base	28197	28197	26	-	.	IPDRatio=1.85;context=TTGGGCGAACTCGCCCAAGTCGGCAGCAGCCAAACCATCGA;coverage=40
6714_1_1_1_3_cov_26	kinModCall	modified_base	28390	28390	22	-	.	IPDRatio=1.98;context=GCAAAGCCAACGCCTGCTTATTCCCTCAACCTTTGCCGCGT;coverage=41
6714_1_1_1_3_cov_26	kinModCall	modified_base	28581	28581	20	-	.	IPDRatio=1.83;context=GATACGCCGCTTTCAGACGGTCTTCCCTCCCAATCCGAACT;coverage=39
6714_1_1_1_3_cov_26	kinModCall	modified_base	28635	28635	21	-	.	IPDRatio=1.59;context=TTAGAGCAGGCGCGTTTCGGCAATATGCCGTCTGAAACGCC;coverage=38
6714_1_1_1_3_cov_26	kinModCall	modified_base	27508	27508	25	+	.	IPDRatio=1.75;context=AAGCATATGCACTTCGTCGATGATATAGACTTTGTATTTGC;coverage=42
6714_1_1_1_3_cov_26	kinModCall	modified_base	27573	27573	21	+	.	IPDRatio=2.14;context=TTTCCAATACTTCGCGGATGTTGTCGATGCCTGTGTTGGAG;coverage=49
6714_1_1_1_3_cov_26	kinModCall	modified_base	27690	27690	22	+	.	IPDRatio=1.66;context=CGCCGTGTTGCGCGTTTTCGCAGTTGAGGCTTTTGGCAAGG;coverage=48
6714_1_1_1_3_cov_26	kinModCall	modified_base	27697	27697	21	+	.	IPDRatio=1.60;context=TTGCGCGTTTTCGCAGTTGAGGCTTTTGGCAAGGATGCGGG;coverage=46
6714_1_1_1_3_cov_26	kinModCall	modified_base	27701	27701	35	+	.	IPDRatio=2.07;context=GCGTTTTCGCAGTTGAGGCTTTTGGCAAGGATGCGGGCGAT;coverage=49
6714_1_1_1_3_cov_26	kinModCall	modified_base	27821	27821	26	+	.	IPDRatio=1.84;context=GCTTTGACGACGTGTTCCTGACCGACTAAGTCGGAAAAGGT;coverage=38
6714_1_1_1_3_cov_26	kinModCall	modified_base	27903	27903	21	+	.	IPDRatio=1.90;context=TTTTCTCTTGGTTTCGGTCGTGATGTTTCTGTCGGTGCGTC;coverage=32
6714_1_1_1_3_cov_26	kinModCall	modified_base	27971	27971	25	+	.	IPDRatio=1.95;context=GCGGCGTATTCTAGCACTTTCGGTTTATTGTCCGCGCAAGA;coverage=32
6714_1_1_1_3_cov_26	kinModCall	modified_base	28078	28078	21	+	.	IPDRatio=1.78;context=TGCGCGGCGTGTTTTCCATATCGCGCAGCAGCGCGTTCATT;coverage=44
6714_1_1_1_3_cov_26	kinModCall	modified_base	28337	28337	20	+	.	IPDRatio=1.54;context=GAAGCCTGCCAGTGCTTCGGCGTGGTCGGCAAGGGCGGCGC;coverage=56
6714_1_1_1_3_cov_26	kinModCall	modified_base	28357	28357	43	+	.	IPDRatio=2.35;context=CGTGGTCGGCAAGGGCGGCGCATTCTTCGTGGGACGCGGCA;coverage=43
6714_1_1_1_3_cov_26	kinModCall	modified_base	28432	28432	22	+	.	IPDRatio=2.29;context=GTTTGCCGTTTTCCCGACGTTGGCGTTTCATTTTTTCGTAG;coverage=42
6714_1_1_1_3_cov_26	kinModCall	modified_base	28475	28475	21	+	.	IPDRatio=1.55;context=GACGCGTTCGGCGGCGGCGTGCATATCGATGAGCAACAGGC;coverage=46
6714_1_1_1_3_cov_26	kinModCall	modified_base	28782	28782	30	-	.	IPDRatio=1.77;context=TCATCAGGCAAAACCGCGCCCATGCCTTACCAAGCCGCGCG;coverage=40
6714_1_1_1_3_cov_26	kinModCall	modified_base	29162	29162	26	-	.	IPDRatio=1.80;context=TTGTCCGCGACAAAGTGATGCTCCACGCCGTCAAGCAGGCA;coverage=57
6714_1_1_1_3_cov_26	kinModCall	modified_base	29194	29194	20	-	.	IPDRatio=1.69;context=CGACAAACAATACTGCTTCGTCAACCATCGTTTTGTCCGCG;coverage=56
6714_1_1_1_3_cov_26	kinModCall	modified_base	29204	29204	21	-	.	IPDRatio=2.04;context=AAGGCAAAACCGACAAACAATACTGCTTCGTCAACCATCGT;coverage=54
6714_1_1_1_3_cov_26	kinModCall	modified_base	29216	29216	21	-	.	IPDRatio=1.62;context=CGACTTTTGCCAAAGGCAAAACCGACAAACAATACTGCTTC;coverage=43
6714_1_1_1_3_cov_26	kinModCall	modified_base	29217	29217	23	-	.	IPDRatio=1.76;context=CCGACTTTTGCCAAAGGCAAAACCGACAAACAATACTGCTT;coverage=55
6714_1_1_1_3_cov_26	kinModCall	modified_base	29259	29259	21	-	.	IPDRatio=1.50;context=AGCGGCAGCGGCGCATTGCGGCTCTATGGCGCGATTGCCAA;coverage=58
6714_1_1_1_3_cov_26	kinModCall	modified_base	29279	29279	21	-	.	IPDRatio=1.51;context=CGGCATCATTGGAAATCGACAGCGGCAGCGGCGCATTGCGG;coverage=49
6714_1_1_1_3_cov_26	kinModCall	modified_base	29369	29369	21	-	.	IPDRatio=1.56;context=CGCTCAAACGCGACGGCAAACAAGTGTTCAAACTCCCGGCC;coverage=48
6714_1_1_1_3_cov_26	kinModCall	modified_base	29492	29492	87	-	.	IPDRatio=6.14;context=CTGCCGAACTCTTCTTCAACACCCCCGCGCGGCGCAAGTTC;coverage=31
6714_1_1_1_3_cov_26	kinModCall	modified_base	29539	29539	23	-	.	IPDRatio=4.55;context=CAGCAGCCCCACCGCCGCCGCCCACCCCGTCGGCACCACCA;coverage=15
6714_1_1_1_3_cov_26	kinModCall	modified_base	29655	29655	27	-	.	IPDRatio=2.55;context=ATGGGCTTTCGCGGCGAAGGCTTGGCAAGCATCGCCTCCGT;coverage=17
6714_1_1_1_3_cov_26	kinModCall	modified_base	29679	29679	27	-	.	IPDRatio=2.15;context=AACGACTTGGAACACGTCGCCAGCATGGGCTTTCGCGGCGA;coverage=21
6714_1_1_1_3_cov_26	kinModCall	modified_base	29757	29757	26	-	.	IPDRatio=2.91;context=GACAACGGCAGCGGCATCCATCCGGACGACATCGAACTCGC;coverage=29
6714_1_1_1_3_cov_26	kinModCall	modified_base	29821	29821	20	-	.	IPDRatio=1.62;context=TGCAGGCGCAACGGCGATTGATGTCGAGCTGGACGGCGGCG;coverage=52
6714_1_1_1_3_cov_26	kinModCall	modified_base	29989	29989	25	-	.	IPDRatio=1.65;context=CAGAAAAGTAAGGGGTTTTATTATAGAATAAAGCGTTTTTG;coverage=66
6714_1_1_1_3_cov_26	kinModCall	modified_base	28771	28771	21	+	.	IPDRatio=1.72;context=GTTGCGGCGCACGCGCGGCTTGGTAAGGCATGGGCGCGGTT;coverage=37
6714_1_1_1_3_cov_26	kinModCall	modified_base	28908	28908	21	+	.	IPDRatio=2.27;context=GGCATTGGGGTGGAGACAACGCCGGTAATGTCATGCAACAC;coverage=49
6714_1_1_1_3_cov_26	kinModCall	modified_base	28950	28950	34	+	.	IPDRatio=1.93;context=TCGCCTGCGTTGCCGACGCTTTCGGTCAGGTTGGCGCGTGT;coverage=52
6714_1_1_1_3_cov_26	kinModCall	modified_base	29139	29139	26	+	.	IPDRatio=1.78;context=GCGTTGTGCAAAACGTCGCGGTATGCCTGCTTGACGGCGTG;coverage=50
6714_1_1_1_3_cov_26	kinModCall	modified_base	29235	29235	23	+	.	IPDRatio=1.79;context=GTTTTGCCTTTGGCAAAAGTCGGCTTGGCAATCGCGCCATA;coverage=57
6714_1_1_1_3_cov_26	kinModCall	modified_base	29274	29274	34	+	.	IPDRatio=2.04;context=TAGAGCCGCAATGCGCCGCTGCCGCTGTCGATTTCCAATGA;coverage=58
6714_1_1_1_3_cov_26	kinModCall	modified_base	29284	29284	31	+	.	IPDRatio=1.68;context=ATGCGCCGCTGCCGCTGTCGATTTCCAATGATGCCGTCTGA;coverage=58
6714_1_1_1_3_cov_26	kinModCall	modified_base	29752	29752	36	+	.	IPDRatio=6.88;context=GGAGCGCGAGTTCGATGTCGTCCGGATGGATGCCGCTGCCG;coverage=23
6714_1_1_1_3_cov_26	kinModCall	modified_base	29876	29876	38	+	.	IPDRatio=2.52;context=AACGATTTCTTTCAAGGCGTTGGCAGGGCGTTCGACTACTT;coverage=51
6714_1_1_1_3_cov_26	kinModCall	modified_base	29982	29982	33	+	.	IPDRatio=1.86;context=TCCGTTGCAAAAACGCTTTATTCTATAATAAAACCCCTTAC;coverage=61
6714_1_1_1_3_cov_26	kinModCall	modified_base	30014	30014	21	+	.	IPDRatio=1.76;context=ACCCCTTACTTTTCTGCCTGTATTCTTGATAAAAGCCGTTT;coverage=54
6714_1_1_1_3_cov_26	kinModCall	modified_base	30037	30037	29	-	.	IPDRatio=1.83;context=TACTGGTATTTTCCAAACGGGATAAACGGCTTTTATCAAGA;coverage=49
6714_1_1_1_3_cov_26	kinModCall	modified_base	30059	30059	22	-	.	IPDRatio=1.66;context=TTTACGGGATACGGCGTGATTATACTGGTATTTTCCAAACG;coverage=47
6714_1_1_1_3_cov_26	kinModCall	modified_base	30182	30182	23	-	.	IPDRatio=1.69;context=CGACATCCCACAAAAGCCCCCGGTTTTCCAAACGCTGCTGT;coverage=46
6714_1_1_1_3_cov_26	kinModCall	modified_base	30184	30184	58	-	.	IPDRatio=5.48;context=TTCGACATCCCACAAAAGCCCCCGGTTTTCCAAACGCTGCT;coverage=47
6714_1_1_1_3_cov_26	kinModCall	modified_base	30485	30485	29	-	.	IPDRatio=2.15;context=TCCGGTAAATACGCCGACTTCCAGATATTTTTCCGCGCGAA;coverage=42
6714_1_1_1_3_cov_26	kinModCall	modified_base	30486	30486	75	-	.	IPDRatio=7.47;context=ATCCGGTAAATACGCCGACTTCCAGATATTTTTCCGCGCGA;coverage=41
6714_1_1_1_3_cov_26	kinModCall	modified_base	30489	30489	21	-	.	IPDRatio=1.61;context=TGTATCCGGTAAATACGCCGACTTCCAGATATTTTTCCGCG;coverage=41
6714_1_1_1_3_cov_26	kinModCall	modified_base	30490	30490	52	-	.	IPDRatio=3.40;context=CTGTATCCGGTAAATACGCCGACTTCCAGATATTTTTCCGC;coverage=41
6714_1_1_1_3_cov_26	kinModCall	modified_base	30590	30590	36	-	.	IPDRatio=2.02;context=CTCGTTCCAAACCTGACGCGCCGTATCGGTAAAGGTTACAT;coverage=53
6714_1_1_1_3_cov_26	kinModCall	modified_base	30632	30632	25	-	.	IPDRatio=1.88;context=TGCGGGTTGCAGGTGCAGGCTGATTTTATGTGCCACGCCTG;coverage=47
6714_1_1_1_3_cov_26	kinModCall	modified_base	30694	30694	31	-	.	IPDRatio=2.80;context=ATCAGTGCCAAATCGTAGCTTCCGGCTTCACCCTGTGCAAT;coverage=58
6714_1_1_1_3_cov_26	kinModCall	modified_base	30708	30708	30	-	.	IPDRatio=1.69;context=GTTTGTCTGCGTCTATCAGTGCCAAATCGTAGCTTCCGGCT;coverage=66
6714_1_1_1_3_cov_26	kinModCall	modified_base	30726	30726	21	-	.	IPDRatio=1.80;context=AATATTGCGGCGTGGGCGGTTTGTCTGCGTCTATCAGTGCC;coverage=64
6714_1_1_1_3_cov_26	kinModCall	modified_base	30773	30773	57	-	.	IPDRatio=4.83;context=GATGGCAATGATGCCGCCTTGCCGGACAAGCTTGAGGCAAC;coverage=44
6714_1_1_1_3_cov_26	kinModCall	modified_base	30777	30777	48	-	.	IPDRatio=2.45;context=TGTCGATGGCAATGATGCCGCCTTGCCGGACAAGCTTGAGG;coverage=43
6714_1_1_1_3_cov_26	kinModCall	modified_base	30791	30791	21	-	.	IPDRatio=1.67;context=GTTCAACAAAATATTGTCGATGGCAATGATGCCGCCTTGCC;coverage=46
6714_1_1_1_3_cov_26	kinModCall	modified_base	30975	30975	23	-	.	IPDRatio=1.80;context=GACAGCCAAATGATAAAAAGCGGTAATTTGGTCTTCATTAT;coverage=40
6714_1_1_1_3_cov_26	kinModCall	modified_base	30991	30991	32	-	.	IPDRatio=1.87;context=ACAGGCGGCGGATACGGACAGCCAAATGATAAAAAGCGGTA;coverage=52
6714_1_1_1_3_cov_26	kinModCall	modified_base	31129	31129	48	-	.	IPDRatio=2.93;context=CAGGCGGACGAGTGTGCCTTCCAGATAATCCAAACGGTCTT;coverage=48
6714_1_1_1_3_cov_26	kinModCall	modified_base	31130	31130	103	-	.	IPDRatio=12.98;context=ACAGGCGGACGAGTGTGCCTTCCAGATAATCCAAACGGTCT;coverage=45
6714_1_1_1_3_cov_26	kinModCall	modified_base	31134	31134	64	-	.	IPDRatio=3.47;context=TTCGACAGGCGGACGAGTGTGCCTTCCAGATAATCCAAACG;coverage=49
6714_1_1_1_3_cov_26	kinModCall	modified_base	31214	31214	23	-	.	IPDRatio=1.56;context=TTTGGACGTATGCCCTGCTGGAAGGGTGTGTTTTCGCATGC;coverage=58
6714_1_1_1_3_cov_26	kinModCall	modified_base	31278	31278	21	-	.	IPDRatio=1.59;context=TGTGCGGATGCGCTGCCGCCTTCGGTATTGAGGTAATGCTC;coverage=60
6714_1_1_1_3_cov_26	kinModCall	modified_base	30127	30127	27	+	.	IPDRatio=1.66;context=AATCCGAAGCCACACAATTCCTCAACCGTCTGATTGAAGAA;coverage=49
6714_1_1_1_3_cov_26	kinModCall	modified_base	30179	30179	27	+	.	IPDRatio=2.19;context=GGAACAGCAGCGTTTGGAAAACCGGGGGCTTTTGTGGGATG;coverage=47
6714_1_1_1_3_cov_26	kinModCall	modified_base	30256	30256	27	+	.	IPDRatio=1.98;context=CGGCAAAAGTAGCGAAAAAACCTTATACCTATTACCAAGAC;coverage=32
6714_1_1_1_3_cov_26	kinModCall	modified_base	30258	30258	25	+	.	IPDRatio=1.90;context=GCAAAAGTAGCGAAAAAACCTTATACCTATTACCAAGACTG;coverage=34
6714_1_1_1_3_cov_26	kinModCall	modified_base	30302	30302	27	+	.	IPDRatio=2.33;context=CCGCCGAAATGACGACCCATCTGTCCAATGTCGCCCCCGAC;coverage=30
6714_1_1_1_3_cov_26	kinModCall	modified_base	30442	30442	21	+	.	IPDRatio=1.69;context=GCGCGCGAACAGGCGGCGGTTTTGGTTTGGCTGGCAAAGCT;coverage=28
6714_1_1_1_3_cov_26	kinModCall	modified_base	30476	30476	32	+	.	IPDRatio=2.03;context=CAAAGCTGATTCGCGCGGAAAAATATCTGGAAGTCGGCGTA;coverage=39
6714_1_1_1_3_cov_26	kinModCall	modified_base	30480	30480	48	+	.	IPDRatio=3.22;context=GCTGATTCGCGCGGAAAAATATCTGGAAGTCGGCGTATTTA;coverage=40
6714_1_1_1_3_cov_26	kinModCall	modified_base	30482	30482	22	+	.	IPDRatio=1.85;context=TGATTCGCGCGGAAAAATATCTGGAAGTCGGCGTATTTACC;coverage=41
6714_1_1_1_3_cov_26	kinModCall	modified_base	30689	30689	26	+	.	IPDRatio=2.33;context=ATTTGATTGCACAGGGTGAAGCCGGAAGCTACGATTTGGCA;coverage=68
6714_1_1_1_3_cov_26	kinModCall	modified_base	30703	30703	24	+	.	IPDRatio=1.71;context=GGTGAAGCCGGAAGCTACGATTTGGCACTGATAGACGCAGA;coverage=70
6714_1_1_1_3_cov_26	kinModCall	modified_base	30743	30743	21	+	.	IPDRatio=1.65;context=ACAAACCGCCCACGCCGCAATATTTCGAGCGTTGCCTCAAG;coverage=55
6714_1_1_1_3_cov_26	kinModCall	modified_base	30768	30768	22	+	.	IPDRatio=2.37;context=CGAGCGTTGCCTCAAGCTTGTCCGGCAAGGCGGCATCATTG;coverage=43
6714_1_1_1_3_cov_26	kinModCall	modified_base	30874	30874	21	+	.	IPDRatio=2.23;context=GTCGGCATCCTCAAAGATTTTAATCAAAACCTGCCGAACGA;coverage=33
6714_1_1_1_3_cov_26	kinModCall	modified_base	30903	30903	22	+	.	IPDRatio=1.81;context=CCTGCCGAACGATACGCGGATTGTCCCCATCACCCTGCCCG;coverage=33
6714_1_1_1_3_cov_26	kinModCall	modified_base	30959	30959	20	+	.	IPDRatio=1.69;context=CCCTGCTTCTGAAAAAATAATGAAGACCAAATTACCGCTTT;coverage=35
6714_1_1_1_3_cov_26	kinModCall	modified_base	31058	31058	20	+	.	IPDRatio=1.75;context=GGATATGCGGCTCGAACCGCAGGCAGAGGCAGGTAGTTCGG;coverage=45
6714_1_1_1_3_cov_26	kinModCall	modified_base	31121	31121	23	+	.	IPDRatio=1.59;context=CACTCTGCAAGACCGTTTGGATTATCTGGAAGGCACACTCG;coverage=45
6714_1_1_1_3_cov_26	kinModCall	modified_base	31124	31124	93	+	.	IPDRatio=4.84;context=TCTGCAAGACCGTTTGGATTATCTGGAAGGCACACTCGTCC;coverage=47
6714_1_1_1_3_cov_26	kinModCall	modified_base	31125	31125	41	+	.	IPDRatio=3.06;context=CTGCAAGACCGTTTGGATTATCTGGAAGGCACACTCGTCCG;coverage=46
6714_1_1_1_3_cov_26	kinModCall	modified_base	31126	31126	30	+	.	IPDRatio=1.84;context=TGCAAGACCGTTTGGATTATCTGGAAGGCACACTCGTCCGC;coverage=46
6714_1_1_1_3_cov_26	kinModCall	modified_base	31208	31208	106	+	.	IPDRatio=4.83;context=ACTGGAGCATGCGAAAACACACCCTTCCAGCAGGGCATACG;coverage=58
6714_1_1_1_3_cov_26	kinModCall	modified_base	31263	31263	22	+	.	IPDRatio=1.64;context=GACCGCAAGTTGAAAGAGCATTACCTCAATACCGAAGGCGG;coverage=56
6714_1_1_1_3_cov_26	kinModCall	modified_base	31285	31285	30	+	.	IPDRatio=1.80;context=ACCTCAATACCGAAGGCGGCAGCGCATCCGCACATACCGTC;coverage=59
6714_1_1_1_3_cov_26	kinModCall	modified_base	31349	31349	21	-	.	IPDRatio=1.56;context=CGGCAGAAAACCTGCCGCTTTTATAGTGTTTGAGTGCCTGA;coverage=60
6714_1_1_1_3_cov_26	kinModCall	modified_base	31351	31351	28	-	.	IPDRatio=1.69;context=AGCGGCAGAAAACCTGCCGCTTTTATAGTGTTTGAGTGCCT;coverage=62
6714_1_1_1_3_cov_26	kinModCall	modified_base	31435	31435	21	-	.	IPDRatio=1.93;context=CGCCCTGCTTTGCAGCAACAGGTACATACTGCGTTGCGCGA;coverage=59
6714_1_1_1_3_cov_26	kinModCall	modified_base	31436	31436	20	-	.	IPDRatio=1.49;context=GCGCCCTGCTTTGCAGCAACAGGTACATACTGCGTTGCGCG;coverage=60
6714_1_1_1_3_cov_26	kinModCall	modified_base	31450	31450	21	-	.	IPDRatio=1.69;context=GCAGTTGCCCATACGCGCCCTGCTTTGCAGCAACAGGTACA;coverage=56
6714_1_1_1_3_cov_26	kinModCall	modified_base	31491	31491	37	-	.	IPDRatio=2.18;context=AAACGGTTGGCGTAACGCCCTCCGATTTCGATGACGGATTC;coverage=54
6714_1_1_1_3_cov_26	kinModCall	modified_base	31546	31546	21	-	.	IPDRatio=1.73;context=GTATTGGCATTCGCCGATTTTGAACATGGCTTCAGGCGCGG;coverage=48
6714_1_1_1_3_cov_26	kinModCall	modified_base	31623	31623	24	-	.	IPDRatio=1.79;context=TTTGCCGCCGGGCTGCCGGGATAGGTCTGTATCAGGCTGCG;coverage=37
6714_1_1_1_3_cov_26	kinModCall	modified_base	31718	31718	28	-	.	IPDRatio=2.65;context=ATGCCGATTTGTATCATAAATCCTCCTTGGTGCGGATGGGG;coverage=30
6714_1_1_1_3_cov_26	kinModCall	modified_base	31905	31905	25	-	.	IPDRatio=1.85;context=CGCCGCGCCGCCCGCACCCGCGATGATGGCTTTGATGCCGC;coverage=41
6714_1_1_1_3_cov_26	kinModCall	modified_base	32027	32027	34	-	.	IPDRatio=1.86;context=GGTACGCCTTTGGGCATTTGTACAATCGATAAAAGCGAATC;coverage=43
6714_1_1_1_3_cov_26	kinModCall	modified_base	32109	32109	22	-	.	IPDRatio=1.97;context=GGGGGTTTCGTTGGCGAGCATGGAAACGGCGAACAATGCGG;coverage=33
6714_1_1_1_3_cov_26	kinModCall	modified_base	32117	32117	22	-	.	IPDRatio=1.86;context=GCCAGTTCGGGGGTTTCGTTGGCGAGCATGGAAACGGCGAA;coverage=34
6714_1_1_1_3_cov_26	kinModCall	modified_base	32176	32176	32	-	.	IPDRatio=2.03;context=CCAATTCCATACTCAAAACAGCCTGTTCCTGTTTGGCTCGG;coverage=43
6714_1_1_1_3_cov_26	kinModCall	modified_base	32255	32255	23	-	.	IPDRatio=1.80;context=TACGGCAAGGCGAGGGAACGCCGTACTGGTTTAAATTTAAG;coverage=41
6714_1_1_1_3_cov_26	kinModCall	modified_base	32285	32285	22	-	.	IPDRatio=1.59;context=AGGCGACGAAGCCGCAGACAGTACAAATAGTACGGCAAGGC;coverage=66
6714_1_1_1_3_cov_26	kinModCall	modified_base	32340	32340	32	-	.	IPDRatio=1.90;context=CCGAAACAGGGCTTCAGACGGCATTTGTATAGTGGATTAAA;coverage=48
6714_1_1_1_3_cov_26	kinModCall	modified_base	31338	31338	23	+	.	IPDRatio=1.60;context=AACCTCTACAATCAGGCACTCAAACACTATAAAAGCGGCAG;coverage=57
6714_1_1_1_3_cov_26	kinModCall	modified_base	31366	31366	20	+	.	IPDRatio=1.74;context=ATAAAAGCGGCAGGTTTTCTGCCGCTGCCTCCCTGTTGAAA;coverage=59
6714_1_1_1_3_cov_26	kinModCall	modified_base	31372	31372	30	+	.	IPDRatio=1.76;context=GCGGCAGGTTTTCTGCCGCTGCCTCCCTGTTGAAAGGCGCG;coverage=59
6714_1_1_1_3_cov_26	kinModCall	modified_base	31404	31404	26	+	.	IPDRatio=1.93;context=AAAGGCGCGGACGGAGGCGACGGCGGCAGCATCGCGCAACG;coverage=63
6714_1_1_1_3_cov_26	kinModCall	modified_base	31407	31407	37	+	.	IPDRatio=1.90;context=GGCGCGGACGGAGGCGACGGCGGCAGCATCGCGCAACGCAG;coverage=66
6714_1_1_1_3_cov_26	kinModCall	modified_base	31410	31410	26	+	.	IPDRatio=1.60;context=GCGGACGGAGGCGACGGCGGCAGCATCGCGCAACGCAGTAT;coverage=64
6714_1_1_1_3_cov_26	kinModCall	modified_base	31694	31694	27	+	.	IPDRatio=2.04;context=GTTTTTCCATTTTTCCGCTTTTTACCCCATCCGCACCAAGG;coverage=26
6714_1_1_1_3_cov_26	kinModCall	modified_base	31837	31837	71	+	.	IPDRatio=5.92;context=GGCGCGCGTTGTTTCCGCACACCGCACCCCGGATTTGATGT;coverage=35
6714_1_1_1_3_cov_26	kinModCall	modified_base	31844	31844	35	+	.	IPDRatio=3.24;context=GTTGTTTCCGCACACCGCACCCCGGATTTGATGTTCCAATA;coverage=39
6714_1_1_1_3_cov_26	kinModCall	modified_base	31994	31994	25	+	.	IPDRatio=1.71;context=GTACCCGTCCCCAGCAAATACCTGCGCGGCGAAGATTCGCT;coverage=42
6714_1_1_1_3_cov_26	kinModCall	modified_base	32225	32225	22	+	.	IPDRatio=2.36;context=TAAAACCCGCCGTCCGCGAATATATAGTGGCTTAAATTTAA;coverage=36
6714_1_1_1_3_cov_26	kinModCall	modified_base	32227	32227	20	+	.	IPDRatio=2.11;context=AAACCCGCCGTCCGCGAATATATAGTGGCTTAAATTTAAAC;coverage=37
6714_1_1_1_3_cov_26	kinModCall	modified_base	32312	32312	23	+	.	IPDRatio=2.08;context=CGGCTTCGTCGCCTTGTCCTGATTTAAATTTAATCCACTAT;coverage=55
6714_1_1_1_3_cov_26	kinModCall	modified_base	32316	32316	31	+	.	IPDRatio=1.84;context=TTCGTCGCCTTGTCCTGATTTAAATTTAATCCACTATACAA;coverage=55
6714_1_1_1_3_cov_26	kinModCall	modified_base	32377	32377	25	+	.	IPDRatio=2.13;context=TCGGGTTTCAGACGGCATTTTTGCGAACAACTTTTTATGCC;coverage=44
6714_1_1_1_3_cov_26	kinModCall	modified_base	32378	32378	23	+	.	IPDRatio=1.79;context=CGGGTTTCAGACGGCATTTTTGCGAACAACTTTTTATGCCT;coverage=35
6714_1_1_1_3_cov_26	kinModCall	modified_base	32386	32386	25	+	.	IPDRatio=1.90;context=AGACGGCATTTTTGCGAACAACTTTTTATGCCTGTTCTTTT;coverage=46
6714_1_1_1_3_cov_26	kinModCall	modified_base	32449	32449	22	+	.	IPDRatio=2.32;context=GTTCGTGCAGGGTTTTCTTCGCCGGTTTCATCGGCACGCGG;coverage=40
6714_1_1_1_3_cov_26	kinModCall	modified_base	32468	32468	22	+	.	IPDRatio=2.13;context=CGCCGGTTTCATCGGCACGCGGTTTTGCGTCCAACCCAACT;coverage=40
6714_1_1_1_3_cov_26	kinModCall	modified_base	32523	32523	23	+	.	IPDRatio=2.16;context=AGGTTGCGGAACTTGGTGGCTGCCCAACCGAAGGCGCGGTA;coverage=27
6714_1_1_1_3_cov_26	kinModCall	modified_base	32667	32667	21	-	.	IPDRatio=2.17;context=CAAATGCAGCGTTTGCGCGTTGAAGCGCAACGTTCGCCGAC;coverage=44
6714_1_1_1_3_cov_26	kinModCall	modified_base	32768	32768	28	-	.	IPDRatio=1.62;context=CTCACCTGTTGGGTCTTGATGCCACCCGCGATCTGCCGACC;coverage=67
6714_1_1_1_3_cov_26	kinModCall	modified_base	32861	32861	22	-	.	IPDRatio=2.38;context=GCGCGTGTATGAACCATTGCCCGGTTTATACCCGCATCGGC;coverage=66
6714_1_1_1_3_cov_26	kinModCall	modified_base	32934	32934	22	-	.	IPDRatio=1.82;context=CTGCTCGACAACGGCCGCAGCCAGGCTTATGCCGAAGACCA;coverage=72
6714_1_1_1_3_cov_26	kinModCall	modified_base	32935	32935	31	-	.	IPDRatio=2.14;context=TCTGCTCGACAACGGCCGCAGCCAGGCTTATGCCGAAGACC;coverage=71
6714_1_1_1_3_cov_26	kinModCall	modified_base	33116	33116	30	-	.	IPDRatio=2.86;context=CGCCCGTGCATATCGCCATTACCGGCATTGAAAAAGTAGTT;coverage=35
6714_1_1_1_3_cov_26	kinModCall	modified_base	33138	33138	25	-	.	IPDRatio=1.99;context=GGTCGCTTGAGTACCACCGTTCCGCCCGTGCATATCGCCAT;coverage=42
6714_1_1_1_3_cov_26	kinModCall	modified_base	33180	33180	50	-	.	IPDRatio=3.61;context=GCTGAAACAGGTACGCTGTGTCTGGTGGAAAACGAAGGCAA;coverage=37
6714_1_1_1_3_cov_26	kinModCall	modified_base	33181	33181	54	-	.	IPDRatio=3.69;context=TGCTGAAACAGGTACGCTGTGTCTGGTGGAAAACGAAGGCA;coverage=36
6714_1_1_1_3_cov_26	kinModCall	modified_base	33185	33185	24	-	.	IPDRatio=2.44;context=CCGTTGCTGAAACAGGTACGCTGTGTCTGGTGGAAAACGAA;coverage=36
6714_1_1_1_3_cov_26	kinModCall	modified_base	33280	33280	23	-	.	IPDRatio=2.02;context=AACGGACGACGTAGACCAACTGACCGGCTTCGCCCGTAAAG;coverage=18
6714_1_1_1_3_cov_26	kinModCall	modified_base	33306	33306	27	-	.	IPDRatio=4.02;context=TTCCACCAAAACCTCGGCACACCGTTAACGGACGACGTAGA;coverage=14
6714_1_1_1_3_cov_26	kinModCall	modified_base	33364	33364	20	-	.	IPDRatio=2.55;context=ACCGACCCATATCGTGATGCCCGCAATCCATAAAACCAAAG;coverage=10
6714_1_1_1_3_cov_26	kinModCall	modified_base	33468	33468	21	-	.	IPDRatio=2.30;context=ATGGTCAGCGAGGAAATCGAGCTGAACCATTATCTTGAAGC;coverage=14
6714_1_1_1_3_cov_26	kinModCall	modified_base	33564	33564	69	-	.	IPDRatio=4.29;context=AAAGTACACTGGGCGGAAACACCGGCCGAAGCCTGCGAAAT;coverage=29
6714_1_1_1_3_cov_26	kinModCall	modified_base	33580	33580	22	-	.	IPDRatio=1.94;context=GACCAAGTTGGGCGTAAAAGTACACTGGGCGGAAACACCGG;coverage=33
6714_1_1_1_3_cov_26	kinModCall	modified_base	33603	33603	30	-	.	IPDRatio=2.04;context=CTGGAGCAGCTGGAAGAAAACCTGACCAAGTTGGGCGTAAA;coverage=34
6714_1_1_1_3_cov_26	kinModCall	modified_base	33630	33630	21	-	.	IPDRatio=3.56;context=CGCTCATTGTCTAAATTGCCTGCCCTGCTGGAGCAGCTGGA;coverage=40
6714_1_1_1_3_cov_26	kinModCall	modified_base	33633	33633	25	-	.	IPDRatio=2.13;context=CAGCGCTCATTGTCTAAATTGCCTGCCCTGCTGGAGCAGCT;coverage=43
6714_1_1_1_3_cov_26	kinModCall	modified_base	33649	33649	25	-	.	IPDRatio=1.92;context=GTGCGAACACGTCCGTCAGCGCTCATTGTCTAAATTGCCTG;coverage=49
6714_1_1_1_3_cov_26	kinModCall	modified_base	33780	33780	23	-	.	IPDRatio=1.70;context=AAGCAAAACGCCGCAATTTCCCTTCAAGACAAGCCTTTGCG;coverage=56
6714_1_1_1_3_cov_26	kinModCall	modified_base	33869	33869	21	-	.	IPDRatio=1.58;context=ATCCTGCCCGACCACATTTCCCCTACCGATTTGGAGGAAAA;coverage=61
6714_1_1_1_3_cov_26	kinModCall	modified_base	32775	32775	28	+	.	IPDRatio=1.69;context=AGATCGCGGGTGGCATCAAGACCCAACAGGTGAGGGGAAAT;coverage=65
6714_1_1_1_3_cov_26	kinModCall	modified_base	32926	32926	36	+	.	IPDRatio=1.94;context=GGCGCATTTGGTCTTCGGCATAAGCCTGGCTGCGGCCGTTG;coverage=73
6714_1_1_1_3_cov_26	kinModCall	modified_base	32929	32929	77	+	.	IPDRatio=4.58;context=GCATTTGGTCTTCGGCATAAGCCTGGCTGCGGCCGTTGTCG;coverage=75
6714_1_1_1_3_cov_26	kinModCall	modified_base	32944	32944	24	+	.	IPDRatio=1.69;context=CATAAGCCTGGCTGCGGCCGTTGTCGAGCAGAACCAAGTGC;coverage=69
6714_1_1_1_3_cov_26	kinModCall	modified_base	33004	33004	28	+	.	IPDRatio=2.82;context=ATTCCTCACTGCGGCGCGGACCGGTAATCATGTTGAAATAA;coverage=69
6714_1_1_1_3_cov_26	kinModCall	modified_base	33005	33005	26	+	.	IPDRatio=1.71;context=TTCCTCACTGCGGCGCGGACCGGTAATCATGTTGAAATAAG;coverage=63
6714_1_1_1_3_cov_26	kinModCall	modified_base	33160	33160	21	+	.	IPDRatio=1.93;context=CGGTGGTACTCAAGCGACCGTTGCCTTCGTTTTCCACCAGA;coverage=44
6714_1_1_1_3_cov_26	kinModCall	modified_base	33171	33171	35	+	.	IPDRatio=2.14;context=AAGCGACCGTTGCCTTCGTTTTCCACCAGACACAGCGTACC;coverage=40
6714_1_1_1_3_cov_26	kinModCall	modified_base	33172	33172	23	+	.	IPDRatio=2.09;context=AGCGACCGTTGCCTTCGTTTTCCACCAGACACAGCGTACCT;coverage=37
6714_1_1_1_3_cov_26	kinModCall	modified_base	33175	33175	65	+	.	IPDRatio=3.98;context=GACCGTTGCCTTCGTTTTCCACCAGACACAGCGTACCTGTT;coverage=37
6714_1_1_1_3_cov_26	kinModCall	modified_base	33176	33176	36	+	.	IPDRatio=2.90;context=ACCGTTGCCTTCGTTTTCCACCAGACACAGCGTACCTGTTT;coverage=38
6714_1_1_1_3_cov_26	kinModCall	modified_base	33565	33565	21	+	.	IPDRatio=2.83;context=TTTCGCAGGCTTCGGCCGGTGTTTCCGCCCAGTGTACTTTT;coverage=32
6714_1_1_1_3_cov_26	kinModCall	modified_base	33585	33585	24	+	.	IPDRatio=2.59;context=GTTTCCGCCCAGTGTACTTTTACGCCCAACTTGGTCAGGTT;coverage=26
6714_1_1_1_3_cov_26	kinModCall	modified_base	33594	33594	24	+	.	IPDRatio=1.82;context=CAGTGTACTTTTACGCCCAACTTGGTCAGGTTTTCTTCCAG;coverage=29
6714_1_1_1_3_cov_26	kinModCall	modified_base	33633	33633	32	+	.	IPDRatio=2.03;context=AGCTGCTCCAGCAGGGCAGGCAATTTAGACAATGAGCGCTG;coverage=36
6714_1_1_1_3_cov_26	kinModCall	modified_base	33727	33727	21	+	.	IPDRatio=1.80;context=AAACAGCTTTGCGTTTGGTCATCAGCATATCCATCGCGGTA;coverage=49
6714_1_1_1_3_cov_26	kinModCall	modified_base	33812	33812	40	+	.	IPDRatio=2.04;context=GTTTTGCTTGAAAGTTTCCGGCTTCATGTGAAATTTGATGG;coverage=51
6714_1_1_1_3_cov_26	kinModCall	modified_base	33836	33836	38	+	.	IPDRatio=2.00;context=CATGTGAAATTTGATGGTTTGCGTAGTCATGCGTTTTCCTC;coverage=55
6714_1_1_1_3_cov_26	kinModCall	modified_base	33876	33876	22	+	.	IPDRatio=1.75;context=CCAAATCGGTAGGGGAAATGTGGTCGGGCAGGATGGCGAGG;coverage=52
6714_1_1_1_3_cov_26	kinModCall	modified_base	33970	33970	27	-	.	IPDRatio=3.13;context=CGACCAATGTATTCCTGATTTCCGGTCCGTCCAAAACCGCA;coverage=36
6714_1_1_1_3_cov_26	kinModCall	modified_base	33992	33992	31	-	.	IPDRatio=1.96;context=AAACTGGTGGAAAACGGTATGCCGACCAATGTATTCCTGAT;coverage=42
6714_1_1_1_3_cov_26	kinModCall	modified_base	33997	33997	22	-	.	IPDRatio=3.41;context=GCGAAAAACTGGTGGAAAACGGTATGCCGACCAATGTATTC;coverage=41
6714_1_1_1_3_cov_26	kinModCall	modified_base	34076	34076	21	-	.	IPDRatio=1.71;context=TTGAGTCTCGTTCCGCCCGTGCATTTCTGCCTGTTCGATAC;coverage=51
6714_1_1_1_3_cov_26	kinModCall	modified_base	34190	34190	24	-	.	IPDRatio=1.57;context=ACTTGGAAAACCGAGTTTTTCACGAACATCAATGCGGGCTT;coverage=62
6714_1_1_1_3_cov_26	kinModCall	modified_base	34288	34288	22	-	.	IPDRatio=1.82;context=ACATCCTGCTGCCCTTGGCGACCGAACACGGACAAATTGCC;coverage=39
6714_1_1_1_3_cov_26	kinModCall	modified_base	34376	34376	22	-	.	IPDRatio=1.83;context=CGCGCGGTCAAAACCGAAATTTATTGGGTGACGAAAAGCAA;coverage=45
6714_1_1_1_3_cov_26	kinModCall	modified_base	34429	34429	42	-	.	IPDRatio=2.41;context=GCGTTTCTTGGGACAGCGAAGCCGAGCGTCTGAAACATTGG;coverage=39
6714_1_1_1_3_cov_26	kinModCall	modified_base	34449	34449	31	-	.	IPDRatio=2.50;context=CGATTATTACCGCGAAAAGGGCGTTTCTTGGGACAGCGAAG;coverage=32
6714_1_1_1_3_cov_26	kinModCall	modified_base	34465	34465	25	-	.	IPDRatio=1.86;context=AAGAGCCTGCGGTTTTCGATTATTACCGCGAAAAGGGCGTT;coverage=31
6714_1_1_1_3_cov_26	kinModCall	modified_base	34615	34615	20	-	.	IPDRatio=1.49;context=AACATCGGCGGCAAAATCGCCAAGGACGAGCCGGATATGCC;coverage=55
6714_1_1_1_3_cov_26	kinModCall	modified_base	34645	34645	34	-	.	IPDRatio=1.88;context=ATCATCAGCGCGGACTGCGGCTGTATGATGAACATCGGCGG;coverage=74
6714_1_1_1_3_cov_26	kinModCall	modified_base	34715	34715	39	-	.	IPDRatio=1.78;context=ACAAGCCGATATTTCCGGCGCAATGGTAACAGACAAAGTCG;coverage=78
6714_1_1_1_3_cov_26	kinModCall	modified_base	34718	34718	51	-	.	IPDRatio=2.07;context=CAAACAAGCCGATATTTCCGGCGCAATGGTAACAGACAAAG;coverage=73
6714_1_1_1_3_cov_26	kinModCall	modified_base	34722	34722	34	-	.	IPDRatio=2.59;context=CCGTCAAACAAGCCGATATTTCCGGCGCAATGGTAACAGAC;coverage=71
6714_1_1_1_3_cov_26	kinModCall	modified_base	34726	34726	59	-	.	IPDRatio=2.59;context=TTCTCCGTCAAACAAGCCGATATTTCCGGCGCAATGGTAAC;coverage=76
6714_1_1_1_3_cov_26	kinModCall	modified_base	34748	34748	30	-	.	IPDRatio=1.64;context=ATGTTGCGGCTTCGGCGGCACATTCTCCGTCAAACAAGCCG;coverage=75
6714_1_1_1_3_cov_26	kinModCall	modified_base	34779	34779	34	-	.	IPDRatio=2.09;context=TCGAACGCATCGTCCACGACCACGAAAGCGAATGTTGCGGC;coverage=61
6714_1_1_1_3_cov_26	kinModCall	modified_base	34827	34827	21	-	.	IPDRatio=1.74;context=TGAATGTCCATCTTTCAGGCTGGCAACTGATTGACGGTATG;coverage=66
6714_1_1_1_3_cov_26	kinModCall	modified_base	34830	34830	25	-	.	IPDRatio=1.78;context=AAATGAATGTCCATCTTTCAGGCTGGCAACTGATTGACGGT;coverage=66
6714_1_1_1_3_cov_26	kinModCall	modified_base	35018	35018	39	-	.	IPDRatio=4.24;context=GTGCGGCGGTATGATGAAACACCATTGGCCGACGCTGTTTA;coverage=18
6714_1_1_1_3_cov_26	kinModCall	modified_base	35231	35231	22	-	.	IPDRatio=2.19;context=CACTTGCGTCCTTGATCTTTTTATGCCCGAAGCAGGCATGG;coverage=34
6714_1_1_1_3_cov_26	kinModCall	modified_base	33961	33961	26	+	.	IPDRatio=1.75;context=TTGGATGTCTGCGGTTTTGGACGGACCGGAAATCAGGAATA;coverage=43
6714_1_1_1_3_cov_26	kinModCall	modified_base	33977	33977	28	+	.	IPDRatio=1.99;context=TTGGACGGACCGGAAATCAGGAATACATTGGTCGGCATACC;coverage=32
6714_1_1_1_3_cov_26	kinModCall	modified_base	34197	34197	20	+	.	IPDRatio=1.68;context=CATTGATGTTCGTGAAAAACTCGGTTTTCCAAGTATCGATT;coverage=48
6714_1_1_1_3_cov_26	kinModCall	modified_base	34238	34238	21	+	.	IPDRatio=1.67;context=TCGCGCTCGAAGACAATCGGTTCGATATTGCTGCCCGCCAA;coverage=35
6714_1_1_1_3_cov_26	kinModCall	modified_base	34349	34349	21	+	.	IPDRatio=1.58;context=GCCGCTTCGCGGAAAACCTGCATCCAATTGCTTTTCGTCAC;coverage=40
6714_1_1_1_3_cov_26	kinModCall	modified_base	34597	34597	37	+	.	IPDRatio=2.15;context=GCGATATGTTTCGGACGCGGCATATCCGGCTCGTCCTTGGC;coverage=45
6714_1_1_1_3_cov_26	kinModCall	modified_base	34629	34629	30	+	.	IPDRatio=1.90;context=GTCCTTGGCGATTTTGCCGCCGATGTTCATCATACAGCCGC;coverage=51
6714_1_1_1_3_cov_26	kinModCall	modified_base	34675	34675	24	+	.	IPDRatio=1.91;context=GCGCTGATGATTTCGGTTGCGCCGGTTTCTTTCAGCGCGGC;coverage=66
6714_1_1_1_3_cov_26	kinModCall	modified_base	34700	34700	34	+	.	IPDRatio=2.29;context=TTTCTTTCAGCGCGGCGACTTTGTCTGTTACCATTGCGCCG;coverage=66
6714_1_1_1_3_cov_26	kinModCall	modified_base	34705	34705	21	+	.	IPDRatio=1.51;context=TTCAGCGCGGCGACTTTGTCTGTTACCATTGCGCCGGAAAT;coverage=65
6714_1_1_1_3_cov_26	kinModCall	modified_base	34722	34722	33	+	.	IPDRatio=1.68;context=GTCTGTTACCATTGCGCCGGAAATATCGGCTTGTTTGACGG;coverage=68
6714_1_1_1_3_cov_26	kinModCall	modified_base	34782	34782	20	+	.	IPDRatio=1.54;context=GCAACATTCGCTTTCGTGGTCGTGGACGATGCGTTCGACGT;coverage=61
6714_1_1_1_3_cov_26	kinModCall	modified_base	34822	34822	22	+	.	IPDRatio=1.89;context=TTTTCCATACCGTCAATCAGTTGCCAGCCTGAAAGATGGAC;coverage=61
6714_1_1_1_3_cov_26	kinModCall	modified_base	35093	35093	23	+	.	IPDRatio=2.45;context=GGAAAAGGTCAAGTTGCGCTTTGGCGACATCGAAGGCTTCG;coverage=17
6714_1_1_1_3_cov_26	kinModCall	modified_base	35380	35380	37	-	.	IPDRatio=1.92;context=ACTTGACCCGCAACAGTCAATTACTTAAAGTAAACGCTTAC;coverage=68
6714_1_1_1_3_cov_26	kinModCall	modified_base	35445	35445	21	-	.	IPDRatio=1.50;context=GATTAAGGTACAGTAAGCGTTATGGGGTAGTTTGTAAGAAA;coverage=62
6714_1_1_1_3_cov_26	kinModCall	modified_base	35487	35487	38	-	.	IPDRatio=1.89;context=CCGGTATTGCATTGTAATGATAATTATTATCGAAAAACATC;coverage=72
6714_1_1_1_3_cov_26	kinModCall	modified_base	35496	35496	40	-	.	IPDRatio=1.83;context=GCAAACGAACCGGTATTGCATTGTAATGATAATTATTATCG;coverage=67
6714_1_1_1_3_cov_26	kinModCall	modified_base	35498	35498	41	-	.	IPDRatio=1.80;context=AAGCAAACGAACCGGTATTGCATTGTAATGATAATTATTAT;coverage=68
6714_1_1_1_3_cov_26	kinModCall	modified_base	35578	35578	32	-	.	IPDRatio=1.76;context=CGATTGTACCCCATCCTTGTGCCGTTATTGTTTTCAGACGC;coverage=74
6714_1_1_1_3_cov_26	kinModCall	modified_base	35581	35581	20	-	.	IPDRatio=1.63;context=GGGCGATTGTACCCCATCCTTGTGCCGTTATTGTTTTCAGA;coverage=72
6714_1_1_1_3_cov_26	kinModCall	modified_base	35623	35623	29	-	.	IPDRatio=1.89;context=CAAGGGGATGGTGCGCGGGCGGATAGGGTGTTTTTTTCCAT;coverage=64
6714_1_1_1_3_cov_26	kinModCall	modified_base	35732	35732	37	-	.	IPDRatio=2.92;context=ATCTAGAGGCGATTCGTCCAGGTCGGTGGCAATTTCAGGCA;coverage=34
6714_1_1_1_3_cov_26	kinModCall	modified_base	35735	35735	30	-	.	IPDRatio=2.77;context=CATATCTAGAGGCGATTCGTCCAGGTCGGTGGCAATTTCAG;coverage=35
6714_1_1_1_3_cov_26	kinModCall	modified_base	35736	35736	39	-	.	IPDRatio=4.69;context=GCATATCTAGAGGCGATTCGTCCAGGTCGGTGGCAATTTCA;coverage=35
6714_1_1_1_3_cov_26	kinModCall	modified_base	35740	35740	37	-	.	IPDRatio=2.69;context=AGTTGCATATCTAGAGGCGATTCGTCCAGGTCGGTGGCAAT;coverage=34
6714_1_1_1_3_cov_26	kinModCall	modified_base	35833	35833	24	-	.	IPDRatio=1.90;context=CCGAAAAAGACTTTTTTCGTTCCGAACCTGTCCGCCAAATA;coverage=34
6714_1_1_1_3_cov_26	kinModCall	modified_base	36007	36007	21	-	.	IPDRatio=1.70;context=TAATTGATGGCATTGAGCAGCTTGGACTTGTCGTACACACG;coverage=27
6714_1_1_1_3_cov_26	kinModCall	modified_base	36029	36029	25	-	.	IPDRatio=1.84;context=GATTAATGCGGGCATAACCGCATAATTGATGGCATTGAGCA;coverage=28
6714_1_1_1_3_cov_26	kinModCall	modified_base	36156	36156	22	-	.	IPDRatio=1.50;context=TATCGGGCATGATGTTGCGTCCCAATATGAAACCCAGCAGA;coverage=45
6714_1_1_1_3_cov_26	kinModCall	modified_base	36157	36157	36	-	.	IPDRatio=2.45;context=ATATCGGGCATGATGTTGCGTCCCAATATGAAACCCAGCAG;coverage=47
6714_1_1_1_3_cov_26	kinModCall	modified_base	36204	36204	23	-	.	IPDRatio=1.59;context=AAAAAATCAGATAACCTTTGAAGTCTAAAGAGATATTACTG;coverage=58
6714_1_1_1_3_cov_26	kinModCall	modified_base	36408	36408	111	-	.	IPDRatio=6.10;context=TGAACAGATTGCCCGCCAGTCCCAGACGGAAAGTGCGTATC;coverage=51
6714_1_1_1_3_cov_26	kinModCall	modified_base	36410	36410	22	-	.	IPDRatio=2.70;context=GCTGAACAGATTGCCCGCCAGTCCCAGACGGAAAGTGCGTA;coverage=55
6714_1_1_1_3_cov_26	kinModCall	modified_base	36412	36412	61	-	.	IPDRatio=2.54;context=CGGCTGAACAGATTGCCCGCCAGTCCCAGACGGAAAGTGCG;coverage=52
6714_1_1_1_3_cov_26	kinModCall	modified_base	36461	36461	20	-	.	IPDRatio=1.71;context=GACTTGAAACATCAGGGGCATCAGAAAAGGAATCGAGCTGA;coverage=47
6714_1_1_1_3_cov_26	kinModCall	modified_base	35350	35350	30	+	.	IPDRatio=1.84;context=AACGGGAAACCCGTTTTTTTCTGTAGAAAGGTAAGCGTTTA;coverage=70
6714_1_1_1_3_cov_26	kinModCall	modified_base	35418	35418	41	+	.	IPDRatio=3.27;context=AGTCTAATTTTAAAAAATAATCCGGTTTTTCTTACAAACTA;coverage=75
6714_1_1_1_3_cov_26	kinModCall	modified_base	35420	35420	22	+	.	IPDRatio=1.58;context=TCTAATTTTAAAAAATAATCCGGTTTTTCTTACAAACTACC;coverage=67
6714_1_1_1_3_cov_26	kinModCall	modified_base	35429	35429	26	+	.	IPDRatio=2.07;context=AAAAAATAATCCGGTTTTTCTTACAAACTACCCCATAACGC;coverage=81
6714_1_1_1_3_cov_26	kinModCall	modified_base	35439	35439	25	+	.	IPDRatio=1.70;context=CCGGTTTTTCTTACAAACTACCCCATAACGCTTACTGTACC;coverage=71
6714_1_1_1_3_cov_26	kinModCall	modified_base	35449	35449	26	+	.	IPDRatio=1.60;context=TTACAAACTACCCCATAACGCTTACTGTACCTTAATCTGAT;coverage=66
6714_1_1_1_3_cov_26	kinModCall	modified_base	35460	35460	21	+	.	IPDRatio=1.53;context=CCCATAACGCTTACTGTACCTTAATCTGATGTTTTTCGATA;coverage=69
6714_1_1_1_3_cov_26	kinModCall	modified_base	35479	35479	24	+	.	IPDRatio=1.54;context=CTTAATCTGATGTTTTTCGATAATAATTATCATTACAATGC;coverage=77
6714_1_1_1_3_cov_26	kinModCall	modified_base	35489	35489	24	+	.	IPDRatio=1.56;context=TGTTTTTCGATAATAATTATCATTACAATGCAATACCGGTT;coverage=72
6714_1_1_1_3_cov_26	kinModCall	modified_base	35499	35499	27	+	.	IPDRatio=1.66;context=TAATAATTATCATTACAATGCAATACCGGTTCGTTTGCTTG;coverage=64
6714_1_1_1_3_cov_26	kinModCall	modified_base	35615	35615	147	+	.	IPDRatio=5.06;context=ATCGCCCTATGGAAAAAAACACCCTATCCGCCCGCGCACCA;coverage=64
6714_1_1_1_3_cov_26	kinModCall	modified_base	35712	35712	20	+	.	IPDRatio=1.50;context=GACCATTTTAAATACCGCACTGCCTGAAATTGCCACCGACC;coverage=45
6714_1_1_1_3_cov_26	kinModCall	modified_base	35730	35730	30	+	.	IPDRatio=2.19;context=ACTGCCTGAAATTGCCACCGACCTGGACGAATCGCCTCTAG;coverage=39
6714_1_1_1_3_cov_26	kinModCall	modified_base	36115	36115	30	+	.	IPDRatio=1.85;context=GCTTCGTGGCACTGGATTTTCCTGCTCAACCTGCCCATCGG;coverage=43
6714_1_1_1_3_cov_26	kinModCall	modified_base	36187	36187	24	+	.	IPDRatio=1.60;context=ATGCCCGATATTAAAGGCAGTAATATCTCTTTAGACTTCAA;coverage=58
6714_1_1_1_3_cov_26	kinModCall	modified_base	36275	36275	63	+	.	IPDRatio=2.79;context=CAGAAAGCCTGTCGCACGCGCTGCCTCCGTATTTTGCACTG;coverage=64
6714_1_1_1_3_cov_26	kinModCall	modified_base	36281	36281	23	+	.	IPDRatio=1.75;context=GCCTGTCGCACGCGCTGCCTCCGTATTTTGCACTGTTGCCG;coverage=65
6714_1_1_1_3_cov_26	kinModCall	modified_base	36294	36294	21	+	.	IPDRatio=1.63;context=GCTGCCTCCGTATTTTGCACTGTTGCCGCTGTGCGGCGGAC;coverage=63
6714_1_1_1_3_cov_26	kinModCall	modified_base	36335	36335	28	+	.	IPDRatio=1.87;context=TGCTGTTTGCACGCCGTTATTTCCGACATATGAAAACCGCG;coverage=53
6714_1_1_1_3_cov_26	kinModCall	modified_base	36336	36336	25	+	.	IPDRatio=1.75;context=GCTGTTTGCACGCCGTTATTTCCGACATATGAAAACCGCGT;coverage=44
6714_1_1_1_3_cov_26	kinModCall	modified_base	36381	36381	24	+	.	IPDRatio=1.92;context=ACCGATTTATTCCGCCGACCTGTTTCTGATACGCACTTTCC;coverage=51
6714_1_1_1_3_cov_26	kinModCall	modified_base	36402	36402	53	+	.	IPDRatio=4.17;context=GTTTCTGATACGCACTTTCCGTCTGGGACTGGCGGGCAATC;coverage=49
6714_1_1_1_3_cov_26	kinModCall	modified_base	36403	36403	31	+	.	IPDRatio=2.60;context=TTTCTGATACGCACTTTCCGTCTGGGACTGGCGGGCAATCT;coverage=47
6714_1_1_1_3_cov_26	kinModCall	modified_base	36404	36404	34	+	.	IPDRatio=3.35;context=TTCTGATACGCACTTTCCGTCTGGGACTGGCGGGCAATCTG;coverage=46
6714_1_1_1_3_cov_26	kinModCall	modified_base	36423	36423	26	+	.	IPDRatio=2.69;context=TCTGGGACTGGCGGGCAATCTGTTCAGCCGTCTCGGCATCA;coverage=53
6714_1_1_1_3_cov_26	kinModCall	modified_base	36738	36738	21	-	.	IPDRatio=1.69;context=GCAAATCGGCGAGGGTCAGTGTGTTCATGGCAGAAAACTGT;coverage=47
6714_1_1_1_3_cov_26	kinModCall	modified_base	36746	36746	30	-	.	IPDRatio=1.91;context=TTGCGGGCGCAAATCGGCGAGGGTCAGTGTGTTCATGGCAG;coverage=46
6714_1_1_1_3_cov_26	kinModCall	modified_base	36829	36829	20	-	.	IPDRatio=1.57;context=AGGATTAATGCGCCGACAACAATGCCCATGCTGATGGCAAG;coverage=38
6714_1_1_1_3_cov_26	kinModCall	modified_base	36875	36875	23	-	.	IPDRatio=2.65;context=GGAATGCAGACCTGAAGAAGCCGGTATCAGAAATGTCCAGT;coverage=38
6714_1_1_1_3_cov_26	kinModCall	modified_base	36876	36876	35	-	.	IPDRatio=2.55;context=CGGAATGCAGACCTGAAGAAGCCGGTATCAGAAATGTCCAG;coverage=36
6714_1_1_1_3_cov_26	kinModCall	modified_base	36925	36925	26	-	.	IPDRatio=2.37;context=GACGAGGCAAGGGTAATGCCGCCGATACTGAGCAGGGTCAT;coverage=21
6714_1_1_1_3_cov_26	kinModCall	modified_base	37123	37123	20	-	.	IPDRatio=1.61;context=GAAATTAGGCTGCGTGTTTTCATCAGGGATATGGTTTCAGA;coverage=43
6714_1_1_1_3_cov_26	kinModCall	modified_base	37228	37228	28	-	.	IPDRatio=2.08;context=TTGTCCAGGCGGACGGGTTTGGAAGTATTGAAATGACGGCT;coverage=43
6714_1_1_1_3_cov_26	kinModCall	modified_base	37241	37241	26	-	.	IPDRatio=1.95;context=GATTTGCAGGATGTTGTCCAGGCGGACGGGTTTGGAAGTAT;coverage=44
6714_1_1_1_3_cov_26	kinModCall	modified_base	37245	37245	31	-	.	IPDRatio=3.01;context=GCCGGATTTGCAGGATGTTGTCCAGGCGGACGGGTTTGGAA;coverage=45
6714_1_1_1_3_cov_26	kinModCall	modified_base	37249	37249	34	-	.	IPDRatio=2.33;context=GTGTGCCGGATTTGCAGGATGTTGTCCAGGCGGACGGGTTT;coverage=43
6714_1_1_1_3_cov_26	kinModCall	modified_base	37326	37326	27	-	.	IPDRatio=2.16;context=TAAGGGCGGCGCGGGCGGCAAAGGCTTCGTGGGGGTCGTTC;coverage=38
6714_1_1_1_3_cov_26	kinModCall	modified_base	37331	37331	38	-	.	IPDRatio=2.71;context=TTCGATAAGGGCGGCGCGGGCGGCAAAGGCTTCGTGGGGGT;coverage=37
6714_1_1_1_3_cov_26	kinModCall	modified_base	37391	37391	76	-	.	IPDRatio=6.74;context=TCGGCCGGAAATGTCGTTGCGCCAGATGTAGTATTGCAAAT;coverage=31
6714_1_1_1_3_cov_26	kinModCall	modified_base	37436	37436	23	-	.	IPDRatio=1.68;context=GCGCACACCGCGTTCTGCGGCAAGGTACATCAGGTTGAACA;coverage=40
6714_1_1_1_3_cov_26	kinModCall	modified_base	37450	37450	75	-	.	IPDRatio=5.58;context=AACAGCAGGCGTACGCGCACACCGCGTTCTGCGGCAAGGTA;coverage=41
6714_1_1_1_3_cov_26	kinModCall	modified_base	37521	37521	26	-	.	IPDRatio=2.13;context=GCACTTCGATATTGGGATGGCTGTCGAGGGCGAGCAGGAGG;coverage=36
6714_1_1_1_3_cov_26	kinModCall	modified_base	37706	37706	25	-	.	IPDRatio=1.89;context=CAGGTCGGCGAAAACGGTGTCCTCACCGACTTTGAAGTATT;coverage=35
6714_1_1_1_3_cov_26	kinModCall	modified_base	37727	37727	53	-	.	IPDRatio=5.10;context=GCTGCCGGTAGCGAGGATATCCAGGTCGGCGAAAACGGTGT;coverage=31
6714_1_1_1_3_cov_26	kinModCall	modified_base	37728	37728	43	-	.	IPDRatio=5.63;context=CGCTGCCGGTAGCGAGGATATCCAGGTCGGCGAAAACGGTG;coverage=31
6714_1_1_1_3_cov_26	kinModCall	modified_base	36611	36611	100	+	.	IPDRatio=4.72;context=GCACGGTACTGCTTTGGAACACCAAGCTGCTTGCCGCCTTC;coverage=56
6714_1_1_1_3_cov_26	kinModCall	modified_base	36627	36627	20	+	.	IPDRatio=1.46;context=GAACACCAAGCTGCTTGCCGCCTTCATCATGCTGCTCGCCC;coverage=60
6714_1_1_1_3_cov_26	kinModCall	modified_base	36840	36840	27	+	.	IPDRatio=1.93;context=CATGGGCATTGTTGTCGGCGCATTAATCCTTAAAAACTGGA;coverage=34
6714_1_1_1_3_cov_26	kinModCall	modified_base	36867	36867	32	+	.	IPDRatio=2.15;context=CCTTAAAAACTGGACATTTCTGATACCGGCTTCTTCAGGTC;coverage=37
6714_1_1_1_3_cov_26	kinModCall	modified_base	36899	36899	22	+	.	IPDRatio=2.31;context=CTTCAGGTCTGCATTCCGCCTTCCGTATGACCCTGCTCAGT;coverage=31
6714_1_1_1_3_cov_26	kinModCall	modified_base	36935	36935	22	+	.	IPDRatio=1.65;context=TCAGTATCGGCGGCATTACCCTTGCCTCGTCGTTGGTTTTC;coverage=20
6714_1_1_1_3_cov_26	kinModCall	modified_base	37000	37000	27	+	.	IPDRatio=3.54;context=GCAAACCTGACACGGAACACACCGTCCTAAAGCGGTCCGCA;coverage=17
6714_1_1_1_3_cov_26	kinModCall	modified_base	37103	37103	23	+	.	IPDRatio=1.88;context=CCAAAACACAGGCAATGCCGTCTGAAACCATATCCCTGATG;coverage=39
6714_1_1_1_3_cov_26	kinModCall	modified_base	37112	37112	27	+	.	IPDRatio=1.77;context=AGGCAATGCCGTCTGAAACCATATCCCTGATGAAAACACGC;coverage=46
6714_1_1_1_3_cov_26	kinModCall	modified_base	37137	37137	23	+	.	IPDRatio=1.87;context=CCTGATGAAAACACGCAGCCTAATTTCCCTTTTATGCCTCC;coverage=43
6714_1_1_1_3_cov_26	kinModCall	modified_base	37161	37161	22	+	.	IPDRatio=1.64;context=TTCCCTTTTATGCCTCCTTCTCTGTTCATGTTCTTCATGGT;coverage=45
6714_1_1_1_3_cov_26	kinModCall	modified_base	37239	37239	79	+	.	IPDRatio=6.50;context=CAATACTTCCAAACCCGTCCGCCTGGACAACATCCTGCAAA;coverage=46
6714_1_1_1_3_cov_26	kinModCall	modified_base	37268	37268	78	+	.	IPDRatio=4.40;context=ACATCCTGCAAATCCGGCACACCCCTCATACCAACGGGCTA;coverage=47
6714_1_1_1_3_cov_26	kinModCall	modified_base	37294	37294	21	+	.	IPDRatio=1.97;context=CATACCAACGGGCTATCCGATATCTATCTGCTGAACGACCC;coverage=46
6714_1_1_1_3_cov_26	kinModCall	modified_base	37381	37381	26	+	.	IPDRatio=2.00;context=CACAGCCTCGATTTGCAATACTACATCTGGCGCAACGACAT;coverage=30
6714_1_1_1_3_cov_26	kinModCall	modified_base	37385	37385	31	+	.	IPDRatio=2.65;context=GCCTCGATTTGCAATACTACATCTGGCGCAACGACATTTCC;coverage=31
6714_1_1_1_3_cov_26	kinModCall	modified_base	37526	37526	22	+	.	IPDRatio=1.88;context=TGCTCGCCCTCGACAGCCATCCCAATATCGAAGTGCGCCTG;coverage=40
6714_1_1_1_3_cov_26	kinModCall	modified_base	37652	37652	21	+	.	IPDRatio=1.60;context=CCTTTACCGCCGACAACCGCGCCACCATACTCGGCGGACGC;coverage=38
6714_1_1_1_3_cov_26	kinModCall	modified_base	37709	37709	89	+	.	IPDRatio=4.93;context=ACTTCAAAGTCGGTGAGGACACCGTTTTCGCCGACCTGGAT;coverage=41
6714_1_1_1_3_cov_26	kinModCall	modified_base	37722	37722	54	+	.	IPDRatio=3.75;context=TGAGGACACCGTTTTCGCCGACCTGGATATCCTCGCTACCG;coverage=36
6714_1_1_1_3_cov_26	kinModCall	modified_base	37724	37724	22	+	.	IPDRatio=2.08;context=AGGACACCGTTTTCGCCGACCTGGATATCCTCGCTACCGGC;coverage=34
6714_1_1_1_3_cov_26	kinModCall	modified_base	37883	37883	26	-	.	IPDRatio=4.59;context=GCGGTAGCGCAGGAGCGCGTGTCTGGACGTTTCGTCGTTGT;coverage=15
6714_1_1_1_3_cov_26	kinModCall	modified_base	38045	38045	31	-	.	IPDRatio=2.04;context=CTGTTTGAGCGCGTCTTGCAGCCGCCCGGCAATCGGCGGTT;coverage=47
6714_1_1_1_3_cov_26	kinModCall	modified_base	38087	38087	42	-	.	IPDRatio=2.80;context=GGGGACGAAATAGGGTGAAACCAGATAGACGCTTTTTTCGG;coverage=47
6714_1_1_1_3_cov_26	kinModCall	modified_base	38088	38088	34	-	.	IPDRatio=2.30;context=TGGGGACGAAATAGGGTGAAACCAGATAGACGCTTTTTTCG;coverage=47
6714_1_1_1_3_cov_26	kinModCall	modified_base	38095	38095	25	-	.	IPDRatio=2.04;context=GATTTTGTGGGGACGAAATAGGGTGAAACCAGATAGACGCT;coverage=49
6714_1_1_1_3_cov_26	kinModCall	modified_base	38101	38101	20	-	.	IPDRatio=2.19;context=GTGCCGGATTTTGTGGGGACGAAATAGGGTGAAACCAGATA;coverage=54
6714_1_1_1_3_cov_26	kinModCall	modified_base	38119	38119	46	-	.	IPDRatio=2.49;context=AGTTTTGCCAGTGCGTCTGTGCCGGATTTTGTGGGGACGAA;coverage=60
6714_1_1_1_3_cov_26	kinModCall	modified_base	38123	38123	31	-	.	IPDRatio=2.07;context=CACCAGTTTTGCCAGTGCGTCTGTGCCGGATTTTGTGGGGA;coverage=58
6714_1_1_1_3_cov_26	kinModCall	modified_base	38165	38165	25	-	.	IPDRatio=1.68;context=CTGTAGCGAGTTGGTCAGAACGGTAACGTCTATGCCGTCCT;coverage=52
6714_1_1_1_3_cov_26	kinModCall	modified_base	38251	38251	23	-	.	IPDRatio=2.45;context=TGCAGCTCGTAGAGTTTGATGCCGGCTTTGAGCAGCGGTTT;coverage=47
6714_1_1_1_3_cov_26	kinModCall	modified_base	38359	38359	29	-	.	IPDRatio=2.27;context=CCGATGAAGATGCGTTTGCCGTCCACAATGAAGGTTTTGGC;coverage=30
6714_1_1_1_3_cov_26	kinModCall	modified_base	38467	38467	22	-	.	IPDRatio=1.94;context=GTGGTATCGGCAAGGGTGCGCTCCATCTGTTCTGCGATTTT;coverage=28
6714_1_1_1_3_cov_26	kinModCall	modified_base	38623	38623	28	-	.	IPDRatio=1.89;context=AATAAACTTTCTATGGGCAGCAGGGATAGGATTTTTGCGGC;coverage=39
6714_1_1_1_3_cov_26	kinModCall	modified_base	38646	38646	29	-	.	IPDRatio=1.92;context=TTATTAATCCACTATATTTCTATAATAAACTTTCTATGGGC;coverage=41
6714_1_1_1_3_cov_26	kinModCall	modified_base	38757	38757	23	-	.	IPDRatio=1.64;context=GGCGGCGAAGCCGCAGACAGTACAAATAGTACGGAACCGAT;coverage=74
6714_1_1_1_3_cov_26	kinModCall	modified_base	38758	38758	23	-	.	IPDRatio=1.50;context=AGGCGGCGAAGCCGCAGACAGTACAAATAGTACGGAACCGA;coverage=73
6714_1_1_1_3_cov_26	kinModCall	modified_base	38807	38807	31	-	.	IPDRatio=3.30;context=CGTCTGAAGGTGTTTCAGACGGTATAGTGGATTAATAAAAA;coverage=52
6714_1_1_1_3_cov_26	kinModCall	modified_base	38808	38808	29	-	.	IPDRatio=1.72;context=CCGTCTGAAGGTGTTTCAGACGGTATAGTGGATTAATAAAA;coverage=50
6714_1_1_1_3_cov_26	kinModCall	modified_base	38856	38856	23	-	.	IPDRatio=1.91;context=GGTTTTGTCGGGGGGAAACATGGTTTTTCCTTTGCGGGTTC;coverage=49
6714_1_1_1_3_cov_26	kinModCall	modified_base	38936	38936	22	-	.	IPDRatio=1.93;context=TGTTTGGGTTTCGGTTGGCGGTGTTTGCCGGAGGTCGTGCC;coverage=46
6714_1_1_1_3_cov_26	kinModCall	modified_base	38994	38994	36	-	.	IPDRatio=3.39;context=CGAGCCTTGTGTGCGGTCGATCTGGCTGATGCGGACGGCTT;coverage=31
6714_1_1_1_3_cov_26	kinModCall	modified_base	38995	38995	34	-	.	IPDRatio=2.59;context=GCGAGCCTTGTGTGCGGTCGATCTGGCTGATGCGGACGGCT;coverage=31
6714_1_1_1_3_cov_26	kinModCall	modified_base	38997	38997	26	-	.	IPDRatio=2.10;context=CTGCGAGCCTTGTGTGCGGTCGATCTGGCTGATGCGGACGG;coverage=31
6714_1_1_1_3_cov_26	kinModCall	modified_base	39054	39054	21	-	.	IPDRatio=2.00;context=GCTGCCGCCCCATTTGTAGGGCGTGCCGATGAGTCCGAGGC;coverage=27
6714_1_1_1_3_cov_26	kinModCall	modified_base	37877	37877	21	+	.	IPDRatio=3.44;context=TCGGATACAACGACGAAACGTCCAGACACGCGCTCCTGCGC;coverage=21
6714_1_1_1_3_cov_26	kinModCall	modified_base	38076	38076	36	+	.	IPDRatio=2.11;context=GCTCAAACAGCCCGAAAAAAGCGTCTATCTGGTTTCACCCT;coverage=38
6714_1_1_1_3_cov_26	kinModCall	modified_base	38078	38078	29	+	.	IPDRatio=2.22;context=TCAAACAGCCCGAAAAAAGCGTCTATCTGGTTTCACCCTAT;coverage=36
6714_1_1_1_3_cov_26	kinModCall	modified_base	38079	38079	31	+	.	IPDRatio=2.43;context=CAAACAGCCCGAAAAAAGCGTCTATCTGGTTTCACCCTATT;coverage=38
6714_1_1_1_3_cov_26	kinModCall	modified_base	38082	38082	39	+	.	IPDRatio=3.03;context=ACAGCCCGAAAAAAGCGTCTATCTGGTTTCACCCTATTTCG;coverage=38
6714_1_1_1_3_cov_26	kinModCall	modified_base	38083	38083	35	+	.	IPDRatio=2.74;context=CAGCCCGAAAAAAGCGTCTATCTGGTTTCACCCTATTTCGT;coverage=35
6714_1_1_1_3_cov_26	kinModCall	modified_base	38116	38116	33	+	.	IPDRatio=1.97;context=TATTTCGTCCCCACAAAATCCGGCACAGACGCACTGGCAAA;coverage=46
6714_1_1_1_3_cov_26	kinModCall	modified_base	38272	38272	26	+	.	IPDRatio=2.07;context=ATCAAACTCTACGAGCTGCAACCCAACCATGCCGTCCCTGC;coverage=36
6714_1_1_1_3_cov_26	kinModCall	modified_base	38331	38331	20	+	.	IPDRatio=1.73;context=GACCGGCAGCTCCGTAACCAGCCTGCATGCCAAAACCTTCA;coverage=40
6714_1_1_1_3_cov_26	kinModCall	modified_base	38353	38353	20	+	.	IPDRatio=1.74;context=CTGCATGCCAAAACCTTCATTGTGGACGGCAAACGCATCTT;coverage=35
6714_1_1_1_3_cov_26	kinModCall	modified_base	38429	38429	22	+	.	IPDRatio=1.68;context=GGCTCAATACTGAAATGGGCGTTGTTATCGAAAGCCCCAAA;coverage=35
6714_1_1_1_3_cov_26	kinModCall	modified_base	38488	38488	77	+	.	IPDRatio=4.72;context=CGCACCCTTGCCGATACCACACCCGAATACGCCTACCGCGT;coverage=41
6714_1_1_1_3_cov_26	kinModCall	modified_base	38817	38817	115	+	.	IPDRatio=4.59;context=TCCACTATACCGTCTGAAACACCTTCAGACGGCATATCCGA;coverage=53
6714_1_1_1_3_cov_26	kinModCall	modified_base	38935	38935	91	+	.	IPDRatio=5.59;context=CGGCACGACCTCCGGCAAACACCGCCAACCGAAACCCAAAC;coverage=50
6714_1_1_1_3_cov_26	kinModCall	modified_base	38989	38989	71	+	.	IPDRatio=5.16;context=AATCCAAGCCGTCCGCATCAGCCAGATCGACCGCACACAAG;coverage=33
6714_1_1_1_3_cov_26	kinModCall	modified_base	38990	38990	30	+	.	IPDRatio=2.33;context=ATCCAAGCCGTCCGCATCAGCCAGATCGACCGCACACAAGG;coverage=33
6714_1_1_1_3_cov_26	kinModCall	modified_base	39273	39273	26	-	.	IPDRatio=1.86;context=ATGGATGAATTCGCCGTTGCCGATATAGAGTCCGACGTGTG;coverage=21
6714_1_1_1_3_cov_26	kinModCall	modified_base	39275	39275	24	-	.	IPDRatio=2.09;context=GCATGGATGAATTCGCCGTTGCCGATATAGAGTCCGACGTG;coverage=23
6714_1_1_1_3_cov_26	kinModCall	modified_base	39386	39386	21	-	.	IPDRatio=2.94;context=GCGGCGCGGCGGGCGGCTCATTCTGTAAAGAAAGTATGTGC;coverage=17
6714_1_1_1_3_cov_26	kinModCall	modified_base	39597	39597	44	-	.	IPDRatio=4.07;context=ACCCCGCCCGAAACGCCGACACCCGACGCCGTCATCGACAC;coverage=34
6714_1_1_1_3_cov_26	kinModCall	modified_base	39663	39663	21	-	.	IPDRatio=1.50;context=GCAATGGCGAACGAGTTGCGCAAACTCGGTGCAAAAGTCGC;coverage=52
6714_1_1_1_3_cov_26	kinModCall	modified_base	39870	39870	26	-	.	IPDRatio=2.54;context=GAAAAAATCGGTGCGGACGTGGTTTGGGGCGAAAACTTCGT;coverage=53
6714_1_1_1_3_cov_26	kinModCall	modified_base	39871	39871	21	-	.	IPDRatio=1.63;context=GGAAAAAATCGGTGCGGACGTGGTTTGGGGCGAAAACTTCG;coverage=53
6714_1_1_1_3_cov_26	kinModCall	modified_base	39992	39992	25	-	.	IPDRatio=1.75;context=AAGGCGATGCCTCCAGCGCGTCCTACTTCCTCGCAGCCGGT;coverage=43
6714_1_1_1_3_cov_26	kinModCall	modified_base	40140	40140	29	-	.	IPDRatio=2.11;context=ATGGTCGGCGAGTTAATTTCCAAGCCCTATATCGACATTAC;coverage=34
6714_1_1_1_3_cov_26	kinModCall	modified_base	40184	40184	45	-	.	IPDRatio=5.15;context=TTTTAATGGCGTTGCCGCTGACCGGGCAGGCGTTTGAAATC;coverage=34
6714_1_1_1_3_cov_26	kinModCall	modified_base	40365	40365	22	-	.	IPDRatio=1.83;context=GTTGCGCGTATGCACGAACGCCCCATCGGCGATTTGGCCGA;coverage=45
6714_1_1_1_3_cov_26	kinModCall	modified_base	40393	40393	23	-	.	IPDRatio=1.63;context=TTTGGGCGGCGATTATCGCCTGCACGGCGTTGCGCGTATGC;coverage=42
6714_1_1_1_3_cov_26	kinModCall	modified_base	40425	40425	23	-	.	IPDRatio=1.91;context=GCGTTCCGCCCGCTGACCGCCGCGCTTGCCGTTTTGGGCGG;coverage=42
6714_1_1_1_3_cov_26	kinModCall	modified_base	39231	39231	31	+	.	IPDRatio=4.61;context=GCGACCTCGTATTCTTCAACACCGGCGGCGCACACCGCTAC;coverage=15
6714_1_1_1_3_cov_26	kinModCall	modified_base	39244	39244	31	+	.	IPDRatio=5.75;context=CTTCAACACCGGCGGCGCACACCGCTACTCACACGTCGGAC;coverage=12
6714_1_1_1_3_cov_26	kinModCall	modified_base	39565	39565	26	+	.	IPDRatio=2.15;context=AGAAACACATTGCCATGCGGTGGTCGTCGTAAGTGTCGATG;coverage=30
6714_1_1_1_3_cov_26	kinModCall	modified_base	39785	39785	53	+	.	IPDRatio=2.47;context=GGCGAGGGTCATGGCGGCATCGGGGATATGGTTTGCATCCA;coverage=51
6714_1_1_1_3_cov_26	kinModCall	modified_base	39815	39815	28	+	.	IPDRatio=1.71;context=GTTTGCATCCAAATCAAAGGCTTGGACGGCACGTTCTTTCG;coverage=58
6714_1_1_1_3_cov_26	kinModCall	modified_base	39935	39935	22	+	.	IPDRatio=1.75;context=GCCCTGTATGCTGTTTGCGCCGATACCGGTAACGCGGACGG;coverage=41
6714_1_1_1_3_cov_26	kinModCall	modified_base	39939	39939	20	+	.	IPDRatio=1.67;context=TGTATGCTGTTTGCGCCGATACCGGTAACGCGGACGGGCGT;coverage=47
6714_1_1_1_3_cov_26	kinModCall	modified_base	39995	39995	27	+	.	IPDRatio=2.15;context=GGCTGCGAGGAAGTAGGACGCGCTGGAGGCATCGCCTTCGA;coverage=46
6714_1_1_1_3_cov_26	kinModCall	modified_base	40076	40076	20	+	.	IPDRatio=1.58;context=AATTTTGAAGACGCGGTAGCCTTCATTGATAACCTGTACGC;coverage=41
6714_1_1_1_3_cov_26	kinModCall	modified_base	40121	40121	21	+	.	IPDRatio=1.86;context=TTGCGCCATCAGTTTTAAAGTAATGTCGATATAGGGCTTGG;coverage=42
6714_1_1_1_3_cov_26	kinModCall	modified_base	40227	40227	26	+	.	IPDRatio=1.96;context=GCGGTCAGAAACTGGCTGGATACATTGCCTTTAATCGGAAT;coverage=30
6714_1_1_1_3_cov_26	kinModCall	modified_base	40368	40368	23	+	.	IPDRatio=1.90;context=GCCAAATCGCCGATGGGGCGTTCGTGCATACGCGCAACGCC;coverage=37
6714_1_1_1_3_cov_26	kinModCall	modified_base	40388	40388	20	+	.	IPDRatio=1.57;context=TTCGTGCATACGCGCAACGCCGTGCAGGCGATAATCGCCGC;coverage=31
6714_1_1_1_3_cov_26	kinModCall	modified_base	40475	40475	28	-	.	IPDRatio=1.67;context=GACGCTTCCCCAACCGCACTGCCGATTTGTTTTTGGGCAAC;coverage=64
6714_1_1_1_3_cov_26	kinModCall	modified_base	40538	40538	20	-	.	IPDRatio=1.58;context=ATAAACTCGGCGTTGAAATCGAATATCTTGCCGAAGACCGT;coverage=61
6714_1_1_1_3_cov_26	kinModCall	modified_base	40539	40539	22	-	.	IPDRatio=1.45;context=GATAAACTCGGCGTTGAAATCGAATATCTTGCCGAAGACCG;coverage=61
6714_1_1_1_3_cov_26	kinModCall	modified_base	40547	40547	32	-	.	IPDRatio=1.85;context=AAGCACTCGATAAACTCGGCGTTGAAATCGAATATCTTGCC;coverage=62
6714_1_1_1_3_cov_26	kinModCall	modified_base	40607	40607	35	-	.	IPDRatio=1.73;context=CCGACAATGCTTGCGAAATCCATTCCCTGCTCAAATCCGAC;coverage=54
6714_1_1_1_3_cov_26	kinModCall	modified_base	40751	40751	22	-	.	IPDRatio=1.67;context=AATGCAGGCTGTTTTTATCTTTATATTTACGTTTTGCCATG;coverage=45
6714_1_1_1_3_cov_26	kinModCall	modified_base	40757	40757	23	-	.	IPDRatio=1.64;context=CAGTATAATGCAGGCTGTTTTTATCTTTATATTTACGTTTT;coverage=46
6714_1_1_1_3_cov_26	kinModCall	modified_base	40887	40887	33	-	.	IPDRatio=2.46;context=AAAATATGCCGGCAAAAAAATTTTAGAAACAAAAAATTTAA;coverage=54
6714_1_1_1_3_cov_26	kinModCall	modified_base	40900	40900	20	-	.	IPDRatio=2.10;context=GCAACAAAAGCCGAAAATATGCCGGCAAAAAAATTTTAGAA;coverage=59
6714_1_1_1_3_cov_26	kinModCall	modified_base	40959	40959	25	-	.	IPDRatio=2.18;context=TCTACCAAATTCTATGAAATTGGCAATCGTGCCGTGCCGTC;coverage=45
6714_1_1_1_3_cov_26	kinModCall	modified_base	40967	40967	23	-	.	IPDRatio=1.92;context=GCGGCTATTCTACCAAATTCTATGAAATTGGCAATCGTGCC;coverage=48
6714_1_1_1_3_cov_26	kinModCall	modified_base	40979	40979	22	-	.	IPDRatio=1.66;context=TGTCGTTGAACAGCGGCTATTCTACCAAATTCTATGAAATT;coverage=49
6714_1_1_1_3_cov_26	kinModCall	modified_base	41021	41021	22	-	.	IPDRatio=2.24;context=TAAAATAAAAACACAAGCCGCCCGGAAAATCGGCGGCTTGT;coverage=42
6714_1_1_1_3_cov_26	kinModCall	modified_base	41025	41025	26	-	.	IPDRatio=1.81;context=ATATTAAAATAAAAACACAAGCCGCCCGGAAAATCGGCGGC;coverage=48
6714_1_1_1_3_cov_26	kinModCall	modified_base	41050	41050	59	-	.	IPDRatio=3.40;context=ATACCGTCTTGTTTTGTGCATCCGGATATTAAAATAAAAAC;coverage=59
6714_1_1_1_3_cov_26	kinModCall	modified_base	41097	41097	144	-	.	IPDRatio=4.36;context=TTTTCTCCATATTCCGGCACACCGGTTTGCGGCAGCAAACA;coverage=73
6714_1_1_1_3_cov_26	kinModCall	modified_base	41105	41105	23	-	.	IPDRatio=2.12;context=TCGGTCTTTTTTCTCCATATTCCGGCACACCGGTTTGCGGC;coverage=72
6714_1_1_1_3_cov_26	kinModCall	modified_base	41109	41109	22	-	.	IPDRatio=1.53;context=TGCATCGGTCTTTTTTCTCCATATTCCGGCACACCGGTTTG;coverage=79
6714_1_1_1_3_cov_26	kinModCall	modified_base	41178	41178	29	-	.	IPDRatio=1.61;context=GCCACGCTTTTAAGCTGCTGCAATTCCTGTTTCAGCAATTC;coverage=86
6714_1_1_1_3_cov_26	kinModCall	modified_base	41191	41191	20	-	.	IPDRatio=1.48;context=CACTTCGGGGCGCGCCACGCTTTTAAGCTGCTGCAATTCCT;coverage=79
6714_1_1_1_3_cov_26	kinModCall	modified_base	41234	41234	47	-	.	IPDRatio=2.27;context=CGGACAAATCGCCGTGCGATCTGGCTTCAGCAATCGCTTCG;coverage=75
6714_1_1_1_3_cov_26	kinModCall	modified_base	41235	41235	34	-	.	IPDRatio=2.09;context=TCGGACAAATCGCCGTGCGATCTGGCTTCAGCAATCGCTTC;coverage=73
6714_1_1_1_3_cov_26	kinModCall	modified_base	41236	41236	55	-	.	IPDRatio=2.43;context=TTCGGACAAATCGCCGTGCGATCTGGCTTCAGCAATCGCTT;coverage=74
6714_1_1_1_3_cov_26	kinModCall	modified_base	41240	41240	49	-	.	IPDRatio=2.90;context=CGTTTTCGGACAAATCGCCGTGCGATCTGGCTTCAGCAATC;coverage=74
6714_1_1_1_3_cov_26	kinModCall	modified_base	41383	41383	22	-	.	IPDRatio=1.65;context=CGTAACCGTCGTACCGAACACGATTTTGCCTTCGGCGTGGA;coverage=65
6714_1_1_1_3_cov_26	kinModCall	modified_base	41437	41437	26	-	.	IPDRatio=1.66;context=GTCTTCGCCGACAATTTGGTAGGTAACGTGTTCTTCCGTTT;coverage=59
6714_1_1_1_3_cov_26	kinModCall	modified_base	41554	41554	21	-	.	IPDRatio=1.67;context=GTATTCGCGCACGCCGCCCGGGGCTTGGACTTCCGCCGTAT;coverage=38
6714_1_1_1_3_cov_26	kinModCall	modified_base	41556	41556	24	-	.	IPDRatio=1.94;context=TCGTATTCGCGCACGCCGCCCGGGGCTTGGACTTCCGCCGT;coverage=35
6714_1_1_1_3_cov_26	kinModCall	modified_base	41562	41562	21	-	.	IPDRatio=1.72;context=ATAATGTCGTATTCGCGCACGCCGCCCGGGGCTTGGACTTC;coverage=38
6714_1_1_1_3_cov_26	kinModCall	modified_base	40551	40551	20	+	.	IPDRatio=1.58;context=AGATATTCGATTTCAACGCCGAGTTTATCGAGTGCTTCGAG;coverage=63
6714_1_1_1_3_cov_26	kinModCall	modified_base	40555	40555	29	+	.	IPDRatio=1.68;context=ATTCGATTTCAACGCCGAGTTTATCGAGTGCTTCGAGCATA;coverage=61
6714_1_1_1_3_cov_26	kinModCall	modified_base	40671	40671	20	+	.	IPDRatio=1.78;context=CGGTTGCTGATGCTTTTGGAGCCGGGCAGGGCGACAGTGGA;coverage=45
6714_1_1_1_3_cov_26	kinModCall	modified_base	40685	40685	23	+	.	IPDRatio=1.78;context=TTTGGAGCCGGGCAGGGCGACAGTGGAAGGTTTGAGCGAGG;coverage=42
6714_1_1_1_3_cov_26	kinModCall	modified_base	40727	40727	28	+	.	IPDRatio=1.85;context=GGCAGGGAGGCGGAGGGATTCGGTCATGGCAAAACGTAAAT;coverage=42
6714_1_1_1_3_cov_26	kinModCall	modified_base	40771	40771	22	+	.	IPDRatio=1.68;context=AAGATAAAAACAGCCTGCATTATACTGGTGCAAATGCCGTC;coverage=43
6714_1_1_1_3_cov_26	kinModCall	modified_base	40830	40830	37	+	.	IPDRatio=2.02;context=GCATTTTCGGTTTTAAAGTCCGTGAATATGGTTTTTTGTGC;coverage=52
6714_1_1_1_3_cov_26	kinModCall	modified_base	40895	40895	20	+	.	IPDRatio=2.09;context=TTTGTTTCTAAAATTTTTTTGCCGGCATATTTTCGGCTTTT;coverage=57
6714_1_1_1_3_cov_26	kinModCall	modified_base	41016	41016	64	+	.	IPDRatio=8.83;context=GACAGACAAGCCGCCGATTTTCCGGGCGGCTTGTGTTTTTA;coverage=40
6714_1_1_1_3_cov_26	kinModCall	modified_base	41026	41026	23	+	.	IPDRatio=1.98;context=CCGCCGATTTTCCGGGCGGCTTGTGTTTTTATTTTAATATC;coverage=54
6714_1_1_1_3_cov_26	kinModCall	modified_base	41028	41028	34	+	.	IPDRatio=2.29;context=GCCGATTTTCCGGGCGGCTTGTGTTTTTATTTTAATATCCG;coverage=53
6714_1_1_1_3_cov_26	kinModCall	modified_base	41034	41034	27	+	.	IPDRatio=1.75;context=TTTCCGGGCGGCTTGTGTTTTTATTTTAATATCCGGATGCA;coverage=56
6714_1_1_1_3_cov_26	kinModCall	modified_base	41038	41038	21	+	.	IPDRatio=1.52;context=CGGGCGGCTTGTGTTTTTATTTTAATATCCGGATGCACAAA;coverage=58
6714_1_1_1_3_cov_26	kinModCall	modified_base	41045	41045	60	+	.	IPDRatio=3.24;context=CTTGTGTTTTTATTTTAATATCCGGATGCACAAAACAAGAC;coverage=61
6714_1_1_1_3_cov_26	kinModCall	modified_base	41096	41096	36	+	.	IPDRatio=2.28;context=ATGTTTGCTGCCGCAAACCGGTGTGCCGGAATATGGAGAAA;coverage=65
6714_1_1_1_3_cov_26	kinModCall	modified_base	41100	41100	23	+	.	IPDRatio=2.12;context=TTGCTGCCGCAAACCGGTGTGCCGGAATATGGAGAAAAAAG;coverage=73
6714_1_1_1_3_cov_26	kinModCall	modified_base	41135	41135	22	+	.	IPDRatio=1.59;context=AAAAAGACCGATGCAAAAAATCCCCCTGACCGTACGCGGTG;coverage=65
6714_1_1_1_3_cov_26	kinModCall	modified_base	41226	41226	55	+	.	IPDRatio=3.67;context=GAAGTGATCGAAGCGATTGCTGAAGCCAGATCGCACGGCGA;coverage=73
6714_1_1_1_3_cov_26	kinModCall	modified_base	41230	41230	129	+	.	IPDRatio=7.36;context=TGATCGAAGCGATTGCTGAAGCCAGATCGCACGGCGATTTG;coverage=73
6714_1_1_1_3_cov_26	kinModCall	modified_base	41231	41231	25	+	.	IPDRatio=1.79;context=GATCGAAGCGATTGCTGAAGCCAGATCGCACGGCGATTTGT;coverage=73
6714_1_1_1_3_cov_26	kinModCall	modified_base	41260	41260	33	+	.	IPDRatio=1.85;context=ACGGCGATTTGTCCGAAAACGCCGAATATGAAGCCGCCAAA;coverage=78
6714_1_1_1_3_cov_26	kinModCall	modified_base	41275	41275	24	+	.	IPDRatio=1.81;context=AAAACGCCGAATATGAAGCCGCCAAAGAACGCCAAGGCTTT;coverage=97
6714_1_1_1_3_cov_26	kinModCall	modified_base	41294	41294	25	+	.	IPDRatio=1.58;context=CGCCAAAGAACGCCAAGGCTTTATCGAAGGCCGCATTTCCG;coverage=83
6714_1_1_1_3_cov_26	kinModCall	modified_base	41307	41307	27	+	.	IPDRatio=1.61;context=CAAGGCTTTATCGAAGGCCGCATTTCCGAGCTGGAACACAA;coverage=81
6714_1_1_1_3_cov_26	kinModCall	modified_base	41339	41339	39	+	.	IPDRatio=1.86;context=GGAACACAAACTTTCCGTTGCCCACATCATCAATCCGACCG;coverage=68
6714_1_1_1_3_cov_26	kinModCall	modified_base	41430	41430	38	+	.	IPDRatio=1.93;context=GATTTGGAAACGGAAGAACACGTTACCTACCAAATTGTCGG;coverage=65
6714_1_1_1_3_cov_26	kinModCall	modified_base	41621	41621	78	+	.	IPDRatio=5.71;context=ATTCGGCTTGATTTCGATACACCCGACACACGCAGGAAATT;coverage=32
6714_1_1_1_3_cov_26	kinModCall	modified_base	41730	41730	20	+	.	IPDRatio=1.90;context=TCACTTGGTGCTTGAGCACCTTAGAGAATCGTTCTCTTTGA;coverage=22
6714_1_1_1_4_cov_41	kinModCall	modified_base	89	89	21	-	.	IPDRatio=1.56;context=TCCTTATGGCGCATCCAAAGCGATGGTGGAACGGATGTTAA;coverage=58
6714_1_1_1_4_cov_41	kinModCall	modified_base	144	144	26	-	.	IPDRatio=1.71;context=CCATGATACGTAAAATGCCCTATACGGAAGATATGCGCCCG;coverage=67
6714_1_1_1_4_cov_41	kinModCall	modified_base	147	147	30	-	.	IPDRatio=1.69;context=GCGCCATGATACGTAAAATGCCCTATACGGAAGATATGCGC;coverage=69
6714_1_1_1_4_cov_41	kinModCall	modified_base	222	222	21	-	.	IPDRatio=1.51;context=TTGATTTGTAACGTAAAAATATAGGGAAACTGGATAACCAG;coverage=65
6714_1_1_1_4_cov_41	kinModCall	modified_base	303	303	24	-	.	IPDRatio=1.70;context=TTTTTTCAGGCAGCCCGCATGCCGGTTTTATGAGTCAGCGT;coverage=64
6714_1_1_1_4_cov_41	kinModCall	modified_base	307	307	21	-	.	IPDRatio=1.72;context=ATGATTTTTTCAGGCAGCCCGCATGCCGGTTTTATGAGTCA;coverage=65
6714_1_1_1_4_cov_41	kinModCall	modified_base	415	415	22	-	.	IPDRatio=1.68;context=AAACGCGGCTATCGTGTGATTACTAACGATATTTTGGCAAT;coverage=59
6714_1_1_1_4_cov_41	kinModCall	modified_base	417	417	38	-	.	IPDRatio=1.74;context=AAAAACGCGGCTATCGTGTGATTACTAACGATATTTTGGCA;coverage=61
6714_1_1_1_4_cov_41	kinModCall	modified_base	427	427	34	-	.	IPDRatio=1.80;context=TACGAAGCCAAAAAACGCGGCTATCGTGTGATTACTAACGA;coverage=58
6714_1_1_1_4_cov_41	kinModCall	modified_base	498	498	29	-	.	IPDRatio=1.68;context=GGATTTGTGACCAGCTTCCGTCTGATGTAGATACAGTTGCA;coverage=83
6714_1_1_1_4_cov_41	kinModCall	modified_base	520	520	47	-	.	IPDRatio=2.29;context=AATAAAGAGAAAATAGCTTCCTGGATTTGTGACCAGCTTCC;coverage=81
6714_1_1_1_4_cov_41	kinModCall	modified_base	521	521	44	-	.	IPDRatio=1.93;context=TAATAAAGAGAAAATAGCTTCCTGGATTTGTGACCAGCTTC;coverage=84
6714_1_1_1_4_cov_41	kinModCall	modified_base	522	522	117	-	.	IPDRatio=6.23;context=GTAATAAAGAGAAAATAGCTTCCTGGATTTGTGACCAGCTT;coverage=83
6714_1_1_1_4_cov_41	kinModCall	modified_base	541	541	22	-	.	IPDRatio=1.59;context=CCGAAAATTAACTATATCGGTAATAAAGAGAAAATAGCTTC;coverage=82
6714_1_1_1_4_cov_41	kinModCall	modified_base	642	642	29	-	.	IPDRatio=2.64;context=AATTGCCCAGCAGCAGCAGGTTGGTAACGCCGTACCGCCTT;coverage=77
6714_1_1_1_4_cov_41	kinModCall	modified_base	695	695	60	-	.	IPDRatio=2.14;context=GAATTAGCTGCCTTACAATCTTTCCCTGATAATTTTATTTT;coverage=73
6714_1_1_1_4_cov_41	kinModCall	modified_base	825	825	29	-	.	IPDRatio=1.58;context=CCATTACGTCCGAAAACAGGTGATATCCGTAAATACATCCG;coverage=85
6714_1_1_1_4_cov_41	kinModCall	modified_base	864	864	61	-	.	IPDRatio=2.07;context=TTTGTTAAAAATGGAGGTAACCGTAACGATATTCCTGAACC;coverage=92
6714_1_1_1_4_cov_41	kinModCall	modified_base	889	889	26	-	.	IPDRatio=1.51;context=GGCACAAATGTTAGAAAAAATGGCATTTGTTAAAAATGGAG;coverage=94
6714_1_1_1_4_cov_41	kinModCall	modified_base	946	946	24	-	.	IPDRatio=1.50;context=ACTGGCTGCTGGCGAAAGCAATCCACACGTTGCAAATCATG;coverage=78
6714_1_1_1_4_cov_41	kinModCall	modified_base	122	122	24	+	.	IPDRatio=1.75;context=CATAAGGATTAGCGGTATCGCCCGGGCGCATATCTTCCGTA;coverage=69
6714_1_1_1_4_cov_41	kinModCall	modified_base	360	360	25	+	.	IPDRatio=1.89;context=GTCATTTAATGTTTCATGGTTGTTTTCTATTAATGCTAAAG;coverage=63
6714_1_1_1_4_cov_41	kinModCall	modified_base	463	463	33	+	.	IPDRatio=1.86;context=TCGTAGGCAAAGGAACAGCCTCCACTAAATACATCTGCAAC;coverage=72
6714_1_1_1_4_cov_41	kinModCall	modified_base	516	516	133	+	.	IPDRatio=8.35;context=AGACGGAAGCTGGTCACAAATCCAGGAAGCTATTTTCTCTT;coverage=78
6714_1_1_1_4_cov_41	kinModCall	modified_base	517	517	27	+	.	IPDRatio=1.79;context=GACGGAAGCTGGTCACAAATCCAGGAAGCTATTTTCTCTTT;coverage=81
6714_1_1_1_4_cov_41	kinModCall	modified_base	543	543	23	+	.	IPDRatio=1.59;context=AGCTATTTTCTCTTTATTACCGATATAGTTAATTTTCGGAT;coverage=68
6714_1_1_1_4_cov_41	kinModCall	modified_base	588	588	27	+	.	IPDRatio=1.62;context=CTTATTCATTTTCACTCATTTTTAAAATACTTTCAGCAATA;coverage=75
6714_1_1_1_4_cov_41	kinModCall	modified_base	737	737	24	+	.	IPDRatio=1.58;context=CGAACGGTTAACGCCCGATTCTGTTCATAGTGAAAAACTTT;coverage=67
6714_1_1_1_4_cov_41	kinModCall	modified_base	800	800	27	+	.	IPDRatio=1.64;context=ACGGCTGGTTTTGTTGCTGTTGTAACGGATGTATTTACGGA;coverage=73
6714_1_1_1_4_cov_41	kinModCall	modified_base	820	820	21	+	.	IPDRatio=1.42;context=TGTAACGGATGTATTTACGGATATCACCTGTTTTCGGACGT;coverage=78
6714_1_1_1_4_cov_41	kinModCall	modified_base	896	896	34	+	.	IPDRatio=1.63;context=TTTAACAAATGCCATTTTTTCTAACATTTGTGCCGAATGAT;coverage=83
6714_1_1_1_4_cov_41	kinModCall	modified_base	907	907	25	+	.	IPDRatio=1.58;context=CCATTTTTTCTAACATTTGTGCCGAATGATTCATAGCTTCA;coverage=86
6714_1_1_1_4_cov_41	kinModCall	modified_base	978	978	28	+	.	IPDRatio=1.70;context=GCAGCCAGTTTTGGAAAATGTCCTATTGCTGATCCAACAGT;coverage=83
6714_1_1_1_4_cov_41	kinModCall	modified_base	1114	1114	24	-	.	IPDRatio=1.45;context=CGGTTATTCGGTGGAATGTAAGATACTGAGTGCAGCCGATT;coverage=83
6714_1_1_1_4_cov_41	kinModCall	modified_base	1191	1191	21	-	.	IPDRatio=1.42;context=ATGGAAAATGTAGCGCGACTCTATACACACAATTCAGGTAA;coverage=103
6714_1_1_1_4_cov_41	kinModCall	modified_base	1233	1233	23	-	.	IPDRatio=1.59;context=TTTGTCCGAATAGTTAAAATTGTCCAACCATATTTTTTTGT;coverage=81
6714_1_1_1_4_cov_41	kinModCall	modified_base	1265	1265	23	-	.	IPDRatio=1.50;context=CAGATGACCCACGCAACCATTTATTTAAAGAGTTTGTCCGA;coverage=80
6714_1_1_1_4_cov_41	kinModCall	modified_base	1381	1381	21	-	.	IPDRatio=1.62;context=CACACTAACCGAACAAGATTTAATCAATTGTCTTAACGGAC;coverage=50
6714_1_1_1_4_cov_41	kinModCall	modified_base	1394	1394	26	-	.	IPDRatio=1.82;context=AAAAAGATTTAACCACACTAACCGAACAAGATTTAATCAAT;coverage=43
6714_1_1_1_4_cov_41	kinModCall	modified_base	1479	1479	21	-	.	IPDRatio=1.45;context=GGATTCCAACAATTGCTTTCTGTTGAAATGGAGTCTGATTA;coverage=85
6714_1_1_1_4_cov_41	kinModCall	modified_base	1554	1554	20	-	.	IPDRatio=1.55;context=CTTATGCACACACCACTTACCTATATTGACCTTTTCTCAGG;coverage=62
6714_1_1_1_4_cov_41	kinModCall	modified_base	1563	1563	92	-	.	IPDRatio=3.44;context=GGATTTTGACTTATGCACACACCACTTACCTATATTGACCT;coverage=64
6714_1_1_1_4_cov_41	kinModCall	modified_base	1633	1633	22	-	.	IPDRatio=1.70;context=CGCCCCAGCCAATTCGGCGATGGCGGATGCGTTTGCGAAGC;coverage=62
6714_1_1_1_4_cov_41	kinModCall	modified_base	1809	1809	28	-	.	IPDRatio=1.66;context=GTGGTGAAAGCTGGCGACGTGGTGAAAGTGAAAGTGCTGGA;coverage=65
6714_1_1_1_4_cov_41	kinModCall	modified_base	1861	1861	34	-	.	IPDRatio=1.91;context=CTTGGTGCACATCTCCGCCCTGTCCAACAAGTTCGTCCAAG;coverage=61
6714_1_1_1_4_cov_41	kinModCall	modified_base	1038	1038	30	+	.	IPDRatio=1.62;context=GGTTCGGGAAAGGAAATTTTGCCTTTATCCCTCCTCCCGAT;coverage=96
6714_1_1_1_4_cov_41	kinModCall	modified_base	1049	1049	54	+	.	IPDRatio=1.95;context=GGAAATTTTGCCTTTATCCCTCCTCCCGATAAATATCACTC;coverage=92
6714_1_1_1_4_cov_41	kinModCall	modified_base	1054	1054	24	+	.	IPDRatio=1.90;context=TTTTGCCTTTATCCCTCCTCCCGATAAATATCACTCGGCTA;coverage=94
6714_1_1_1_4_cov_41	kinModCall	modified_base	1089	1089	173	+	.	IPDRatio=4.61;context=CGGCTACGTATCTGAGGAACACCGAAATCGGCTGCACTCAG;coverage=95
[truncated: 62,558 more rows]
