# Supplementary material for: DNA Methylation Assessed by SMRT Sequencing Is Linked to Mutations in Neisseria meningitidis Isolates
Source: PLoS One. 2015 Dec 11;10(12):e0144612. doi: 10.1371/journal.pone.0144612 (PMC4676702; doi:10.1371/journal.pone.0144612)
Supplement: S4 Text — (FA) [file pone.0144612.s006.fa]

>6714_1_1_1_1_cov_34
AAAATGAGATTGAGCATAAAATTTTAGTAACCTATGTTATTGCAAAGGTCTCAAATAATC
ATCTTCGGCGTTTTCATTTTTATGGATTAAAACAACACGGGAAAAATCTGTTTTCAGATG
CTTGCCCGCTTGATTGTTCGGATTATTGTCCGGAACGACAAAACCGTCCTCAAAATTAAA
GCAGACGTTGCGTCCTTCTACCTTTATCTCTGTGCAATAACAATCATGTAGAGAAATGCT
ATCCGAAAAATTTTTTCTTTGTGTATGCAAAAAAAGTTTTCATTCAAGTACCCATATCTA
ACGCAAACGTTTACCTGTTTCCCCGTCAATAATCTGACTCGGCGATTTCTGCCTGCCGAT
TCTCCCACCAACAATCCACACATCGCGTCCGAATTGCCTTCTGACTTCCCTCTCCGTCCG
ACACGCGCGTTTGCCTGCGCGGTTGCACGAAGTCGAGACCAAAGGCGTTTGCAAAGCCTG
ACACAAGCGGCGCGCACCTACATGGGCGGGAACCCTGACCGCCAACTTGCTGCGCTGTTT
CCCGCGCAACTCAGGTAAGACACAGGATTTGGCGGATAATAGGAACGTTTTAGGGGCGGG
CCATTCTTTTCTAAGCATATCCTGCAGATTTTCAGACGGCATTTGAAGTAAAGGCTGCAA
TTGCTCAAATTGATTCCCGATGACAATCATACCCTTGTGTTGCGGTCTTTTTTTCAAATG
CGCCAACTTACCGAGTGCTTTGGCTAATGTCGGAAGACACCCCAAGCCATAACAAGATTC
GGTCGGATAAGCGACCAAACCGCCTTTTTTCAAATAAACGCTTAACTTACGTTGCGCTGA
TGCTGCGATAATTCTCGGAAATAACATAATATAAAATACCGTCTGAAGCACATCAGTCAT
ACTTGGCTTCAGACGGCATCATCCTCTTTCTAATTAACGGTTAATCGCTTTATCGGCAAT
GTCTTTACGGTATTGCATCCCGTCGAAACTGATTTTTTCCAACGCGCCATATGCCTTAGC
TTTCGCTTGCGCCACATTATCGCCCAATCCCACAACACACAATACGCGTCCGCCGTTGGT
CAATACGTCACCTTTCTCGTTTGCCGTTGTACCTGCATGGAAAACTTTGCCTACTTGGTT
GGCAGCATCCAGACCGGAAATAACATCGCCTTTTTTGGGCGTTTCGGGGTAATTTTGCGC
CGCCAGTACCACGCCCACGGCAGTTTGCGGGCTCCATTCCGCGGTTACGCTATCGAGTTT
GCCGTCTATTGCCGCTTCAACCAAATCCGATAAGTCGCTGTTCAGTCGGCTCATAATCGG
CTGGGTTTCAGGATCGCCGAAACGGCAGTTAAACTCAATCGTATGGGGTGCACCGCTTTG
ATCAATCATCAAACCTGCGTACAGGAAACCGGTGAACTCATGCCCCTCCGCTTTCATCCC
TGCTACGGTCGGCAAAATAATTTCATTCATCGCGCGTTCGTACACAACAGGCGTTACCAC
AGGCGCAGGGCTGTACGCACCCATACCGCCCGTATTCAGACCTTTGTCGCCGTCTAAAAG
ACGCTTGTGGTCTTGGCTGGTTGCCATAGGCAGTACATTATTGCCATCAACCATGACGAT
AAAACTCGCTTCTTCGCCTTGCAGGAAATCTTCAATCACAACACGCGCGCCGGCATTGCC
CATTTTGTTGTCCAGCAGCATATCATCAATCGCAGCATGCGCTTCATCCAAAGTCATCGC
CACAATCACGCCTTTACCTGCCGCCAAACCATCGGCTTTGATAACGATAGGCGCACCTTT
CTGATTGACGTAATCATGTGCGGCATCGGCGTTTTCAAAGGTTTGATATTGCGCGGTCGG
AATATTGTATTTCGCCATAAATGCTTTGGCGAAATCTTTGGAACTTTCCAACTGCGCCGC
ATATTGTGTCGGACCGAATATTTTTAGTCCTGCAGCACGGAAATCATCCACAACACCTGC
CGCCAAAGGCGCTTCAGGGCCGACGACGGTAAAAACAATATTTTCTTTACGACAGAATTC
AATCAAATCCTGATGCGCAGTCAAGTCGATGTTTTGCAGCTTGGGTTCAATCGCTGTACC
GGCATTACCAGGCGCAACAAATACTGTTTCCACTTTAGGCGACTGCGCCAATTTCCAAGC
CAGCGCGTGTTCGCGACCGCCATTACCGATAACCAGCAGTTTCATGCCATCTCCTTGACA
AATATATACTTTTAACGAAAACTCGATACAAAGGGACTTTTGTCCCATCTGAAGAAATTT
TGGTGGAATCAAACAAAGACCACTTCATTCCACTATGCAACCTATTCAACTTATTCACAA
ATTAAAAAAGGACAAGCAACCATGCAAAAACGTATTGATGAAATCCAAAGCAAATACCGC
GAATGGTGTCATTTACTACCGCAACTGGAAGAAGACATCCGCCGTTGGAAATATGTCGTC
ACTTTAATTCGCGACATGGACAATTTCTATACCCACGAGTATCAGGCGTGTCATCAGGCT
ATTGAAGACGGGGTAGAACTGGATTTGAGTACGGAAGGCGAATACAGCATTATGAGTGAA
GATGCGCTATGGAACGCGCTGGGCGAATTCCATCAATTGGCTTGGTTATATTTGCGCTCC
AGCGTCGATGCCTTAGACAAATATACACAAGAAGATTAGTCAGCGAAGAGGTCGTCTGAA
ATACCATCACAAAGCATTTCAGACGACCTTTCATTCAAAAGGCTTTTCCGTATTTACTTC
AATCTGCCGAGTATTCTTCCAAGCCGCAACACAGGCCTCATAATTTACCAACGACAAACT
GACCGTCAATCGGCAATCCAACTGCAAATCCCGCTCCAATATATCCGCCTGATATTGTTT
GGCAATGCGTATCGCTTCATTCAAAAACGGATATTCACATTTCAGCCAAACAGTTTTTTC
AATATTCTTTTCAACTACTTCTGCAACTGCCAACGCTTGAGCCGTCGCCTCTTTGTACGC
ATGTATCAGACCTGGAACACCTAACAAAGTACCACCGAAATAGCGGACGACCACAACCAA
AACGTCGGTAATACCCACCGAATCAATCTGTCCCAAAATTGGTCGTCCAGCACTTCCTGA
TGGCTCTCCATCATCGTTGGCACGAAATTGCATGCCATCCACACCCAAACGATAGGCATA
GCACCAGTGTCGTGCTTTATGATGCTCTTCCTTTAACGGATCGAGGTATTTTTTCACATC
AGCCAATGTCCGAATCGGATAGGCAAATGCAATAAAACGGCTGCCTTTATCTTTAAACTC
AGCCTGCGTCGAGGAAGTAATGGTTTTATAAGTCGTAATCATGCTGAAATGTTTTCAGAC
GACCTCATTAATAACAAGGTCGTCTGAACGTTTCACGTGAAACATTAATTTTTCAATGCT
TCTGTTAATTGTGGAACGATTTCAAATAAATCGCCAACCAATCCGTAATCGGCTACATTG
AAAATCGGCGCATCAGCATCTTTATTGATTGCAACAATCACCTTACTGTCTTGCATACCA
GCAACGTGTTGAATCGCACCTGAAATACCGATTGCAAAATAGAGTTGCGGCGCAACCACT
TTACCGGTTTGTCCGACTTGAGCATCGTTTGGCGCATATTCGGCATCAACCGCCGCACGG
GATGCACCGATTGCCGCACCTAAAACATCCGCCAACGGTGTCAGCACTTCATTGAATTTT
TCCGCACTACCCAACGCACGACCACCGGAAACAATCACTTTTGCCTGAGTCAGTTCAGGA
CGATCGGAATGGGAAAGCTGACGGTTAACAAAACGGCTCAGGTTTTGGGCAGGGGTTGCT
TCAACATTAATTACCTCGGCATGACCACCTTGTACAGGAGCTGCATCAAAAGCCGTCGCA
CGGAAGGTCAGCACCAATTTTTCCGAATCAACTTGCACGGTTTCAAATGCGTTCCCTGCA
TAAATGGGGCGCACAAAAATCGTGTTATCCACAATCTCGGTCAAATCAGAAATTTGCGGT
ACATCTAATAAGGCTGCTACGCGAGGCAAAAGGTTTTTACCGAATGTAGTTGCCGTTGCT
GCAACATAGCGGTAATCCGCTGCCAATTTAACAACCAGCGGAGCCAACTCTTCAGCCAAA
CCTTCGGCATAATGGGCAGCATCTGCAACCAAAACTTTTTCCACACCCGCCACTTGTTTT
GCGGACTCTACTACGGCAGATGCACCGCTTCCGGCAACCAATAAATCGACTTTACCCAGC
TTGGCGGCAGCGGTAACAGCATGCAAAGTGGTAGGATTCAACTGTTTGTTGTCGTGTTCG
ACAATAATCAATACGCTCATTTCAGCCTCCTCAAATCACTTTGGCTTCGTTTTTCAATTT
TTCAACCAATTCGGCAACGCTTGCTACTTTTACGCCTGCCTGACGCGCCTTAGGTTCGGC
AAATTTCACCGTTTTCAGACGAGGTAAAATATCGGTAGCCAAATCGGCAGGCGCCAGTTT
TTCCAGAGGTTTTTTCTTTGCCGCCATAATATTGGGGAGTTTGACAAAGCGCGGCTCGTT
CAAACGCAAATCAGCACTGATAACAGCAGGCAGTTTTAATGCTATGGTTTCTTCGCCGCC
ATCAATTTCGCGCACAATCTGTACTTCACCACCTTCAATGTGTACTTTTGAAGCAAACGT
ACCTTGCGCCGCATTCAGCAAAGCTGCCAGCATTTGCGCCACTTGATTGGCATCATCATC
AATCGCTTGTTTGCCCAAAAAGAAAATTTGCGGATTTTCTTTGTCCGCAACGGCTTTCAG
CAACTTAGCAACGGCCAGAGACTCCAGTTTAGTATCGGTTTCAACATGAATGGCACGGTC
GGCACCCATCGCCAAAGCTGTACGCAAGGTTTCTTCGCATTTTTTCTCACCCAAAGAAAC
CGCTACGATTTCGCTTACTTTTCCGGCTTCTTTCAAACGGACAGCTTCTTCCACAGCGAT
TTCGTCAAACGGATTCATCGACATTTTGACATTGCCGATATCCACATCCGAACCATCGGC
TTTTACACGAACTTTGACGTTGTAGTCCACTACGCGCTTTACTGCGACCAGTGCTTTCAT
TGAACCCTCCTAAAAAGAACGCTGCTTTCACCATCCAGCGAAACCAAACCTTCTTCCCTA
TAAAACCAAATCCGTTTTCCTTAAAAACGAATTCATTCAAAAATCTTTCGGATAATGCTT
GCCGATTATACCATTTTTAAAGCATTTACTCAGGCTGGTAGATATACATTCTTATGCTTA
ACAAACTGAAAAATATCAGGTGCTATATCAGTTTCAGACAACCCTTTAGCCTTTGTCTGC
TGCAACACAATCCATCAACGTTTGATAAACCAAATCTGCGGTCGGAATCTGCCCGATATT
GCCCAAATTTTTTGCAATTGGCGAAACCTGAACGCCTGTTTTAATCGGATCGGTATCGGT
ATAAATGCCGACCACAGGTTTTTCCAAGGCGTTTGCCAAATGCAGCAAACCGGTATCCAC
GCCAACAATTCCGACCGCGTGTTTCAGCAGATACGCTGCCTGCAATAAATTCATTTTATC
GCACACAATAGCAAACGGCAGTCCGTCTGCAATTTGTTTGGCACGCGTTTTTTCATCTTC
ATTTCCCCAAGGCAGGTAAATATTGCATTGCTGTTCTTCATTCAACTTTTGCAGCAACGA
CCGCCAGTTTTCCACAGGCCATAACTTACTGTCCCGACTGGTCGCATGCAAAGCCGCATA
ATACGGCTGCGCTAAATTTTTCAGACGGCCTGCCTCAGGAACAGTCAAGCCAAATACCTG
CGTTTCAGGCATCGCATACCCAAATACTTGGGCGAACAGCTCACGATTGCGCCAAACAGC
ATTTTTCCCTTTCGGTACAGCGTATGTTTTCGCATACGCCAGCGCAGCCAGTCCCTCGCG
CGCGCTATTTTTATCCAAACCATAAATAGGGGATTTCGCCATTTTAGCGAAACACGCGCT
TTTAATCAGACCTTGACTGTCCAATACAAAATTAAATGCTTCCTGCCGCAAAGTCTGTTT
CAGATGACCCATTTCCCGCCAAGTTTCAGCCTGAAAGAGATGTTTGCGCCATTGCCGCCA
TTTCATCACATGGATTTTTTTTACAAACGGATGCAGGCGCGCAATATCTGCAAATCCAGC
CTCACATAGCCAATGCAGTTCTACATCAGGACATTGTCGCGCCAAATCTTCGATTGCGGG
CAAAGTGTGAATTAAATCGCCCATACTAGACAAGCGGACAAGCAAAATTTTCATATTTAA
GAAGTATGTTTCACGTGAAACGATTTTAACTTATTGATTATTAATATATTTTTTAATTTC
TTCGGCGTTTTTTAAGATGACAGCACCGGCAGAACGCATTTCCTGCCATGCCGTTTCAAT
GGTATCCGGCGCAATACCCCGACAAGCCGCTTCATTGACGATAACCTGCCAATTGCTACC
TTTGAGCAACTGCAAAACCGTTGTTTTAACACAATAATCCGTAGCCAAACCGCCGACAAT
GACCATATCCGTATTTTGACAACGCAGCCACTCAATCAATCCAGTGCTCAGTTTTTCCTC
AATATCGTGAAAACACGCGCCGTAAGGATGCAATTCAGGATCAACACCTTTCCAAACGCA
ATAATCGTATTCTTTGGCAGAAGGCAGTCCGTCCAATAATTCATAGCCGCGCGTACCGAC
CATCGCATGAGCCACCCAAGTCAAATCCGCATCAGGCAAACCTGTCGGCTTCAACATATC
AACAGGGTTATCCACAAGCCATTTCGCTACCATATGATGCGCATCTTTCGTCATCACGCG
CAAATCCGCCAAAGCGGCTTGGGCATTCAATTCTTCGACAATCAAATGCCCCTCGTTTAC
AGGCAGCTCTTTAGGACACAAAGGCGTAAAAGTTTTTTGTGCATCAACATCAATGGAAAC
AATCATCTCATCATTTCAACGCAATTAAAATGCCCTGTATTATAACAAATTACTGCCCAA
AAGCGGTAAAACAGGCTGTGATAAGATAAGGTTTTTCCGAAAAACTTATCCACAATCCTC
ATGACTTACACCATCGTCCCTATCGCCACCGCCCGATCGCCCTACAAACAGAAATTCGGC
ATCGCCCGCCAGCCCGGTTTAGTCTCCGCCGCAGAAGTATGCATCGAGCTGAATCCCGAA
TTTACCGCAGACAGCGTGCGCGGGCTGGAAGATTTCGATTATGTGTGGATAAGTTTTATT
TTTCACGGCGTATTGGATGAAGGCTGGGCACAAATGGTGCGCCCGCCACGGCTCGGCGGC
AAACAAAAAATGGGCGTATTCGCCACGCGCAGCCCCCACCGCCCCAACCATCTCGGACTA
TCACTCTTAAAACTCAACCGCATCGAAACCGGCAAACCCGTCCGCCTTTATTGCAGCGGC
GCAGACCTGCTCGACGGCACGCCGATTGTGGACATCAAGCCTTATATCCCCTTTGTCGAA
TCCAAACCCGATGCCGCATCTGGTTTCGTCAGCGGCAAACCCGTAGAGTTGGAAGTCGTT
TGGCAGGAAAACATCGGCGCGGAAAATTTATCTGCAAACACCAAAAACCTTATCAGCCAA
AGCATTGCCCAAGATCCGCGCCCCGCCTATCAGAATATTCCCGAACGGATTTATGTGATG
AATATTGCGGATTACGAAATCAGATTTCAAATCGAGGAAAACCGTGCAACCGTTATTGAT
CTTTCCCCAACCCCGCTTTAAATCGGGCAAAAATCCGGTTTTGCCGCATAGCAGTTGAAC
AAACGGCTGTTGTTTGTTCGCCATAAGCCGCAATATCAAGTTATAGCGGATTAAATTTAA
ATCAGGACAAGGCAACGAAGCCGCAGACAGTACAAATAGTACGGCAAGGCGAGGTAACGC
CGTACTGGTTTAAATTTAATCCACTATACAGATAAACAATGCCGTCTGAACGCAATGTGT
TCAGACGGCATTTACTTATCCACAGGTTTGTTCAAGCCTTAGATTTTGCCTGCGAAGTAT
TCCAAAGTGCGGACGAGTTGGCAGGTGTAGGACATTTCGTTGTCGTACCAGGCAACAGTT
TTCACCAATTGTTTGCCGCCCACGGTCATCACGCGGGTTTGGGTCGCATCGAAGAGCGAA
CCGTATTCGATGCCGACAACGTCGGAAGAAACAATTTGATCTTCGTTGTAGCCGTAAGAT
TCGCTGGCGGCGGCTTTCATCGCGGCGTTGATTTCTTCTTTGGTTACAGGGCGTTCGAGG
ACGGAAACCAATTCGGTCAGCGAGCCGGTGGCAACAGGGACGCGTTGGGCGGAGCCGTCG
AGTTTGCCGTTCAATTCAGGGATAACCAGACCGATGGCCTTGGCGGCACCGGTGCTGTTG
GGCACGATGTTGAGCGCGGCGGCGCGGGCGCGGCGCAAATCGCCTTTGCGGTGCGGCGCG
TCAAGGGTGTTTTGGTCGCCGGTGTAGGCGTGGATGGTGGTCATCAGGCCTTCGACTACG
CCGAATTCCTTTTGCAGGACTGCCGCCATCGGGGCAAGGCAGTTGGTGGTGCAGGAAGCA
GCGGAGATAACGGTTTCGCTGCCGTCCAAAATGTCTTGGTTTACGCCATATACGACGGTT
TTCACATCATTGCCGCCGGGTGCGGAAATCACGACTTTGCGCGCGCCGGCCCTGATGTGT
GCTTCGGCTTTGGTTTTATTGGTAAAGAAGCCGGTACATTCGAGGACGACATCCACACCC
AACTCGCCCCAAGGCAATTCTTCGGGATTCGGATTGGCGAAAACTTTGATTTCTTTGCCG
TTTACCACGATGGCATCGTCTTTTAATTCGGCAGTACCTTGGAAACGGCCTTGCGTGCTG
TCGTATTTGAAAAGGTGCAGCAGCATTTCGGCAGGGGTCAGGTCGTTGACAGCGACGACT
TCGATGCCATGGGCTTTTTCAATTTGACGCAATGCGAGGCGGCCGATGCGGCCGAAACCG
TTAATCGCTACTTTAATGCTCATGTATATACTCCAAGCTGTGAAACGAAATTTCAATATC
TGTATTGTATTCTGAAATAAAGTTACATTCCACTATTACATCTAACTACTTGATGCTTAT
TTGATATAGATGAATTTTACTGTTTGCACAGATTTCCAAAACTTTTACCATCAATATTTG
AATTTAAAATTTTAATGATGATTTTGATGATTGCGGATCTGCTTGTGTATAAGTAGCAAA
TATCCAATATTTTCATTACCTTTTCGTCAAATAAGTTTGAGTTTAAGGCTTGCCGTATAG
GACAGATAAACGTGGATGTTTTTTGACTTAATAATATCTCCGTGGATAACTTTGCTGTTT
TCCTAGTTGTCTCCACAACCTTATTGACAGGCTTACGGTCAGTCTCATTCCGTCGAAGAC
AAAACCTTTTGCTACAATACCGTTTTCCTAATGATAAGGCAGCCCCATGTCCAAATCCGC
CGTTTCCCCAATGATGCAGCAATACCTCGGCATCAAAGCGCAACATACCGACAAACTGGT
GTTTTACCGTATGGGCGATTTTTACGAGATGTTTTTCGACGATGCGGTAGAAGCGGCAAA
ACTTTTGGATATTACCCTGACCACGCGCGGACAGGTGGATGGCGAGCCGGTCAAAATGGC
AGGCGTGCCGTTTCACGCCGCCGAACAATATCTGGCGCGCCTGGTCAAGTTGGGCAAAAG
CGTGGCGATTTGCGAACAGGTCGGCGAAGTCGGCGCGGGCAAAGGGCCTGTGGAGCGCAA
AGTCGTGCGCATCGTAACGCCCGGCACGCTGACCGATTCCGCATTGCTGGAAGACAAGGA
AACCAACCGTATCGTTGCCGTGTCCCCCGACAAAAAATACATCGGTTTGGCGTGGGCATC
GCTGCAAAGCGGCGAATTCAAAACCAAGCTGACAACTGTGGATAAATTGGACGACGAACT
GGCGCGCCTGCAGGCGGCGGAAATTCTGTTGCCGGACAGTAAAAACGCACCGCAACTTCA
GACGGCATCGGGTGTTACGCGCCTGAACGCGTGGCAGTTTGCCGCCGACGCGGGGGAAAA
ACTGCTGACGGAATATTTCGGCTGCCAGGATTTGCGCGGCTTCGGTTTGGACGGCAAAGA
ACACGCCGTTGCGATTGGCGCGGCAGGTGCACTGTTGAACTATATCCGTCTGACGCAAAA
CCTGATGCCGCAACATTTGGACGGCCTGTCGCTCGAAACCGACAGCCAATATATCGGTAT
GGATGCTGCCACGCGCCGCAATCTCGAAATCACGCAAACCCTCTCCGGCAAAAAATCGCC
GACCCTGATGTCCACGCTCGACCTTTGCGCTACCCATATGGGCAGCCGCCTCTTGGCTCT
CTGGCTGCACCACCCTTTACGCAACCGCGCCCACATCCGAGCGCGCCAAGAAGCCGTTGC
CGCGCTGGAAAGCCAATACAAACCCCTCCAATGCCGTCTGAAAAACATTGCGGACATTGA
ACGCATTGCTGCCCGCATCGCCGTCGGCAACGCCCGCCCGCGCGATTTGGCATCTTTACG
CGACAGTCTGTTCGAGTTGGCACAAATCGACTTGTCCGCAAACGGCAGCAGCCTGTTGGA
AACCCTCAAAGCCGTTTTCCCGGAAAACCTATCCACAGCCGAACAGCTCCGCCAAGCCAT
TTTGCCCGAACCTTCCGTCTGGCTGAAAGACGGCAATGTCATCAACCACGGTTTTCATCC
CGAACTGGACGAATTGCGCCGCATTCAAAACCATGGCGACGAATTTTTGCTGGATTTGGA
AGCCAAGGAACGCGAACGTACCGGTTTGTCCACACTCAAAGTCGAGTTCAACCGCGTTCA
CGGCTTTTACATTGAATTGTCCAAAACCCAAGCCGAACAAGCACCTGCCGACTACCAACG
CCGGCAAACCCTCAAAAACGCCGAACGCTTCATCACGCCGGAACTGAAAGCCTTTGAAGA
CAAAGTGCTGACTGCTCAAGAGCAAGCCCTCGCCTTAGAAAAACAACTCTTTGACGGCGT
ATTGAAAAACCTTCAGACGGCATTGCCGCAGCTTCAAAAAGCCGCCAAAGCCGCCGCCGC
GCTGGACGTATTGTCCACATTTTCAGCCTTGGCAAAAGAGCGGAACTTCGTCCGCCCCGA
GTTTGCCGACTATCCGGCTATCCACATCGAAAACGGTCGCCATCCCGTTGTCGAACAGCA
GGTACGCCACTTCACCGCCAACCACACCAACCTTGACCACAAACACCGCCTCATGCTGCT
CACCGGCCCCAATATGGGCGGCAAATCCACCTACATGCGCCAAGTCGCGCTGATTGTTTT
ATTGGCACACACCGGCTGTTTTGTGCCTGCCGATGCCGCCACAATCGGGCCCATCGATCA
AATCTTCACCCGCATCGGCGCATCGGACGACCTCGCCTCCAACCGCTCCACTTTCATGGT
CGAAATGAGCGAAACCGCCTACATCCTGCATCACGCCACCGAACAAAGCCTTGTTTTAAT
GGACGAAGTCGGACGTGGCACTTCCACTTTCGACGGCCTCGCCCTCGCGCACGCCGTTGC
CGAACACCTGCTGCAAAAAAACAAATCCTTCAGCCTGTTTGCCACCCACTATTTCGAGCT
GACCTACCTGCCCGAAGCCCACGCCGCCGCCGTCAATATGCACCTTTCCGCGCTCGAACA
GGGACAGGACATCGTGTTTCTGCACCAAATCCAACCCGGTCCCGCCGGCAAAAGCTACGG
CATCGCCGTTGCCAAACTCGCCGGCCTGCCTGTACGCGCATTGAAATCCGCCCAAAAGCA
TTTGAACGGACTGGAAAACCAAGCCGCCGCGAACCGTCCCCAACTGGATATTTTCAGTAC
CATGCCGTCTGAAAAAGGAGATGAACCGAATGTGGGCAACTTTGTGGATAAAGCAGAGGA
AAAACATTTTGAAGGTATATTGGCAGCAGCCTTGGAAAAACTCGATCCCGACAGCCTGAC
CCCGCGCGAAGCATTGTCAGAACTGTACCGTCTGAAAGATTTGTGCAAATCCGTATCTTA
ATTTCCGTTGTCGGAACAGCATCAAACCATATGGAAAAATCTGTGGATAAACATTATCTG
ACAGGAAATTTCCAAATATAAAAAATGCCGTCCGAACAGCTCAGACGGCATTTGTCCATT
CGGCTTAAACCTTATCCATATCCAAACGCATAACCGTAACCCATTCACCGTTATGGAAAT
GTCGCCCGACAACCGCCCAGCCGAATGATTCATAAAATATTTGCACATCAGGCGTATAAA
GATACAAGAACTTTATCCCCAGCGAACGCGCTGCGCCTATGCAATGGGCGACCAGCCTCC
TGCCAATGCCTTTTCCGCGATATTCAGGTAAAACAAAGACATCCCCCAACCAATATTCAT
ACTGTGGGAAACTTTTCATATCATGCCGCTTGACCGCAGCCGAACCCAACAGGGTTCCGA
AATCATCCACAGCCGCAAAAGCCAGCGGCAGTTCGTCATCTTTCAAACATCTGCCGTAAT
AGGCACGAATCTTATCCACAGAAGACCACGGTTCAAATCCGTGCCACTCCTCAAACAACG
CCTGAACCAACCTGCCGATATGCCCGGCTTTCAGCCGTGTAATGAAAACAGTATTGTCCA
CAAAGAGGGAATTCATCGGTCAATTCCCCGACGCCTTCGTTCCCCCTGCGCCGTAAACCG
CATTCCAAGCATGGTCCAAACGCACTCCGATTTGCCTCAGCTCTTCAGCCTGCCGGGCTT
TTTGCGCCATTGCTGCAGGAATTTCCGCTTCCAAACGGGCGATGTCTGCCTGAGCCGCCT
GCAACCGTCTGCGCGCATCTTCCAAATCCGACTGCATCCCGATGATTTTTCCGTCCAGAT
TGTTTTGCTTTTGCAGTAAGGCACGATAGCCGGATTGGATGCTGAGCAGATTGTCTTCCG
CATCCCCGGCCCATACGCTTGTAGAAAAAACAACCATCAGAAAATACAATATTTTTTTCA
TGTTCAACTTCCGTTTGGATGCCGTCTGAAGCCGTATTCCGACATCAGACGGCATCGCCT
GCACCTGTGGATAACTTAAGCGCGGATGCGTTTCAACACTTCTTCTTTGCCGATTAATGC
CAACACAGCATCGACGCTGGGGGTTTTCGCCGTACCGCAGACGGCAAGGCGCAGGGGCAT
GCCGAGTTTGCCCATTTTAATGCCTTCTTCGTCGCAGAAGGGTTTGAAGAGGTCGTGGAT
GGCTTCGGCATTCCAGTCTTCCAGCCCTTCGAGGCGTTCGGCAAAGCGCAGCATACGGGC
GGCGGCTTCATCGTCCCAGTGTTTCTGCACGTCCGCTTCAGTAGGCGTTTGTTTGACGTA
GAAGTAGAGGCACTCGTCGGCAAGTGTGTTCAGGTCTTGGGCGCGGTCTTTGACCAGTGC
CAACACGTCTTCCAATGCAGGTTTTTCAGTTTCATGGATATCGCGCAGAGCGAGACGCGG
TTTGACGAGTTCGGCGAGTTTGCCGTTGGGCGTGATTTTGATGTGTTCGCCGTTGATCCA
ATAGAGCTTTTTCAAATCCATACGGCTTGGGGACGGGGAAACGTCTTTCAAATCAAACCA
TTCGATGAATTGTTCCATCGTAAAGAACTCGTCGTCGCCGTGCGCCCAGCCCAAGCGTGC
CAGATAGTTGAGCATGGCTTCGGGCAGGATGCCCATTGCGCCGAAATCGGTAATGGCAAC
GGTATCGCCGCTGCGTTTGGAGATTTTTTTGCCTTGTTCGTTAAGAATCATGGGCAAGTG
GCCGTATTCAGGCAGGGTAGCGCCGATGGCTTTTAATATGTTGATTTGTTTCGGGGTGTT
GTTCACATGGTCGTCGCCCCGGATAACGTGGGTAACGCCCATGTCGTAGTCGTCCACCAC
GACGCAGAAGTTGTAGGTCGGCGAGCCGTCGGATCGGGCGATAATCAGGTCGTCGAGGGC
TTCATTGGGGATGGAAATTTCGCCTTTGACCAAGTCCGCCCACCGGGTTACACCGTCCAA
AGGCGTTTTGAAGCGGACGACGGGTTGCACGCCGGCGGGAATTTCGGGCAGGGTTTTGCC
CGCTTCCGGCCGCCAGCGGCGGTCGTAAGTCGCCGTGCCTTCTTTTTCGGCTTTCTCGCG
CATCGCTTCCAGCTCTTCTTTGCTGCAATAGCAGTAGTAGGCATGGCCTTTTTCTAAAAG
TTCGGCAATGACTTCTTTGTAGCGGTCGAAACGGCGGGTTTGGTACACGACATTGTCGGC
GTTGTCGTAGTTCAGGCCGACCCATTTCATGCCGTCGAGGATGATGTTGACGGATTCGGC
GGTAGAACGCGCCAAGTCGGTGTCTTCGATGCGCAATAAAAATTCGCCTTTATGATGGCG
GGCAAACGCCCACGAAAACAAGGCGGTGCGAACGCCGCCAATGTGCAGGTAGCCGGTGGG
GCTGGGGGCGAAACGGGTTTTGACGGTCATGATGGCTCCGAAATCTTTGAAAGCGTTTAT
TTTACTGGTTTTACCGTGCTTGGGCATCAAAAATGCCGTCCGAACCCTGCCTGCGGATAA
GTTTCAGACGGCATTTTCTACCGCTTCAATCAGACAGCCATCCCAAAAAGCGGCTGCCCC
ATTTTTCCAAACGGTAGAGGGATAACGCATATCCCTCTTGCAGCATAAAGATTTTTTTCT
TATTTCCCGCATCAAACCGCGTGGTCGGGGTGGCAGACATATAAACGCGGACACCCAAAT
CCTCCGCCATTTCCGCCGCCCGCGCCAAATGGTAGGGATCGCTGACAATCACCACGCTGG
CAATACCGTTGGCACGCAAAACCGGACGGATGTTGTTCAGGTTTTCATAAGTGTTGCGCG
AAGTGTTTTCAAACAGGATGTTGCGCGCCGGAACCCCCTGTTTGAGCGCGTACCGCCGCC
CGACCTCGGCTTCGGTCATATAGCCTTTTTTGGTTCGTCCTCCCGTAAACACGATTTTGC
CTACCCTGCGGCTCTGATAAAGCGCGATGGCGTGGTTGATGCGTTCCCGAAAAACCGGAG
AAGGGTGTTTGTCCCACGCGGCGGCACCCAACACCAGCGCGGCATCCGCCCGGACATACG
GCGGCAAAACCTGCCCGCCCGTCCGATAAACCGCCCAAACGGATGAGGCAAACACCAGCA
AAAACGGAAAAACACTCAAACAGAAACCGCCCAACAGGTAATAGCGCAAGCCGTTGCGGC
TGCAAAACAGCCGTTTGTTCACAATACCGCTTCGATATTTTCCAGCGGTCTGCCGACAGC
CGCCTTACCGTTTGCCAAAACAATCGGACGCTCCAACAGGGCGGGATGATCGGCGATGGC
ACGCAGCAGCGCGTCATTGTCCAAATTGGGGTTGTCCAAACCCAATTCCTTATACAAATC
ATCTTTCACGCGCATCATCCCGCGCGCCGATGCCAAGCCCAATTTGTTGAAAATATCCTT
CAATTCGGACAAGTCGGGCGGCGTATCCAAATATTTGACCACTTCGGCAGCAATGCCGCG
TTCTTCCAATAGGGACAAGGCGGCACGCGATTTGCTGCAACGCGGATTGTGGAAAATTTT
GATTTCAGGCATGACATTTCCTTGCTTCTCGACAATCCCCTTATTATCGGCTTACACAGG
GTTTTACTCAATATCCCGCCTACAACCGTACCAAACGGTTTACAATACCCGAATCGACAT
ACAAAGGACAAAACGATGAAATACTTGAATCTTGCCGCAATCACCCTTGCCGCCACATTT
GCCGCACATACCGCCTCGGCAGACGAACTGGCCGGATGGAAAGACAACACCCCACAAAGC
CTGCAATCACTCAAAGCCCCCGTACGCATCGTCAACCTTTGGGCAACCTGGTGCGGCCCG
TGCCAAAAAGAGATGCCCGCCATGTCCAAATGGTACAAAGCGCAGAAAAAAGGCAGCGTC
GATATGGTCGGCATCGCGCTCGACACATCCGACAATATCGGCAACTTCCTCAAACAAACT
CCTGTTTCCTACCCGATTTGGCGTTACACCGAGGCGAACAGCCGAAACTTTATGAAATCC
TACGGAAACAATGTCGGCGTACTGCCCTTTACCGTCGTCGAAGCCCCGAAATGCGGGTAC
AAACAAACCATTACCGGGGAAGTGAACGAAAAAAGCCTGACCGAAGCCGTCAAACTCGCC
CATTCAAAATGCCGTTAAACGCCGGATGCCGTCTGAAGCCGCTTCAGACGGCATTTTTCC
CGCCCGACCTTCAGTATCCGCCAAACTTATCCACTATCTAAAAACAGGCGGAATCTTTAT
AATCGGCACTGTCTTACCTATTGTTCAGACGGCATATCCCTGCGGACGCAACCGCCCGAA
ACGATATGCCGCCCTTCCTTACAGGACCTCCTATGATCCGTTTCGAACAAGTTTCCAAAA
CCTATCCCGGCGGTTTTGAAGCCCTGAAAAACGTCAGCTTCCAAATCAACAAAGGCGAAA
TGATATTTATCGCGGGACACTCCGGTTCGGGCAAATCCACCGTCCTCAAGCTGATTTCGG
GCATCACCAAGCCGAGCAGGGGCAAAATCCTGTTTAACGGGCAGGATCTCGGCACATTGT
CCGACAACCAAATCGGCTTTATGCGCCAACACATCGGCATCGTGTTCCAAGACCACAAAA
TCCTCTACGACCGCAACGTCCTGCAAAACGTCATCCTGCCGCTTCGGATTATCGGCTATC
CGCCGCGCAAAGCCGAAGAGCGTGCCCGCATCGCCATCGAAAAAGTCGGCCTGAAAGGAC
GAGAATTGGACGATCCCGTAACCCTCTCCGGCGGTGAACAACAACGCCTGTGCATCGCCC
GCGCCGTCGTTCACCAGCCCAGCCTGCTGATTGCCGACGAACCCTCCGCCAACCTCGACC
GCGCCTACGCGCTCGATATTATGGAATTGTTCAAAACCTTCCACGAAGCGGGAACAACCG
TCATCGTCGCCGCACATGACGAAACCCTGATGGCGGACTACGGACACCGCATCCTGCGCC
TCTCGAAAGGACGACTCGCATGAGCATCATCCACTACCTCTCGCTGCACGTCGAATCCGC
GCGCACCGCGCTCAAACAGCTTCTGCGCCAACCTTTCGGCACACTGCTTACCCTCATAAT
GCTCGCCGTCGCCATGACCCTGCCGCTGTTTATGTACTTGGGCATCCAAAGCGGGCAAAG
CGTGTTGGGCAAACTCAATGAGTCGCCGCAAATCACCGTCTATATGGAAACCGCCGCCGC
ACAAAGCGACAGCGATACCGTCCGCAGCCTGCTGGTGCGCGACAAACGGCTCGACAACAT
CCGCTTTATCAGCAAAGAAGACGGTTTGGAAGAATTACAGTCCAATCTCGACCAAAATCT
GATTTCCATGCTTGACGGTAACCCCCTGCCGGATGTCTTTATCGTTACCCCCGACCCGGC
AACCACGCCCGCCCAAATGCAGGCAATCTACCGGGACATTACCAAACTGCCTATGGTCGA
ATCCGCCAACATGGATACGGAATGGGTACAGACACTGTACCAAATCAACGAATTCATCCG
TAAAATCTTATGGTTTCTTTCCCTGACGCTGGGGATGGCGTTCGTCCTTGTCGCGCACAA
CACCATCCGACTGCAAATCCTCAGCCGAAAAGAAGAAATCGAAATCACCAAACTCTTGGG
CGCGCCCGCGTCGTTTATCCGCCGCCCATTCCTTTATCAAGCCATGTGGCAGAGCATCCT
TTCCGCCGCCGTCAGCTTGGGGCTTTGCGGTTGGCTGCTCTCTGCCGTGCGCCCCTTGGT
CGATGCCATCTTCAAACCCTACGGACTTAATATCGGCTGGCGTTTCTTCTACCCGGGAGA
AATCGCACTGGTGTTCGGCTTCGTCATCGCACTGGGGATATTCGGCGCGTGGCTTGCCAC
CACCCAGCACCTGCTCGGCTTCAAAGCCAAAAAATAAAACACCGTCAAAAATGCCGTCCG
AACCCGTTTTCAGACGGCATTTCAATTTGCCAGTATAATGGCGCATTTTTCCAACAAGGA
ACCTACCATGCTGACCTCGGAACAAGTAAAAGCCATGATTGAAGGCGTGGCAAAATGCGA
ACACATCGAAGTAGAAGGCGACGGACATCATTTTTTCGCCGTCATCGTTTCATCAGAATT
TGAAGGCAAGGCACGCCTCGCGCGCCACCGCCTGATTAAAGACGGGCTTAAAGCCCAACT
GGAAAGCAACGAACTGCACGCACTTTCCATTTCGGTAGCCGCCACACCGGCAGAATGGAA
TGCCAAAGCACAATAACCGCCACACAAAAATGCCGTCTGAAACAGCACAACGTTTCAGAC
GGCATTTTTTTATATCAAACCGTTTACTCGCCGCGTTTTTCCAAAGCGGCTACGGCAGGC
AACTCTTTACCTTCCAAGAACTCAAGGAACGCGCCGCCTCCGGTGGAGATGTAGCCGATT
TGGTCGGTAACGCCGAATTTGGCAATCGCCGCCAGCGTGTCGCCGCCGCCAGCAATGGAG
AACGCTTTGCTTTGGGCAATGGCTTCGGCAAGGGCTTTCGTACCGCCTGCGAACTGGTCA
AACTCGAACACGCCGACCGGTCCGTTCCAAACGACCGTGTCGGCGGCTTTAAGCAAATCG
GCAAGCGCGGCGGCAGATTTCGGGCCGATGTCCAAAATCATCTCGTCTTCGGCAACGTCG
GCAATGTCTTTTACCACCGCTTCGGCATCGGCGGCAAAGGCTTTGGCAACGACGACATCG
GTCGGCAGCGGCACAGAACCTCCTTTGGCCGCCATTTTCGCCATAATTTTTTTGGATTCT
TCCACCAAATCGTGTTCCGCCAAAGATTTGCCGATGGCTTTACCTTCCGCCAACAGGAAG
GTGTTGGCGATACCGCCGCCGACGATGAGTTGGTCGACTTTGTCCGCCAGCGATTCGAGG
ATGGTCAGCTTGGTGGACACTTTGCTGCCGGCAACGATGGCAACCATCGGGCGCGCGGGC
TGTTTCAAGGCTTTGCCCAAAGCGTCGAGTTCGCCCGCCATCAATACGCCGGCGCAGGCA
ACGGGAGCGGCTTGGGCGACGGCTTCGGTCGAGGCTTGGGCGCGGTGCGCGGTGCCGAAC
GCGTCATTGACGAACACGTCGCACAAAGAAGCGTAGGCTTTGCCCAGTTCCAAATCGTTT
TTCTTCTCGCCTTTGTTGATACGCACGTTTTGCAGCATCACGACATCGCCCGCGTTCAAA
GCCGGTTTGTTTTCACGCCAGTCGTTCAATACTTTCACGTCTTTGCCCAACAGACCGCCC
AAGTGCGCGGCAACGGGCGCGACATCGTCTTCGGAATGGAATTCGCCTTCGGTCGGGCGA
CCCAAGTGGGTCATCACGATGACGGACGCGCCGTTGTCCAAGCAGTATTTGATGGACGCA
AGTGAGGCGCGGATACGGGTGTCGTCGCTGATTTTGCCGTCTTTGAACGGCACGTTCATA
TCGGCGCGAATGAGGACGGTTTTGCCCTGCACGTTTTGTTCGGTCAGTTTTAAAAATGCC
ATAATCAGTCCTTTTCAATCAGTGTTTGCGATACAGAAACAATTGATGCCGTCTGAAGGC
TTCAGACGGCATCGCAACCCGATCAGCCGGATACGCGCTCGATTTTCGCGCCGACGCTGC
CGAGTTTTTTTTCAATATTTTCATAACCGCGATCCAAGTGGTAAATCTGTTCGACCACGG
TTTCGCCGCGCGCCGCCAAACCGGCGATAACGAGGCTTGCGGACGCACGCAAATCCGTCG
CCTTGACGACTGCGCCGGAAAGCCGTTCCACACCCTGCACAAATGCCGTATTGCCCTCGG
TTGTAATGTTCGCCCCCATCCGGTTCAACTCGGGGACGTGCATAAAGCGGTTTTCAAAAA
TCGTTTCCACCACGCGGCAGCTTCCCTCCGCCACGGCATTCAATGCCATAAACTGCGCCT
GCATATCCGTGGGGAAGCCGGGGTGGACGACCGTGCGGATGTCCACCGCCTTCGGACGCT
GCCGCATATCGATGGCGATCCAATCGTCGCCCGCCTCAATCACCGCACCTGCCTCAACCA
GTTTGTCCAACACCACTTCCATCGTTTTCGGCGCAGCATTCCGCAAAACCACCCTGCCGC
CGGTTATCGCCACCGCACACAGGAACGTCCCCGCTTCAATCCGGTCGGGGACAACGCTGT
GTTCGCAGCCGTGCAGCTCGTCCACACCTTCCACAATCATTGTGGACGTACCGATGCCGC
TGATTTTCGCGCCCATTTTGACCAGGCATTCCGCCAAATCGACCACTTCAGGCTCGATGG
CGCAGTTTTCCAAAACCGTCGTACCTTCCGCCAGCGTCGCCGCCATCAGCAGGTTTTCCG
TGCCGCCGACGGTAACGACATCCATCGCCACGCGCGTACCTTTGAGTTTGCCTTTGGCTT
TGACGTAACCGTGTTCGATGACGATTTCCGCCCCCATCGCTTCCAAGCCTTTCAAATGCT
GATCGACGGGGCGCGAACCGATGGCGCAGCCGCCCGGCAGGCTGACTTGCGCCTCGCCGA
AACGCGCCAGCGTCGGGCCAAGCACCAAAATCGAGGCGCGCATAGTTCTGACCAGCTCAT
ACGGCGCGCAGGTATTGTTTACCGTACCGCCGTTGATTTCAAATTCGCTGATATTGTCGG
TCAGGACGCGCGCGCCCATCCCCTGAAGCAGCTTTTGCGTGGTTTTCACATCTGCCAGCA
TAGGCACATTTTTCAGGCGCAACGTACCCGATGTCAGCAAACCCGCGCACATCAGCGGCA
ATGCCGCGTTTTTCGCGCCCGAGACCGTTATTTCCCCGTTGAGCGGGCCGTTTGCGGAGA
TTTTCAGTTTATCCACGTTTGTTCTTTCCTAGTGGGTACTTGTATAGTGAATTAACAAAA
ATCAGGACAAGGCGGCGAAGCCGCAGACAGTACAGATAGTACGGAACCGATTCACTTGGT
GCTTCAGCA
>6714_1_1_1_2_cov_72
GGCGACAGGTTCGGCTCGCCTTGCAACGGCCAGCCTATGCCGACTGTCGGGTCGTTCCAT
ATTAAAACCTGTTCGGCTTCAGGCTTGTAATAGTCGGTGCATTTGTACACGACTTCCGCC
GCGTCGCCCAAAACGCAAAACCCGTGCGCGAAGCCTTCGGGTATCCAAAGCTGGCATTGG
TTTTGCGCGGACAGGGTTGCGCCCGCCCATTTGCCGAAAGTCGGCGAACCTTCGCGCATA
TCGACGGCCACGTCGAACACTTCGCCGACAACTACGCGTACGAGTTTGCCTTGTGTGTTT
TCGGTTTGGTAGTGCAGGCCGCGCAATACGCCTTTGCCGGATTTGGAGTGGTTTTCCTGC
ACGAAGGTGCGGTTGCAGACTTGGGTCTTGAACCATTCGTCGCGGAAGGTTTCCATAAAA
AAGCCGCGCGCGTCGCCGAAGACTTGGGGCTCAAGCAGTTTTACGTCAGGAATGGCGGTA
TCAATGATGTTCATCTTTTTATCTTTCATCTAAAGGCCGTCTGAAAAGTTTCAGACGGCC
TCAAACATTATTTTTTCAACAGGCGCAGCAAATATTGGCCGTATTGGTTTTTCGCCATCG
GGCGCGCCAATTCTTCCAGTTTTTCATCGGAAAGCCAACCGTTGCGCCAAGCGATTTCTT
CCAGGCAGGCGATGTGCAGGTTTTGGATGTTTTGCACGGTTTGGACGAACGAAGCCGCCT
CGTGCAGGCTTTCGTGCGTACCGGTGTCCAGCCACGCGAAACCGCGTCCCAATATTTGAA
CGGAGAGCGAGCCGTCTTCCAAATACATCCGGTTGAGGTCGGAAATTTCCAATTCGCCGC
GTGCGGACGGTTTGAGCTGTTTGGCGAACTCGACGGCGCGGTTGTCGTAGAAATACAAGC
CGGTTACCGCCCAATCGGATTTGGGCCGTTGCGGTTTTTCTTCGATGGAAACGGCGCGGA
AGTTTTCGTTAAATTCAACCACGCCGAAACGTTCGGGGTTTTTGACCTGATAAGCAAACA
CGGTTGCGCCGTGCGTTTGCGCTGCCGCCTGTTTCAATGTTTGCGTAAACGACTGACCGT
AAAAAATATTGTCGCCCAAAACCAAGCAAACATTGTCGTTGCCGATAAATTCTTCGCCGA
TGATAAATGCCTGTGCCAAGCCGTCCGGACTGGGTTGCACGGCATAACTGATGGAAATGC
CGAAATCGCTGCCGTCGCCAAGCAGGCGTTTGAAAGAGGCGTTGTCTTCAGGCGCGGTAA
TCACCAAAATATCGCGGATTCCCGCCAGCATCAAAACCGACAAGGGGTAATAAATCATCG
GTTTGTCGTACACGGGCAGGAGCTGTTTGGATACGCCGCGCGTGATGGGGTAGAGGCGCG
TGCCGCTGCCGCCTGCCAGTATGATGCCTTTCATCTTTTCTTTCTTCCTTTGCGATGGGT
TTTCAGATGGCATTGCGTCGGGATGCCGTCTGAAAACTTATTTTCCGGTGCCTAAACGTT
CCAAACGATAGCTGCCGTTTTATGCGTTTTGCCGCCGAGTTTTGTTGTCCAAGTACCATT
GCACTGTTTTGCGGAGGCCGGATTCAAAGGTTTCCAAAGGCTGCCAGCCCAAATCCCGTC
TGATTTTCGCCGTATCGACGGCGTAGCGGGCATCGTGGCCAGGGCGGTCTTGTACGAAAG
TAATCAAATCTTCATAACGCGCCACGCCGGCCGGTTTTTCGGGAGCGAGTTCTTCCAGCA
GGGCGCAGATGGTTTTGACGACTTCAATATTGGCTTTTTCATTGTGGCCGCCGATATTGT
AGGTTTCGCCGACAACACCTTCGGTAACAACCTGATACAGTGCGCGCGCGTGGTCTTCGA
CAAACAGCCAGTCGCGGATTTGCATACCGTCGCCGTACACAGGCAGCGGTTTGCCGTCAA
GCGCGTTCAGAATCATCAAAGGAATGAGTTTTTCCGGAAAATGGTAAGGACCGTAGTTGT
TGGAGCAGTTGGTTACAATGGTCGGCAAGCCGTAAGTACGCAACCACGCGCGGACGAGGT
GGTCGCTGGACGCTTTAGAGGCAGAGTAAGGGCTGGACGGCGCGTAGGGCGCGGTTTCGG
TAAACAAATCGTCTGTGCCGCTTAAATCGCCATAAACTTCATCGGTAGAAATATGGTGGA
AACGGAAGGCTTCGTGCTTTTCAGACGGCATTTGCTGCCGGTAGGCACGCGCAGCTTCAA
GTAGGTTGAATGTGCCGACGATATTGGTTTGGATAAACTCGCCTGCCGAACCGATAGAGC
GGTCGACATGGCTTTCCGCCGCCAAGTGCATCACGGCATCGGGCCGGTGTTGTGCGAATA
CGCGGTCGAGTTCGGCGCGGTCGCAAATGTCCACTTGCTCGAAAGCATAGCGGGGATTAT
CGGCAATGTCGGTCAGCGATTCGAGATTGCCCGCGTAGGTCAGTTTGTCGAGGTTGACGA
CGGAATCTTGGGTGTTTCGGATAATATGACGGACAACGGCAGAGCCGATAAAGCCCGCAC
CGCCGGTAACAAGGATTTTTCTCATAAATTTCAGAGGATAGCCAAAAAATATAAACAGAT
TATAGCAGACAGAATGTGTGTTTTTCAGATAAAGAGGCCGTCTGAAAACATCTCTTTCAG
ACGGCCTGTATCAGGTCAACTTAATCGTCGTAGCCATTTGGGTTGTTGCTGACCCAACGC
CATGAGTCTTCCATCATCTGCGCCAAATCACGCTGGGTTTGCCAGCCGATTTGCGCCTTT
GTATAGGAAGGGTCGGCATAGAAGCACGCCAAATCACCGGCACGGCGCGGTTTGACTTCA
TACGGAATCGTCAAACCCGAAGCCGCTTCAAATGCGCGGATGATTTCCAATACCGAAGAA
GCGCGACCGGAACCTAAGTTCAACAAATGCGTGCCTGCTACATTGCTTTTCGCCTGCATG
GCGGCGACATGGCCTTCAGCCAAGTCCATCACATGAATATAGTCGCGCATACCCGTGCCA
TCAGGGGTAGGGTAGTCATCGCCGAATACCGCTAATTGCGGCAGTTTGCCTGCCGCCACT
TGGCAGATATAAGGCAACAAATTATTTGGGATACCGTTTGGCTGCTCGCCAATCAAGCCG
CTTTCATGCGCGCCAATTGGATTGAAATAACGCAACAAAATCATGCTCCAGCGCGGATCG
GC
>6714_1_1_1_3_cov_26
CGAAAACCTGTGTTTGGGTTTCGGCTGTCGGGAGGGAAAGGAATTTTGCAAAGGCCTCAA
GATATAGTGGATTAAATTTAAATTAGTACGGTAAGACGAGGCAACGCTGTACTGGTTTAA
ATTTAATCTACTATATTTCCGCCTGCTGCCGCCCGAAAAGCGTGATGCGCTGATGGTGCT
GCTGCATAATCCGGACGACGGATAGCCGGTGAAAACGGGAAATGTCCGGGCGGTGTTGTC
TGTGCCTGTTTGGACAAGCGTTCTTGAGAGCGGTAAAATCGGAGTTTGCCCGAAAAGGGC
AGGGCGATATGCCGTGCTTGGATTTTGTGCGCGGTTTTTCGCGTTGGAAGCAATCATCTC
TGTTTGAATATTTAATGCCGTCTGAAACGTCCGGACGCGCCCCCGTTCCCTATGAAAAAA
CCGACCGATACCCTACCCGTCAATCTGCAACGCCGCCGCCTATTGTGTGCTGCCGGCGCG
CTGTTGCTCAGCCCGCTGGCACAAGCCGGCGCGCAACGTGAAGAAACGCTTGCCGACGAT
GTGGCTTCCGTGATGAGGAGCTCTGTCGGCAGCATAAATCCGCCGAGGCTGGTGTTCGAC
AATCCGAAAGAGGGCGAGCGTTGGCTGTCCGCGATGTCTGCTCGGTTGGCAAGGTTCGTC
CCCGATGAGGAGGAGCGGCGCAGGCTGCTGGTCAATATCCAGTACGAAAGCAGCCGGGCC
GGTTTGGATACGCAGATTGTGTTGGGGCTGATTGAGGTGGAAAGCGCGTTCCGCCAGTAT
GCAATCAGCGGTGTCGGCGCGCGCGGCCTGATGCAGGTTATGCCGTTTTGGAAAAACTAC
ATCGGCAAACCGGCGCACAACCTGTTCGACATCCGCACCAACCTGCGTTACGGCTGTACC
ATCCTGCGCCATTACCGGAATCTTGAAAAAGGCAACATCGTCCGCGCACTCGCCCGTTTT
AACGGTAGCCTCGGCAGCAATAAATATCCGAACGCCGTTTTGGGCGCGTGGCGCAACCGC
TGGCAGTGGCGTTGATTTTGAACCCGCGCCGCAACCGAAATACGGCGAATCCTGTATAAT
CCGAAAATCTGTTCACTGGAAGTTCAGACGGCATTGCAACTGTTGATGCCGTCTGAAAAA
ATATGATGGCAAGAGATAACCGCATCCAAATGTTTCCGCACGAATGGCGCGCCAGTACGA
TGCTTTCCGGCGTGTACGCGCTGCGTATGCTGGGTATGTTCCTCGTGCTGCCCGTATTGG
CGGTGTATGCCGCCTCGCTGCCCGGCGCGGAAGGCAACAAAACGCTGGTCGGGCTGGCAA
TGGGCATTTACGGGCTGACGCAGGCTCTGCTGCAACTGCCTTTGGGCATCGCTTCCGACA
AGTTCGGGCGCAAGAAAACCATTTATGTCGGGCTGATTGTGTTTGCAGCGGGCAGCTTCC
TTGCCGCCGCCGCCGATACGCTGCCCATGCTGGTCGCCGCACGCGCCATACAGGGTGCGG
GAGCGGTCAGTGCGGCGGTTACCGCGCTGCTGGCGGATTTGACGCGCGACGGCGTACGTA
CCCGCGCGATGGCGATGATCGGTTTGAGTATCGGTCTGACGTTTTCGGTCAGCCTCGTCG
TTGCCCCTGTGATTGCCGACGCGGTGGGCGTACGCGGCTTGTTTCTGCTGACCGGTATTT
TGACCGTTGCCAGTATCGGCGTGGTGGCGTGGATGACTCCCGACCCGGAGGTTTCCAAGC
TGCACGAAGATACGCAGGCGCAGCCTTCGCGCATAGGCGAAGTTTTGAAAAACCGTAGGC
TGCTGACGCTCGATTTCGGCATTTTCGCCCTGCACGCCGCGCAAATGGCATTGTTTACCG
CGCTGCCTTTTGCGATGACGCAGCTCGGTTTGGAAAAAATCCAGCATTGGAAAGTCTATC
TGCCCTCGACCATTACGGGCTTGGTGGTGATGGTTCCGCTGATTATCGTCGGCGAGACGC
GCAACAAGCTCAAACAGGTTTTTATCTTGGGCATCGCCTGCATCGCGGCGGCACAGCTCG
GTTTGCTGTCCGGTATGCGCTCGGTAGGCTTGATTACCGCTTATTTGGTTGTTTACTTTA
TCGGTTTTAATGTGTTGGAAGCGAGCCTGCCGTCTATGGTTTCCAAAATCGCGCCGTCCG
ACCTGAAGGGTACGGCGATGGGCGTGTACAACACGATGCAGTCGCTCGGACTGTTTGCCG
GCGGCGTGGCAGGCGGTTTGCTGTTTCAAAAATACGGCTTTTCCGGCGTGTTTGCCTTTT
GCAGCATATTGATGCTGCTGTGGCTGGTGATTGCCGTTTTATCGCCTGCGCCCAAGCCCG
TCAAAAACCTCAGTTACCCTGTCGGCGGCGTGTGGCAGGTCAATCAGGAAGTGTTATACC
GCGCCTTGTCGGAGCTTGAGGGTGTGGAAGACATCGGTTTCAGTTTCGACGGGCAGACCG
TCTATCTCAAAGTGTTGCAGAAGGGTTTCGATCAGGCTGCCGCTGAAAAAATCATCACAG
GAGTTTAAAAAATGTCATTGAACAAAGTTATCCTTATCGGCCGCCTCGGACGCGATCCCG
AAGTGCGCTATATGCCCAACGGCGAGGCGGTGTGTAATTTCAGCGTCGCCACCAGCGAAA
CTTGGAACGACCGCAACGGCCAACGTGTAGAGCGTACTGAGTGGCACAACATCACGATGT
ACCGCAAACTGGCGGAAATTGCCGGGCAATACCTCAAAAAAGGCGGGCTGGTTTATCTGG
AAGGCAGAATCCAAAGCCGCAAATACCAAGGCAAAGACGGCATCGAACGCACCGCTTACG
ATATTGTCGCCAACGAAATGAAAATGTTGGGCGGGCGCAATGAAAACAGCGGCGGTGCGC
CTTACGAGGAAGGTTACGGTCAGAGTCAGGAGGCTTACCAACGCCCCGCACAGCAAAGCC
GGCAGCCCGCCTCCGACGCGCCGTCCCATCCCCAAGAAGCACCAGCCGCGCCGCGCCGCC
AACCCGTGCCTGCCGCCGCCCCGGTCGAGGATATTGACGACGACATCCCGTTCTGAATTT
TACGGCCGGACATCCTCGCAGAGGGAAATCATAAAGGACGGAGAAACCTTAAACCTTACG
GGGCAGGGTTTCTCTTTTTTGCATCCGAGCCGGCTTGTTGCCGCCCCTTGCGTTGGGCGG
AACGTTGCGATTGCGCCGTTCGGGCGTTTTGAGGCAGTGATGCCTGCCGCACGTCCCCGC
TGTTTTCAGACGGCATTTTAAAATTCAGGCGGTGTTTCCAAATAGCGCGAAGCAATAGTC
GGGCTTCAGCCGGTTTGTTTGAAATCAAAGGGTTGGAATCAAACGTCAAACGCTTGAACC
ATCATTGCCCGATGCGGCAAACCGGCATCGTCCGGCAATACGGTTGTTTAAAAATAGGAA
AATCAGGATGGAAAACCAAAGGCCGCTCCTAGGCTTCGCGTTGGCACTTTTGGCGGCGAT
GACGTGGGGAACGCTGCCGATTGCCGTGCGGCAGGTATTGAAGTTTGTCGATGCGCCGAC
GCTGGTGTGGGTGCGTTTTACCGTGGCGGCGGCGGTATTGTTTGTTTTGCTGGCATTGGG
CGGGCGGCTGCCGAAGTGGCGGGATTTTTCTTGGTGCTCATTCAGGCTGCTGCTGCTCGG
CGTGGCGGGCATTTCGGCAAACTTTGTGCTGATTGCCCAAGGGCTGCATTATATTTCGCC
GACCACGACGCAGGTTTTGTGGCAGATTTCGCCGTTTACGATGATTGTTGTCGGTGTGTT
GGTGTTTAAAGACCGGATGACTGCCGCTCAGAAAATCGGCTTGGTTTTGCTGCTTGCCGG
TTTGCTTATGTTTTTTAACGATAAATTCGGCGAGTTGTCGGGTTTGGGCGCGTATGCGAA
GGGCGTGTTGCTGTGTGCGGCAGGCAGTATGGCATGGGTGTGTTATGCCGTGGCGCAAAA
GCTGCTGTCGGCGCAATTCGGGCCGCAACAGATTCTGCTGTTGATTTATGCGGCAAGTGC
CGCCGTGTTCCTGCCGTTTGCCGAACTGGCACACATCGGAAGTTTGGACGGTACGTTGGC
GTGGGTTTGTTTTGCGTATTGCTGCTTGAATACGTTAATCGGTTACGGCTCGTTCGGCGA
GGCGTTGAAACATTGGGAGGCTTCCAAAGTCAGCGCGGTAACAACCTTGCTCCCCGTGTT
TACCGTAATATTTTCTTTGCTCGGGCATTATGTGATGCCTGATACTTTTGCCGCGCCGGA
TATGAACGGTTTGGGTTATGCCGGCGCACTGGTCGTGGTCGGGGGTGCGGTTACGGCGGC
GGTGGGGGACAGGCTGTTCAAACGCCGCTAGTTCGCAGGCAACGGAAAATGCCGTCCGAA
CGAGGTTTCAGACGGCATTTTATTTGAGGGAAAGATTAGCGCGGATGAACCATATCGGCA
GGAACGACCAGTTCGTCAAATTCTTCGCCCGTCAGCAAGCCCAACTCAACGGCGGTTTCG
CGCAACGATTTGTTGTTTTTGTAGGCGGTTTTGGCGACTTTGGCGGCGTTTTCGTAACCG
ATTTTGCGGTTTAACGCGGTAACGAGCATCAGGGAATGGTGCAGGAAATAGTCGATTTTT
TCCGGTACGGGTTCAATGCCGACGGCGCAGTGTTCGTTGAAGCTGTTGCACGCGTCGCCC
AACAGGCGGATGGATTGCAAGAGGTTGTAGGCGATGACGGGCATATAGACGTTCAGCTCG
AAATTGCCCGACGCGCCCGCCATACCGATGGTAACGTCGTTGCCGAACACTTGGCAGCAC
ACCATGGTCATCGCTTCGCATTGGGTCGGGTTGACTTTGCCCGGCATGATGGACGAACCC
GGCTCGTTTTCGGGGATTTTGATTTCGCCCAAACCGCAGCGCGGGCCGCTTGCCAGCCAG
CGGATGTCGTTGGCGATTTTATTCAGGCTTGCCGCCAGCGTTTTCAATGCGCCCGAAGCG
GCAACGGCGGCATCGCGTCCGCCCAAGGCTTCAAATTTGTTCGGCGCGCTGACAAACGGC
AAGCCGGACAATTCGGCGAGTTTGGCGGCGGCTTTTTCGGCGTATTCGGGATGGCTGTTC
AAACCCGTGCCGACCGCCGTACCGCCCAAAGCAAGTTCATACAAGTCTTTAAGCGCGTCG
TTCAGACGGCCTAAGCCGTGGTCGAGCTGGGAAACGTAGCCGGAAAATTCTTGGCCTAAA
GTCAGCGGCGTCGCGTCCTGCAAGTGGGTGCGGCCGATTTTGACGATAGGGGCGAAGGCT
TGGGCTTTTTTGTCCAAGGTGTCGCGCAGGGCTTTTACGGCGGGGATGAGGTGGCGGTTG
ATTTCAATCGCGGCGGCAACGTGGATAGCGGTCGGGAATGCGTCGTTGGTCGATTGCGCG
TGGTTCACATGGTCGTTGGGATGGACGGGCTGATACGCCGCCAAACCCGTACCGGCGATT
TCGTTGGCGCGGTTCGCCAGCACTTCGTTCATGTTCATATTGGACTGCGTGCCGGAGCCG
GTCTGCCAAACCACTAAAGGAAACTGTCCGTCGAGCTTGCCGTTCAACACATCATCCGCC
GCCTGCGTAATCAAATCCGCCTGTTCCGGCTTAATCCTGCCGAGGGAAACATTGGTCGCG
GCAGCGGCTTTTTTCACCAACGCCAAAGCATAAATCAGCGGCTGCGGCAGGGTTTCGCCG
CCGATTTTGAAATTGTTGCGGCTGCGCTGGGTCTGCGCGCCCCAATAGGCTTCGGACGGG
ACTTCGACATTGCCCATGGTGTCGTGTTCGGTGCGAGTGTTCATACGTTTCTCCTTTTGA
AATGTGAATAAGAGTGATTCGCAAATATTATAATGGAGATTGGTGGAATGAGGAAGCATC
AAGGCGGGAGGGCAAAAAAATGCCGTCTGAAAAGCGTTCAGACGGCATTTGTTTAGGAGT
GGGGTTACAGCACTGATTTCACTGTATCGACCACATTGTCCACGGTAAAGCCGAATGCTT
TGAAGAGTAAATCGGCAGGGGCGGATTCGCCGAAGCGGTTGATGCCGACGACTGCGCCGT
TCAGTCCGACGTATTTGTACCAGCCGTCGGCGTGTCCGGCTTCTACGGCGATGCGCGGCA
GGCTTTCGGGCAGGACGGCGGCTTGATAGGCGGTGTCTTGGCGGTCGAATACGTTGGTGG
ACGGCATGGAAACGACGTGCACGGCGATGTTTTGCGCGGCGAGGGCTTTTTGCGCTTCCA
AAGCCAGCTCGACTTCGGAACCGGTGGCAATGATGACGGCTTGGGCGTTGCCTTGTGCTT
CGCTGATGACGTAGCCGCCGCGTTTGATGTCGTTCAGTTGTTGCTCGCTGCGCGCTTGGA
ATTTCAGGTTTTGACGGCTGAAAATCAGGCAGGACGGGTGATCGGCGGCTTTGACGGCTT
CTGCCCAAGCGACCAAGGATTCGGCGGTGTCGCACGGCCGCCATACGTCCATATTCGGAA
TCAGGCGCAGGGTGGCGGTTTGCTCAATCGGCTGGTGGGTCGGGCCGTCTTCGCCCAAAC
CGATGGAATCGTGGGTGAACACAAATACAGGGTTGATTTTCATCAACGCAGCCATACGCA
GGGCGTTGCGCTCGTATTCGCTGAACATCAGGAAAGTCGCGCCGAAGGGTTTTACGCCGC
CGTGCAATACCAAACCGTTCATAATCGCGCCCATACCGAACTCGCGCACGCCGTAGTGGA
TGTAGTTGCCGCCTTTGTCGCGGGTAACGGAAACGCTGTTTGACCAGTCGGTCAGGTTGG
ACGGGGTCAGGTCGGCAGAGCCGCCCACCAGTTCGGGCAGCTCTTTTGCCAAGATTTCGA
TGCTGTTTTGGCTGGCTTTGCGGGTGGCGATGGTTTCGGCTTTGGCGCACACTTCTTTCA
ATGCGGCTTGAACGTATTCATCGAAATTGTCCGGCAGCTTTTTATCCATACGGCGCACAA
ATTCTGCGGCTTCGGCAGGATATTTGGCTTGATATTGCGCGAACAGTTCGTTCCAGTCGG
CTTCCAGTTTCGCGCCTTGTTCTTTGGCATTCCACGCATCGTAAATTTCTTGCGGGATTT
CAAAGGCGGGGTAAGTCCAGCCCAAATGTTTGCGCGTGGCTTCGATTTCGTCCGCGCCCA
AAGGTGCGCCGTGGGTTTTGTGGCTGCCTTCTTTGTTGGCACTGCCTTTGCCGATTAAGG
TTTTGCAGCAGATGATGGACGGTTTGCCGGTTTCGGCACGTGCGGCTTCGATGGCGGCTT
GAATGGCGGCGGTGTCATGACCGTTTACATTGGGAACGACGTGCCAGCCGTAGCTTTCAA
AGCGTTGCGGGATGTTTTCGGTAAACCAGCCGTCCACTTTACCATCAATGGAAATATTGT
TGTCATCATACAAAACAATCAGTTTGCCCAAGCCCAAGGTGCCGGCGAGCGAACAGGCTT
CGTGCGATACGCCTTCCATCAGACAGCCGTCGCCCATGAAGACGTAGGTGTAATGATCGA
CGATGTTCAAACCATCTTTATTAAATTCGGCGGCAAGGATTTTTTCGGCTAATGCCATGC
CCACCGCGTTGGCAATCCCTTGCCCCAACGGGCCGGTCGTGGTTTCCACGCCGTCGGTAT
AGCCGTATTCGGGATGGCCGGGGGTTTTGCTGTGCAGTTGGCGGAAGTTTTTCAAGTCTT
CAATGCTCAGATTGTAGCCGGTCAGGTGCAGCAGGCTGTACAACAGCATAGACGCGTGGC
CGTTGGAGAGGACGAAGCGGTCGCGGTTGTAGAATTTGGGGTTGGCGGGATTGTGATTGA
GGAATTTCGTCCACAATGTTTCCGCCATTTCCGCCATACCCATAGGCGCGCCGGGGTGGC
CGGAATTGGCTTTTTGAACGGCATCGGCCGAGAGGAAGCGGATTGCGTTTGCCAGTTGAG
ACATTTTGTATTTTCCTTGCTGGTGTTTCGGATAAGTGGATAATCGGAAAGCGTTGATTA
TCGCCCGATTCGCTTATGCTTTCAAGAAAAGGGCGGACGCGGGGGAAGGCGGCGGCAGGA
GACCGGTGGGGAAGGATTTTCGATTTGCGGGCGAAGCCTGCCATTATTCCTTTTGAAATA
AAAAGTTATAGATTGTGTGCCGGATTGTCGATAGCGTTTGTTTATGAGCTTGCACCGTCG
GTTCTGCCGATATGGGGGTGTCGGTTTTTTTAGTCTTTTTTTTTAACCGTATTCGGATTT
TGTTCGGGCGGTAAGGTAAAATCCAGGCGTTTTGATGCGGATGGGAAATGTATCCGCCCC
ATACATCCGGACGGCGCATAAAGTTGTACAATAGCGGAAATATATTTTGGGAAAAACGGA
TTTTCTCAAAACTTGAAACACAACGCCTTAAAAAACAAGAAAAATGACGTCTGAAAAGCA
AACGGCGGCGGTAACGGGCAAACCATCAATCAAAAATCTAAGGAATGCAGAATGACCACG
GAAAACCAAGCCGGCAGTCCGGCATCCGGAATCGGCACGTCCGAACAAACAAAAGCCGCG
CCGAAAGCAAAAAAAACATTCGATCCGCGAGCCAGCGTGATTCAAATCCATCCCGAAGGC
GAACGCATCCATCCGAAAAAGGCGGAAGGACGGTTCGCCAAACTCCGTATCGCCGCCGTA
TTGGCGACGCAGTTTGTGTTTTACGTCATTCCGTGGTTCAACTGGAGCGGCAGGCAGGCC
GTCGTTTTCAATATCCCCGAACGGCATTTCTTCATTTTCGGATTGTCGTTGGGGGTGGGC
GATTTGATTTACCTTGCCTTGCTGCTGATGATTTGCGCCTTCGGGCTGTTTTGGTGGACG
ACGATTGCTGGGCGACTGTGGTGCGGCTATTCCTGCCCGCAAACGGTTTACACCGAAATT
ATGCTGTGGATCGACAACCTGGTCGAAGGCGATAGAAACAAACGGCTGAAACTGGAAAAA
TCGCCGTGGAATTTCACTAAAATCCGCATCAAAGCCACCAAATACCTGCTGATTTTCCTT
GTCTGCGCGTGGACGGGCATCACGTTTGCAGGCTGGTTTGTCCCTATCCGCCAGTTCGTT
CCCGATTTATTCACTGGAGCAGCAGGCGGCGGCGCGATGTTTGCCACAGCGTTTTACGGC
TTTATGACCTTCTTCTTCGCCCACATTATGCGCGAAAAAGTATGCCTGCATATGTGTCCG
TATGCACGTTTCCAAAGCGCGATGTTCGACAAGGACACGCTGATTGTTTCTTATGACGCG
GAACGCGGCGAACCGCGCGGCGCGCGCAAGAAAACGGTCAATAAGGAAGAGGCGGGTTTG
GGCGACTGCATCAACTGTGCGATGTGCGTCCAAGTCTGCCCCGTCGGCATCGACATCCGC
AACGGTCTGCAATACCAATGTATCGGCTGCGCCGCCTGTATCGACGCGTGCGATGAGATT
ATGGACAAAATGGGCTATCCGCGCGGATTAATCCGTTATACGACCGAAAGCGCGTTGGAA
CACGAATATTCCGAAAAAGACATTAAAAAACGGCTGCTCAGACCGCGCGTGGCAGGTTAC
GGCGCGGTGTTGGCAGTGGTTATCGCCGCCTTTTTGGTCGGTTTGTCCACGCGCAAAATG
GTCGAAGTCGATATTTTGAAAGACCGTGGCGTACTGGTGCGCGAAAACGCCAAAGGCTGG
CTGGAAAACGCATACAGCCTGCGTATCATCAACAACAGCGAAAAAGAACAGCTGATTACC
GCAAGTGTCAAAGGCTTTGACGAAATCGCCCTGACCGGGCTGCCCGAAGGCGGTATCAAG
GTTGCCCCGCGCGAAACGGTAACCCTTCCCGTCCAAGTGTCCACCATTCCGGAATACGCG
GACAAAGGCAGCCACCCTATCGAATTTACCTTCCAATACCGCGAAAGCGGCGCGCCCGAC
GGCAAGCCGGTCGTCTTGGAAGAAGATGCAACCTTTATCGGAGAATAACCGTGTCTCAAA
ACACTCCAATCAAACCTTGGTACAAACACGTCTGGCCGTGGATCTTGATGGCGGGGCCGA
TTTTTGTCGTCATCGCCAGCGTCGCTATGTTTTTTGTCGCGCAGCAGCACGCGACAGATT
TGGTTACGGACGATTATTATAAAGACGGCAAACATATCGACATCCAGCTTCATCGGGATG
AAGAAGCCGTCAGACGGCATATCGGGGTGCAGGTTCTCATTTCCCCCGATATGAATGCGG
CAAAAGTGTTTGTCGGCGGCGAGTTTGACGGCAAACAGCCTTTGAACCTGCTGCTGATGC
ACCCGACCCGCAAGGCGGACGATCAAACCGTCGCCCTCAAGCCCGTCGGCAGCGCGCAGA
ACGGCAGGGCGGAATATGAGGCGGTGTTCAAAACCCTTTCGCCGACCAACCACTGGTATG
TGCGCGTGGAGGACGCGGCAGGCGTGTGGCGCGTCGAGAACAAATGGATTACCAGCCAAG
GCAATGCGGTGGATCTGACCCCGATGGATAAACTTTTCAATAATGCCGGAAGCAAATAAA
AAAGCCGTGTTTTCATTGCATTGGTTTGCCAGATGCAATGTCGGGCAGGCATTGTTTGAT
TATTCGGCGTGATGGTCTGATTTATCGGACGAAAATAAATGTATCTTATCCCGTTTATTT
TTTAACACCATTCCGAAATGCAGCCTGAAAAATGCCGTCTGAAGGGCTTCAGACGGCATT
TGTGTTGTATGCCCGACACAATGCGGAAGGCGTTTTGTTTACATAAAAACGTTTTTATTT
CTCTCCGTTTTTTCGACACTATTCCGAAACGCAGCCTGAAAAATGCCGTCTGAAAGGCTT
CAGACGGCATTTTGTTTGCAAATCAAATCCTACCTGATGTCAGCGTCCGAGCGTTGCAAC
AGGTTCGCTCCCCGTCAGCAGATATTGTATCGTCTCGCGGACGGTGCGGATGGCATTGCC
GAAGGGCAGCGGGTCTTTACCTCTGAAGAACAGGCCTTTATCTACTTCTCCACGGAATGC
GGCGGCAAGCTGGATATCAATGCAGAATTGTCCGGCTTTGGAAAGCCCGTCGCGCAGACC
GCAACTGGTTAGGCAGTTTAAACCTTGGGTACAGCGGCGCGGGTCGGCTTTGGCGTTTGT
CTGAAGTTTGCTTTCACGCTTGATGTAGCTGTCTAGGAATTTGGTGCGGACACCGCGCGC
CGGCAAACCGGCAACAGACATAAATTCGACTACTTTTTCAGTTTCCGCACCGGCGAGCGT
TTTTTTGAAGTTAAGGTGTGCATCTCCTTCTTCGGTAACGGCAAAAGCCGTACCGATTTG
AACGGCGGATGCTCCCCAGTTCTTTAGGGCGGTTTTGACTTTTTCAAAATTTGCCATGCC
TCCCGCAAGAATAAGCGGGATTTTTTCGCTTTCCAGCCCTAAACTTTTGAAAACTTCAAA
CGTTTCCTCAATCACGCGTTTGAAGTCGAACTTGGCATCGTTTACGCCTTCAACGGTTGA
TGCACCCAAATGTCCGGCCGCGTGGGCAGGATGTTCGACTACAATCGCATCGGGCAATAT
GCCTTTTTTCATCCAACGTTTCAAGACGATATTAATACCGCGCGATTCGGACAGAATCGG
CAGCAGCGCGACATCTTTATGATAGCCCTCGGTCATTTCCGGCAGGTCTAAAGGCAGACC
GGCACCCATTACAACCGCATCCGCCCCTGATTCGCAAGCCTGGCGGACATACGCGGCGTG
GTCTTTGACCGCCTTCATCACGTTGACCGCAATCAGTCCTTTTCCCTCTGAAGCGCTTTT
GGCTTTTTGGATTTCCCTGTCTAATGCGGTACAGTTCAAAGATGTATATTTCTCTTCACT
CGGATTGATTTGTGATTCGGCGAGTAGGTCTTCGTGAAGGTGGCGCAAATCCACACTGGC
AATCGTTCCGATACCGTTTTCACGTGCCACCGCGCTGGATAAACCCGATGCGGAAACACC
GACCCCCATACCGCCTTGCACGATGGGGGTAAGGGATTTTCCACGAATAACCAAAGGGTC
AAAAATATTCTGCATCAGTTTCTCCGAGTGTACGAATCAGTCAGGCTCATGAAAAATGGT
TCTAACTGTTTTAGAACTATTGCTCAAATTTGGTATTATACTCTAAATATCGCGGCGGTA
AACAAGAAAGCAGCCGGAGCTTCGGGCATATTCTGTTACGCCTGTTTCAATCGGGAGAGA
AAATATTATAGTGAATTAACAAAAATCAGGACAAGGCGACGAAGCCGCAGACAGTACAAA
TAGTACGGAAAGGCGAGGCAACGCCGTACTGGTTTAAAGTTAATCCACTATAAATTTGAT
GATGGCATAAAAAAGCCCTAGTCAGTTGCTGTCAAAGGGGATTGTTAAGAAAAGTAATGC
CACGTTGATGGGGTGCAATATATCAGGCGTTTCAATCGGGTAAAATGTTGGACGGACACC
GCATCCGGTTACGTGATATCGGTTTGCACGGCAAAGGTTTGAATATGATTCGATTACGTC
TGAGAGTCTGATGAAGGGGGGTAAAGATATGGTAACGAGTTGTCGAGGTAATAAGAAATC
CCCGAGGGATAATCTCAGGGATTGGGAATTTGGCACGCCCACGGGGAATCGAACCCCGGT
TACCGCCGTGAAAGGGCGATGTCCTAACCGCTAGACGATGGGCGCATATTGTATTTTCTT
ACTGGCGCACCCGGAGCGATTCGAACGCCCGACCCTCTGGTTCGTAGCCAGATACTCTAT
CCAACTGAGCTACGGGTGCACTGCAAGAAAGATTTGAATTTTAGGGTAATCATCGGATTC
TGTCAATTGTTTTGTTGGATGAAATGCCTTAAAAGTGTAAAATATCGGTTTGTTGTTTGA
ATTTAAAGAGAATAAAATGATTGTTGCTTCCCGCTGGCCCTTGCTGGAAAAGGTATTTTT
ACGGTTTGGAATGCCTGTTGCCGTGGTCGATTTGGAATCGACGGGCGGCAATCTGTATGA
AGACAGGGTAACCGAAGTGGCTTTGGTCAAGTTTGAGCAGGGAAGGGTGGTGAGGCATGA
GTGGTTGGTTAATCCTCAAAAACCGATTCCGCAGTTTGTGGCGGGGCTGACGGGGATTTC
AGACGGCATGGTTGCCGATGCGCCTGTTTTTGCAGAGATTGCCGGCGAGTTGTTTTCGGT
ATTGAAGGGTTGTGTGCTGGTTGCACATAACAGCCGTTTCGACTATACGTTTTTAAAGCA
TGAGTTTCATCGTGCGGGCATCGGGTTTTCATCGCCTGCTTTGTGCAGTGTGCAACTGTC
CCGGTGTCTGTATCCGCAATTTTACAAGCACAGCCTGGACAGTATCATCGAAAGGTTGGG
GATTGTTGTAGAAGACAGGCATCGTGCGATGGCGGATGTGTCGGCATTGTGTGATTATTT
GGAATACAGTTTGTCGGAACATGGGGTTGAGGCATGGATCAGGCAGTGTTTCCGTTTGAT
GAATCCGAAACCGCTGCCTGCCGCGCTGCCCGAACGGTTGAGGGAACAGTTGTACGGTTT
GCCTGACGGTATGGGGGTGCTGGCTTGTTTCGACGGCGGAGGGAAAGTAAATTACATCGG
TACGTTTGAACGGGTATATAGCGAGGTTTCGGCTTTATTGGATTCCGGAAAAGCCCCGTT
TGATTGGTGCAATACGGAGGAAGTCCGTTTTTTTCCTGCATTGGGCAGCCTGCATGCATA
TAAGATTAAAGCGGAATTGGTCGGACGTTATCATTCGGGTTGTTATGTATCTGCCAAAAA
TCTGCTTAAAACATTTACGACCGTCAGGTTTGAAAAAGGTTCAGACGGCATGTTGAATGC
GAAAACAGCGGCTTTGAAAAACGGTGTGACGGATAATCCGCCTACCGGATTATTTGCCAA
TAAAAAGGCGGCGAGACGGGCTTTGTCGTCGTGGGCGGAAACATACGGATTGTGTCCTGC
CTCAGCCGGTATCCTTCCGGACGGTTATGCAGAGGATGAGCCTTGTCCCGTATATGTTTC
AGGCCGATGCGATAAGGCGTGCGGCCGTTCTGACGAACAGGTTTTGGCGTTTGCACACAA
GTTGCCTATTTTGGATTGGGGAAAAATGCATGAGGTAGAAATTACCGAAACTGATCCTTT
AACGGGGGAAAAAGTTGTTCTGCATGGAATGGGCGGCGCATTGGAAATGGGTGACGGGCT
TTGGTATTTCGATAAAGATTTACCGGATGCGTTTAAGGCGAAGTTTAAAACGGACAGGAA
AAATATTAAGGAAATCGGTTAAATCGATACCGGTTGATGAAAGCCGGTAAGTATGTAAAC
AGCCGTTCGTATTGATTGCCTAATCGGTTTGGGTTGGAATGTGTTGCCGTTTGCAGGTAA
TGTGTCCGAAGATGCCGTCTGAATTTTTTCAGACGGCATTTTTGCCGACGCGGTTTTCGT
GCCGTGTCGGTTTGACCGTCCATCCGAAGGCATCGGACAAGCAGGGTGGTTTTTAGAAGC
CGTTTTCCATCATGATTTGACCGGGAATGCGGTTGCGGTGCATGGCGTAACCCATGTCAA
GCAGCGTTTGGAAAGTATCTTTGACCATTTCCGGGTTGCCGCAAATCATAAACCGTGTGG
ATTCCGGGGTGAACTTGGTATGCAGCGCCTGTTCGATGCTGCTGTTTTTTAAGAGTTCCG
GAATGCGTTTTCCGCTTAAGCCCGAGGGGTTGGCGGCACGGGTGGTAACAGGGACGAAAT
GGAACGAGTGTCTGTATTCGCCTACCAGGGGATGTTCGGACAATGCGGCGAGCCGGTCGT
TGAAAATCAATTCTTCGGGAAAAGATACGGAATGTATCAGGTTGACGGTATCGAAACGCT
GTCGGATTTCAGGTTGTTCGAGAATGGAAAGGAAGGGGGCGATGCCGGAGCCGGTGCAGA
GCATCACCAAATCCTTGCCGTCGGGGAAGCGTTCGGGCAGGAGGAAGCCGGTGGCATTTT
TATCGAGCAGGATGGTGTCGCCCTGTTGCATTTTGGCGAAACGGGCCGACATGGGGCCGT
CTTGGATGAGTACGGCAAAATATTCGAGCGTGTCTGCATATTCTGCGGAAACGATGGAGT
AGGCACGCCAAATAAAGCCTTCCCCTTCGTAGAAACCGAGTCGGGAGAACTGTCCGGCTT
TAAAACGGTAGGATTCGGGACGGCTGATGGCGAAAGTGATGAGTTTCGGCGTGTGGTGTT
TGACCCACAAAATCTTTTCTTCAGTGAATTTTGCTTCGGGCGAGGCTGCCATGTTGTTGT
CCTTGAGTGTGTTTGTCGGGATTATAGCCAATTTGGGTGTTTTTTTCCGCATTGACGATC
TGTATTTAAATTCGGATATTTTTCAATACAATATTATCGTTTTTTGAAATAAACGGTAAG
GAGCAGTTTGTTTTTTGTCAAAATGGGAATACAATCCCATCTATAAATTTAATTGAGAAT
TACTTTTTTTCAATTAATATAAAAAATCAAAACAGTTGTGAGGGCCTTTGGACGATTTGC
ACACTTGCATATTACAGAGGTCTCTATGAATCAAAATCATTTTTCACTTAAAATTCTGAC
CGTTATGCTGTTATCGGCTTACGGTGGTTCTTTTGCAGACGGTGTTGTGCCTGTTTCAGA
CGGCAATACCGTCAGTTTGGATACGGTCAATGTACGCGGCTCTCATGCTCTGTCGGGCAA
GACCGAGAAGACCCGTTCTTATACGATAGATCGGATGTCCACCGCCACAGGTATGAGGAT
TGCGGGCAAGGATACGCCGCAGTCGGTCAGCGTCATCACGCGCAGCCGCCTTGACGATAA
GGCGGTGCATACGCTTGAAGAGGCAATGAAAAACACGACGGGTGTCAACGTTGTGCGCGA
TTCAGGCTTGCAGACGCGGTTTTTGTCACGCGGTTTCTATATTGATCAGATTGGTGAAGA
CGGTATTACCGTCAATGTTGCAGGCCGTTCGGGATATACGGCGAAAATCGACGTGTCTCC
GAGTACCGATTTGGCGGTTTATGACCATATTGAAGTTGTACGGGGTGCAACGGGGTTGAC
CCAATCCAATTCAGAGCCGGGTGGAACCGTCAATTTGATCCGTAAGCGACCTACCGCTTC
TTTCAAACATACCGGAGAGCTGACCGCCGACCATCGCGGCAGCCGGCGTGCAGTGTTGGA
TGTTTCAGGCAGCCTGAATAAGGCGAATACCTTACGCGGAAGGTTGGTGGGTGCGGAAGA
GTATAAAAAATCGTTTAAAGACCGCGTTTGGGGCAGGAAACATATGGTTTACGGCATTGC
CGAAGCCGATGCGGGCGACAGCAGTGTGCTTACTTTGGGCGGCATGTATCAGAAGAGTAG
GGAGGTTCCTGATTTTTCGGGCATTATTTTGTCCTGTGAAAATCAGAAAACTGCCCCGTT
CAGTTCAACGCCTGCCTGCAACCGGCCTTTGCAACTGCCGCGCAACACTTATTTGGGGGA
GGATTGGTCGCGGTTGAGTGCTGACAAATACAACCTTTTCTCAGGTTTCAAACATGTGTT
TGACAACGGTTGGCAGCTCAATGCCGAAGTGTCTTATACCAAGAATGAATCCGATGCGAA
GGTGGGGCAGTTTTTTCTGAAAAACGAACATGCGGCGGGTTTGTCAGATGAGGATGCGGT
AGGCTTTTTGACCGAAAAAAACGAAGTCATCCCGTTCGAGCCGAAAGATAAGGCATTGGA
GAAACTGAAAGCATATCGTGACGAAACCGCCAAGGAATACCGTGAGCGCAAAGACGATTT
TGTTAAAAACCGTTTCGATAATACTGCTTTCGAGCAGTACCGCAGCCGCCGTGCCGCAGA
ACGCAAAGCCGGTTTTGACGAGTGTATGAGTGCCCCTTTTGCGCTGGACTTTATCTGTCA
AGGTTCTTGGGGGGATCCGGGTGTTGATGCCGACAAGTCGGAATTTGTCGATAAAGCCCT
TGCGAAGGAAGGCATCTTTAATAATGCGGCACAACGTTTTCCAAACAGCCTGTATGACTC
TTCCTTTAATCGGAAGGCTACCGCCAACCGACGATACAGTTATATGCCGTTGCGGCATAC
CAAAGACGACCGCCAATGGGGAATTAAACTTGACCTGACCGGCACATATGGGCTGTTCGG
GCGGGAGCATGATTTCTTTGTCGGCTATGCCTACGGCGATGAAAAGATACGTTCCGAATA
TCTGGAAATCTACGAACGCCGCCACAGAGTACGTCCGAATACAGGGGCAACGCACGGCGT
GTATGCGGGAAGTTGTCAGGGGAGCCGGACGGTGATTTGTCTTCTCCTTTGGTCAGGGGG
CATAAAGAACCCGATTGGCAGGCGTACGATGAAAAAGGCAACCGTACCGTTTATGCCGAA
GAATGCAGGAATGCCAAGAAAATAAAAACCGAGCCCAAGCTCGATGCCGAAGGCAAGCAG
GTGTATTACTATGACGAATACAGCGGCAGCCGGACGCCAGTATATGTCGATGTATATGAA
CTGGATGAAAAAGGCAATAAGATTCAGGAGACCAATCCCGACGGCACGCCTGCCTTTACC
GGTTTTTCCGGTACGGTGCCGGTTTGGAAAACCGTCAAAGTGGCCGACGACCATGTTCCT
GCGCTGTATAACTACGCCAAATACCTCAACACCAACAAAACCCATTCGCTGACTGCCGGC
ACGCGTTTCAACGTAACCGGCCGACTGCATCTTTTGGGCGGGCTGCACTACACGCGCTAT
GAAACCTCGCAAACCAAAGATATGCCTGTCCGCTATGGGCAGCCGGCAAGCGATTTTCAG
ACGGCATCGAGCATTAAGGCGGATCAGGACCATTATACGGCCAAGATGCAAGGTCATAAA
TTGACGCCCTATGCAGGCATTACCTATGATTTGACACCGCAACAGAGTATTTACGGAAGT
TATACCAAAATCTTCAAACAGCAGGATAATGTCGATGTCAGTGCCAAAACCGTTTTACCG
CCTTTGGTCGGCACAAACTATGAGGTAGGCTGGAAAGGCGCGTTCTTGCAAGGACGGCTG
AATGCTTCGTTCGCATTGTTTTACCTCGAACAGAAAAACCGCACGGTCGTCGATTTTGGC
TATGTTCCCGGAGCAGGCGGCAAGCAGGGGTCGTTCCAAACCGTTGCCAAACCGATAGGC
AAAGTGGTCAGCAGGGGTGCGGAATTCGAGTTGTCGGGTGAGTTGAACGAAGATTGGAAA
GTCTTTGCGGGTTACACCTACAACAAGAGCCGCTACAAAAACGCCGCCGAAGTCAACGCC
GAACGCCTCGCCAAAAACACAGGCGCAGACCCGTACAACTTCAGCAATTTCACACCCGTG
CACATATTCCGTTTCGGAACGAGCTTCCATATACCGAATACGGGGCTGACCGTCGGCGGC
GGCGTGTCCGCACAAAGCGGCACAAGCAGTCTGTATAACATCAGGCAGGGCGGCTACGGG
CTGATAGACGGTTTCGTCCGTTACGAATTGGGCAAACACGCTAAATTGAGCCTCATCGGT
ACGAACTTAAACGGACGCACTTATTTTGAGAACAACTACAACCGTACGCGCGGCGCAAAC
AACTTCTATGGAGAGCCGCGCACTGTCAGCATGAAACTGGATTGGCAGTTTTAATTGGAA
ACCGTAGTTTTGCGGATGCCGTCTGAAACAGGGTATGTTTCAGACGGCATTTTTATGGAG
GCAGGTCTATCGGGGCGTATATAGTGGATTAACAAAAATCAGGACAAGGCGACGAAGCCG
CAGACAGTACAAATAGTACGGCAAGGCGAGGCAACGCCGTACTGGTTTAAATTTAATCCA
CTATATTTGGAATTTGCCCGATGCCGGCAGTAGAATATCCTTTTTATCCTCAGCAGAGCC
GATGTCTTCACGCAAAATCATCCACATCGACATGGACGCATTCTACGCATCGGTAGAGCT
GCGCGAACAGCCGCATTTGAAAGGGCGGCCGGTGGTCGTCGCGTGGGAGGGCGCGCGTTC
GGTGATTTGCGCCGCATCGTATGAGGCACGGCAGTTCGGGCTGCATTCCGCGATGTCGGT
GGCAACGGCGAAAAGGCTGTGTCCGCAAGCGGTGTATGTGCCGCCGCATTTCGATTTGTA
TCGTCAGGTTTCCGCGCAGATTCATGCCGTATTCAGGCGTTATACCGATTTAATCGAACC
CCTGTCGCTGGACGAAGCCTATCTTGACGTTACCCGTAATTTCAAAAACATCCCTTACGC
CAGCGAAGTTGCCAAAGAAATCCGTGCCGCCATTTTTGCGGAAACGGGTTTGACCGCATC
CGCGGGCATCGCGCCGAACAAATTTCTGGCGAAAATCGCGTCGGACTGGCGCAAGCCGAA
CGGGCAGTTTGTGTTGCCGCCGCACAAAGTCATGGCATTTTTGGAAACCCTGCCTTTGGG
CAAAATCCCCGGAGTGGGCAAGGTAACGCTGAAAAAAATGCAGTCGCTGGGTATGCAGAC
GGCGGGTGATTTGCGCCGTTTCGAGCGCGGCGAGCTCTTAAACCATTTCGGACGCTACGG
CTACCGCCTCTATGATTTGGCGCGCGGTACGGACGAACGCCCCGTCAAAGCCGAACGCGA
ACGTCTCCAAATCTCCACAGAAATCACCCTGCCCGAAGACCTGCCGCTCGAGCAGGCTGC
CGGACACTTGCCCCATCTTGCCGAAGACTTGTGGCGGCAAATCACGCGTAAAAACGTCGA
AGCCCAAAGTGTAACGCTCAAGCTGAAGACCTACGATTTCCGCATCATCACGCGCACGCT
GACTTATTCCTCCGTATTGCCCGACTGCACAGCTCTGCTGCAGGCTGCGCAAATGTTGAT
GGCGCGCGTCCCGCCGCAGACGGAAGACGCGTTCCGCCTCATCGGTATCGGCGTGGGGCA
TCTTGTGCCGAAAAACCAGCAGCAGGATTTGTGGGCGTAAACCGCTTTACGCGCGCCGTC
CAAAAAATATGCCGTCTGAAGCCTTCAGACGGCATTGCGGCTCCGGTTTAATCCGCCGCG
CCGCTTTTTTTTAGGTTGTCGAGCCTTCCGATTATATCGGCAAGGTTGCGTCTGCCTTCT
TCTTTGCTGACAATCGGCTCGCCGCCTTTGCGACCCAGGATTTTCAAATCTTCCTGCGGC
ATTTCGTCTATGAATCGGCTGGGTTCGGGGAACTGCCATATGCCTTGTTTTTTGCGTTTG
ACGCAGTGGGTCAGCGTAAGCTGGCGTTTGGCGCGGGTGATGCCGACGTACATCAGGCGG
CGTTCTTCTTCGACGTTGCCTTCTTCGATGCTGTCGTTGTGCGGCAAAACACCTTCTTCG
CAACCGACAAGGAAAACATAGGGATACTCCAAACCTTTGGCGGCGTGTAGCGTGGATAGC
GAGACGGCATCGGTTTCTTCTTCGTCTTTTCCTTCCAAAAGCGTCATCAAGGCGACGGTT
TGGGCGAGTTCGATGATGTTTTTGCCGTCTTCCCCGCCTTTTCGCGCAAACCATGATACC
AAATCGCCGACGTTGCGCCATTTGATTTCGCCAGCTTTGCCTTCTTCACTGGCAAGCAGG
TGGTTTTCATAGTCGATTTCTTCGAGCAGGCTGTTGATGAACTCGCCTGCTTCGCCTGTT
TCGGCTTTGGCGCGGTAGCTGCCGAACATATCCATAAAGGCTTGCAGGTGTTGGCGGTTG
GTATTGTTCAGCGTGGCAAGGGCTTCTTCGGTTTGCGCGGCTTCATACAGGCTGCATTCG
TGTTCGTGCGCGTAGGCGTTGAGCTTGCCCAGCGTTACATCGCCGATGCCGCGTTTGGGC
GTGGTTACGGCGCGCAGAAAGGCGGGATCGTCGTTGGGGTTGGCAAGCAGCCGCACATAA
GACAACACGTCTTTGATTTCGGCTTTGTCGAAAAAGCTTTGTCCGCCGGAGAGCCGGTAG
GGGATGCGCACGCCGCGCAATGCTTCCTCGAAAATCCTCGCCTGATGCTTTCCGCGGTAT
AACACGGCGAAATCGGCGTATTGGGTTTTGTCGCCGCCGATGAGTTTTTGTTTGATGATT
TGGCTGACGACCCAGTCGGCTTCGTGTTGCTCGTTTTGGCAGGCAACGACTTTGACCGGC
TCGCCTTCGCCCAATTGCGACCAAAGTTTTTTGGTAAACAGCTTGGGGTTGTTTTCGATG
ACTTTGTTGGCGATTTTAAGAATCCGCGCGGTGGAGCGGTAGTTTTGCTCCAGTTTGACG
ACCTTCATCTGCGGATAGTTTTCCTGCATTTTGCGCAGGTTTTCCATATTCGCACCGCGC
CACGCGTAGATGGACTGGTCGTCGTCGCCGACGGCGGTAAACATACCTTCCGCACCGGTC
AAGAGTTTCATCAGCGCAAATTGGCAGGTATTCGTATCTTGGCATTCGTCAACCAGCAGA
TAACGCAGCCGCCGCTGCCATTTGTTGCGCACTTCGCTGTTTTGCTGCAACAGCACGGCA
GGCAGGCGGATTAAGTCATCGAAGTCCACTGCCTGATAGCTTTGTAAGGTTTCCTGATAG
CTCGCATACACGCGTGCGGTTTGTTGTTCCCACGCATTAGAGGCCGTCTGAACGACATCT
TCAGGCGTTTTTAAATCGTTTTTCCACAAGGAAATCTGGTGCTGCGCCTTGAATACGGCT
TCTTTGCCCGTACCGCCCAAAAGTTCGCCGATGATTTTCGCGCTGTCGGTGGAATCGAGG
ATGGAAAAGTTTTTTTTGTAACCGATATGGTTCGCCTCTTCGCGCAAAATCTTCATGCCC
AAAGAATGGAACGTGCAAATTGTCAGCCCGCGCGTTTGCGACTTGGGCAGCATTTCGGCG
ACGCGCTCCTGCATTTCCGCAGCGGCTTTGTTGGTAAAGGTAATTGCGGCGACGGTATGC
GGCAGATAGCCGACATTGACAATCAAATGCTTAATTTTTTGAGTAATTACGCCGGTTTTG
CCGCTGCCTGCACCGGCAAGGACGAGCAGGGGGCCGCCGAGGTAACGGACGGCTTCGAGC
TGTTGGGGATTGAGTTTCATCATGTTTTGATGCCGTCTGAAATCAGTCTGCGCCGCTTTC
GAGACAGTCGAGTGCCGCACGGAGGGCGGATACGCCGATTTGCCCCGGCGCGGAGTTTTG
CGTTCCCGAACCGAACGTGATGCTTGAGCCGAACACCTGTCCGGCAAGCCGGCTGACCGT
CCCCGTCTGTCCCATCGACATTGTAACAATCGGTTTGGCGGCAAGCCGTTTCGCTTCGAG
CGTGGCGGAAAGCAAAGTCAGCACATCTTCCGCGCTTTGCGGCATCACCGCAATTTTGCA
GATGTCCGCGCCGCAGTCCTCCATCTGTTTCAGACGGCATACGATTTCTTCTTGCGGCGG
CGTGCGGTGAAACTCATGATTGCAGAGTAGGGCGGCGATGCCGTTTTTTTGAGCATTTGC
CACGGCGCGCCGGACGGCGGTTTCGCCGGAAAACAGCTCGATGTCGATGATGTCGGGCAG
GCGGCTTTCGATCAGCGCGTCGAGCAGTTCAAAATAATAATCGTCCGAACACGGGAACGA
GCCGCCTTCGCCATGCCGTCTGAACGTAAACAGCAGCGGTTTGTCGGGCAGCGCGTCGCG
GACGGTCTGCGTGTGGCGCAATACTTCGCCGATGCTGCCCGCGCATTCCAAAAAGTCGGC
GCGGAACTCCGCAATATCGAAGGGCATATTTTTGATTTGCTCAAGTACGGCGGAAAGTTC
GGCAGCATCGCGGGCGACAAGCGGCACGGCGATTTTGGTGCGTCCGCTTCCGATAACGGT
ATTTTTGACAACAAGGCAGGAACACATAAAACAGGCACACACAGAAAAAACAGCCGCCAT
TATAACAAAGCCGGCCGCCTTTTAGACGGCATCCAGATTCCATTCCGGCACAAGCCGCCG
CGTCCTGCCGCATATCGGCAAGCAAGGAAATATGCGATAATGGCAACCCCGTGAAGCAGC
ATTACCGATAGCCCGCACATCGGGAAAACGATACACATCCCGCGCCGCAGCCCGTGTTGC
GCCGCATCCCACATACCGCATTTGTTCCGGAGTAACCCCAATGTCAGACGACAAAAGCAA
AGCCCTTGCCGCCGCACTGGCGCAAATCGAAAAAAGTTTCGGCAAAGGCGCCATCATGAA
AATGGACGGCAGCCAGCAGGAAGAAAACCTCGAAGTCATTTCCACCGGATCGCTCGGATT
AGACCTCGCCCTCGGAGTCGGCGGTCTGCCGCGCGGGCGCATCGTCGAAATCTTCGGCCC
CGAATCCTCCGGCAAAACCACCCTCTGCCTCGAAGCCGTCGCCCAATGCCAGAAAAACGG
CGGCGTGTGCGCCTTTGTCGATGCCGAACACGCCTTTGATCCCGTTTACGCCCGCAAACT
CGGCGTAAAAGTCGAAGAGCTTTACCTGTCCCAGCCCGATACCGGCGAACAGGCTTTGGA
AATCTGCGACACACTCGTCCGTTCGGGCGGCATAGATATGGTAGTCGTCGATTCCGTAGC
CGCACTCGTCCCCAAAGCCGAAATCGAAGGCGATATGGGGGACAGCCATGTCGGACTGCA
GGCGCGCCTGATGAGCCAGGCTTTGCGCAAACTGACCGGACACATCAAAAAAACCAACAC
GCTGGTTGTGTTCATCAACCAAATCCGGATGAAGATCGGCGTAATGTTCGGCAGCCCCGA
AACCACCACCGGCGGCAACGCGCTGAAATTCTATTCTTCCGTCCGCCTCGACATCCGCCG
CACCGGATCCATCAAAAAAGGCGAAGAGGTATTGGGCAACGAAACCCGCGTCAAAGTCAT
CAAAAACAAAGTCGCCCCCCCGTTCCGTCAGGCAGAGTTTGACATCCTCTACGGAGAAGG
CATCAGTTGGGAAGGCGAATTGATCGACATCGGCGTGAAAAACGACATCATCAACAAATC
CGGCGCGTGGTACAGCTACAACGGTGCGAAAATCGGGCAGGGCAAGGACAACGTCCGTGT
CTGGTTGAAGGAGAATCCTGAGGTTGCCGATGAGATCGATGCGAAAATCCGCGCCCTCAA
CGGCGTAGAAATGCACATCACCGAAGGGACACAGGACGAAACCGACGGCGAACGCCCCGA
AGAATAAAACTTAAAATCCCGACAAACGGTACTTCTGCTGCGAAGTACCGTTTTTTTGAG
CCGCCTCCGAACGGCTTGATTTGAGTTTTGGTATTTTTGCCCGACGGGGTGAAAAATACA
GTTGCTACAGCCCGACCTACGCCCGCTTTGCCTCTATCCTGCGCCGACTTTACGGATGAA
GCCTACGCCCTTTTATGTGCAACACTTTGCACTTGCTGAACAAAATTCAAACGACCCTTT
ATATCAAATGCAAAAAATATGCCGTCATTCCCGCGAACGCGGGAATCCAGACCCCTCGGC
ACGGAAATTTATCGAGTAAAACGGTTTCTCAGATTCTACGTTCTAGATTCCCGCGTTCGC
GGGAATGACGGTCGAGGGTTTCTGTTTTTTCCGATAGATTCCCGTGGTTTTTCGGTTACT
GGATTCCCGCGTTCGCGGGAATGACGGTCGAGGGTTTCTGTTTTTCCGATAGATTCCTGT
GGTTTTTCGGTTACTGGATTCCCGCGTTCGCGGGAATGACGGGGTGTAAGTTTCTGCTCC
CACGGGGCTGGATTCCCGTTTTCATGGGAATGACGAAATTTCAGACGGCATTTAAGCGGT
ACGGATGTGTAAATAATGGTAGGGTGGGCTTCAGCCTGCCGATTCCCATCGATTCTGCCG
TTTTTACCGTTTCCGCCGAATCCTGCAAACTGATGCCGTCATTCCCGCGAAAGCGGGAAT
CCAGACCCCTCGGCACGGAAATTTATCGAGTAAAACGGTTTCTCAGATTCTACGTTCTAG
ATTCCCGCGTTCGCGGGAATGACGGTCGAGGGTTTCTGTTTTTTCCGATAGATTCCCGTG
GTTTTTCGGTTACTGGATTCCCGCGTTCGCGGGAATGACGGCGGCGGGGGGTTCTGTTTT
TTCCGATAGATTCCTGTGGTTTTTCGGTTACTGGATTCCCGCGTTCGCGGGAATGACGGG
GTGTAAGTTTCTGCTCCCACGGGGCTGGATTCCCGTTTTCATGGGAATGACGAAATTTCA
GACGGCATTTAAGCGGTACGGATGTGTAAATAATGGTAGGGTGGGCTTCAGCCTGCCGAT
TCCCGCTATTCTTGCCGTTTTTGCGTTCTTATCATTCTCACTGTTTTTACCGTTCACGCC
GAATCTTGCAAACTGATGCCGTCATTCCCGCGAAGGCGGGAATCCAGACCCCTCGGCACG
GAAATTTATCGAGTAAAACGGTTTCTCAGATTCTACGTTCTAGATTCCCGCCTGCGTGGG
AATGACGGTCGGGGATCAGCGGAAGAAGTCGCCCACTCCGGGGGGTAGACCTTGCGTGAA
TGCGCCCATTGTTTTGTTTGCGGTTTCTTCGGCTTTGCCCCGGGCGGATTTGAGGGCGGC
GAGGATGAGGTCTTCGAGCATTTCTTTGTCGTCGGCGGCTTCTTGAATCAAATCGGGGCT
GATGTCGATTTTGCGTACTTCGTGCGCGCAGGTCATTGTGATTTTGACCAGGCCGTTGCC
TGCTTCGCCTTCGATTTCGGTTTCGGCAAGTTTGGCTTGCGCTTTTTTCATATTTTCCTG
CATTTGCTGCGCCTGTTTCATCAGGCCGCCTAATCCGGCTTTTCCGAACATACTGAATAC
TCCTGTCTGTTTTGATTGAATGAGGGAAACGGCAATGCCGTCCGAAGGGTTCGGGCGGCA
TTATATCTGTTTACGGCCGGTTTGCTGCCAATTCCAGTGATTCGGGCTGCCATTGCGCGC
CGAATGCTTGGAGGATTTTTTGTGCGGCGGGGTCGGCTTCGAGCAATGCTTGTGCTTTTT
GCCTGTCTTCGGCTTGGACGCGCTTGTCCTGCATTGCGGGGGTTTCTCTGCCGGATTCGT
CGCGCCAGTCTTGGGTTTGCAGGGTGAGTTGCAGCCCGTAGGCTTGGGCAAGGGTGTCGC
GGATTTTGTCGAGGCGTTTTTTGTCGGCGGTGGCGCGTGCTTCGGCGGTCATTGCCAAAA
CCATCAGGCCGGTGTCGGGATGGTATTCCGTCCACGCGGAGTGTTGTGCCGGCATTTGCG
CCGCGCCGAGTTTGCGGGCGAAATGCCGGACGATGGCTGCCCAGTTTTCGGTGGAAAATT
CGGGCGGCGGGGCGGACGGCGTGTTGTTTCCGCCGATGCCGCCTGCTTCTGCTTCTTCGT
CCGCGCCTCCGCCTGCGGTATCGGCAGGGGCGGCGTGTTCCCAATCGGGCGGCGGGATTT
CTGCGCCGTCTTCTACGGGGCAGTCATTATCCGGAAAGCCGTAACCGTAGAAAGGTTCTG
CAGGGGCTTCGTGTGCAAATGTTTCCGTTTCAACGGCTTCATCATTCGGTGTTGCCTGAA
TGGGGTTTTCAGACGGCACTTCGGACAAGGGGGCATCGGTTACGTTGTCGGCTGCCTTGT
TCTTGGAAACTTGGTTTTCGGGCGGCGTTTCGGCTTCGGATGCCGTCTGAATGCTTTTTG
CCGACGTTTGCGCCGTGCCGGCTGCGGCTTGGGCTTCGTCTGGCGCGTCTTCCCAAGGCG
GAACATCGTTGTTTTCTTGATTGGAAACGGGTCCGGCAGTTTTGCCTTCAGACGGCATTG
CCGCTGCGGATGCCGTCTGAACGGGTGTTTGGGCGGTTTCTGCTTCAGGGCGCGGTTGGG
GCTTTTTTACGGCGGTTTCCTTTTCGGCGGTTTGTGCCGATGGGGATTTTAGTTCGGTAT
TTTCAATCACGGCGTTTGTATCACACGAAGCTGCCGCCAAGGGCGCAAACGCCAGCATAC
GCAGCAGGGTCATCATAAAGCCGGCGTATTCGTCGGGGGCGAGGCTCAGGTCGCGTTTGC
CGTGGACGGCGATTTGGTAGTAAAGCTGGATTTGTTCGCCGCTTATGGTTTGGGCGAGGC
GGTGCAAAATATCGGAATCGGGGTCGTCGTGCGCCAAGGCGGAGGGCACCGCCTGTATCA
GGGCGAGGTGTTGCAGCAGTATGGCAAGTTCGCCCAAGGCGTTGTCAAAGCCGACGGCAC
ACGCCGCCATTTCCTGCGCTTTGGCGGTCAGGGCTGCGCCGTCTTGGTTGATGATGCCTG
TCAAGAGTTCGTAAAGGTATTGTTTGTCAACCGCACCGATCATTTGGCGGACGTCTTGTT
CGGCAACGCTGCCCGAACCCATGGCGATGGCTTGGTCGAGCAGGCTCAAGGCATCGCGCA
TCGATCCGGCGGCGGCGCGTCCCAAAAGTTGCAGGGCAGGGGGTTCGTAGGCGATTTTTT
CGCTGTCGAGGACGTGGGCGAGGTGGTCGGCAACCTGCTGCGAAGTCATATTGTGCAAGA
CAAATTGCAGGCAGCGGCTCAAGACGGTAACGGGGACTTTATGCGGATCGGTCGTGGCAA
GGATGAATTTGACGTGTTCGGGCGGCTCTTCCAGCGTTTTGAGCATAGCGTTGAACGCGC
TTTTGGAAAGCATATGCACTTCGTCGATGATATAGACTTTGTATTTGCCGGCAGTCGGTG
CATATTGGGCGTTTTCCAATACTTCGCGGATGTTGTCGATGCCTGTGTTGGAGGCGGCGT
CGATTTCGAGCAGGTCGACATAGCGTCCGGCATCGATTTGGGTGCAGCTTTCGCACACGC
CGCAAGGTTCGCCGTGTTGCGCGTTTTCGCAGTTGAGGCTTTTGGCAAGGATGCGGGCGA
TGGTGGTTTTGCCTACGCCGCGCGTACCGGTCAGCAGGTAGGCGTGGTGCAGCCTGCCTT
CGTCCAAGGCGTTTTGCAAGGCTTTGACGACGTGTTCCTGACCGACTAAGTCGGAAAAGG
TTTTGGGCCGCCATTTTCGGGCGAGAACTTGATAGGCCATGTTTTTCTCTTGGTTTCGGT
CGTGATGTTTCTGTCGGTGCGTCGGAATGCCGTCTGAACGGCGGCTTCGGGCGGCGTATT
CTAGCACTTTCGGTTTATTGTCCGCGCAAGAACAGTGCGTCCAATTCTTTCAAAGTCAGT
TTGACCCAAGTCGGCCTGCCGTGGTTGCATTGGTTGCTGCGCGGCGTGTTTTCCATATCG
CGCAGCAGCGCGTTCATTTCCGGCAGGGTAAGCCGGCGGCCGGCGCGGACGGAGCCGTGG
CAGGACATAGTGGCGAGGATGCGGTTTTCGTGTTCTTCGATGGTTTGGCTGCTGCCGACT
TGGGCGAGTTCGCCCAATACGTCTTTGGCGAGTGAGACGACGTCGGCTTTGCCGAGCATG
GCGGGAACTGTGCGGACGGCAAGGGTATTGCCGCCCATATCGGACAGTTCCAGCCCGAAG
CCTGCCAGTGCTTCGGCGTGGTCGGCAAGGGCGGCGCATTCTTCGTGGGACGCGGCAAAG
GTTGAGGGAATAAGCAGGCGTTGGCTTTGCAGTTTGCCGTTTTCCCGACGTTGGCGTTTC
ATTTTTTCGTAGTTGACGCGTTCGGCGGCGGCGTGCATATCGATGAGCAACAGGCTGTCT
TCGGCTTGGGCAAGGATGTAGATGCCTAGCAATTGGGCAATGGCGAAACCGAGCGGCGGC
AGTTCGGATTGGGAGGGAAGACCGTCTGAAAGCGGCGTATCTGTTTTTGGGATAGGCGTT
TCAGACGGCATATTGCCGAAACGCGCCTGCTCTAATCGGTTCAACTCAAGGTCGATGTCG
TCGGTTTTTTTGTAAAGCTCGGCGTAAGTATTCATTGCCGCGCGGCTTTCGCGCAGGGAC
AGGCTGTGTTGTTGCGGCGCACGCGCGGCTTGGTAAGGCATGGGCGCGGTTTTGCCTGAT
GAACCAAAGGCATTGCGTGTATCGGGTTTGTTGCCTGTCGGGTAGTCGGATGCGCTATCA
AACAGATTTTCGCTGTCGTTTTCAGACGGCATTGGGGTGGAGACAACGCCGGTAATGTCA
TGCAACACTTCGCCTGCGTTGCCGACGCTTTCGGTCAGGTTGGCGCGTGTGTCGGCAAGG
GCTTTGTTGAGCGTGTGGAACACAAGTTGGTGCACCTGCTGACTGTCGCGGAAGCGGATT
TCGGTTTTGGTCGGGTGGACGTTGACATCCACGGCTTCGGGCGGCAGGTCGAGGAAGAGG
ACGAAAGCGGGGGTGAGGGCGTTGTGCAAAACGTCGCGGTATGCCTGCTTGACGGCGTGG
AGCATCACTTTGTCGCGGACAAAACGATGGTTGACGAAGCAGTATTGTTTGTCGGTTTTG
CCTTTGGCAAAAGTCGGCTTGGCAATCGCGCCATAGAGCCGCAATGCGCCGCTGCCGCTG
TCGATTTCCAATGATGCCGTCTGAAAATCATCGCCGACAATGGCGGCAATACGTTCATGC
AGGCTTTGGGCCGGGAGTTTGAACACTTGTTTGCCGTCGCGTTTGAGCGAGAAGGCAATG
TGCGGATGCGCCAGCGCGAGGAGTTCGATCATGGTGGCGCAGTGGGCGTATTCTGTATTT
TCGGATTTGAGGAACTTGCGCCGCGCGGGGGTGTTGAAGAAGAGTTCGGCAGCTTCGATG
GTGGTGCCGACGGGGTGGGCGGCGGCGGTGGGGCTGCTGAGTTTGCCGTCTTCGGCTTTG
ACTTGGGTTGCGTGCGAACTGTCTTCTTGACGGCTGGTCAGGGTCAGGCGGCTGACGGAG
GCGATGCTTGCCAAGCCTTCGCCGCGAAAGCCCATGCTGGCGACGTGTTCCAAGTCGTTC
AGGGTTTTGATTTTGCTGGTGGCGTGGCGGTGGAGCGCGAGTTCGATGTCGTCCGGATGG
ATGCCGCTGCCGTTGTCGCTGACGCGAATCAGGCGGATGCCGCCGCCGTCCAGCTCGACA
TCAATCGCCGTTGCGCCTGCATCGATACTGTTTTCAACGATTTCTTTCAAGGCGTTGGCA
GGGCGTTCGACTACTTCGCCGGCGGCGATTTGGTTGACGAGATGGTCGGGCAGGGCGGCA
ATGCGTGGCATAAGGTAGGCTTCCGTTGCAAAAACGCTTTATTCTATAATAAAACCCCTT
ACTTTTCTGCCTGTATTCTTGATAAAAGCCGTTTATCCCGTTTGGAAAATACCAGTATAA
TCACGCCGTATCCCGTAAAATTGGAGCGCAAAGATGTATCACTACCAATCCGAAGCCACA
CAATTCCTCAACCGTCTGATTGAAGAAAAACCTGAGTTGGAACAGCAGCGTTTGGAAAAC
CGGGGGCTTTTGTGGGATGTCGAACTCAATCCCGAAGAACAGGAAAACTTCGAGGCGGCA
AAAGTAGCGAAAAAACCTTATACCTATTACCAAGACTGAACCCGCCGAAATGACGACCCA
TCTGTCCAATGTCGCCCCCGACCTGCAAAACTATTTGAACGCCATCGGCGAACCCGAACA
TCCCGTTTTGACGCGGCTGCGTGAGAAGACCGGGCATCACCGTATGGGCAAAATGGCGAT
TGCGCGCGAACAGGCGGCGGTTTTGGTTTGGCTGGCAAAGCTGATTCGCGCGGAAAAATA
TCTGGAAGTCGGCGTATTTACCGGATACAGCAGCACCGCGCTTGCATTGGCGTTGCCAAA
ACACGGGCGGATTACCGCCTGCGACATCAATGTAACCTTTACCGATACGGCGCGTCAGGT
TTGGAACGAGGCAGGCGTGGCACATAAAATCAGCCTGCACCTGCAACCCGCATTGCTGAC
ATTGGATGATTTGATTGCACAGGGTGAAGCCGGAAGCTACGATTTGGCACTGATAGACGC
AGACAAACCGCCCACGCCGCAATATTTCGAGCGTTGCCTCAAGCTTGTCCGGCAAGGCGG
CATCATTGCCATCGACAATATTTTGTTGAACGGAAGGGTGATGCGCGAAGCGGCTTCCGA
TGCGCCGCCCAGCGTCGGCATCCTCAAAGATTTTAATCAAAACCTGCCGAACGATACGCG
GATTGTCCCCATCACCCTGCCCGTCGGCGACGGTTTGACCCTGCTTCTGAAAAAATAATG
AAGACCAAATTACCGCTTTTTATCATTTGGCTGTCCGTATCCGCCGCCTGTTCTTCCCCT
GTTTCCCGCAATATTCAGGATATGCGGCTCGAACCGCAGGCAGAGGCAGGTAGTTCGGAC
GCTATTCCCTATCCCGTTCCCACTCTGCAAGACCGTTTGGATTATCTGGAAGGCACACTC
GTCCGCCTGTCGAACGAAGTGGAAACCTTAAACGGCAAAGTCAAAGCACTGGAGCATGCG
AAAACACACCCTTCCAGCAGGGCATACGTCCAAAAACTCGACGACCGCAAGTTGAAAGAG
CATTACCTCAATACCGAAGGCGGCAGCGCATCCGCACATACCGTCGAAACCGCACAAAAC
CTCTACAATCAGGCACTCAAACACTATAAAAGCGGCAGGTTTTCTGCCGCTGCCTCCCTG
TTGAAAGGCGCGGACGGAGGCGACGGCGGCAGCATCGCGCAACGCAGTATGTACCTGTTG
CTGCAAAGCAGGGCGCGTATGGGCAACTGCGAATCCGTCATCGAAATCGGAGGGCGTTAC
GCCAACCGTTTCAAAGACAGCCCAACCGCGCCTGAAGCCATGTTCAAAATCGGCGAATGC
CAATACAGGCTTCAGCAAAAAGACATTGCAAGGGCGACTTGGCGCAGCCTGATACAGACC
TATCCCGGCAGCCCGGCGGCAAAACGCGCCGCCGCAGCCGTGCGCAAACGATAGTTTTTC
CATTTTTCCGCTTTTTACCCCATCCGCACCAAGGAGGATTTATGATACAAATCGGCATCA
TCATGGGCAGCAACAGCGATTGGCCCGTTATGCGGCAGGCAGCGCAGTTTCTTGAAGAGT
TCGGCGTAGAATATGAGGCGCGCGTTGTTTCCGCACACCGCACCCCGGATTTGATGTTCC
AATACGCCGAAACCGCACGGGCGCGCGGCATCAAAGCCATCATCGCGGGTGCGGGCGGCG
CGGCGCATTTACCCGGTATGGTTGCCGCCAAGACCACCGTCCCCGTTTTGGGCGTACCCG
TCCCCAGCAAATACCTGCGCGGCGAAGATTCGCTTTTATCGATTGTACAAATGCCCAAAG
GCGTACCCGTCGCCACATTCGCCATCGGCGAGGCAGGCGCGGCAAATGCCGCATTGTTCG
CCGTTTCCATGCTCGCCAACGAAACCCCCGAACTGGCGCAAAAACTGGCAGACTTCCGAG
CCAAACAGGAACAGGCTGTTTTGAGTATGGAATTGGAACAGATTTAAAACCCGCCGTCCG
CGAATATATAGTGGCTTAAATTTAAACCAGTACGGCGTTCCCTCGCCTTGCCGTACTATT
TGTACTGTCTGCGGCTTCGTCGCCTTGTCCTGATTTAAATTTAATCCACTATACAAATGC
CGTCTGAAGCCCTGTTTCGGGTTTCAGACGGCATTTTTGCGAACAACTTTTTATGCCTGT
TCTTTTTGGCGCATTTTTTCTGCCATTAGTTCGTGCAGGGTTTTCTTCGCCGGTTTCATC
GGCACGCGGTTTTGCGTCCAACCCAACTGTTTGCGCGGGGTCAGGTTGCGGAACTTGGTG
GCTGCCCAACCGAAGGCGCGGTAGGTTTTGCTGCCGCTGAAAATACCGTTGAATGTGCGC
CACGCCATTTGTTCGCCGAAGGTATGCGATGCGCCTTGCCCTCGGATGGGGTGCGGCACG
GTTTCGGTCGGCGAACGTTGCGCTTCAACGCGCAAACGCTGCATTTGTTCGGTAATCGGG
ATGCGTACCGGACAGACTTCCACACACGCACCGCACATGGTACAGGCGGTCGGCAGATCG
CGGGTGGCATCAAGACCCAACAGGTGAGGGGAAATAATCTCGCCAATCGGGCCGGGATAG
GTTGTGCCGTATGCCGCGCCGCCGATGCGGGTATAAACCGGGCAATGGTTCATACACGCG
CCGCAACGGATACATTGCAGGGTGCGGCGCATTTGGTCTTCGGCATAAGCCTGGCTGCGG
CCGTTGTCGAGCAGAACCAAGTGCATTTCTTGCGGACCGTCTAATTCCTCACTGCGGCGC
GGACCGGTAATCATGTTGAAATAAGTGGTAATGTTCTGACCGATGGCAGAACGCGGCAGC
AGACTGTACAAGGGTGGAATATCCGACAGCTTGGCAACTACTTTTTCAATGCCGGTAATG
GCGATATGCACGGGCGGAACGGTGGTACTCAAGCGACCGTTGCCTTCGTTTTCCACCAGA
CACAGCGTACCTGTTTCAGCAACGGCGAAGTTCACGCCACTCAAACCGACATCGGCAGTG
CTGTAAATATCGCGCAGTGCTTTACGGGCGAAGCCGGTCAGTTGGTCTACGTCGTCCGTT
AACGGTGTGCCGAGGTTTTGGTGGAACAGTTCGCTAACCTGTTCTTTGGTTTTATGGATT
GCGGGCATCACGATATGGGTCGGTTTTTCACCTGCCATTTGGACGATGAACTCGCCCAAG
TCGCTTTCCACCGCTTTAATGCCTTTTGCTTCAAGATAATGGTTCAGCTCGATTTCCTCG
CTGACCATCGATTTGCCTTTGACCATCAGCTTGCCGTTTTTGGCTGTGATGATGTCGTGG
ATGATTTCGCAGGCTTCGGCCGGTGTTTCCGCCCAGTGTACTTTTACGCCCAACTTGGTC
AGGTTTTCTTCCAGCTGCTCCAGCAGGGCAGGCAATTTAGACAATGAGCGCTGACGGACG
TGTTCGCACAAATCGCGCAAGCTTTGCAGCTCTTCTTCGTCGGTCAAAACAGCTTTGCGT
TTGGTCATCAGCATATCCATCGCGGTACGCAGGCTTTTACGCAAAGGCTTGTCTTGAAGG
GAAATTGCGGCGTTTTGCTTGAAAGTTTCCGGCTTCATGTGAAATTTGATGGTTTGCGTA
GTCATGCGTTTTCCTCCAAATCGGTAGGGGAAATGTGGTCGGGCAGGATGGCGAGGATAA
CCAAATCACGCGGACCGTGCGCGCCGTAAGCAAGCGTCAGTTGGATGTCTGCGGTTTTGG
ACGGACCGGAAATCAGGAATACATTGGTCGGCATACCGTTTTCCACCAGTTTTTCGCCTT
CGACGGCATTATGAAACTCGTTGTACATCTTGGACGTATCGAACAGGCAGAAATGCACGG
GCGGAACGAGACTCAAAGTACGCGGTTCTTCGGGGCTGGAAAACAGCATCAGCGTGCCGG
TGCGGGCGATGCCGCATTGCGCGCCGCTGAAGCCCGCATTGATGTTCGTGAAAAACTCGG
TTTTCCAAGTATCGATTTCGCGCTCGAAGACAATCGGTTCGATATTGCTGCCCGCCAATG
CGGCACGGGCAATTTGTCCGTGTTCGGTCGCCAAGGGCAGCAGGATGTTTTTCAAACCCT
TGCCTTCTGCCGCTTCGCGGAAAACCTGCATCCAATTGCTTTTCGTCACCCAATAAATTT
CGGTTTTGACCGCGCGCATTGCGGCAGCCCAATGTTTCAGACGCTCGGCTTCGCTGTCCC
AAGAAACGCCCTTTTCGCGGTAATAATCGAAAACCGCAGGCTCTTCCATCGGCAAGGCAT
CGGCTTTTTTCAGTTTTGCCAAAATATTTTCGCGCGCGCTCATGCTTTGCCTCCGGTGCG
TTCCAACAAGAAGGATGCGATATGTTTCGGACGCGGCATATCCGGCTCGTCCTTGGCGAT
TTTGCCGCCGATGTTCATCATACAGCCGCAGTCCGCGCTGATGATTTCGGTTGCGCCGGT
TTCTTTCAGCGCGGCGACTTTGTCTGTTACCATTGCGCCGGAAATATCGGCTTGTTTGAC
GGAGAATGTGCCGCCGAAGCCGCAACATTCGCTTTCGTGGTCGTGGACGATGCGTTCGAC
GTTTTCCATACCGTCAATCAGTTGCCAGCCTGAAAGATGGACATTCATTTCGCGGCGGGC
GGCGCAGGAAGTGTGAACGGCGACTTTGAGCGGTTCGCCCTTGTCTTCGGGTTTGAAACC
GATGGCAAGCAGGAAATGGGTAAACTCGATGATGCGGCCGGCGCAATCCACAGCCCTTTC
CTCGTACTCGCTGCCTTTAAACAGCGTCGGCCAATGGTGTTTCATCATACCGCCGCACGA
ACCGGACGGTACGACAATCGGCCAGTTTTCGGGGAAAAGGTCAAGTTGCGCTTTGGCGAC
ATCGAAGGCTTCGGTCGGATGGCCGGATGAATAGGCAGGCTGGCCGCAGCAGCTTTGCGC
CATCGGGAAATGGACGCGTATGCCCTGCTGCTCGATTAGGGCAATGGCATCCATGCCTGC
TTCGGGCATAAAAAGATCAAGGACGCAAGTGCCGAAAAAATAGACATCGGTCGGATTGCT
GTCGTATCGGATGATTTTTGGGGGAATGGTTGCGCTCATGTTTTTTGATAACGGGAAACC
CGTTTTTTTCTGTAGAAAGGTAAGCGTTTACTTTAAGTAATTGACTGTTGCGGGTCAAGT
CTAATTTTAAAAAATAATCCGGTTTTTCTTACAAACTACCCCATAACGCTTACTGTACCT
TAATCTGATGTTTTTCGATAATAATTATCATTACAATGCAATACCGGTTCGTTTGCTTGT
GAACATTCAAGATGCCGACTCTGACGGCATTCAGACAGCGTCTGAAAACAATAACGGCAC
AAGGATGGGGTACAATCGCCCTATGGAAAAAAACACCCTATCCGCCCGCGCACCATCCCC
TTGGCTGCCGCTTCTGCTGGCAATTGCCATTTTTATGCAGATGTTGGATGCGACCATTTT
AAATACCGCACTGCCTGAAATTGCCACCGACCTGGACGAATCGCCTCTAGATATGCAACT
GGCAGTCGTTGCCTATACGCTGACGGTTGCCCTGCTGATTCCTTTGAGCGGTTATTTGGC
GGACAGGTTCGGAACGAAAAAAGTCTTTTTCGGTTCGATTGCCGTTTTTATGCTCGGATC
GGCATTGTGCGCCGCATCGGGTTCGCTGTTTGAATTGACGCTTTCCCGTGTCGTTCAGGG
CATCGGCGGTTCGATGCTGGTTCCGATACCGCGTCTGACCATCTTGCGTGTGTACGACAA
GTCCAAGCTGCTCAATGCCATCAATTATGCGGTTATGCCCGCATTAATCGGGCCGGTTTT
AGGGCCTTTGGCGGGCGGTTATTTGGTCGAATACGCTTCGTGGCACTGGATTTTCCTGCT
CAACCTGCCCATCGGTCTGCTGGGTTTCATATTGGGACGCAACATCATGCCCGATATTAA
AGGCAGTAATATCTCTTTAGACTTCAAAGGTTATCTGATTTTTTCTGCCGCCGCGTGCCT
CTTGTTACTTTCGGCAGAAAGCCTGTCGCACGCGCTGCCTCCGTATTTTGCACTGTTGCC
GCTGTGCGGCGGACTGCTGTTTGCACGCCGTTATTTCCGACATATGAAAACCGCGTCCAA
ACCGATTTATTCCGCCGACCTGTTTCTGATACGCACTTTCCGTCTGGGACTGGCGGGCAA
TCTGTTCAGCCGTCTCGGCATCAGCTCGATTCCTTTTCTGATGCCCCTGATGTTTCAAGT
CGCTTTCGGCTTCGGCGCAAGCCTGTCGGGTTGGCTGGTCGCCCCCGTCGCCCTGTCTTC
GCTGCTGGTCAAACCGCTGATTGCACCGCTCATGAAACGTTTCGGCTACCGCACGGTACT
GCTTTGGAACACCAAGCTGCTTGCCGCCTTCATCATGCTGCTCGCCCTGCCTGATGGAAA
CTCGCCGCTGTGGATTTGGATTTTCCTCTCGCTGGCGATCGGCGCGTGCAACTCCCTACA
GTTTTCTGCCATGAACACACTGACCCTCGCCGATTTGCGCCCGCAACAGACCGGCAGCGG
CAACAGCCTGATGGCGGTCAACCAACAGCTTGCCATCAGCATGGGCATTGTTGTCGGCGC
ATTAATCCTTAAAAACTGGACATTTCTGATACCGGCTTCTTCAGGTCTGCATTCCGCCTT
CCGTATGACCCTGCTCAGTATCGGCGGCATTACCCTTGCCTCGTCGTTGGTTTTCAAGCG
TCTGCACGTTTCAGACGGTGCAAACCTGACACGGAACACACCGTCCTAAAGCGGTCCGCA
CGCAAAACTTTTACCCGTTTCAACGTTTGGATTATGATGCCGCACTTCCATGCGCGCCAA
CCCCAAAACACAGGCAATGCCGTCTGAAACCATATCCCTGATGAAAACACGCAGCCTAAT
TTCCCTTTTATGCCTCCTTCTCTGTTCATGTTCTTCATGGTTGCCCCCACTGGAAGAACG
GACGGAAAGCCGTCATTTCAATACTTCCAAACCCGTCCGCCTGGACAACATCCTGCAAAT
CCGGCACACCCCTCATACCAACGGGCTATCCGATATCTATCTGCTGAACGACCCCCACGA
AGCCTTTGCCGCCCGCGCCGCCCTTATCGAATCTGCCGAACACAGCCTCGATTTGCAATA
CTACATCTGGCGCAACGACATTTCCGGCCGACTGCTGTTCAACCTGATGTACCTTGCCGC
AGAACGCGGTGTGCGCGTACGCCTGCTGTTGGACGACAACAACACGCGCGGATTGGACGA
CCTCCTGCTCGCCCTCGACAGCCATCCCAATATCGAAGTGCGCCTGTTCAACCCTTTCGT
CTTCCGCAAATGGCGCGCACTCGGCTACCTGACTGACTTCCCCCGCCTCAACCGCCGCAT
GCACAACAAATCCTTTACCGCCGACAACCGCGCCACCATACTCGGCGGACGCAATATCGG
CGACGAATACTTCAAAGTCGGTGAGGACACCGTTTTCGCCGACCTGGATATCCTCGCTAC
CGGCAGCGTCGTCGGCGAAGTATCGCACGACTTCGACCGCTACTGGGCAAGCCATTCCGC
CCACAACGCCACGCGCATCATCCGCAGCGGCAACATCGGCAAGGGTCTTCAAGCACTCGG
ATACAACGACGAAACGTCCAGACACGCGCTCCTGCGCTACCGCGAAACCGTCGAACAGTC
GCCCCTCTACCAAAAAATACAGGCAGGACGCATCGACTGGCAGAGCGTCCAAACCCGCCT
CATCAGCGACGACCCTGCAAAAGGACTCGACCGCGACCGCCGTAAACCGCCGATTGCCGG
GCGGCTGCAAGACGCGCTCAAACAGCCCGAAAAAAGCGTCTATCTGGTTTCACCCTATTT
CGTCCCCACAAAATCCGGCACAGACGCACTGGCAAAACTGGTGCAGGACGGCATAGACGT
TACCGTTCTGACCAACTCGCTACAGGCGACCGACGTTGCCGCCGTCCATTCCGGCTATGT
CAAATACCGAAAACCGCTGCTCAAAGCCGGCATCAAACTCTACGAGCTGCAACCCAACCA
TGCCGTCCCTGCCACAAAAGACAAAGGCCTGACCGGCAGCTCCGTAACCAGCCTGCATGC
CAAAACCTTCATTGTGGACGGCAAACGCATCTTCATCGGCTCATTCAACCTCGACCCCCG
TTCCGCACGGCTCAATACTGAAATGGGCGTTGTTATCGAAAGCCCCAAAATCGCAGAACA
GATGGAGCGCACCCTTGCCGATACCACACCCGAATACGCCTACCGCGTTACCCTCGACAG
GCACAACCGCCTGCAATGGCACGATCCCGCCACCCGAAAAACCTACCCGAACGAACCCGA
AGCCAAACTTTGGAAACGCATCGCCGCAAAAATCCTATCCCTGCTGCCCATAGAAAGTTT
ATTATAGAAATATAGTGGATTAATAAAAACCAGTACGGCGTTGCCTCGCCTTAGCTCAAA
GAGAACGATTCTCTAAGGTGCTGAAGCACCAAGTGAATCGGTTCCGTACTATTTGTACTG
TCTGCGGCTTCGCCGCCTTGTCCTGATTTTTATTAATCCACTATACCGTCTGAAACACCT
TCAGACGGCATATCCGAACCCGCAAAGGAAAAACCATGTTTCCCCCCGACAAAACCCTTT
TCCTCTGTCTCAGCGCACTGCTCCTCGCCTCATGCGGCACGACCTCCGGCAAACACCGCC
AACCGAAACCCAAACAGACAGTCCGGCAAATCCAAGCCGTCCGCATCAGCCAGATCGACC
GCACACAAGGCTCGCAGGAACTCATGCTCCACAGCCTCGGACTCATCGGCACGCCCTACA
AATGGGGCGGCAGCAGCACCGCAACCGGCTTCGATTGCAGCGGCATGATTCAATTCGTTT
ACAAAAACGCCCTCAACGTCAAGCTGCCGCGCACCGCCCGCGACATGGCGGCGGCAAGCC
GCAAAATCCCCGACAGCCGCCTTAAGGCCGGCGACCTCGTATTCTTCAACACCGGCGGCG
CACACCGCTACTCACACGTCGGACTCTATATCGGCAACGGCGAATTCATCCATGCCCCCA
GCAGCGGCAAAACCATCAAAACCGAAAAACTCTCCACACCGTTTTACGCCAAAAACTACC
TCGGCGCACATACTTTCTTTACAGAATGAGCCGCCCGCCGCGCCGCGCCGGAATCGCGGC
AAAATGCCGCCTTATTCCGCTGTTTCGGTCAGCGATGAGAACACGTCGAAATAAGTCGGG
AAGGTTTTGTGGGTGCATTTCGGATCGTTGATGACGACGGGTACGTCCAACAGCGAAACC
AGCGAGAAACACATTGCCATGCGGTGGTCGTCGTAAGTGTCGATGACGGCGTCGGGTGTC
GGCGTTTCGGGCGGGGTGATGTGAATTGCTTCGGCTTCTTCGGCGACTTTTGCACCGAGT
TTGCGCAACTCGTTCGCCATTGCGGCAATGCGGTCGGTCTCTTTGACGCGCCACGAACCG
ATGTTGCGAAGCGTGCAGGTTTGCCCTGTAGCAAGCGCGACGACGGCGAGGGTCATGGCG
GCATCGGGGATATGGTTTGCATCCAAATCAAAGGCTTGGACGGCACGTTCTTTCGGGCGC
GAGACTTCGACGAAGTTTTCGCCCCAAACCACGTCCGCACCGATTTTTTCCAGCTCGCAG
GCAAAGGCGACATCGCCCTGTATGCTGTTTGCGCCGATACCGGTAACGCGGACGGGCGTG
GCGGCAATCAAACCGGCTGCGAGGAAGTAGGACGCGCTGGAGGCATCGCCTTCGACGTGC
AAGTGTTCGGGCGCGTGGTAGTGCGCATCGGCGGGAATTTTGAAGACGCGGTAGCCTTCA
TTGATAACCTGTACGCCGAATTGCGCCATCAGTTTTAAAGTAATGTCGATATAGGGCTTG
GAAATTAACTCGCCGACCATACGGATTTCAAACGCCTGCCCGGTCAGCGGCAACGCCATT
AAAAGGGCGGTCAGAAACTGGCTGGATACATTGCCTTTAATCGGAATCACGCGCTCGCCG
TTGTCTTGGCGTTCGCCGATATGAAGCGGCGGATAGTGTTCCTTGCCGAGATATTCGACA
TCGGCGCCGGCAATCCGCAGTGCATCGGCCAAATCGCCGATGGGGCGTTCGTGCATACGC
GCAACGCCGTGCAGGCGATAATCGCCGCCCAAAACGGCAAGCGCGGCGGTCAGCGGGCGG
AACGCCGTGCCCGCGTTGCCCAAAAACAAATCGGCAGTGCGGTTGGGGAAGCGTCCGCCT
GTGCCGTGCACTTTCAGACGGTCTTCGGCAAGATATTCGATTTCAACGCCGAGTTTATCG
AGTGCTTCGAGCATACGGTCGGTATCGTCGGATTTGAGCAGGGAATGGATTTCGCAAGCA
TTGTCGGACAAGGCGGCAAGCAGCAGGGTGCGGTTGCTGATGCTTTTGGAGCCGGGCAGG
GCGACAGTGGAAGGTTTGAGCGAGGCGGCAGGGAGGCGGAGGGATTCGGTCATGGCAAAA
CGTAAATATAAAGATAAAAACAGCCTGCATTATACTGGTGCAAATGCCGTCTGAAAAATC
TCAGGTTTGGCATTTTCGGTTTTAAAGTCCGTGAATATGGTTTTTTGTGCCGAAAATTGA
TTATTTTTAAATTTTTTGTTTCTAAAATTTTTTTGCCGGCATATTTTCGGCTTTTGTTGC
GGACATAGCGTGTTTGCGGACGGCACGGCACGATTGCCAATTTCATAGAATTTGGTAGAA
TAGCCGCTGTTCAACGACAGACAAGCCGCCGATTTTCCGGGCGGCTTGTGTTTTTATTTT
AATATCCGGATGCACAAAACAAGACGGTATGCGGTATGTTTGCTGCCGCAAACCGGTGTG
CCGGAATATGGAGAAAAAAGACCGATGCAAAAAATCCCCCTGACCGTACGCGGTGCGGAA
TTGCTGAAACAGGAATTGCAGCAGCTTAAAAGCGTGGCGCGCCCCGAAGTGATCGAAGCG
ATTGCTGAAGCCAGATCGCACGGCGATTTGTCCGAAAACGCCGAATATGAAGCCGCCAAA
GAACGCCAAGGCTTTATCGAAGGCCGCATTTCCGAGCTGGAACACAAACTTTCCGTTGCC
CACATCATCAATCCGACCGAAATCCACGCCGAAGGCAAAATCGTGTTCGGTACGACGGTT
ACGCTGGAAGATTTGGAAACGGAAGAACACGTTACCTACCAAATTGTCGGCGAAGACGAA
GCGGATATCAAACAGGGCAAAATCTATGTCGGCTCACCGATTGCCCGCGCCTTAATCGGC
AAGGAAGAGGGCGATACGGCGGAAGTCCAAGCCCCGGGCGGCGTGCGCGAATACGACATT
ATCGAAGTCCGATATATTTGATTCGGCTTGATTTCGATACACCCGACACACGCAGGAAAT
TATAGTGGATTAATAAAAATCAGGACAAGGCGACGAAGCCGAAGACAGTACAGATAGTAC
GGAATCGATTCACTTGGTGCTTGAGCACCTTAGAGAATCGTTCTCTTTGAGCTAAGGCG
>6714_1_1_1_4_cov_41
CGCGCCAATTGGATTGAAATAACGCAACAAAATCATGCTCCAGCGCGGATCGGCCTTTTG
GATGTCGGTTAACATCCGTTCCACCATCGCTTTGGATGCGCCATAAGGATTAGCGGTATC
GCCCGGGCGCATATCTTCCGTATAGGGCATTTTACGTATCATGGCGCGACGCATTAAAGT
AAACGCCAAAGCGCGTTTATACTGGTTATCCAGTTTCCCTATATTTTTACGTTACAAATC
AAGTTGTTGGTATTCATCGTGAAAATAGAATTTTTCGGCATAACGCTGACTCATAAAACC
GGCATGCGGGCTGCCTGAAAAAATCATTGCGACATCATCGTCATTTAATGTTTCATGGTT
GTTTTCTATTAATGCTAAAGCAATTTGGTAATTAATTGCCAAAATATCGTTAGTAATCAC
ACGATAGCCGCGTTTTTTGGCTTCGTAGGCAAAGGAACAGCCTCCACTAAATACATCTGC
AACTGTATCTACATCAGACGGAAGCTGGTCACAAATCCAGGAAGCTATTTTCTCTTTATT
ACCGATATAGTTAATTTTCGGATATTGCTTATTCATTTTCACTCATTTTTAAAATACTTT
CAGCAATAGCTTTTGCCAATAAAGGCGGTACGGCGTTACCAACCTGCTGCTGCTGGGCAA
TTTTGCTGCCGCAAAAAATAAAATTATCAGGGAAAGATTGTAAGGCAGCTAATTCACGAA
CGGTTAACGCCCGATTCTGTTCATAGTGAAAAACTTTGCGCATATCTCCTGTAATACAAA
CGGCTGGTTTTGTTGCTGTTGTAACGGATGTATTTACGGATATCACCTGTTTTCGGACGT
AATGGTTCAGGAATATCGTTACGGTTACCTCCATTTTTAACAAATGCCATTTTTTCTAAC
ATTTGTGCCGAATGATTCATAGCTTCATGATTTGCAACGTGTGGATTGCTTTCGCCAGCA
GCCAGTTTTGGAAAATGTCCTATTGCTGATCCAACAGTCTGATGGGAAATCTGCAAAGGT
TCGGGAAAGGAAATTTTGCCTTTATCCCTCCTCCCGATAAATATCACTCGGCTACGTATC
TGAGGAACACCGAAATCGGCTGCACTCAGTATCTTACATTCCACCGAATAACCGATATTC
TGAAATGCTTGAATAATCTCAATACGTGTTTTACCTGAATTGTGTGTATAGAGTCGCGCT
ACATTTTCCATAACAAAAAAATATGGTTGGACAATTTTAACTATTCGGACAAACTCTTTA
AATAAATGGTTGCGTGGGTCATCTGTAAATGTCCGTCCAATCTTTCCTGCCATACTAAAA
CCTTGACAAGGTGGTCCTCCAATAATCAAATCAACTGCTTGTCCGTTAAGACAATTGATT
AAATCTTGTTCGGTTAGTGTGGTTAAATCTTTTTGCAGTAATTGATGATGGGGGAAGTTG
GTACGGTAAGTCTGACAATAATCAGACTCCATTTCAACAGAAAGCAATTGTTGGAATCCG
GCTTGTTCAAAACCCAAGGATAGGCCTCCTGCTCCTGAGAAAAGGTCAATATAGGTAAGT
GGTGTGTGCATAAGTCAAAATCCATAAACTCTTCGATTATTTTACCGCTTCAGCTTCGCA
AACGCATCCGCCATCGCCGAATTGGCTGGGGCGCGGTCGTTGCGTTGGGGTTTGCGGCCG
GCTGTCCGTTCGCGGCTGCGGTTTTCAGACGGCATTTTATGTTTTGCGCCGCCCGGTTCG
TCATCCAAGCGCATGGTCAGCGCGATGCGTTTGCGTGCAGCATCGACTTCCAGCACTTTC
ACTTTCACCACGTCGCCAGCTTTCACCACTTCGCGCGGGTCTTGGACGAACTTGTTGGAC
AGGGCGGAGATGTGCACCAAGCCGTCCTGATGGACGCCGATGTCCACGAACGCGCCGAAG
TTGGCGACGTTGGAAACCACGCCTTCGAGTATCATACCGACTTGCAAGTCGCTGATTTCG
TGGATACCTTCGGCAAACGATGCCGTCTGAAACTCGCCGCGCGGATCACGGCCGGGTTTT
TCCAGTTCGGACAGGATGTCCAAAATGGTCGGCAGGCCGAAGCGTTCGTCGGTGAAGTCG
GACGCTTTGATTTGCTTCACGCGCTCGCGGTTGCCGATGAGTTCGGCGGCGCTAATGCCT
TGTTGCGCCAGCATTTTGGCGACGACGGGATAGGCTTCGGGGTGGACGGCGCTCGCGTCC
AACGGCTCTTTACCGCCGTTAATCCGCAAAAAGCCTGCCGCCTGCTCGAAGGTTTTTTCG
CCCAAACGCGGTACTTTCAGCAATTTTTTGCGGCTGTCGAACGCGCCGTTTTCATCGCGG
TAGGCAACGATGTTTTGGGCAAGGGTTTGATTCAAACCGGAAATTCGCGCCAAGAGCGGG
GCGGAGGCGGTGTTCACGTCCACGCCGACGGCGTTCACGCAGTCTTCGACCACCGCGTCC
AGCGATTTGGCGAGCTGGCTTTGGTTCACGTCGTGCTGATACTGCCCCACGCCGATGGAT
TTGGGGTCGATTTTGACCAACTCGGCAAGCGGGTCTTGTAGCCTGCGGGCGATGGACACC
GCGCCGCGCAGGGAAACGTCCAAGTCGGGGAACTCGCGCGCCGCCAGTTCGGACGCGGAA
TAAATCGACGCGCCGGCTTCGGACACGACGATTTTATGCAGCCCCATTTTCGACATTTCA
CGCACCAGTTCGCCCGCGATTTTGTCGGTTTCACGGCTGGCGGTGCCGTTACCGATGGCG
ATGAGCTTCACGCCGTGCTGTTTAATCAGGCGCGACAGCGTTGCCAACATATTGTTTTCT
TGATGCAAATAGACGATGACGGTATCCAGCAGCTTGCCGGTGTCGTCCACCACGGCGCAT
TTCACGCCGTTGCGGTAGCCGGGGTCGAGACCCAGCGTGGTCAGCCGTCCGGCGGGCGCA
GCAAGCAGCAAGTCTTTGAGATTGCGGGCGAACACGGTAATCGCGTCGGTGTCGGCGGCT
TCTTTCAAACGATTGAGAGCTTCAAGTTCCAACGACAAAAAGATTTTCGCGCGCCAAGTC
AGGCGCACGGTGTCGCGCAGCCATTTGTGGCCGTCTGAAACTTTGAAGCGGCGGGCGATG
ATTTGCTCGTATTCGCTTTGCTGCGTAATCGGCGTGTCGTCGGGCTGATATTTGAGCGCG
ATGTTCAACACGCCTTCGTTGCGTCCGCGCAAAACCGCTAGCGCACGATGGCTGGGCATC
GCACGAATAGGTTCGCGGTGGTCAAAATAATCGCTGAATTTTTCGCCTTCGGTTTCTTTG
CCTCCAACAACTTGCGCGTGGATTTCGGCTTCGTTCCACAGCTTGTCGCGCAGCGTGCCG
ATGAGTTCCGCGTCTTCGGCAAACTGCTCCATCAGAATCGCACGCGCGCCGTCCAACGCG
GCTTTGGCATCGGGGACGTTTTCGTTCAGGTAGCCTTGTGCGGCGGCTTCCACGTCCTGC
GACTGCTCGGCAAGCAACACGTCCGCCAGCGGCTGCAAACCGTGTTCGCGCGCGATTTGC
GCTTTGGTGCGGCGTTTGGGTTTGTAGGGCAGATACAGGTCTTCCAGCGCGGTTTTGTTA
TCGGCGGCTTCGATTTGCGCCCTGAGGTCGTCTGAAAGCTTGCCTTGCTCTTCAATGCTT
TTTAAAACAACGGCTTTGCGCTCTTCCAACTCGCGCAGATATTGCAGCCGCTCGGCAAGC
CGGCGCAACTGCGTATCGTCCAACCCGCCCGTCGCTTCCTTGCGGTAGCGGGCGATAAAC
GGCACGGTCGCGCCGTCGTCCAAAAGCTCGACGGCGGCGGTGATTTGCGCGGCAGTCGCG
GAGAGTTCTTGGGAAAGAATTTGAGTAATGTTCATCAATAAAATTCCAACGGACAGGCCG
TCTGAAATTTCAGACGGCCTGATTTAAAAACAATCGCTTTAAGGCAGCGAATTATAATAT
TCGTAGGCTTTGTCCATATCTTCAAACTGGTACATATGCCCTTTTTCCAGCACCATCGCA
TTATCGCAATATTGCTTCATGGCGCTGTGGCTGTGCGACACCAAGATGATGGAACGGTCT
TTGCGCTTTTCAAACAACTCGTACTTACATTTATCGGCAAAACGCGAGTCACCAACTGCA
ATCACTTCGTCAATCAAATAGCAATCAAACTCTACCGCCAACGACAAAGCAAATGCCAAA
CGCGCCTTCATACCTGAAGAATAACGCTTGACCGGCTCGTAAAGATATTGCCCCAACTCG
GAAAACTCTTCGGTAAAGTTCTTCACATAATCGATATCGACATTGTAAATCCGGCAGATG
AAACGCAAATTGTCCATACCGGTCAGACTGCCTTGAAACGCACCGGAGAATGCCAAAGGC
CAAGAAATACTCATTGTCCGCTTGATTTCACCCGTGGTCGGCGGCTCAACGCCACTGATC
AAACGGATGAGCGTCGATTTACCTGCACCGTTGCGGCCGAGAATACCGATTTTCTCGCCC
TTCTCCATTTTGAAGCTAATATCGTGCAAGACTGTCCGCCAACCTTGGCGGGTCAGATAG
CGTTTGGAAACGTGTTCAACTGAAATCATTGCGGCTCAACCCCTTTGCTGAATCTCGCCA
CCACCGCCAAACCAAGCAGCAGCAAAACCAAGTTACACAACAAAATATACCAAGGATTTT
CGTAAGTCGTGACGCTGTCGCCAAAATATCCGGCACGGAACATTTCTGTACCATGCACCA
TCGGAATCATCAGCACATAGTGTTGCAACTGCTGAGGCAGGTTGTGTACGAAGAAAAACA
CGCCGGACAAAGGCATCATCACAAAACTGATGGTACTCCAAACTTTGCCAAACGGTTCAA
AATGAAACGCCACCGAACAGATGACCAGCCCCAATCCAACGGCAAACATAGCCATCAAAA
GCCAAGCCAACAACATATAGAAAATATCTGCCGGTACATCAATCCAACCGATGATAACCA
ATGCGAACATAATCACGACCTGCGCAATGGTGGCGCCGGCAATCTCCAACAACATACGCG
CAAAAATGGTATCCAATACGCGTACATTTCGGTGATACAGCAGGCTTGTGTTGGCAGAAA
TCGAACCGATAGCATGATTAGAAGCATTACGCCACATCATCATCATCGGATAGCCTGTCA
GCGTGAATGCCACGATATTCAAAGCTGACACGTTGTGCATACGGAAAAACTTCCACATCA
ACACCATAACCAAAGTCAGCAGCAAAGGTTCGACAAACAACCACAAAAAACCAATGTTAT
TACGACCGTAGCGAGTAATAATTTCACGCATTAAGAGTGCGCCGATTACCCTTTTTTGGA
TAAGCAGCGACTCCAAAAACGATGTTTTATGTAGCTCTTTCATCAGTTTTTATGCTCACG
GATACTTGCAGACAGCAACACGACAATGCCATAGACAATCAAACCGATGACAAACGTTGC
CACGATGTTGTACAAACGGTTTGGCTCATATGCCAAGTCAGGTTTGTTCGGCTGGGAAAT
CACTTCCAAATACAATTGCTGACGATCTGCTTCCGCTTTTGCACTTTCCAAAGAAGTCAT
CGCCGCAGCCAATTGTTTTTCGGCCAATTCGTTTTCCAAATACACGCGTTGATATTCCGC
CGCCTGATTGGACAACGAACCCTCGCCACCGCCGGAAATCGCTTTCATTTGTTGCGAGAT
TTCTTTACGCAAACTCTTCTCACGCGCAATCAAACCTGGAATTTGCGGGTTTTCAGGCGT
AACGGCTTTTACCTGGTCCAGCTGGGTCTGAATGACAATCAACTCGTCCTGTAATTTGGA
TACCAAACCCATTTGCACATCGGATTGCGCCTTCAAGTCGAAAATACCGTTAGACACACG
GAATTTTGTCAATTGGACAGAAGCCTCTTTAACTTGCTCTTCAGCAGAATTGACCACTTC
CTGAGCATAACGAATCGTATCCTGACGCGCACGTTCGTTCAGCTGGTTAATCAATACCTC
ACCCTGTTTAAGCAAAGCATCATTGATCTTTTGAGATTCACCGGCATTAAACGATGTAAC
GCTCAAATTGGAAATGCCTGAGACAGAGTCAAAATGGATGGATACCTTATCACGGTAGTA
TTGATAAAACGCCTCATCCTCGCCACGCAGGCCAAAACCATTAAAACGGCTGAAAATATC
GCCTTCTTTTTCATAAAAATCGCGAATGGGCATTTTCTTACGCAACGCATCCAAAGCCGA
ACGCGACTGCATATATTCCTGCACGGTATAAATATCGTCTTGCGCACGGGCAAAACCTGT
GCCCTGCAAAATGGCACCCAGGCCATTGAGAGAAGATTGGCTTTTAGGCGAGCGCACCAC
AAAGCTCGATTGCGACGTAAAACGATCGGAAGCGAAGAAGCCGAAATACACCAACGAAAT
TACCGTAGGGATAATCACCGTTACCCAAAATAAAGGGCTTAGCTTTTTAATCCAACTTTT
CTTTTTCGGCTTTTTACGCTCGGCTTTGGTTTCAGTGGCAACTGCCACAGGAAGTTGCTC
AGACATCTTAATTACTCACATTAATTAGTTAAATTATTAATACTGTTCGCGCCACTGGTA
ACCGGCGAGAACACAAACGACAAGAATTTCTGCACTTCAGCCAACGGCGCATTCGACACA
TACAATACATCTTTATTCTTCACAGGAAAGCGCTGCATAGAAAATAGCGAATGCGCATCA
GCCATATTCACACGATATACCGTTGGAATCTCTGCCTCACTGCCATAACCTTGAGCAATC
CATTTATCCTGACGTTCTGCCGGCAATTCCACCAATGGCGTATAGCGGAACACAAACACA
CCACGCGCATCAGAACGGCGATCTTGCAAACCGCCCATACGGCCAATGGCTTCAGAAAGC
GATAAGCCTCTAGCTGAAAAACCGATTTCTTGTGTTCTCCCCACCGCACCCATAGACGTA
AAGGTATAGGGATTGGTAATCATGGTAACCACATCACCGCGACGCAGCAAAATATTTTGT
CGCGGATTTGCAACTAAATCTTCCAAGGCAACAGTTCGTACTACATTGCCACGTGTCAGC
TGCACATTCGTATCCTGCACATTTGCCGTTGAACCACCTACCGCAGCCACCGCATCCAAC
ACACGCTCACCGGCTGCCGTCAACGGCATACGCACACTATTGCCTGCGCGAATCACCGAT
ACATTTGCCGCATTATTCTGCACCAAGCGCACCATCACTTGCGGCTGATTGGCCATTTTT
TTCAGGCGGCCTTTAATAATTTCCTGAACCTGACCAGGCGTTTTACCGACCACCGAAATA
TCGCCAACAAACGGCACAGAAACCGTACCACGTGCCGTCACCAGTTGCTCCGGCAACTTG
GTTTGTTGCGCACTACCCGAGCCCATCGAAGAAAGGCCACCACCAAACAATACCGCTGGC
GGCGCTTCCCAAATCATAATATCCAATACATCACCAATATTTAGCGTACCGGTAGAAGCA
TAACCATCGCCAAACTGGGTAAAAGACTGATTCACCTGAGCTTTATACAAAGACTGCGCT
ACAGCATGATTGACGTCAATCAACTCTACTTCAGGAATTTGAGCTTCAGACTGTTGCCCC
AATGAGACAACTTTTTTTGCACTTGGGCCAGAGGAGGGAATAGCACTACATGCACTTCCC
AAAATTAAAAAAGAAATTACAATACAAAACTTTAACTTAAGCATAAAATAAAAAATCTCA
TTAAGTATGATTGTTTTTAAATAAATTTAAAACCTACCAGAGATACAATACCACTTTATT
TTGTAGAACACAAACGTGTATAATATATAACATAAACATCATCTTCGAAATAATATTGGG
GCTTAGGAAGCAAAATCATCAAAAAACGTGATAAGCTCCTAATATTTTTAACACATTACT
ATATTACACATAGGATATTCCAATGAAAGTCTTAACCGTCTTTGGCACTCGCCCTGAAGC
TATTAAAATGGCGCCTGTAATTCTAGAGTTACAAAAACATAACACAATTACTTCAAAAGT
TTGCATTACTGCACAGCATCGTGAAATGCTAGATCAGGTTTTGAGCCTATTCGAAATCAA
AGCTGATTATGATTTAAATATCATGAAACCCAACCAGAGCCTACAAGAAATCACAACAAA
TATCATCTCAAGCCTTACCGATGTTCTTGAAGATTTCAAACCTGACTGCGTCCTTGTTCA
CGGAGACACCACAACAACTTTTGCAGCTAGCCTTGCTGCATTCTATCAAAAAATACCTGT
TGGCCACATTGAAGCAGGCCTGAGAACTTATAATTTATACTCTCCTTGGCCAGAGGAAGC
AAATAGGCGTTTAACAAGCGTTCTAAGCCAGTGGCATTTTGCACCTACTGAAGATTCTAA
AAATAACTTACTATCTGAATCAATACCTTCTGACAAAGTTATTGTTACTGGAAATACTGT
CATAGATGCACTAATGGTATCTCTAGAAAAACTAAAAATAACTACAATTAAAAAACAAAT
GGAACAAGCTTTTCCATTTATTCAGGACAACTCTAAAGTAATTTTAATTACCGCTCATAG
AAGAGAAAATCATGGGGAAGGTATTAAAAATATTGGACTTTCTATCTTAGAATTAGCTAA
AAAATACCCAACATTCTCTTTTGTGATTCCGCTCCATTTAAATCCTAACGTTAGAAAACC
AATTCAAGATTTATTATCCTCTGTGCACAATGTTCATCTTATTGAGCCACAAGAATACTT
ACCATTCGTATATTTAATGTCTAAAAGCCATATAATATTAAGTGATTCAGGCGGCATACA
AGAAGAAGCTCCATCCCTAGGAAAACCAGTTCTTGTATTAAGAGATACTACAGAACGTCC
TGAAGCTGTAGCTGCAGGAACTGTAAAATTAGTAGGTTCTGAAACTCAAAATATTATTGA
GAGCTTTACACAACTAATTGAATACCCTGAATATTATGAAAAAATGGCTAATATTGAAAA
CCCTTACGGGATAGGTAATGCCTCAAAAATCATTGTAGAAACTTTATTAAAGAATAGATA
AAATGTTTATACTTAATAACAGAAAATGGCGTAAACTTAAAAGAGACCCTAGCGCTTTCT
TTCGAGATAGTAAATTTAACTTTTTAAGATATTTTTCTGCTAAAAAATTTGCAAAGAATT
TTAAAAATTCATCACATATCCATAAAACTAATATAAGTAAAGCTCAATCAAATATTTCTT
CAACCTTAAAACAAAATCGGAAACAAGATATGTTAATTCCTATTAATTTTTTTAATTTTG
AATATATAGTTAAAAAACTTAACAATCAAAACGCAATAGGTGTATATATTCTTCCTTCTA
ATCTTACTCTTAAGCCTGCATTATGTATTCTAGAATCACATAAAGAAGACTTTTTAAATA
AATTTCTTCTTACTATTTCCTCTGAAAATTTAAAGCTTCAATACAAATTTAATGGACAAA
TAAAAAATCCTAAGTCCGTAAATGAAATTTGGACAGATTTATTTAGCATTGCTCATGTTG
ACATGAAACTCAGCACAGATAGAACTTTAAGTTCATCTATATCTCAATTTTGGTTCAGAT
TAGAGTTCTGTAAAGAAGATAAGGATTTTATCTTATTTCCTACAGCTAACAGATATTCTA
GAAAACTTTGGAAGCACTCTATTAAAAATAATCAATTATTTAAAGAAGGCATACGAAACT
ATTCAGAAATATCTTCATTACCCTATGAAGAAGATCATAATTTTGATATTGATTTAGTAT
TTACTTGGGTCAACTCAGAAGATAAGAATTGGCAAGAGTTATATAAAAAATATAAGCCCG
ACTTTAATAGCGATGCAACCAGTACATCAAGATTCCTTAGTAGAGATGAATTAAAATTCG
CATTACGCTCTTGGGAAATGAATGGATCCTTCATTCGAAAAATTTTTATTGTCTCTAATT
GTGCTCCCCCAGCATGGCTAGATTTAAATAACCCTAAAATTCAATGGGTATATCACGAAG
AAATTATGCCACAAAGTGCCCTTCCTACTTTTAGCTCACATGCTATTGAAACCAGCTTGC
ACCATATACCAGGAATTAGTAACTATTTTATTTACAGCAATGACGACTTCCTATTAACTA
AACCATTGAATAAAGACAATTTCTTCTATTCGAATGGTATTGCAAAGTTAAGATTAGAAG
CATGGGGAAATGTTAATGGTGAATGTACTGAAGGAGAACCTGACTACTTAAATGGTGCTC
GCAATGCGAACACTCTCTTAGAAAAGGAATTTAAAAAATTTACTACTAAACTACATACTC
ACTCCCCTCAATCCATGAGAACTGATATTTTATTTGAGATGGAAAAAAAATATCCAGAAG
AGTTTAATAGAACACTACATAATAAATTCCGATCTTTAGATGATATTGCAGTAACGGGCT
ATCTCTATCATCATTATGCCCTACTCTCTGGACGAGCACTACAAAGTTCTGACAAGACGG
AACTTGTACAGCAAAATCATGATTTCAAAAAGAAACTAAATAATGTAGTGACCTTAACTA
AAGAAAGGAATTTTGACAAACTTCCTTTGAGCGTATGTATCAACGATGGTGCTGATAGTC
ACTTGAATGAAGAATGGAATGTTCAAGTTATTAAGTTCTTAGAAACTCTTTTCCCATTAC
CATCATCATTTGAGAAATAAGTTAAATTATGAAGAACCTTTGAGTGCAATTCGAAGGTCC
TTCATTCATATTATTCATATTTTGGAGAAATTATGTTATCTAATTTAAAAACAGGAAATA
ATATCTTAGGATTACCTGAATTTGAGTTGAATGGCTGCCGATTCTTATATAAAAAAGGTA
TAGAAAAAACAATTATTACTTTTTCAGCATTTCCTCCTAAAGATATTGCTCAAAAATATA
ATTATATAAAAGATTTTTTAAGTTCTAATTATACTTTTTTAGCATTCTTAGATACCAAAT
ATCCAGAAGATGATGCTAGAGGCACTTATTACATTACTAATGAGTTAGATAATGGATATT
TACAAACCATACATTGTATTATTCAATTATTATCGAATACAAATCAAGAAGATACCTACC
TTTTGGGTTCAAGTAAAGGTGGCGTTGGCGCACTTCTACTCGGTCTTACATATAATTATC
CTAATATAATTATTAATGCTCCTCAAGCCAAATTAGCAGATTATATCAAAACACGCTCGA
AAACCATTCTTTCATATATGCTTGGAACCTCTAAAAGATTTCAAGATATTAATTACGATT
ATATCAATGACTTCTTACTATCTAAAATTAAGACTTGCGACTCCTCACTTAAATGGAATA
TTCATATAACTTGCGGAAAAGATGATTCATATCATTTAAATGAATTAGAAATTCTAAAAA
ATGAATTTAATATAAAAGCTATTACGATTAAAACCAAACTAATTTCTGGCGGGCATGATA
ATGAAGCAATTGCCCACTATAGAGAATACTTTAAAACCATAATCCAAAATATATAAAATG
CGTAAGATTACTTTTATTATCCCTATAAAACAGTCTTTAATAAAACCTGATTGCTTTATA
CGCCTCTTTTTTAATTTATTTTTGCTAAAAAAATTCTCAAGTAAATACGGATTTTCTATA
TTAGTTGCAGACAACAGTAACTTCCTTTGGAAAAATATTATTAAATTAATTACAAAATTT
TACAAATGTAATTATATTAGTATTAAATCTCATAATACTTTTTATACGCCTGCTAAAATT
AAAAATGCAGCTGCCATCTATAGTTTTAATACCTTGAATTCAAATTACATTTTATTCTTA
GATGTTGACGTTTTATTATCGGAAAATTTTATCCAACATTTAATAAAAAAAACAAAAACC
AATATCGCCTTTGATTGGTACCCTGTTTCATTCTTAAACAAACAATTTGGGATTATAAAT
TTTATATTATTCTCATATAAAGGTAATCTAAATATAGAAGAATCATTCATTATACAAACA
GGGTTTGTAACTGGCTTACAATTATTTAATTCTGATTTTTTCTACAAAACAGCTGGATAC
AATGAAAGCTTTCTTGGCTATGGCTGTGAAGATATTGAAATGATTCACAGAGCAACATTA
TTATTAAATATTAGACCTGCCTTTAATGAAAATCATCAATATTTTACAGATGATAGAGGA
TATATGCCTTCTAAATTAACCGGATTTCGAAATTATTTTTATTATTTGAAAAGAGATGAA
TTTTCAAACTTACAGATAACTCCTAAACATTTCTGGCATAAGCGAAAAAATAAATCAAAA
TATCTAAAAAATAGATATCAAAATGATGTAAAAATGATTCAGATTATGAAAGATTTTGAT
CGAAAATTTCTAAAAAATTAACGAGCTGTCTTGCCCATATGAATCCTGATTACTTTAATT
TAATTATGAAAAATATTCTCGTTACCGGCGGCACCGGTTTTATCGGCTCGCACACCGTTG
TTTCTTTGCTGAAAAGCGGCCATCAAGTCGTGATTTTGGATAACCTATGCAATTCCAGCA
TCAATATCCTGCCACGCTTGAAAACGATTACCGGCCAAGAGATTCCGTTTTATCAAGGCG
ATATCCGCGATCGTGAGATTTTGCGCCGTATTTTTGCGGAAAACCGCATTGATTCGGTGA
TTCATTTTGCCGGCTTGAAAGCGGTGGGTGAAAGTGTGGCCGAGCCGATGAAATATTATG
ATAATAATGTTTCCGGCAGCTTGGTGTTGGCGGAAGAAATGGCGCGTGCGGGCGTGTTTA
GCATTGTGTTCAGTTCTTCGGCGACGGTTTATGGCGATCCGGGCAAAGTGCCTTATACCG
AGGATATGCCACTGGGCGATACCACCAGCCCTTACGGCACATCGAAATCAATGGTTGAGC
GCATTCTCACTGACATTCAAAAAGCCGATCCGCGCTGGAGCATGATTTTGTTGCGTTATT
TCAATCCAATTGGCGCG
>6714_1_1_1_5_cov_27
ACTGGCCTTTTTCTGTTAGGGAAAGTTGCACTTCAAATGCGAATCCGCCGGCATTTGGTT
TCGGCAATCAGGTCGTAAGCCGCTTCGCCTTTGTACATTTGCGTGCGCGTGCGTCCGTGG
ACGGCAAGGGCGGCAATGCCGCAATCTTCGGCGATTTTGGCGATGACGGGCAGGTTTTGA
TGGTCGTCGTGCCAACCCAAACGGGTTTTGAGGGTAACGGGTACGCCCGCCGCTTTGACC
ACCGCCTCCAAAATGGCGGCAACCAGCGGCTCGTTCTGCATCAGCGCGCTACCGGCTTGG
ACATTGCAGACTTTTTTAGCGGGACAGCCCATGTTGATGTCGATAAGCTGCGCCCCAAGG
CTGACGTTGTAACGCGCGGCATCCGCCATCTGCTGCGGATCGCTTCCGGCAATCTGCACG
GCAACAATGCCGCCTTCATCGGCAAAATCGCTGCGGTGCAAGGTTTTTCTAGTATTTCTG
AGCGTCGGGTCGCTGGTCAGCATTTCGCACACCGCCCAACCTGCGCCAAAATCTCGGCAA
AGTCGGCGGAACGGTTTGTCGGTAATGCCCGCCATCGGCGCAAGTGCGATGGGGTTGTCG
ATAAAATAGCCGCCGATGTGCATAATGGATCCGCGTTTCAAAAAAGTACGCCATTGTACA
TTTTTTAAGCAGGATTTCCAATCTCCGGACGCGCCCGCGATTGGGTCGGACACCGTTTTA
TGGCATAATCCGCACACAGATTCCCTGCCCCGCCACTCACAGGCGGGCAGTTTATAGTGG
ATTAACAAAAACCAGTACGGCGTTGCCTCGCCTTAGCTCAAAGAGAACGATTCTCTAAGG
TGCTGAAGCACCAAGTGAATCGGTTTCGTGCTATTTGTACTGTCTGCGGCTCGCCGCCTT
GTCCTGATTTTTGTTAATCCACTATATTTCCCCGTCCTATCGGTTTCCCGTTTCAGACGA
CATAAGGTCTGAAAGAAAGACTACAATTATGAGTAATCCATTTTCCTCTTTAGGTTTGGG
TACGGAACTCGTTTCCGCACTGACCGCGCAAGGTTACGAAAACCCGACACCCATCCAAGC
CGCCGCCATTCCCAAAGCACTCGCCGGTCATGATTTGCTAGCCGCCGCGCAAACCGGCAC
AGGCAAAACCGCCGCCTTTATGCTGCCCAGTCTGGAACGCCTCAAACGTTACGCCACCGC
CAGCACCTCGCCCGCGATGCACCCCGTGCGTATGCTCGTCCTCACCCCCACGCGCGAACT
TGCCGACCAAATCGACCAAAACGTGCAGGGCTACATCAAAAACCTGCCGCTGCGCCACAC
CGTCTTGTTCGGCGGTATGAATATGGACAAACAGACCGCCGACCTGCGTGCCGGCTGCGA
AATCGTCGTCGCCACCGTCGGACGGCTGCTCGACCACGTGAAACAGAAAAACATCCATTT
GAACAAAGTCGAAATCGTCGTTTTGGACGAAGCCGACCGTATGCTGGATATGGGTTTTAT
CGACGACATCCGCAAAATCATGCAGATGCTGCCCCGCCAACGCCAAACCCTGCTCTTTTC
CGCCACCTTCTCCGCCCCGATACGCAAACTGGCGCAAGACTTCATGAACGCGCCCGAAAC
CGTCGAAGTCGCCGCGCAAAACACCACCAACGCCAACGTCGAGCAGCACATCATCGCCGT
CGATACCATTCAGAAGCGCAACCTGCTCGAACGGCTGATTGTCGATTTGCATATGAACCA
GGTCATCGTGTTCTGCAAAACCAAACAAAGCGTCGACCGCGTAACGCGCGAACTGGTGCG
CCGCAACCTGTCCGCACAGGCGATACACGGCGACCGTTCCCAACAAAGCCGGCTCGAAAC
ACTCAACGCCTTCAAAGACGGCAACCTGCGCGTCCTCGTCGCCACCGATATCGCCGCGCG
GGGGCTGGATATTGCCGAACTGCCCTTCGTCATCAATTACGAAATGCCCGCCCAGCCCGA
AGACTACGTCCACCGCATCGGGCGCACGGGGCGCGCGGGCGCGGACGGCGTGGCGATTTC
CCTGATGGACGAATCCGAACAGAAAATGTTTGAATCCATTAAAGAGCTGACCGGCAACAA
GCTGCTCATCGAGCGCATCGAGGGCTTCGAGCCGCAATGGTGGGAACAGGGCGGCGCAAA
ACCGGAAAAACCCGAAATGCGCGAACCAAGACAACGCAACCGCTACGAATCCGCCAAAGC
GCAACGCGAAAAAAACACCCGGCCGGAAAATGCGGCAAACGATGCGGGCGCGGCTTGCGG
AAAAATTGCCGGACGCAGCCGCCGAAGCCGCCGGGAACACCGGACGTGCGCCCTGCTCCA
ACCGCGTTACGGCGTAAAATAGCCCTGAAAATCAAATGCCGTCTGAACATTTCCCGTTTC
AGACGGCATTTTTCAAACTGGACTGACGCATTGGGCGCAACCGCCCGCACCGGATAAATT
TCTTCCGCAAACAGTTTCAGACGGCATTTGCCGCCTGTACAATATAGTGGATTAACAAAA
ATTAGGACAAGGCGGCGAGCCGCAGACAGTACAAATAGTACGGAACCGATTCACTTGGTG
CTTCAGCACCTTAGAGAATCGTTCTCTTTGAGCTAAGGCGAGGCAACGCCGTACCGGTTT
AAATTTAATCCACTAATAGTGTATATTAAGTACGTCTGATATACACGATACCCTACGAGG
GTGTAAGCTTTAGTTCACATTTAAAATGACCTCTTTAAACCTGTCTTTCGGCAGGTTTCT
TTTTAGGTTGTTTGGAAATCGTGTGCAGACAAGGTGTAAAATAGGTAACAGCATAAAATA
ATGCGGTTTTACCGCCCATATATTTACAAAAGCCAAATTTTTAAACATATATCCTTGATA
TATACACGGCGTAAACATATACTGGAAACATCTTTAAATTTTTTGAAATTTTAAATATGA
GCAACTGGAAACCCGATATTCCCTATAACGATTTACCACCCCTGCCGCCAAAACAGGATA
TTGAAAGCAAAACCATCCTGAAACGTTGTATAGCCGCCCGTGCATCCCTTGCCCGTTTAA
AGCAGGCGGCAGAACTGATACCGAATCAAGCCATGCTGATTAACACCCTTCCTGTTATGG
AAGCCCGTGCAAGTTCGGAAATTGAAAACATCGTAACCACAACGGATAAGCTGTTTCAAT
CCCTGCAAATGGATACGGAACGGCAAGACCCTGCCACGAAAGAAGCCCTGCAATACCGCA
CCGCCCTGTTTGCAGGCTATGAATCACTGACGAGCCGCCCTTTATGCACACAAACCGCCA
TCATGGTCTGCAACGCCATCAAGCACCCCTACGAAATGGCCATCCGCAAAACAGGCGGCA
CAGCCCTAAAAGGAGGCAACAGCGGAAATGTTGTCTATACCCCGCCCGAAGGAGAAGAAA
CCATACGCGGCAAGCTGGCAAATTGGGAGCGGTTTATTCACGAAAGCGGCGATTTAGACC
CGCTTATCATCATGGCGGCGGCACATTACCAATTTGAAGCCATCCATCCGTTTACGGACG
GCAACGGGCGGACGGGGCGCATATTGAACAGCCTGCTATTGATTGAAAAAGGGCTTTTGG
ATTTGCCTATTTTGTATTTGAGCCGCTACATCATCGAAAACAGGGCGGACTATTACCGCC
TGCTTTTAGGCGTAACCGAACGGCAGGATTGGGAAAGCTGGATAATCTACATCTTAGACG
GCGTAGCCGACACCGCCGATTGGACGGTATCGAAAATAGATGCGATACGCCGCCTGTTCG
AGCAGACACGTCAACACATACGGACACACGCACAAGGAATCTACACGCACGAACTGGTAA
ATCTTCTGTTTGAGCAGCCATATACACGCATTGCCAACCTAGAAGCGGCAGGGATAGCCA
AACGGCAGACGGCCTCTAAGTACCTGAAAGAGCTTTCAGACATAGGTGTGCTGCAAGAAA
TCGCCATTGGCAGGGACAAACTATTCATTCATCCGCGCCTAATGGAACTATTGCGGGGAG
AGGGCAACAGCTTTACCTCATTCCAATCCCTCGTTAAAGCATAGCCAAAATAATCAATAA
TCCGGAGGTCAATATGGCAAGAAGGTCAAAAACATTTGAAGAAGCTGCTGCTGAGGTTGA
GGAACGTTTCGGTCATCGTGGCATTAAGTTGGTCGAGTTTGAGGGTACAGCCAAGCCGTG
TGTAATCAACTGCCCTAAACATGGAAACCAAACCTGTTCGAGGTACTCCAATATGTTCAT
AGGAAGTAGCTGGGGTTGCCCCTCTTGTGGTAATGAGCAAGCTGCAAAAGCCGGTATAGC
GACCCTTAGGAAGAATCACATAGCGTTAGAAATGCTGAAACAGGCTGTAACAGGTATGAC
CAAGCAAGAGCGCATCACGACGCAAGCCTACAATGAGATGACCAAATCCGTGGCAGGTTC
AAACAGCATAATCCTTAACGATGTCCAAGGCGATACGACCATCAACAACCATCATACGCA
TACGCACAACCACAGCGATGCCGACGGCAAAGCACTGTCGATGAGGCTCACACCCCGTCC
TTTGTTGTCAGACCGTCAGGCGGCGGCTTTCGCCCGTACAGGCAAACTCACGGGCAGTTT
CGACCTGTTTGCTTCGGTGGTCGCCCCTTCACAATATACGTTTGCCGTTGCCATGCCCGA
CACGTCCATGTCGCCGGTTATCGAAAAGGGGGATTTGCTGGTGGTCGAGCCGCGTATGCG
CCCTGCGGACGAAGACATCGTACTGATTGAACTGTCCGACAAGCGGCTGGTCGTCGCGCA
CCTTGTTATCGATATTGCGGGCAGGATGCTGATTTATCAGACGGGCAGGCCGTCTGAAGC
CCTCGACCTGCCCGAAGGCAGCGTGATTTTAGGTGTGGTGCTGGAGGTCAAAAAACGGTT
TATGTCCGCCGCACAGGCAAGAAGGCGTGTTGATTCGGATTACCGCCCCTGATGTGTGGA
CGGTTGGTACGATTTCCGCTTCCAAAACGTCGTGTACGCGCCCGACCGCAGCCCGGAAAT
CAGCCGTATGCTTTCTTCGATTTTGGCAGGCTACGCGTGGGATACCGAAAACCCGTTCGT
GGCGAAATCCGAACAACGCCTGTCGGCCTTGTCAGAATGGGTCGGTCAGTTGGAAACCGA
ATATAGTGAATTAAATTTAAACCGGTACAGCGTTGGCTCGCCTTAGCTCAAAGAGAACGA
TTCTCTAAGGTGCTGAAGCACCAAGTGAATTGGTTCCGTACTATTTGTACCGTCTGCGGC
TCGCCGCCTTGTCCTGATTTTTGTTAATTCACTATCAATCCTGCCATACAAAATGCCGTC
TGAATCCAATCGGGTTCAGACGGCATTGCCATTTCAACTGTTTTTATGATTACTCGGGGC
GCATCTGCGGGAACAGAATCACGTCACGGATGGTTTGCGAATCGGTCAGCAACATTACCA
AGCGGTCGATGCCGATACCGCAACCGCCGGTCGGCGGCAGACCGAACTCCATCGCGCGGA
TGTAGTCGGCATCGTAGTGCATCGCTTCGTCGTCGCCCGCGTCTTTTTGCGCCACTTGCG
CTTTGAAGCGTTCGGCTTGGTCTTCGGGGTCGTTCAACTCGGAATAGCCGTTTGCCAGTT
CGCGCCCGACAACGAACAATTCGAAACGTTCGGTCAGACCTTGTTTGGTATCCGAAGCGC
GCGCCAACGGGGAAACTTCGACCGGGTAATCGACGATGAAGGTCGGATTCCACAGCTTGC
CCTCGGCGCAACCTTCAAACAGCGCGAGTTGCAGGCTGCCGATGCCCGGGGACGGCGGCA
GGCTTTCGCCGTGTTTGACGATTTCTTTTTTCAGCCATTCCGCATCGTTCAACTGCTCGT
CGGTGTAGTGCGGATTGTATTTTTTGATGGCTTCGAGAATGGTCAGGCGTTCAAACGGGC
TTTCCAAATCGACTTCTTTGCCGTTGTAAGTGATGTTTGCCGTGCCGTTTACCGTGTGCG
ATGCGTTGCGGATGATGTCTTCCGCCATCTGCATCATGCGTTCGTAGTCGGAGAAGGCTT
CGTAGAATTCGATCATGGTGAATTCGGGGTTGTGGCGCACGGACATGCCTTCGTTGCGGA
AGCTGCGGTTGATTTCAAACACGCGTTCCAAACCACCGACAACCAGGCGTTTCAGATACA
GCTCGGGGGCGATTCGCAAATAAAGCGGAATATCTAAGGCATTGTGATGGGTAACGAAGG
GTTTTGCCGTCGCGCCGCCGGGAATCGGGTGCATCATCGGGGTTTCGACTTCGAGATAAT
GCTCGCCCACCATAAAATTACGCACGGATTGGATGATTTGGCTGCGTTTGATGAAGGTAT
TGCGCGATTCTTCGTTGGCAATCAAATCGACGTAGCGTTGACGGTATTTGGTTTCCTGAT
CGCTCAAGCCTTTATGTTTGTCCGGCAGAGGGCGCAGGGATTTGGACAGCAGGCGGATGC
CGGACACGCGTACGGTCAGTTCGCCGTGGTTGGTTTTGAACAAAGTGCCTTCCGCGCCGA
CGATGTCGCCCAAATCCCAATGGTTGAAGTCGTCCAAAACTTCTTGGCTCACGCCTTTGT
TGTTCAGATAAAGCTGGATTTGCCCGGACACGTCTTGAATGGTGGCAAAGCTCGCCTTGC
CCATTTGACGCTTCAGCATCATGCGGCCGGCCACTTTGACGGGAATGCCTTGCGGATCGA
GTTCTTCTTTGCCGATTTCGCCGTATTGGGCGTGCAAATCGGCGGCGAAGCTGTCGCGTT
TGAAGTCGTTGGGATAGGCGTTGCGCTGTTGGCGGATGTTGTGCAGTTTTTCGCGGCGCA
GGGCGATGATTTGGTTTTCGTCCAACTGCGGCTCGGTTTGCGGATGGTTTTGTTCGCTCA
TAGGGTTTTCCGAAAAAATAAATCAGGCGCAATCTGTTTCAGACGACCTGACCGAATCAC
AAAATTTGCGCGTATTTTACGCGATGTCGGCATTTTTTTCCATAAACGCGGCAATGCCGT
CTGAAAGCGGTTTGCGGTTTCAGACGGCATCGTTATCATTTGAACATTCCCGCCAAATTC
AATAAGAACAAAACGGTAAAACCGGTCAGATAAATCAAGCCTGCCAATGCAAGGGCATTC
ATACCTGATGTGAGTTTGTGTTTTTCATCACCTTTGACCAAACGGTAATTCAGCCAGGCA
AACACAGGGGCGGACACAAAAGCGGCAATCATCGCAAATTTGAGCAGATTCGCCATTACG
CCGTCAAACCAGAAAATCACCGCCAAACCGCTGCCCGCCACCCAAATATTCCAGGCAAAG
AATTCGGCGTTGCCCGTTTTGTCTTTTCCGCGCAGCAGGCGCACGGGTTCGGCAATGGCA
CGGGCATAGCCGTCCACAACGGTAATCGTCGTGCCGTACATACAGGCAAACGCGATAAAC
GCCACCAGCGGGCGCGACCAGCCGCCGATGGTAACGGCGTACATATTGATCAATTGCCCG
ATATATTTGCCGCCCGCCATCTGCACTGCTTCGCCGTTGCCGTATTGCACAAACGCGCCC
AGTGCAAGGAAAACCAAAGCCAAAACCGCACTGGCGATATAACCGACGTTGAAATCAAAA
ATCCCGTCGCGGTATTCGGAAGGATTGATGCGTTGTTTTTCGGTTACCCACAAAGAATTG
ATGGCGGAAATTTCAATCGGCGCGGGCATCCAGCCCATCAGCGCGATCAGGAAGCCCAAA
CCGGCAAGCGTCCACGGTGTCGGCTCGATAAAATCGGACTGCATCTGCATACCGCGCGAC
ATAGCGATGCCGGCGGCGGCAAGCGTGGCGATACTCAAAGTAACGATGATGATTTTGGAA
ACGCGATCCAAAGCGCGGTAACGTCCGCTCACCAAAATAATCAGGCAGGATGCCATAATC
AAGGCGGCAACCGTGCCGGCATCAAACATCAGCGAGGGAATCGCCATTTTGACGATGGCG
GCGGTTACAATGGCGACCGCGCCCGCGTTAATCGTGGCGGAGAGGATGCACAAAATCAGG
AATACCCACAAATAAACGCGGCTTTTCTCGGCATAACCTTCAATCAGGCTCTTGCCCGTG
TCCAGCGTGTAATGCGCGCTGAAGCGGAAAAACGGGTATTTGAAGAGGTTGGTCAGGATG
ATGATGAGCGCGATCTGCCAGCCGTAAAGCGCGCCCGCCTGCGTCGAGGCAATCAGGTGC
GAACCGCCGACCGCCGCCGAAGCCATCATAATCCCCGGTCCCAATGCGTTGATTTTACTT
TTCCAAGTCGAAATATGTTGTTCGGACATAAAGTCTTCCGTATTTTTAACCGTGTTTCAA
CACACAGAGCCGCATATTCGGACACAGCCCTATCTATTGCTCCAATTTGGGCGGGATTCC
CCCAAACAAACCCAAATCCTACCGTCTTCAAAAACAGGATACCGCTCGGTAGGGAAATTT
TGATGAAAGCGCGTATTGTAACGTAATCCAAATACCTGCCAACACACACTATTAGAACTT
CATGCTCAAACTTGACTATATTTTCCATATTACTTCCAAAAAAAGGCATAAAACGATATC
TTATGCCTAAAATTTTACAACAAACAACCTTACATCGCTTTTTTCGCGCAAACACGCACC
ATCCGATCAGCCCGTCCGTTTTGCAGCAGGCTGGCGATTTGATAAGATGGTTATGTTTTT
CAGACGGCATTTCAGATTTCCGTCCATGCCGTCTGAAGCCGCAAAACCCGATTGGAGGAA
CTGTTATGAATACCGTATCGAATTACCTGTCCGCATTGCGCGAAGCCATGAAGGCGCAAG
GCTTGGATGCACTCGTCATCCCTTCCGCCGACCCCCACCTGTCCGAATACCTGCCCGAAC
ATTGGCAGGCGCGGCGCGAATTGTCGGGCTTTACCGGCTCGGTCGGCACATTCGTCGTTA
CCGCCGACGAAGCGGGCGTATGGGTGGACAGCCGCTATTGGGAACAAGCCGCCAAGCAGC
TTGCGGGCAGCGGCATCGAACTGCAAAAAAGCGGGCAAGTGCCGCCGTATAACGAATGGC
TCGCGGCAAACCTGCCCGAAAACGCCGCCGTCGGCATCCTTTCCGATATGGTCTCGCTCA
CCGGCAAACGCACTTTAGCGCAATCGCTCGCCGCCAAAAACATCCGCATCGAACACCCCG
ACGGCCTGCTTGACCAAGTGTGGACAAGCCGCCCGGCCATTCCTGCCGAAACCGTGTTCG
TCCACGACCCCGCCTACGTCTCCGAAACCGCCGCCGAAAAACTCGCCCGCGTGCGCGCCG
TGATGGCGGAAAAAGGCGCGGATTACCACTTGGTTTCCTCGCTCGACGACATCGCCTGGC
TGACCAACCTGCGCGGCAGCGACGTGCCTTTCAATCCCGTTTTCGTGTCCTATCTATTGA
TTGGCAAAGACAACGCCGTCCTGTTTACCGACCGATGCCGTCTGAATGCCGAAGCCGCCG
CCGCGCTGCAAACCGCAGGCATCACGGTCGAGCCTTACGCCCAAGTTGCCGACAAACTCG
CGCAAATCGGCGGCGCGTTGCTTATCGAACCGAACAAAACCGCCGTCAGCACGCTTGTGC
GCCTGCCCGAAAGCGTGCGCCTTATCGAGGGAATCAACCCGTCCACGCTGTTCAAATCCT
GCAAATCCGAAGCCGACATCGCCCGCATCCGCGAAGCGATGGAACACGACGGCGCGGCGT
TGTGCGGTTTCTTCGCCGAGTTTGAAGACATCATCGGCAACGGCGGCAGCCTGACCGAAA
TCGACGTGGACACCATGCTTTATCGCCACCGCAGCGTGCGCCCAGGCTTCATTTCATTGA
GTTTCGACACCATCGCAGGCTTCAACGCCAACGGCGCACTGCCGCATTACAGCGCAACGC
CCGAAAGCCACAGCACCATCAGCGGCAACGGGCTTTTGCTCATCGACTCCGGCGCGCAAT
ACAAAGGCGGCACGACCGACATCACCCGCGTCGTCCCTGTCGGCACACCCACCGCCGAAC
AAAAACGCGACAACACCCTCGTTCTCAAAGCCCATATCGCGCTTGCCGAAGCCGTGTTCC
CCGAAAACATCCCCTCGCCGCTGATTGATGCGATTTGCCGCAAACCCCTGTGGCAGGCGC
AATGCGACTACGGCCACGGCACCGGACACGGCGTAGGCTATTTCCTCAACGTCCACGAAG
GCCCGCAGCGCATCGCCTTCGCCGCCCCCGCCACGCCCGAAACCGCCATGAAAAAAGGCA
TGGTTACCTCCATCGAACCCGGACTCTACCGCCCGGGAAAATGGGGCATCCGCATTGAAA
ACCTTGCCGCCAACCAAGCCGTCGCCGCCCCTCAAGAAACCGAATTCGGCAGCTTCCTCT
GTTTTGAAACCCTGACCCTCTGCCCCATCGACACCCGCCTGATGGACACCGCCCTCATGA
CCGACGGCGAAATCGACTGGGTCAACCGCTACCACGCCGAAGTCCGCCGCCGCCTCGAGC
CGCTGACCGAAGGCGCGGCAAAAGCGTGGCTGATCAAACGCACCGAACCGCTGGCGCGTT
AAACAGCACGGCGCAAAAAATGCCGTCTGAAAGCCCTTCAGACGGCATTGGTTTCCCAAA
ACATCCCGCACCGTTTTCATCTTGCCGCAAGCAAATATAGTGGATTAACAAAAATCAGGA
CAAGGCGACGAAGCCGCAGACAGTACGAATAGTACGGAACCGATTCACTCGGTGCTTCAG
CACCTGAGAGAATCGTTCTCT
>6714_1_1_1_6_cov_31
GTACTGTCTGCGGCTTCGTCGCCTTGTCCTGATTTTTGTTAATCCACTATACTATAGGAA
CATTTAGAAAAAATATACCAAAAATTAAATTTTATTTAAATAAAGATAGCATATAACACC
TTTCAATCAATGTGCCTCTTCCCAATTCTCCCCTACGCCAACCTCAGCCACCAGCGGTAC
ATCCAATAATCCGCCGTCCACTTTCGCCATAATCTGCGGCAGTTTTTCTTTGACAAAATC
CAGTTCGGTTTCAACGACTTCCAGCACCAGTTCGTCATGCACCTGCATAATCAGTTTGCT
TTGTAAGAGTTCGTCCCACGGGGAGGCTTCGCACTCTGAAAGCCAGCGGGACACGTCTAT
CATGGCGCGTTTGATGAGGTCGGACGCGGTGCCCTGCATGGGAGCGTTGATGGCTGCGCG
TTCGGCTCCGGCGCGGGCGTTGGTGTTTTTGTTGCGGATGTCGGGCAAATAGAGCCTTCT
GCCGAACAGGGTTTCGACAAAGCCTTGGGCGGCGGCTTGTTCTTTGGTGCGCTGCATGTA
TTCGGCGACGCCGGGGTAGCGGGCGAAGTAGCGGTCGATAAAGTTTTTAGCGGAGATGTT
GTCGATGCCCAATGATTTGGCAAGGCCGTATTGGCCCATGCCGTAAATCAGGCCGAAGTT
GATGGTTTTGGCGTAGCGGCGTTGTTCGGACGAGACGTTTTCGGGGGCGATGCCGAACAC
TTCGGCGGCGGTGCGGCGGTGTACGTCTTCGCCGTTTTGGAACGCGGCAATGAGGGTTTT
GTCGCCGGAGAGGTGCGCCATGATGCGCAGCTCGATTTGGGAATAGTCGGCGGAAACGAT
GACGCTGCCTTGCGGTGCGGTGAAGGCGCGGCGCACGCGTCGGCCTTCGGCGGTGCGGAT
GGGGATGTTTTGCAGGTTGGGGTTGTTGCTTGCCAAGCGTCCTGTAATGGCGACGGCTTG
GGCGTAGGTGGTATGCACGCGGCCGTCTTTGGGGGAAATCATTTCGGGCAGTTTGTCGGT
GTAGGTGGATTTGAGTTTTGCCAGGCTGCGGTTTTGCAGGATGATTTTGGGCAGGGGGTA
GTCGGGCGCGAGCTGTTCGAGCACGGCTTCGTTGGTGGAAATGCCGCCTTTGGCGGTTTT
TTTCAGGCCTTTGGTGGGGATGCCCATTTTGTCGAACAGGATTTCTTGAAGCTGTTTGGG
CGAGTTGAGGTTGAACGGCTGTCCTGCGGCGGCATAGGCTTCTTGTTCAAGCTTCATCAG
CTCGGCGCCGAGTTCTGCGCTTTGGCGGGCGAGTTCGGCGCGGTCGATTTGCACGCCGTT
GCGTTCCATTTCAAACAATACCTGCGCGACGGGCAGCTCCATTTTCTCATACATTTCAAG
CTGTTTTTCGTCCATTTGTGCGCGCAGGTGCGCTTCGAGGCGCAGGGCGAAATCGGCGTC
TTGGGCGGCGTATTCGGTCGCCTGCCCGATGGCGACATCGGCAAAACCGATTTGCTTCGC
GCCTTTACCGCACAACGATTCGTAGGTAATGGTTTCCAAGCCCAGCCAGCGTTCGGACAA
TTCGTCCAAGCCGTGTCCGAGATGGCTCTCAATGATGTAGGAAGCGAGCATGGCGTCGCC
GGCGATGCCGTTCAGGGCGATGCCGTAATTGGCGAAAACGTGTTGGTCATATTTGAGGTT
TTGCCCGATTTTTTTCAGGGCGGGGTTTTCCAAATGCGGTTTCAGACGGCCTAACACGTC
TTGCAAATCAAGCTGTTCGGGTGCGGCGGTCAGGCTGTGTCCTACGGGGATGTAAACCGC
TTCGCCTGCTTGGAAAGCGATGCTGATGCCGACCAGCGAGGCGTTCATCGCGTCTAATGA
CGTGGTTTCCGTATCGATGCCGATTGTGTCCGCCCGCGACAGTTTGTCCAACAAAGCGGC
AAACTGCGCTTCGGTGGTAACGGCTTGATAATCCAGTTTTTCGGGGGCGGTGGCTTTTTC
GGCTTGTTTTTCAAACGGCATTTCCGCATTCAAAGCCGCCTGCTCGCCGATGCTGTCGCT
GCCGAACAAATCATCGGTCGAGCCGGTATTCATGTTTGATTCCGCTTCTTTCAGCCAGGT
GCGGAAGCCCCAGCGTTTGAAATCGACAACCAGTTGCGCCCATTTCGGCGCGGTACGGCG
CAGGCTTTCGATGCCGTCTGAAAGCTCGGCGTGCAAGTCCACATCGGTTTTAATCGTGAC
CAAATCATACGACAGCGGCAGTTGGGGCAGCGCGGCTTGCAGGTTTTCGCCCACTTTGCC
CTTGATTTCCGAAGCGTGTTCTATCACGCCTTGCAACGAGCCGTAGGCTTCCAGCCACTT
CACCGCCGTTTTCGGGCCGCATTTTTCCACGCCCGGCACGTTGTCCACCTTATCGCCCAT
CAGCGCGAGATAATCGCGGATTTGGTCGGGGCGCACGCCGAATTTTGCCTTCACGCCTTC
AATATCCAGCGTTTCTCCGCTCATCGTGTTCACCAGCGTAACGCGCTCATCCACCAACTG
CGCCATGTCCTTATCGCCGGTCGAAACAATGACTCGCAAACCATGTTCCGCCCCCTGTTT
CGCCAGCGTGCCGATCACATCGTCCGCCTCCACTTGCCCAATCACCAATACCGGCCAGCC
CGTCAGGCGCACTAAATCCGGCAGTGCTTCCGCCTGCGGGCGCAAATCGTCGGGCATCGG
CGGGCGCGTCGCCTTGTATTCTTCAAACATTTGATGGCGGAAATTTTTGCCTTTCGCATC
AAAAACCACCGCGCAATAATCGTGCGGATATTCCGACCGCAAACGGCGCAACATATTCAA
TACGCCATACAGCGCACCCGTCGGCGCGCCGTCGGGGGCGGTCAGGTTTTGCCCCATCGC
GTGATACGCACGGTAGAGGTAGGACGAGCCGTCAACGAGGAGGAGTGTAGGTCTATTGGA
CATAAAAAACCCGCTTAAAACCGATAAGGGACAGAAAAAAATAGGGAAGGACGATGCCGG
CTTAAAACTCGCCCCCGCACAACCCTGGATTATAACGGAAAAGGCAAATGCCGTCTGAAA
CCCTTGTTCAGACGGCATTTTTGGCGGATTAGGCGTTCAGCAGCCCTTCATCCAGCGTCA
GTTCTTCGTTTTTATTCACCGCCACTTTGCGCGCCAACACGTTTTGCGCGATTTGTTGCG
CTTCGGCAAGCGAGTGCATCAGATAAGTGCCGCATTGGTATTCGTTCAACTCAGGGATTT
TGCTTTGGTCTTTGACATTGACCACATCCTGCATCGAAGCCAGCCACGCATCGGCGACCT
GCTGTTCGGAAGGCGTACCGATAAGGCTCATGTAGAAACCGGTGCGGCAGCCCATCGGGG
AAATGTCGATGATTTCGACGCCGTTGCCGTTCAAGTGGTCGCGCATAAAACCTGCGAACA
AATGCTCCAGCGTGTGTATGCCTTTTTCGGGCAGGATTTCTTTGTTGGGAATGCAAAAGC
GCAGGTCGAACACGGTAATGGTGTCGCCTTTGGGCGTGGTCATGGTTTTCGCCACGCGTA
CGGCGGGGGCGTGCATACGGGTGTGGTCGACTTTGAAACTGTCTAACAGGGGCATCGTGT
TATCCTTTTGAGTAGGTTATGTAGATTTTCGGGATAGGATTTTGTCCAGCAATTCATCGT
CCAAGATGCGGTTTTCGACTTTCACCCATTCGCCGCCTGCTTCAGGGAAGCCGTTGCGGC
AATATCCTGCCTGCGCGACAAAATCATAGACGGCATGAATGTAGTCGTTGATACGCAATG
CGGCTATGGTGCAGGCATCATCCCATAAAATCAAAACATGATTGGGATATGTTTGTCGGA
TACATCTTCGACATTATAGATGTGCAAGGCATCTATAATCCCGTCTTGCGAAGCGGCATA
GAAGTAGCCCGTGTCGCCGTCGTCTTCAAAGACAACACCATAAGGATATGTTTGGAAAAT
GATTCCAAAACTTTAGGCGTGCCGACAGTAAAGTCTTTGATTTCAGAAGTCAGATATAGC
GGTAATTGTGCCATTGGGTAACGCTCTCTTTAGTGAATTTTATATTAATTTTGATATTCC
ATAGTTCACTAAAAATCCACCAACCACTAGCCATAAATAAGTTAGTATTCCTAAAACAAA
CGGTTTTAATCCTGCCTTTTTGATTGCGCTTGCTTGCGTCGTTAAGCCAAGCGCAGCCAT
TGATGAAATTAATAAGAAAGAATCGATTTCAACGAATAATTTCACGAGTTCTTTTGGTAA
TAAATCAAAAGAATTAAAAATGGCAACACCAATAAAAAGTACAGCAAACCAAGGAATTGT
AATTTTGTGTGATGTATTTTCTGATACTCCATTACTACGTGTTAATAACCAAGAAAGCAT
TAATAAAAAGGGGGCGAGCATCATCACTCGGATCATTTTGGAAATGACGGCAGTATTCGC
CACGATAGGATCAATATTTTCCCCAATCGCATAAACTTGAGCCACTTCGTGTACACTAGA
ACCAACATAAATACCGAATTGATGGGCGTTAATTAAATGTTGTGACCACGTGTAGAACAA
GGGGTAAGTAAAAATAGCAAGCGTCCCGAAAATGACCACTACGGCAATCGCCACTGAAAC
TTTATGGGATTCTGCTTTGGTAACAGGCTCTGCCGCCATCACTGCTGCCGCACCGCAAAT
GCTGCAACCTGCCCCAGTGAGATAAACCAATTGTTTATCCATTTTTAGATAACGAATGCC
TAAAAGTGCGGTAAAAAAGAAGGTTGAAATTAGCATGATTGCATCGGTAACGACAGCATT
TAATCCTACATCGGCAATATCGCCAAAAGTGAGGCGGAAACCATACAGCACAATGCCAGT
GCGAAGAAGCGCGCCTTTGGCAAACAAAACGCCTTTTTCCACTTGTGTTGAAAATTGCGG
ATAAATGGTATTGCCGATTGCCATTCCCAGCAAGATAGCAATAATTAAAGCACTGATATG
ATAATGATGGGAAAAATCAGTGTTTCCTAAATAGTTAGCAAGTATAGCGATAATCGCGAT
AAATATAAGTCCGAAATAAAAGGGACGTGTGTTCATTTTTTCTCTCCGTGATAACACTCA
AATTACAATTCGGCAATCTTTACCGCTTCGCCCGAAGCCGCGCTCAGGGCTTCGTTTAAA
ACGTCATAAAAATCTCGTCCGTCTCGCGTTGCCAGCCATTTGCCGTTTTGCTCGGCGAAA
TGGTAGCCGCCGCTTTTTGCGGCAATCCACAATTCCTGATTGGGCGTGTGGCGGTTGACG
ATGATTTGCGTGCCGTCTCCGGCTTCGATGGTCAGGACGTTTCCGGCAAACTGGCAGTCG
AAATCCCAGCCGTTTTCGTCGATTTGGTCTTCGATGTGTTCGAACAATTCTTCGCTCATG
CGGATGAATTCGCTTTCGGTCATCATGGCTTTTTGCGTGTTTTTTGTTTAAGATACCGAA
TCTTGCCACATTCGCGCTTATGAAGGAAGTTTACCGATGAAATACGGCGTATTTTTTGCG
GCGGCAACCGCCCTCCTGCTCTCGGCCTGCGGTTACAAAGGCGATCTCTACCTGCCCAAA
GAAGGCGACAAGGCGCGTTTCGGCGTAATCCAAACCGGTTTGCAACTTCAAAGCAAACCG
CAATCCGCTTCACAAACCCAAAAATGAAAACGAAAACATGACCCTATTTTGCGAACAAGT
CCCCTACCCCCGCCTTGCCGAAGCATTCGGCACGCCGCTTTATGTGTACAGCCAATCCGC
GCTGACCGAAGCATTTGAAAACTATCAAACTGCCTTTGCCGAGCTCTCCCCGCTCGTCTG
CTATGCGGTTAAAGCCAATGGCAACCTAAGCATCATCAAACACTTTGCTTCTTTGGGGAG
CGGTTTTGACATTGTGTCCGGCGGCGAATTGGCACGCGTTTTGGCGGCTGGCGGTGATGC
GGCGAAAACGATTTTTTCCGGCGTAGGCAAAAGCGAGGCGGAAATCGAGTTTGCCCTGAA
TGCGGGCGTGAAATGCTTCAATATGGAAAGCATTCCCGAAATCGACCGTATTCAAAAAGT
TGCCGCGCGTTTGGGTAAAACCGCGCCCGTCTCCCTGCGCGTCAACCCCGATGTCGATGC
CAAAACCCATCCCTACATCTCCACAGGTCTGAAAGCCAACAAATTCGGCATCGCCTACGC
CGACGCGCTCGAAGCCTACCGCCACGCCGCACAACAGCCCAATTTGAAAATCATCGGCAT
CGACTGCCATATCGGTTCTCAACTGACCGACTTAAGCCCGCTTATCGAAGCCTGCGAACG
CATTTTAATTCTGGTTGACGCACTTGCCGCCGAAGGCATTGTTTTGGAACATTTGGACTT
AGGCGGCGGCGTCGGCATTGTTTACCAAGACGAAAATGTGCCCGACTTGGGCGCGTATGC
CCGGGCGGTTCAAAAACTGATGGGGACACGCCGTCTGAAACTCATTCTTGAGCCCGGCCG
CAGCTTGGTCGGCAACGCAGGCGCGTTGCTGACGCGCGTCGAGTTTGTCAAACACGGCGA
AGAGAAAAACTTCGTCATGGTCGATGCGGCGATGAACGATTTAATGCGCCCGGCCCTATA
CGATGCCTACCACCACATCGAAGCGGTTGAAACCAAAAACATCGCGCCGCTGACCGCCAA
CATCGTCGGCCCGATTTGTGAAACCGGCGACTTCCTCGGCAAAGACCGCACCATCGCCTG
CGAAGAAGGGGATTTGCTGCTTATCCGCAGCGCCGGTGCGTATGGCTCAAGCATGGCGAG
CAACTACAACACGCGCAACCGTGCGGCGGAAGTATTGGTTGACGGCAACGAATACCGACT
CATCCGCCGACGCGAAACCTTAGAACAGCAAATGGCAAACGAACTCGCCTGCCTGCAAGC
CGAACATCAAAATGCCGTCTGAAGCAGTTCAGACGGCATTTTTAACGCTCTAAAGGCTTA
CTCGTTCGGCAGCCTTAACAGGGAAAGCAGCAGCCCTCCCCAGATTATCACGATTGAGAC
AATCATCATCACAATGGCGGAAGTACTCATTTTTCGTCTCCTTGTTCATGTTCGTGTTCG
TCTTTGACGTTGAAATCCTGACCGTGTTTCCAAGGCAGCAACGACAGCAGCAGCCCGAAC
ACGACCAACGCCGCCGACATCCCCCAGCCGAAAATACTGAGGAAACCATCCGGATAACCT
TCGTAATTTTTCTCCATCAGGCCGCTGGTATCTTTAAACAGCATATAGCCGAGCATTACG
ACGGTAACCACGACGCAGACCGTCCACAAGCCGCCGATGCGGATGGAGGACAAGGCATTC
AGGTGCCTGCGTAATTCCGGCAGCCTGCCGCTGATGATGATGGCGGCAACATAAACAAAG
CCGGCGGCAACAATGCCGTAGGTGTTGACGAATTTGTCCATCACGTCCAAAACCGGCAGC
CCCGTCGCCGTACCGAACAGCAGCGTGGAAACAATGCCCATCGGAATGCAGACCAGCAGC
GTGGCGTTGACGCGCCCGATGTTCAGCTTGTCCTGAATCGCCGCCACAATCACTTCAAGG
ATGGAAATCATCGACGTAACGCCGGCGAACACCAGCGAACCGAAAAACAATATGCCGATC
AGCCAGCCCATCGGTGCCTGGTTGATAATGGTCGGAAAGGCGATAAACGCCAAACCGATG
CCGCCGGAGGCAACCTCGTTGACCGCCTTACCGCCCGCCTGCGCCATAAAGCCCAATGCG
GCAAACACGCCGATACCCGCGAGCAGTTCAAAGCTGCTGTTGGCAAAACCGACCACCAAG
CCCGTGCCGCCCAAATCCGTTTTCTTCTTCAAGTAAGAAGAATAGGTAACCATAATGCCG
AAGCAGATGGAAAGCGAAAAGAAAATCTGCCCGTATGCCGCCACCCAGACCTTGGAATCG
GCGAGTTTCGACCAGTCGGGCGTAAACAATGCGTCCAAGCCCTTTGCCGCGCCCGGCAGC
GTCAGCGAAATGCCGACCATAATCAAAAACATCACCAAAAGCAGCGGCATAAAGAACGAC
GAGGCGCGCGCCACGCCCTTTTGCACGCCCAAAGCCATAATGGCGGCGGTAAAAACCCAC
ACGCCCGCCAAAGGACCGGCGACTTTGCCGACAAAATCCAAACCCAAGGCTTCCGGGCCC
GCCATTTGCAGGAAGTCCTTAAAGAAAAAACCCTGCGGATCCGCACCCCAGGCAGCGTTG
ACCGAATAATAGGTATAGCTTGCCGCCCAACCGATAATCACTGCGTAATAGATGCAGATG
ACGATATTGGTCATCACGTTCCACCAGCCGACCGGCTCAAACCAGCGTCCGAGGCGGCGG
AAAGCCAAGGGCGCAGAACCCCGGTAACGGTGGCCGATGGCATAATCGAGCAGCAGCAGC
GGAATGCCCGCCGTCAGAAGCGCGACCAGATAGGGCAGGATGAACGCGCCGCCGCCGTTT
TCAAAAGCAATATAGGGGAAACGCCAAATATTGCCCAAGCCGACGGCGGATCCGATGGCG
GCAATCATAAACGCGCGGCGCGTGCCGAATGTGGCGCGTTCTTTCGTTTTGGAATCAGAC
ACGTTGATACCTCTTGAGTTATTTATTAAAAACAAGCCGTTGTAGGCAAACATATATAGA
AACAGCGTCTGACAGGGATAATGTCTTCTGAAAAAACAAACCGGCTTGTGACCGATTGTT
TACAATCTATGTGCTTATCGTAAAAAAATTTAACGCTGATGGCAAGCGGTGAAGGTTTGA
AAACGAAAAATTTTAGGGGCTGTACTAGATTAGCCCTAAATTCCACACCAATCCCGCAGG
ATTTTAAGCTG
>6714_1_1_1_7_cov_30
ACTGGCCTTTTTCTGTTAGGGAAAGTTGCACTTCAAATGCGAATCCGCCGACCTCTTTCA
GTTACAGCAGCTTGATCCCTTTCCCTTATCCAACGGGGGAAGGCTAGGATAGGGTGGCTT
GCAAATATACAGAACAAGGGACAAGAGCCACCCTCTCTCCAACCCTCTCCCTCCGTACGG
GAGGGGGTGGATTCTCGCGGGCGAAGCCCATGCTACGGTTAGCCTTTACCCCAGCACAAA
CAATTCCCGCCCGTGCGCCTTCAGCCAACTTTTAGCATTGTCGGTATGCGGCGTCAGCGT
GTTCACCAAATGCCAAAAGCGCGGACTGTGGTCGGGGTGGCGGAGGTGGCAGAGTTCGTG
GATGCAGACATAGTCGGCGACGTATTCGGGCGTGCCGATCAGCCGCCAGTTGAGGCGGAT
GCCGGTGTGCGGGCGGCATACGCCCCAAAAGGTTTTGGCGTTGCTCAGGTCTGTGGCAGC
GGGAGTCAGTCCTGTTTCGGCTGCGTGTTTTTCAAGGCGGGGCAGCAGGTATTTGCGGGC
GCGTTCGTTCAACAGGCGGCGCAGGTGGTCGATTTGTGCGGCGGTTTCTTTTCGGGGAAG
CAGGATTTCAGACGACGTGATACGGATATGGCTTTGGCTGTGGGTATCCAGCTTGGTCTT
TATTCCCCGATACCAAATCCACTCGGGTAAGTTTGGGTGGGAAACAGGATGCACGGGCAT
TTTAGCAAGCGTGTTCCGCAAAATCGTTTCGTTTGCCGCCAGCCAGTTTGCTAACGCGTG
GTCTTGAAAAAAGGGTGGGACGTTGATGCTGACCGTCTGCATATTGACGGGGCGCAGAAT
CAGATTTTTCTTGGCACTGCGTTTGAGTTCGATTTCGATGCACAAGCCGTCGGAAAGAGT
ATAGGTGAAGCGTTTCATAGTTGTGAATAGGTTTCAGACCGGATACATCGTCTGAAACAG
GAATTTTCCATATCAGGCGGCAAACTTCGGATAATATACAAAATCAAACATCTGCGCTAC
AAGGTTCAGCCGAACAAGCCGCCGATATATTTGCTGATGGTGATGGCGCTGAGTACTGCC
ATCAAACCGACCACAATCACGCCGGAAACGGTGAGCCACAGCGGGTGTTTGTAGTCGCCG
ACAATTTTGGTTTTGTAGGCGGCAATCAGAATCAGACCGAGGGAAATCGGTAAAATCAGG
CCGTTTAATGCGCCTACGAACACCAGCACCTGCGCCGGTTTGCCGATGGTGGAAAATACG
GCGGTGGACACGGCGATAAAGGCAATAATCCATTTGTTTTTATTGCGTTCGATAGACGGG
CTGAGACCGGAGAAGAACGACACCGAAGTATAAGCCGCACCAATCACCGAAGTAATCGAA
GCCGCCCAAATCACCACGCCGAAAATCAGCAGGCCGATGTATCCCGCCGCATATTCAAAC
GGTGTGGAAGCAGGGTTGTCGGGATTGAGCTGTACGCCTTGGCTGACCACGCCCAAAACC
GCCAAAAACAATACAATCCGCATAATCGAGGCAATCAGGATCGCCCGCACCGAGCTTTGG
CTCACTTCCGGCAACGCCGATTTGCCTTTGATACCTGCGTCCAGCAGACGGTGCGCACCG
GCGAAGGTGATGTAGCCGCCGACCGTGCCGCCCACCAGTGTAACAATCGCCATTGCATCG
AGTTTTTCCGGCATAAAGGTATGCACGGCGGCATCTGCCAGCGGCGGATTCGCCTGCCAT
GCCACATAAACCGTCAGCGCAATCATTACGAAACCCATCACTTGGGCGAATTTGTCCATC
ACTTTGCCTGCTTCTTTAAACAGAAACACACCGATGGCAATCACGCCGCTGATCACGGCA
CCGGTTTCCGGCGACAGTCCGGTTAGCAGGTTCAGACCCAAGCCTGCGCCGCCGACGTTG
CCAATATTGAACGCCAAACCGCCCATCACAATCAGCACAGCCAAGAAATAGCCTGCGCCG
GGCAAGACCTGATTGGCAATATCCTGCGCCTGTTTTTCGGAAACGGCGACAATCCGCCAA
ATATTGAGCTGCGCCCCGATGTCGAGCAGAATCGAGAGCAGAATCACAAAGCCGAAACTT
GCCGCCAGTGCTTGGGTGAAGGTGGCGGTTTGGGTCAGAAAGCCCGGGCCGATGGCGGAA
GTCGCCATCAGGAATGCAGCGCCGATTAAGGCATTTCTGCGGTTTTTTTGATTAGACATA
ATCGCTTATCCTCTATAAAATTGGTTGTTGCTGTGTTTGGGCGAAACCTGCGGTTTTAGC
TACGCAGAAACTCGCTTTGCTCGTTTTGGCGAAACCTGCGGTTTTCAGACGGCCTATGAA
CTGTTTTTCAAGCAGAAACTTTGATGCCTGCCGCCAGTAGTTCCTGCCGGATTTTTTCGG
CAAACACCACGGCGTGCGGCCCGTCTCCGTGCAGACAGATGCTGTCGGCTTGCACGGCAA
CCAGGCTGCCGTCCACTGCTTTGACCTGCCCGTCCCGCACCATCTGCAATACTTGGGCGA
TGGCTTCTTCGTCGCTGTCCACCTGCGCATCGGGGCGGCTGCGGGGAACCAGCGTACCGT
CGGGCATATAGCGGCGGTCGGCGAATACTTCGGAAATCACACCCAAGCCTGCGGCTTTTC
CGGCTTCCAAGAGCAGGCTGCCGGAAAGTGCCATCAATTTCAATTTCGGGTCGAAATCCG
CCACAATTCGGGCAACGGTATCCGCCAGCGCACGGTTTTTCGCCGCTTGGTTGTACATTG
CGCCGTGCGGTTTGACATAAGCCATTTCCAAACCCTGATCACGGCACAAGGCCTGCAATG
CGCCCAACTGGTAATTCAGACACGCCCGCAAATCGGCTTCGGACAGATTCATTTCGGTAC
GGCCGAAGTTTTCCCGATCGGGATAGCCGGGGTGTGCTCCGATGCGCACGCCGTTTTGTT
GGGCATACGCCAATGCCGCCCGAATATCGGCAATGCTGCCGGCGTGTTGGGCGCAGGCGA
TGTTGGCCGAAGTAATCAGCTGCAACAAGGCTTCGTCGCTGCCGCAGCCTTCGGCGAGAT
CGGCGTTTAAATCAACCTGCTTCATGGGTGATTCTCCGTATTTGGTTCAGATAGACTTGG
TTTTTGCGCCGCAGGGCGGTGGCTTCTTTCAAGCCGATTATTTTGAATTTGACTTTGCTG
CCGAAGCGCACCTGTGCCAGCCTGCCCAAATCGGCGGCGGCAACGGTAGCGATTTTCGGA
TAACCGCCGGTGGTTTGCGCATCGGCCAGCAGGATAATCGGTTTGCCGCCGGGCGGCACC
TGCACGGTTCCTGCCTGAACAGCGTGGGACAGCATTTCCAAAGGTTGCGACAGGGTCAGC
GGCTGTCCGTCGAAGCGGTAGCCCATGCGGTTGCTATCGCTTTGCAGCGTCCACGTTTCC
CGTTCCAGATTCAGACGCCCTTTTTCACTGAAAGCGGCATATTCCGACGAAGGAACAAGG
TGGACGGTATCGGTAAACGGTATCGGGGCAATGCCGACTTTGGACAATTCCTGCGCACCT
TTGCCGATGGGGAGACAATCACCTTTTTGCAGCATTCTGCCCTGATGGCCGCCGAAACCG
GCTTTCAGGTCGGTGCTTCTCGAACCCATCACTTCCGGCACATCAAATCCGCCCGCCACG
CACACATAGCCGTACATGCCCTGCACGGCACGCACCAGTTTCAAGGTCTGCCCTTTGCGG
GCGGTATAACGCCAATACGAATAGACCGGTTCGCCGTCCAATTCCGCCTGATACACGGCA
CCGGTGAGACAAAACGGCGTATCCCGTTCAAACACCAGCATTATCCCGCCCAAAGCGATT
TCGATTGCGGCCGTGCCTTCGTCGTTGCCCAATAAAATATTGCCCGCCGCCAAAGCAACC
GTGTCCATTGCACCGGCATGACCGATGCCGTAACGCCGATGTCCGTAGCGTCCGGTATCC
TGAATATGCGCCGGTGCCTGCACTGCCGAAACGTGAATCATGGCTCAATCCTTTCTGCAA
CAAAGCGGACTTGGTCACCCGCCGCCAGCAGGGTCGGCGGATTCAAATCGGCTCGGAACA
AGGGTAATTCGGTTCTGCCGATAATCTGCCAGCCGCCGGGCGAAGCGAACGGATACACAC
CGGTCTGACTGCCGCCGATACCGACCGAACCGGCAGGAACGGACGTTCTCGGCACGGCAC
GGCGGGGCGTGTGCAATGCTTCGGGCAAGCCGCCCAGATAAGGGAAACCGGGCTGGAAGC
CCATCATAAATACGGTATAAGTTTGCGCCGTATGGCGGCGGACGATTTCGGAAATAACCG
TCTGATGGAAAGCAGCGACTTCCGCCAAATCCGGGCCGTATTCGCCGCCGTAGCAGACGG
GAATTTCCACCAGTTTGCCCTGATGGTCTGTAACGGCGGTGTGTTCCCACACATATTGCA
ATTCATCGGCAAGCGTCGCCAAATCGGTATCGAAACGGGTAAACACGGTCAGATTGTTCA
TGCCGACCACCACTTCCTCAATCCTGTCGTGCTGCCCGAGCGCAGCGGCAAACGCCCACA
ACTTTTGCTGTTTGCCCAGTTCGGAAGGCGCATTCAGTCGGCAGACCAAAGCGGATTCGC
TGATTGGTGTGATCTCTATTCTCATTTGTTGTTCATTTTGGTTATGTTTTAATGAATCTA
TATGCAGGGGCGGCGGTTTGTCAATATCTTCTGTGCTGCATCATCAAACCGTCGATTGGA
AAAGTACTGCCCTGCCGCTGCACTTTTTCAGACGACCTTAAACCGTTTCTATTAAAATAG
CGCATTCCACTTTTCAGACGGCATCCTTATGTTTCCCGACCAATCCGCCCCCAACCTGCT
GCAAGGCTTGAATCCCGAACAACTCTCCGCCGTAACCTGGCCGCCGCAATCCGCCCTTGT
GCTGGCAGGCGCGGGCAGCGGCAAAACGCGCGTGCTGACCACGCGCATCGCATGGCTGTT
GCAAAGCGGACAAGCCAGCGTGCACAGCATTATGGCGGTAACGTTTACCAACAAAGCCGC
CAAAGAAATGCAAACCCGTTTGGGCGCGATGATTCCCATCAATGTCCGCGCCATGTGGCT
CGGCACGTTCCACGGTCTCTGCCACCGCTTTTTGCGCCTGCACCACCGCGACGCAGGCCT
GCCGTCTTCCTTTCAAATCCTCGACAGCGGCGACCAGCTTTCCCTGATCAAACGCTTGCT
CAAAAGCCTCAACATCGCCGAAGAAATCATCGCACCGCGTTCGCTGCAAGGCTTTATCAA
CGCGCAAAAAGAATCCGGCTTGCGCGCTTCCGTGTTGAGCGCGCCCGATCCGCACACAAG
CCGCATGATTGAATGCTACGCCGAATACGACAAAATCTGCCAACGCGAAGGCGTGGTCGA
TTTTGCCGAACTCATGCTCCGCAGCTACGAAATGCTGCAAAGCAACGAAATCCTGCGCCA
GCATTACCAAAACCGCTTCAACCACATTCTCGTCGACGAGTTCCAAGACACCAACAAACT
GCAATACGCCTGGCTCAAACTCATGGCGGGCGGAAACGCAGCGGTATTTGCCGTCGGCGA
CGACGACCAAAGCATTTACCGTTTCCGTGGCGCAAACGTTGGCAATATGACCGCGCTGAT
GGAAGAATTCCACATCGACGCGCCCGTCAAACTCGAACAAAACTACCGCTCCGTCGGCAA
CATCCTTGCCGCCGCCAATGCCGTTATCGAAAACAACGACGAACGACTCGGCAAAAACCT
GCGCACCGACGCCGAAGCAGGCGACAAAATTCGCTACTACTCCGCCTTTACCGACCTCGA
AGAAGCCCGGTTCATCGTGGACGAAACCAAAGCCCTCGAACGCGAAGGCTGGGATTTGGA
CGAAATCGCCGTCCTCTATCGCAGCAACGCCCAATCCCGCGTTATCGAACAAAGCCTGTT
CCGCAGCGGCATCCCTTACAAAATCTACGGCGGCCTGCGCTTTTATGAACGCCAAGAAAT
CAAACACGCCCTCGCCTACCTGCGCCTCGCCGTCAATCCCGACGACGACAACGCCCTCTT
GCGTGTCATCAACTTCCCACCGCGCGGCATCGGTGCACGTACCGTCGAAAATCTTCAGAC
GGCCTCAAACGAACAAGGCATCACCCTCTGGCAAGCCGCCTGCAACGCCGGCGCGAAAGC
CGCCAAAGTCGTCGCCTTCGTCCGCCTGATTGAAGCCCTGCGCAACCAAGTCGGACAACT
GTCCCTGTCCGAAATCATCGTCGGCATCCTCAAAGACAGTGGCTTGACCGAACACTACCG
CACCCAAAAAGGCGACAACCAAGACCGTCTCGACAACCTTGACGAACTCGTCAACGCCGC
CATCGAGTTCAAACCCGAAGACAGCAACTTCGAAATCCTGCCTGAAAACATTTCAGACGA
TCCCGCCTTCCCCATCCTCGCTTTCTTGAGCAACGCCACCCTCGAATCCGGCGAAAATCA
AGCAGGTGCAGGCGAAAAAGCCGTCCAACTGATGACCGTCCACGCCGCCAAAGGCTTGGA
ATTCAACGCCGTCTTCCTCACCGGCATGGAAGAAGGCCGCTTCCCCAGCGAAATGAGCCT
CGCCGAACGCGGCGGCCTCGAAGAAGAACGCCGCCTCATGTACGTCGCCATCACCCGCGC
CCGCAAACGCCTCTACATCACCATGGCGCAACAACGCATGCTGCACGGACAAACCCAATT
CGGCATCGTCTCCCGCTTCGTCGAAGAGATCCCACCCGAAGTATTGCACTACCTGTCCGT
CAAAAAGCCTGCCTACGACAGTTACGGCAACACGCGCCAAACCGCCGCATCCAAAGATAA
AATCATCGACGACTACAAACAGCCCCAAACCTACGCAGGTTTCCGTATCGGACAAAACGT
CCGCCACGCCAAATTCGGCACCGGCGTGATTATCGATGCCGCAGATAAAGGCGAATCCGC
CCGACTGACCATCAATTTCGGCAAACAGGGCGTGAAAGAGTTGGACACCAAGTTTGCGAA
ATTGGAAGAGATGTAGAAGGGAGATGGCAGAGGCCGTCTGAATCCGGTAACAACAAATTT
TGCCGAAACCTCCGCCGTCATTCCCGCGCAGGCGGGAATCCAGACCTTTCGGCACGGAAA
CTTATCGGATAAAAGGTTTCTTTAGATTCCACGTTCTAGATTCCCGCCTGCGCGGGAATG
ACGGACGGTAAAAGCCGGGTATAGATACCTAACCCTTGTTTATAGCTGAAAATCAATAAG
GAAGAACATTATGTCCCAAGTTTTTAAAGATTTTGATTTGTCCTCCGTATGGGAATCCGA
CAGTTGGGCAGATGAAAACTACCAAGAAGCCCCGTTTACCCCTGAAATTTTGGCTGCCGT
AGAAAGTGAACTGGGCTATAAATTGCCGCAAAGTTTTATTGAATTGATGGCGGTACAAAA
CGGCGGAATATTTGTCAAAAACTGTTTTCCGACCACACAGAGAAATTCGTGGGCGGAAAA
TCATGTGCAAATTTGCGAGGTATCGGGCATCGGCTTTGAAAAAGAAGGGAGTTTGTGCGG
CGAAACAGGGCAAAAACTTTGGCTGGAAGAATGGGAATATCCGCCCATCGGCGTGTATTT
TGCCAACGACCCGTCAGGCGGTCATGCCATGTTTGCCTTGGACTATCGGGCGTGCGGCAA
AGACGGCGAGCCGAAAGTGGTGTTTGTCGAGCAAGAATCGGATTTTGAAATCGTCGAACT
TGCCCCCGATTTTGAAACCTTTATCCGCAGCTTGCGGCATGAAGATGAGTTTATTGACGA
GGAAATATAAAACGGCGGTTGAAAAACCGGAATCATCAAGGGAAAACGGGCGAAATAACG
GATAATCGCTTGAATCCGTAAGGAAAACGGTTTGGTGGAACGCGCCATCCAAGACCTTTG
CAAAGAAAAACTGTCTCCGACAGCATTGACATTATTAACAGAACTTATCAAGTTTGGAGC
TATCTCAAATATAATTCGGTTATCCTTTTGTATCCATTAAATCATATGCTTCAATTAATT
GTTGTTCTAGCTCTTGTACCAATTTTGAATTGCGAATTCCTGACACAATCTCAAATTCTT
CTGCATCTATGCAAACACCTGCATAAATTTCAATAACAAGGGAACGCAATAATTGAAGCT
CTTCTCTTGTTAAAGAAATAATAATGTCATCACCTGTGTAATTGATTATATTCATAATAA
TTTTATTTTTGTTTGTCAAAGTAAGTTTTGCCTAAGGTTGGTCTAAATGCAGTTCCACCA
TCTTTTGAATTTGGGTCTCTGATTACAATTGCTCCAGACTTATCATCCCAAATTGCTCTT
ATGTGTTTGGATTGTAATCTTCGAATTCCCAAGAAAAAAATCGTAATAAGTTTGAAAGTG
TCAAATCCCAAGTTTCTTTTGAGCAATATTCTAATATTTTATCAATTTCACTTTTAATAA
TCTTATGATCAAACTGTTCTAATATTAATGCATTAGACCAAAAAAAACCTTCTTTATTAC
AATGATGGGAAATCCATTTAGGAGAACAAATGCAAAGTGAAAAAATAGATGAGCCTTGTT
CTCCTTCGATTCCGATATCCAAATCTATCCATCTATGGAAATTATCTGGAATTTCGGGGG
TAAATTTTTCAAAATCAATATCATATAAATTTATGCTTTTTAAATCCAATTTAATCATTA
GGGCTGTCCTAGATAAATAGGGAAATTCAAATTAAGTTAGAATTATCCCTATGAGAAAAA
GTCGTCTAAGCCGGTATAAACAAAATAAACTCATTGAGCTATTTGTCGCAGGTGTAACTG
CAAGAACGGCAACAGAGCCTGACAGCATTGTTTATACGGATTGTTATCGTAGCTATGATG
TATTAGATGTGAGCGAATTTAGCCATTTCCGTATCAATCACAGCACACATTTTGCTGAAC
GACAAAACCATATCAATGGAATTGAGAATTTTTGGAACCGGGCAAAACGTCATTTACGCA
AGTTTAACGGCATTCCCAAAGCGCATTTTGAGCTGTATTTAAAGGAGTGCGAATGGCGTT
TTAACAACAGTGAGATAAAAGTTCAAATTTCCATTTTAAAACAATTAGTAAAATCGAGTT
TATCTTAGTTGTCCAGGACAGCCCCATTATTTTTATAACACCGTGAAGCCGCACAGCAGT
TTGAACAGTGATACGCCGTTTGCGGGCTTACGAGTTTATTTTCCCGGCCTGCAGTTTGAG
CAATACGGTGATTTCCTACGGTTAATACAAATGTTTACACATTGATACATTTCATTTATA
GTTCCGCCTATTTGAAAATAGAAAATATGAATTCGACCGCAAGTAAAACCCTGAAAGGAT
TGTCGCTGGTGTTTTTCGCCTCTGGCTTCTGCGCCCTGATTTACCAGGTCAGCTGGCAGA
GGCTTCTATTCAGTCACATAGGTATCGATTTGAGTTCGATTACTGTCATTATTTCTGTAT
TTATGGTCGGCTTGGGTGTAGGTGCGTATTTCGGTGGACGCATTGCTGACCGTTTTCCTT
CAAGTATCATCCCCCTGTTTTGCATCGCTGAAGTATCCATCGGTCTGTTCGGTTTGGTAA
GCAGGAGTCTGATTTCCGGCTTGGGGCATCTTTTAGTTGAGGCTGATTTGCCCATCATCG
CTGCTGCCAATTTCCTCTTATTGCTGCTTCCTACCTTTATGATGGGCGCGACCTTGCCCT
TGCTGACCTGTTTTTTAACCGGAAAATACATAATGTTGGCGAGTCTATCGGTACCTTATA
TTTTTTCAACACTTTGGGTGCGGCACTCGGATCGCTTGCCGCCGCCGAATTTTTCTACGT
CTTTTTTACCCTCTCCCAAACCATTGCGCTGACAGCCTGCTTTAACCTTCTGATTGCTGC
TTCAGTATGGCTGCGTTACAGAAAGGATGGATATAGTGAACACTAAACCGAATACTAGTT
TGATTTATATGCTTTCTTTCCTTAGCGGCTTATTGAGCTTGGGTATAGAAGTCTTGTGGG
TAAGGATGTTTTCGTTCGCAGCACAGTCCGTGCCTCAGGCATTTTCATTTACTCTTGCCT
GTTTTCTGACCGGTATCGCCGTCGGCGCGTATTTTGGCAAACGGATTTGCCGCAGCCGCT
TTGTTGATATTCCCTTTATCGGGCAGTGCTTCTTGTGGGCGGGTATTGCCGACTTTTTGA
TTTTGGGTGCTGCGTGGTTGTTGACGGGTTTTTCCGGCTTCGTCCACCACGCCGGTATCT
TCATTACCCTGTCTGCCGTCGTCAGAGGGTTGATTTTCCCGCTCGTACACCATGTGGGTA
CGGATGGCAACAAATCCGGACGACAGGTTTCCAATGTTTATTTCGCCAACGTTGCCGGCA
GTGCATTGGGTCCGGTCCTTATCGGCTTTGTGATACTTGATTTCTTGTCCACCCAACAGA
TTTACCTGCTCATCTGTTTGATTTCTGCTGCTGTCCCTTTGTTTTGTACACTGTTCCAAA
AAAGTCTCCGACTGAATGCAGTGTCGGTAGCAGTTTCCCTAATGTTCGGCATCCTCATGT
TCCTACTGCCGGATTCTGTCTTTCAAAATATTGCTGACCGTCCGGATCGGCTGATTGAAA
ACAAACACGGCATTGTTGCGGTTTACCATAGAGATGGTGATAAGGTTGTTTATGGGGCGA
ATGTATACGACGGCGCATACAATACCGATGTATTCAATAGTGTCAACGGCATCGAACGTG
CCTATCTGCTACCCTCCCTGAAGTCTGGCATACGCCGCATTTTCGTCGTTGGATTGAGTA
CAGGTTCGTGGGCGCGCGTCTTGTCTGCCATTCCGGAAATGCAGTCGATGATTGTTGCGG
AAATCAATCCGGCATACCGTAGCCTTATCGCGGACGAGCCGCAAATCGCCCCGCTTTTGC
AGGACAAACGTGTTGAAATTGTATTGGATGACGGTAGGAAATGGCTGCGTCGCCATCCTG
ATGAAAAATTCGACCTGATTTTGATGAATACGACTTGGTACTGGCGTGCCTATTCCACCA
ACCTGTTGAGTGCGGAATTTTTAAAACAGGTGCAAAGCCACCTTACCCCGGATGGTATTG
TAATGTTTAATACCACGCACAGCCCGCATGCTTTTGCTACCGCCGTACACAGTATTCCCT
ATGCATACCGCTATGGGCATATGGTAGTCGGCTCGGCAACCCCGGTAGTTTTCCCTAATA
AAGAACTGCTCAAGCAACGTCTCTCCCGGTTGATTTGGCCGGAAAGCGGCAGGCACGTAT
TTGACAGCAGCACCGTGGATGCTGCAGCACAAAAGGTTGTCTCTCGTATGCTGATTCAGA
TGACGGAACCTTCGGCTGGTGCGGAAGTCATTACCGACGATAATATGATTGTAGAATACA
AATACGGCAGAGGGATTTAACCGTCTTAAAGGGTTTCAGGCAACGCAGGTTTTAGGTAAC
GTCCTGCTAGTTCAAAAAAACCGCATCACAGCAGTCGGGACAAAATGGTTTAAACATTTT
GTCCCGAATTCTTATTCCTATATATAGTGGATTAACAAAAATCAGGACAAAGCGACGAAG
CCGCAGACAGTACAAATAGTACGGAACCGATTTCAGCACCTTAGAGAATCGTTCTCTTTG
AGCTAAGGCGAGGCAACGCCGTACCGGTTTTTGTTCATCCACTATACCACGAATTACGGT
GTAAAAATTTATATGACCTTATAAAATCAAATAAGAATCGTTATCATAACATGATTGTAT
TTATTGGGTTTTTTTGGGCGTTTTGCCGATATTTACCTTTTAATGGTTTTTGAAATTCGC
TAAAATACGAAATTATTGTAGAAATTTTGTTAACGGATTTGGGTGTAACCATGTTGTCCG
CTTACTTTCCCGTCTTTGTCTTTATCCTCGTCGGCCTCGCGGCCGGCGTGCTGTTTATCC
TGCTCGGCACGATTTTAGGCCCGAAACGCCACTACGCCGAAAAAGACGCGCCTTACGAAT
GCGGTTTTGAAGCCTTTGAAAACGCAAGGATGAAGTTCGACGTGCGCTATTACCTCGTCG
CCATCCTCTTCATCCTGTTTGATTTGGAGGTCGCGTTCATGTTGCCGTGGGCAGTTGTGT
TCAAAGATTTGGGCGCGTACGGCTTCTGGTCTATGCTGGTGTTTATCGTCGTCCTGACGG
TAGGCTTTGTTTACGAATGGAAAAAAGGTGCGCTGGAATGGGAATAGAAGGCGTTTTGAA
AAAAGGTTTCATCACCACCAGCGCGGATACGGTGTTGAACTATATGCGTACCGGTTCGCT
GTGGCCGGTTACTTTCGGCTTGGCCTGCTGCGCCGTGGAAATGATGCACGCGGGTATGGC
GCGTTATGACCTTGACCGTTTCGGCATCATTTTCCGTCCGTCTCCCCGTCAGGCCGACCT
GATGATTGTGGCAGGTACACTGACCAACAAAATGGCGCCCGCCCTGCGCCGCGTATACGA
CCAGCTCGCCGAGCCGCGCTGGGTATTGTCTATGGGCTCGTGTGCCAACGGCGGCGGCTA
TTATCACTATTCTTATTCCGTTGTGCGCGGTGCCGACCGCGTCGTGCCGGTAGACGTTTA
TGTGCCAGGTTGTCCGCCGACTGCGGAAGCCCTGATTTATGGCCTGATTCAGCTCCAACA
AAAAATCAAGCGCACTTCCACCATCGCGCGTGACGAATAAGGAGAGGACGATATGGCAAG
CATTCAAAACTTATATGAGACCGTCGTCGGCGTGCTTGGCGATCAGGCAAGCAAAGTCAT
TTCAGCTTTGGGCGAGATTACCGTCGAGTGTCTGCCCGAACACTATATTTCAGTCATGAC
CGCATTGCGCGATCATGAAGAGCTGCATTTCGAGCTTCTGGTCGATTTGTGCGGTGTCGA
TTACAGCACTTACAAAAACGAAGTATGGCAGGGCAAACGCTTTGCCGTCGTCAGTCAGTT
GCTTTCCGTTAAAAACAATCAACGCATCCGCGTACGCGTCTGGGTTTCAGACGACGACTT
CCCTGTAGTCGAATCCGTAGTCGATATTTACAACAGCGCGGATTGGTACGAACGCGAAGC
CTTCGATATGTACGGCATCATGTTCAACAACCACCCGGACTTGCGCCGCATCCTGACCGA
TTACGGCTTTGTCGGACATCCGTTCCGCAAAGACTTCCCGATTTCCGGCTATGTGGAAAT
GCGTTACGACGAAGAGCAAAAACGCGTGATTTACCAACCTGTTACCATTGAGCCGCGCGA
GATCACGCCGCGTATCGTCCGTGAGGAGAACTACGGTGGCCAATAAATTAAGAAACTACA
CCATCAACTTCGGCCCGCAACACCCTGCGGCGCACGGCGTATTGCGCATGATCTTGGAGC
TGGACGGCGAACAAATCGTCCGTGCCGACCCGCATATCGGCCTCCTGCACCGAGGTACTG
AAAAACTGGCTGAAACCAAAACCTATCTGCAAGCCCTGCCTTATATGGACCGTTTGGACT
ACGTTTCCATGATGGTCAACGAGCAGGCGTATTGTTTGGCGGTAGAAAAGCTCGCCGGAA
TTGACGTGCCTATCCGCGCCCAGTATATCCGTGTGATGTTTGCCGAAGTAACGCGCATCC
TCAATCACTTGATGGGCATCGGTTCGCATGCCTTCGACATCGGCGCGATGACCGCCATCC
TCTACGCCTTCCGCGACCGCGAAGAGCTGATGGACTTGTACGAAGCCGTGTCCGGCGCGC
GTATGCATGCAGCCTACTTCCGTCCCGGCGGCGTTTACCGCGACCTGCCCGACTTCATGC
CTAAATACGAGAGCAGCAAATTCCGCAATGCCAAAGTATTGAAGCAGCTCAACGAATCCC
GCGAAGGCACCATGCTCGACTTTATCGATGCCTTCTGCGAACGCTTCCCCAAAAATATCG
ACACACTCGAAACCCTCCTGACCGACAACCGCATCTGGAAACAGCGTACCGTCGGCATCG
GCGTTGTCTCTCCCGAGCGTGCCATGCAAAAAGGCTTTACCGGCGTGATGTTGCGCGGTT
CGGGCGTGGAATGGGACGTGCGTAAGACACAGCCTTACGAAGTGTACGACAAAATGGATT
TCGACATCCCTGTCGGCGTGAACGGCGACTGCTACGACCGCTACCTCTGCCGTATGGAAG
AAATGCGTCAATCCGTACGCATCATCAAACAATGTTCCGAGTGGTTGCGTGTCAATCCGG
GTCCGGTCATTACCACAAACCACAAATTCGCTCCGCCCAAACGTACCGAAATGAAAACAG
GTATGGAAGACCTGATTCACCATTTCAAACTCTTTACCGAGGGTATGCACGTTCCCGAGG
GTGAGACCTACACCGCTGTCGAACATCCGAAAGGCGAGTTCGGCGTTTACATCATTTCAG
ACGGCGCAAATAAACCCTACCGCCTGAAAATCCGCGCACCCGGCTTCGCCCACCTGCAAG
GCATGGACGAAATGGCAAAAGGCCACATGCTGGCCGACGTCGTTGCCATCATTGGTACGC
AGGACATCGTATTCGGGGAGGTTGACCGATAATGTTATCCGCAGAATCTTTAAAACAAAT
CGACATCGAGTTGGCAAAATATCCTGCCGACCAACGCCGCTCCGCGATTATGGGCGCATT
GCGTATCGCCCAAACCGAAAAAGGCTGGCTCGCTCCCGAGACCATCGCCTTTGTCGCAGA
CTATATCGGCATCTCGCCTGCACAAGCCTACGAAGTCGCTACCTTCTACAATATGTACGA
CCTTGAGCCTGTCGGCAAATACAAACTGACCGTTTGTACCAACCTGCCCTGCGCCCTGCG
CGGCGGTATGGCAACCGGCGAATACCTCAAACAAAAATTCGGTATCAGCTACGGCGAAAC
CACGCCTGACGGCAAATTTACCCTTGTCGAAGGCGAATGCATGGGGGCGTGCGGCGATGC
TCCTGTTATGTTGTTGAATAATCATAAAATGTGCAGCTTTATGACTGAAGAGGCGATTGA
GAAGAAACTGGCGGAGTTGGAGTAGGTCGTCTGAAACGACGATTTAAACGTAGGTCGGAT
ACTTGTATCCGACAGAGTGGGTAAAAAGGCAAAATGTCGGATTTAAGAATCCGCCCTACT
GAAATACCGAAATGCCGTCATTCCCGCGTAGGCGGGAATCCACCGGTAAGATTCGGTTTC
TGAATTTAATAAGACATTGCTTACCATTGAGGATGGATTCCCGCCTGCGCGGGAATGACG
ACAGACAAGCAAGTGGTCGAGATCCAACAAAAACGATTAAAGGTCGTCTGAAAATATCGA
TTTGATAAACTAGATTTTATTTCAGACGACGTTACAAGCCGGTACACAAAGACATCTTAA
GGTCGTCTGAAACAGCGGCCGCAACCGATACGAAAACAAACAGGCACACCAAAAATGGCT
ATTTACCAATCAGGCGTGATTTTTGACCAAGTGGATACCGCCAATCCCGACTGCTGGACA
TTGGACGAATACGTCAAACGCGGCGGCTATACCGCCCTGCGTAAAATCCTGTCCGGAAAC
ATCTCTCAAACCGATGTGATTGACGAAGTCAAAACCTCCGGCTTGCGCGGTCGTGGCGGT
GCGGGCTTCCCGACCGGTTTGAAATGGAGCTTTATGCCCCGTTCCTTTCCGGGCGAAAAA
TACGTCGTTTGCAATACCGACGAAGGCGAGCCGGGTACATTTAAAGACCGCGACATCATC
ATGTTCAATCCCCATGCCCTGATCGAAGGCATGATTATCGCCGGTTACGCGATGGGCGCG
AAAGCCGGTTACAACTATATCCACGGCGAAATTTTTGAAGGCTACCAACGCTTTGAGGCC
GCTTTGGAGCAGGCGCGTGCCGCAGGCTTTTTGGGTAAAAATATTTTGGGTTCGGATTTT
GAATTTGAACTCTTCGCCCACCACGGCTACGGCGCATATATTTGCGGCGAGGAAACCGCA
TTGCTCGAATCGCTGGAAGGCAAAAAAGGCCAGCCGCGCTTTAAGCCGCCATTCCCTGCT
TCGTTCGGCCTGTACGGCAAACCGACTACCATCAACAATACTGAAACGTTCTCCTCCGTT
CCATTCATTATCCGTGACGGTGGACAGGCATTTGCCGATAAAGGTATTCCGAATGCAGGC
GGTACCAAATTATTCTGTATTTCCGGCCATGTCGAGCGTCCGGGCAACTATGAAGTGCCG
TTGGGTACGCCGTTTGCCGAAGTCTTGAAAATGGCGGGCGGTATGCGCGGCGGTAAAAAA
CTCAAAGCCGTCATTCCCGGCGGTTCGTCCGCGCCCGTATTGCCTGCCGACATCATGATG
CAGACCAATATGGACTACGACTCGATCTCCAAAGCAGGCTCCATGCTCGGTTCCGGCGCG
ATTATCGTGATGGATGAAGACGTGTGCATGGTCAAAGCCCTCGAACGCTTAAGCTACTTT
TACTACGATGAATCCTGCGGCCAATGCACCCCGTGCCGCGAAGGTACGGGCTGGCTCTAC
CGCATCGTCCACCGCATCGTAGAAGGCAAAGGCCGTATGGAAGACTTGGATTTGCTGGAT
TCTATCGGTAACCAAATGGCAGGCCGCACCATCTGCGCTCTCGCCGATGCCGCCGTCTTC
CCCGTCCGCAGCTTTACCAAGCATTTCCGTGATGAGTTTGTGCATTACATCGAACACGGC
GGACCGATGAAAGAGCATAAGTGGGGAGGGTGGTAATGGTGGAAGCTAAAATTTTTATTC
TATACGGTGCAGCCAACAAAGGTAAGAGTACGACACTCAATACGCTTTTTAATCAGATTT
GTTGGAAATTTTCTAAATTTCTAGTCTTTTTTGAAAGACATGGAAATGGCTTAGATTTTG
TTGCAGTATTTGATCATGAAGGTCAGAGAATTGGTTTTTATTCATCTGGTGATAATGAAT
ACGAGGTTAGGAGAAATTTATACAAACTTTATTCGCATAATTGTGATTTTATTTTTGGCA
CGTCAAGGACACGGGGTGGTAGTTGCGATGCAGTAGGATGTTATGCAGAGTTATTGCATG
GCGATGTAAATATAATTAATTGGTGTGAAAAGTTTGAGCCTACAGATGAAGACAATGAGC
GTGCTGTTAAAGAGTTATTTAAGTCATTTAAAAATATAATAAATGAGTTATAGTTTTAGT
TGGTTTTATATTGGTTAAAAGCAAAATGCTAAAAATTTAACTTTGCCGTCATTCCCGCGT
AGGCGGGAATCCATAGTGGAATCTAAAGAAACCGATATTTGAAAAGCAGTTGCCGAAATT
CAAAAAATGGATTCCCGCCTACGCGGGAATGACGGCGGGAGTAGGCAGATGTTTTCAGAT
GAAAACGGTTGTAAATGATATTAAAAAAGTTGTTGTTTATATTGCAGGAAAAATGAATAC
GAAACCATCCGCTTACTAGACAACCTGCCGTATATATTTTGGCAAACGGTAAAAATGGAA
CACTCTATATCGGTGTTACCATGAATTTGCCGGAAAGGGTTTGGCAGCACAAAAACCATG
TCAATATTGATGGCTTTACTGCTCGATATGATGTGCATGATTTAGTTTGGTATCAGTTTT
TTGAGAATATGCCTGAAGCAGTTGCCAAAGAAAAAACGATGAAAAAATGGCGACGTGAAT
GGAAGATTAAACTGATTGAAGAACAAAATCCTGAATGGTTGGACTTGTCGGGCGTGTTGT
TTGTTTAGTTTTATTTCTGGAACTTTAAAAACTGTCGTTATTCCAGCCCCACCTACGCGC
AGACAGGCTACGGCGGGAATCACCGCAAAAGTTAAGAAACCAATGTTTGAAAACAGTTAC
TGAAAACCCAAGAATGGATTCCCGCCTGTGCGGGAATGACGGCAAGGTGGCAGTAAACGT
TTTAAACAGTATTGATTGTCAATGAAACTCAAAAGGCCGTCTGAAACCCATTTTTCAGAC
GATCTCCATAAAAAATTATTTATTAAATACCCGTAACTAGGAACGAACCATGTTACAAAT
CGAAATCGACGGCAAACAAGTATCTGTGGAGCAGGGCGCGACGGTAATTGAAGCCGCGCA
CAAGCTCGGTACTTATATTCCGCATTTCTGTTACCACAAAAAGCTCTCTATTGCCGCCAA
CTGCCGTATGTGTCTGGTGGACGTGGAAAAAGCCCCCAAACCCCTGCCCGCCTGTGCCAC
GCCGGTTACAGACGGCATGATTGTGCGTACGCATTCGGCAAAAGCCCGAGAGGCGCAAGA
AGGCGTGATGGAGTTCCTGCTCATCAACCATCCGCTTGATTGTCCGACCTGCGACCAGGG
CGGCGAATGCCAGTTGCAGGATTTGGCGGTGGGCTACGGAAAAACCACCAGCCGCTACAC
CGAAGAAAAACGTTCCGTCGTCGGCAAAGACATGGGGCCTTTGGTTTCCGCCGAGGAAAT
GAGCCGCTGTATCCACTGCACCCGCTGCGTTCGTTTCACTGAAGAAATCGCCGGTTTGCA
AGAAATTGCGATGGTGAATCGCGGCGAACACTCCGAAATCATGCCCTTTATCGGCAAAAC
GGTGGAAACCGAGCTGTCGGGCAACGTCATCGATTTGTGTCCTGTCGGCGCATTGACCAG
CAAACCGTTCCGCTTCAACGCGCGTACTTGGGAATTGAACCGCCGCAAATCTGTTTCCGC
CCACGATGCTTTGGGCAGCAACCTGATTGTACAAACCAAAGACCATACCGTCCGCCGCGT
GTTGCCGCTGGAAAACGAAGCGATTAACGAATGCTGGCTGTCCGACCGCGACCGTTTTGC
CTACGAAGGCCTGTATCACGAAAGCCGTCTGAAAAACCCGAAAATCAAACAGGGCGGCGA
GTGGATGGACGTGGATTGGAAAACCGCATTGGAATATGTCCGCAGCGCGATTGAATGTAT
CGCCAAAGACGGCAACCAAAACCAAGTCGGCATTTGGGCGAACCCGATGAATACGGTTGA
AGAGCTGTATCTGGCCAAAAAACTTGCCGACGGCTTGGGTGTTAAAAACTTTGCAACCCG
TTTGCGTCAACAAGACAAACGTCTTTCAGACGGCATTAAGGGTGCGCAATGGTTGGGACA
AAGCATTGAATCTTTGGCTGACAACGATGCCGTATTGGTAGTCGGCGCGAACTTGCGCAA
AGAACAGCCGCTCCTGACCGCCCGCCTGCGCCGCGCCGCCAAAGACCGTATGGCATTGAG
CGTATTGGCCGGCAGCAAGGAAGAATTGTTTATGCCGCTTCTCTCTCAGGAAGCCGCACA
TCCCGACGAGTGGGCAGGCCGTCTGAAAAACTTGTCTGCCAATGCGGAACACGCCGTTAC
CGCCAGCCTGAAAAACGCTGAAAAAGCAGCGGTGATTTTGGGCGCGGAAGTGCAAAACCA
TCCTGATTACGCCGCGATTTATGCCGCCGTTCAAGAGCTGGCAGATGCGACCGGCGCAGT
GCTGGGTATTTTGCCGCAAGCCGCCAACAGCGTTGGTGCGGATGTCTTGGGCGTGAACTC
GGGCGAGAGCGTTGCCGAAATGGCAAACGCGCCGAAACAGGCAGTCTTGCTGCTCAACGT
CGAGCCTGAAATCGATACGGTTGACGGTGCAAAAGCCGTGGCTGCGTTGAAACAAGCGAA
AAGCGTGATGGCGTTTACGCCGTTTGTCAGCGAAACGCTGCTGGACGTGTGCGACGTATT
GTTGCCGATTGCGCCGTTTACCGAAACCTCGGGCAGCTTCATCAATATGGAAGGCCGTCT
GCAATCTTTCCACGGCGTGGTACAAGGCTTCGGCGATTCGCGTCCGATGTGGAAAGTGTT
GCGCGTATTGGGCAACCTGTTTGACCTGAAAGGTTTTGAATACCACGATACCGTCGCGAT
TCTGAAAGACGCGCTGGATGCGGAAAGCCTGCCGTCCAAACTGAACAACCGCGCCGCTTC
GACTCAAAAAGATTTTCAGACGGCATCAAGCCGCCTCGTGCGCGTGGGCGGAGTGGGCAT
CTATCACACCGATGCTATCGTGCGCCGTTCCGCACCGTTGCAAGAAACCAGCCATGCCGC
CGTGCCTGCTGCGCGTGTAAATCCAAATACATTGGCACGCTTGGGCCTGCAAGACGGACA
AACCGCTGTCGCCAAACAAAACGGCGCAAGCGTATCGGTTGCCGTCAAAGCCGATGCCGG
TTTGCCTGAAAACGTGGTGCATTTGCCGCTGCATACCGAAAATGCCGCGCTGGGTGCGTT
GATGGACACTATTGAACTGGCGGGAGCTTGATCATGCAAGAATGGTTCCAAAACCTCTTT
GCCGCAACGCTCGGTCTGGGCGATTTGGGTATTACTGTAGGCTTGGTGGTATCCGTCATC
GTCAAAATTGTGATTATCCTGATTCCGCTGATTCTGACCGTCGCCTACCTGACTTATTTT
GAACGTAAAGTCATCGGCTTCATGCAGCTTCGCGTCGGTCCGAACGTAACCGGTCCGTGG
GGTCTGATTCAGCCGTTTGCCGACGTGTTCAAACTCTTGTTTAAAGAAGTAACCCGTCCG
AGGCTGTCAAACAAAGCCCTGTTCTACATTGGTCCGATTATGTCGCTCGCCCCGTCTTTT
GCGGCGTGGGCGGTGATTCCGTTTAACGAAGAATGGGTGCTGACCAACATCAATATCGGT
CTTTTGTACATCCTGATGATTACCTCGCTGTCGGTTTACGGCGTGATCATCGCGGGCTGG
GCTTCCAACTCCAAATATTCGTTTTTGGGCGCAATGCGTGCTTCCGCACAAAGCATTTCC
TACGAGATTGCCATGAGTGCCGCGCTGGTGTGTGTCGTGATGGTATCGGGCAGCATGAAC
TTCTCCGACATCGTTGCCGCACAAGCCAAAGGTATTGCCGGCGGTTCGGTATTCTCTTGG
AACTGGCTGCCGCTCTTCCCCATCTTTATCGTCTATCTGATTTCCGCCGTTGCCGAAACC
AACCGCGCGCCGTTTGACGTGGCAGAGGGTGAGTCTGAAATCGTTGCCGGACACCACGTC
GAATACTCCGGCTTCGCATTCGCACTGTTCTTCCTTGCTGAATACATTTTCATGATTCTG
ATTTCCGCGCTGACATCGTTGATGTTCCTCGGTGGTTGGTTGTCTCCGTTCCCACAAAGC
TGGGGCTTTATCGGCACGCCTTCCGCATTCTGGATGTTCGTGAAAATGGCGGCGGTGTTG
TACTGGTATCTGTGGATCCGCGCAACTTTCCCACGCTACCGTTACGACCAAATCATGCGT
TTGGGCTGGAAAGTGCTGATTCCGATCGGCTTCGCCTACATCGTGATTTTGGGTCTGTGG
ATGATTTCACCGCTGAATTTGTGGAAATAAGTTTCAGACGACGTATCAAGGTCGTCTGAA
AACGCAGTTTTGAATATTTAACAGAATCCCTGTTTTGAGGGAACATAATATGGCTAACTT
AGTAAAAACCTTTCTGCTTGGCGAATTGGTAAAAGGTATGGGCGTAACGCTCAAAAACTT
TTTTGCCCGCAAAGACACGATTTATTTTCCCGAAGAGAAAACGCCGCAATCCGTGCGTTT
CCGCGGTCTGCACGCGCAACGCCGTTATCCAAACGGCGAGGAACGCTGCATCGCGTGTAA
ATTGTGTGAAGCCGTTTGCCCCGCAATGGCGATCAACATCGAATCGGAAGAACGCGAAGA
CGGCACGCGCCGCACCAAGCGTTACGACATCGACCTGACCAAGTGCATCTTCTGCGGTTT
CTGCGAAGAAGCCTGCCCGACCGATGCGATTGTGGAAACCCATATTTTTGAATACCACGG
CGAGAAAAAAGGCGACTTGCACATGACCAAGCCGATTCTTTTGGCCATTGGCGACAAATA
CGAAGCTGAAATCGCCAAACGCAAAGCCGCTGACGCGCCGTATCGTTAATGCTTTGGGGC
TTCTTGGAAGGTTTTAAATATGGAAGGACTGATTAATGCATTGAAATATTTAGCCGAACA
TGAGCCAATAGATAATTTTGAAGAAATTAGAACTAGAAATAGTCCGATTGAGTTGCCAAG
TGGATTAAGTAATTTTGAACAAAATATTTTTTTAAAAGAAAATTTATCCCCAAAATTACA
AAATGATGATAGCTTGAAGACGCATTATTGGATTATCCGTGAATGGGGTGGGATTAAAAG
TTTTAAACAATCTGCTGAAAATAGCCAGCTTATTCGTCAATTTTTATCGGAACTTAATTC
GGGAAAATTGAGTAGTGGTTTGTTGAAAATTTCATCATTATCTAAATTGGCTTCTTTTAT
AGATTGTGAGCGATTCGCCATTTATGATTCACGCGCTATTTTTTCGTTGAATTGGTTGTT
GTTTAAATTTACAAATGCAGATTTGTTTTTTCAGCCACAAGGTAGAAATAGGGAACTAGA
AATCCGAAATATGAACGTATTGTTTCATTTTTCTGATATCAAACCGAATTATCGGAAACC
AGACGTTTCGTTTCATCAATATTGTGGATTGTTACAAGATTTGGCGAAACAAGTTTATGG
TAAACAAGCAAAACCGTATCACATAGAAATGTTGTTATTCAAAATTGCGACAACGTGGAT
TTGTGCGGATATGGATCAACTGATTAAGTTTGATTGTTTGCGTAACCAGGATTTTCAGAC
TGCTTGAAACCATATTTTTGATTAATAAAGAAAGCATAGACTATGACTTTCCAACTGATT
TTATTTTATATTTTTGCAGTGATAATTCTTTATGGCGCGATCAAAACCGTCACCGCTAAA
AATCCTGTTCACGCCGCTTTGCATCTGGTGTTGACCTTCTGCGTGAGCGCGATGCTTTGG
ATGCTGATGCAGGCTGAGTTTTTGGGCGTGACGCTGGTGGTGGTTTACGTCGGCGCCGTG
ATGGTGTTGTTCCTGTTCGTCGTGATGATGTTGAACATCGACATTGAAGAAATGCGTGCC
GGTTTCTGGCGGCACGCGCCTGTTGCCGGTGTGGTCGGCACATTGTTGGCAGTTGCCCTG
ATTCTGATTCTGGTCAATCCGAAAACCGACCTTGCCGCATTTGGGCTGATGAAAGACATT
CCCGCCGATTACAACAATATCCGCGATTTGGGCAGCCGTATTTATACCGATTATCTGCTG
CCGTTTGAATTGGCGGCGGTATTGCTGCTGTTGGGTATGGTGGCCGCGATTGCGCTGGTT
CACCGTAAAACGGTTAATCCGAAACGTATGGATCCTGCCGACCAAGTTAAAGTACGCGCC
GACCAAGGCCGTATGCGCTTGGTGAAAATGGAAGCCGTGAAACCGCAAACCGAATCTGCC
GAAGAAAGCGAAGTTTCAGACGACCTCAAGCCGAAAGAGGAGGGCAAAGCATGATTACCT
TGACGCATTATCTGGTATTGGGTGCGCTCCTGTTCGGTATCAGCGCGATGGGTATCTTTA
TGAACCGCAAAAACGTGCTGGTCTTGCTGATGTCCATCGAGCTGATGCTTTTGGCAGTGA
ACTTCAACTTTATCGCCTTTTCGCAACATTTGGGCGATACTGCCGGACAAATTTTCGTAT
TTTTCGTACTGACCGTTGCTGCTGCCGAATCTGCCATCGGTTTGGCGATTATGGTGCTGG
TGTACCGCAACCGACAAACGATTAACGTTGCCGATTTGGACGAGTTGAAAGGGTAAAGGT
AGGTTGGGTCGAGACCTGACAAGACACCGATGCCGTCTGAAAACCCGATAGGAAAAACGA
TGAAATCCATAGACGAACAAAGCCTGCATAATGCCCGCCGCCTGTTTGAAAGCGGCGACA
TCGACCGTATCGAAGTCGGTACCACCGCGGGCCTGCAACAGATTCACCGTTACCTGTTCG
GCGGCTTATATGATTTTGCGGGTCAAATCAGGGAAGACAACATTTCCAAAGGCGGTTTTC
GTTTTGCCAACGCCATGTATTTAAAAGAGGCTTTGGTTAAAATCGAGCAGATGCCCGAGC
GGACTTTTGAAGAAATCATCGCCAAATATGTTGAAATGAACATTGCCCATCCGTTTTTGG
AGGGTAATGGCAGAAGTACCCGCATCTGGCTGGATTTGGTGCTGAAGAAAAACCTGAAAA
AAGTCGTGAACTGGCAAAATGTAAGCAAAACCCTGTATTTGCAGGCGATGGAACGCAGCC
CCGTCAACGATTTAGAACTGCGCTTTTTGTTAAAGGACAACCTGACCGACGATGTGGACA
ACCGTGAAATCATCTTTAAAGGTATCGAGCAGTCGTATTATTACGAAGGGTATGAAAAAG
GCTGAAGGTCGTCTGAAAAGCGATTTCAGACTGTTTCAGACGACCTGATTTGGTAGGTGA
TCAGACGGGAGCGGATGAGAAAAGAAATTCTGGGTAAGAATAATCCGGTCTGAAATATTG
GAAGAAGAATGATGGATAAAAATCAGTTAGAACAAGAATTTCATAAAGCCATGTTAAATA
TTTATCAGGAGGCTTTGAATTTGCCGCAACCTTACAAGGCGACACGATTTTTACAAATTG
TAAATGAATTTGGTGGTAAAGAGGCGGCGGATAAATTATTAAGTACGGGGGAAAAGAAGA
CTCAGACCGGTTTTACAGAGCTGATTTTGAGTGGTGGCGGAGTCCACGCCTTGAAATACA
GTATGGAATATCTGGTGTTACAAAAGCCGTGGTGTGATTTATTTACTGAAGAGCAATTAG
CTGTGGCACGCAAACGATTGGAGCGTGTTGGATTTGTTTCTCCGAAGTAATTTTGTACGA
AACAAACATAGATTTTTAAATCAATCGGATTCAATCAAATGAACGACATGACTTTATATC
TCATCATCGCCCTCGTGCCTTTGGCAGGCTCGCTGATTGCGGGTTTATTCGGCAACAAAA
TCGGACGTGCCGGCGCGCATACGGTTACGATACTCGGTGTGGCGGTGTCCGCCGTGCTGT
CGGCTTATGTTCTGTGGGGATTCCTCAATGGCAGCCGTGCCAAGTTTGACGAGAACGTCT
ATACCTGGCTGACGATGGGCGGTTTGGATTTCTCCGTCGGCTTCTTGGTCGATACGATGA
CGGCGATGATGATGGTCGTGGTAACGGGCGTATCGTTGATGGTGCATATCTACACCATCG
GCTATATGCACGATGAAAAAGTCGGCTACCAACGCTTCTTCAGCTATATTTCTTTGTTTA
CTTTCAGCATGTTGATGCTGATTATGAGCAACAACTTCATCCAGCTCTTCTTCGGTTGGG
AAGCTGTGGGTTTGGTGTCGTATCTCTTGATCGGTTTCTATTTCAAACGCCCGAGCGCGA
CATTTGCCAACCTGAAAGCCTTTTTGATCAACCGTGTCGGCGACTTCGGCTTTTTGCTCG
GTATCGGCTTGGTGCTTGCCTATTTCGGCGGCAGCCTGCGTTATCAGGACGTATTCGCCT
ATCTGCCCAACGTGCAAAATGCCACCATCCAGCTTTTCCCCGGTGTGGAATGGTCGTTGA
TTACTGTAACCTGTTTGCTCTTGTTTGTCGGTGCAATGGGTAAATCGGCACAATTCCCGC
TGCACGTCTGGCTGCCCGATTCGATGGAAGGCCCGACCCCGATTTCTGCATTGATTCACG
CCGCAACCATGGTTACCGCCGGTTTGTTCATGGTATCGCGTATGTCGCCGATTTATGAGA
TGAGTAGCACTGCGCTGTCTGTCATCATGGTGATTGGTGCGATTACCGCCCTGTTTATGG
GTTTCTTGGGCGTGATTCAAAACGACATCAAACGTGTGGTTGCGTATTCCACCCTGTCGC
AACTGGGCTATATGACCGTGGCTCTGGGCGCGTCTGCCTATTCCGTGGCGATGTTCCATG
TGATGACCCACGCTTTCTTTAAAGCCTTGCTGTTCTTGGCGGCGGGCAGCGCGATTATCG
GTATGCACCACGACCAAGATATGCGCCACATGGGTAACCTGAAAAAATACATGCCGATTA
CTTGGCTGACTATGCTGATCGGCAATTTGTCGCTGATCGGTACGCCGTTCTTCTCCGGCT
TCTACTCCAAAGATTCGATTATCGAAGCGGCGAAATACAGCACCCTGCCGGGCAGCGGCT
TTGCCTATTTCGCCGTCCTCGCCAGCGTGTTTGTTACCGCGTTTTACGCGTTCCGCCAAT
ACTTTATGGTGTTCCACGGCGAAGAGAAATGGCGCAGCCTGCCCGAACACCATTCAGACG
GCCACGGCGAAGAACATCACGGTTTGGGTAAAAACGACAATCCGCACGAAAGCCCGTTGG
TGGTTACCCTGCCTTTGATTTTGCTTGCCGTTCCGTCCGTCATCATCGGCTACATCGCCA
TCGAACCCATGCTTTACGGCGATTTCTTCAAAGACGTGATTTTTGTTAATGCCGATGCGC
ATCCGACCATGCACATTATGAAAGAAGAGTTCCACGGCGCATTGGCGATGGTGTCGCACA
GCCTGCATTCGCCCGTTCTCTATCTCGCTATCGCAGGCGTATTGAGCGCATGGCTCCTAT
ACGTCAAACTGCCGCACCTGCCTGCGAAAATCGCGCAGGCGTTCCGTCCGGTTTACGTTT
TGTTTGAAAACAAATACTACCTTGATGCCCTGTATTTCAACGTTTTCGCCAAAGGCACAC
GCGCATTGGGTACCTTCTTCTGGAAAGTCGGCGATACCGCCATTATCGACAACGGTATTG
TCAACGGCTCTGCCAGACTGGTCGGCGCGGTTGCCGCGCAAGTGCGTAAAGTCCAAACAG
GCTTTATCTACACCTACGCTGCCGCTATGGTGTTCGGCGTATTGGTCTTGCTCGGTATGA
CCTTCTGGGGATTGTTCAGATAAAAATGAGATTTTCAGACGACGTTTAGGTCGTCTGAAA
AAAGAAACTTGAGAAACAATGTCAAACACACAAACCATCCGCTCTGCCGACTTCACCACT
TCCCGCGCATGGGGCGCACTCGACATCGCCAATATGAACGGCACCACCGTGCGCCTGCAC
TGGACGGACCAGCCCTACAAATGGCACGTCAACGACGGCGAGGAAGTGTTTGCCGTGATG
GATGGCGAAGTCGATATGCACTACCGAGAAAACGGCGAAGAACACATCGTTCGGTTGAAA
AGCGGCGACATCTTCTACGCAGGAATCGGCACGGAACACGTCGCCCACCCGCGCGGCGAA
ACGCGGATTTTAGTGATTGAGAAAGAAGGCAGTGTTTAGGGCGGATACGCATAAGTATTA
TGTGCTTTTTCAGGTATCCTGAAAATCATAAATCTATCAACGAGACTTTAATCATGGCAA
ATCTAAATGTGAGTAGTAAAAAAATTATTAATCTGCTAGGTAATCAAGATATGCAGGAAA
AATATTTTATCATTCCTGAATATCAACGCCCCTATCGCTGGGATACCGAAAAATGCGCCG
TATTATGGTCTGATATTGTGGATTTTCGCCAGTCGTCCACAGGAAAAAATGAAGAATATT
TTCTTGGTACAATCGTTGTTTGCCCCAATGAAAAAGGTAATTTGGAAGTAATTGATGGGC
AACAGCGTTTAACATCATTACTGCTGTTATTGCGTGCGTTTTATCGAGTTTTAGAGCAAA
CGGAAAGTACCCCCGATACCGCAGCCAAAATTACCACACTTAAAAGCAAAATTGCCCCCT
GTATTTGGGATGTTGATGTTCTAACGGCTGAAATTACCGATAGAACCGCAATCCGGCTGC
ATACGCAAGTTGCCACAGAAACAGATAACGAAATTTTGCACGAGATTTTGGCAAACGGTG
AAATCTCAGAAGAGTGTCGTTCTAATTACGCCGTTAATTATTTGTATTTCCTGAAACAGT
GCCAAGAATACGCCAGAACCAACCCAATGGATTGGTATCATCTTTGTTTAACTATTTTGA
ATGACTGTATTTTACTTCCGATTGAAAGTGACAGTTTAAATAGTGCATTAACCATATTTT
CCACATTAAACGATAGGGGCTTGCCTTTGTCGGATGCAGATATTTTTAAAGCCAGGCTTT
ATAAGATGGCGCAGCAGAAAGATAAATTTGTTGAACAATGGAAGGAACTTGTTGCGTTGG
CAGAGGGTGCATCTATTTCCGTAGATGATTTGTTCCGCTATTACACCCATGTATTAAGGG
CGAAAGAAAAGATTACGGATAAAGAAATTGGGCTTCGCCGTTTTTATACTGACAACCGAA
ACAAACAGTTGGAAAACGAAAATTTGTTCAATCACTTAATTGAGCTGGCTGGATTTTGGC
AGGATATTAACAACAGCAAAACTAACCAAGACGTGGAAACTTCGAACTTTGTAAATGACG
AGGCGGCCAAGTGGCTGCAATGTCTGAATGTCTATCCTAATGAGTTTTGGAAATACGCCG
CGAGTGTGTTCTTCATTGCAAACAAGGGTGCGCAATCCTTTAAAGATGATTTTGCAGCAT
TATTAAAACAGCTTACTGCATTTTTGTATGCTAAATTTTTAGTTGCGCCAACCGTAACCG
CAATTAAAGATGATATTTATAAATTATGTGTTGCGATTTATCACGGTGAAAAAAACGCTT
TATCATATGTTATGCCTGCACCCATACACTATGAACAAAATACAGGACGTATAACTAAAG
GGTTGTTAATGATTAATGCTTATCTATTTGATGAAAAGCAGAAATTATTGCCAACTAAAA
CTGAAATCGAACATATCTTTCCGAAAAAATGGCAGGAAACTAACTATAATGGTTGGTCAA
TCATAGATGCGGAACAATATTTAGAACAACTAGGTAATAAAATTGTTTTTGAAAAACGGT
TAAATATTCAGGCAGGTAACGGCTATTTTGGTAAGAAAAAGGAGCAATATCAAAAATCCG
ATATTGTTGAAGTGCGTGAATTAGCAGGTGAAAATGCCAATGATTGGTTACCGAGTGATA
TTCAGAAACGCCAGCAGCAGATTGTGGATAGATTGAAACAGTTTTTCGATAATTGTTTTG
AAGCAGCCAGCATCCCCAAAAAAAATTAACTTTTCCAATAACCTCCAAACCAAACAGGTA
ACGCAATGTTTTCTAACCATCTTCTCAGCTTGGCAATATGGATACCCATTGCCGCAGGTG
TGCTGGTTTTGGCGACCGGTAAAGACAGCCGTGCGCCGCTGGCGCGTGTGCTTGCCTTCA
TGGGTGCGCTTGCCGGTTTCTTGGTAACGCTGCCCTTGTTTACCGGTTTCGACCGTTTGA
GCGGCGGCTATCAGTTTACCGAGTTCCACGAGTGGATTCCGCTTCTGAAAATCAACTACG
CATTGGGCGTGGACGGTATTTCAGTACTCTTTATCATCTTGAATGCGTTTATTACGCTGT
TGGTGGTATTGGCCGGTTGGGAAGTCATTCAGAAACGTCCGGCGCAGTATATGGCGGCTT
TCCTGATTATGTCGGGTTTGATTAACGGCGCGTTTGCCGCGCAGGATGCGATTCTGTTTT
ATGTGTTCTTCGAGGGTATGCTGATTCCGCTGTACCTGATTATCGGTGTATGGGGCGGTC
CGCGCCGCGTCTATGCGTCGGTCAAGCTGTTCCTCTACACGCTGATGGGTTCGCTCCTGA
TGCTGGTTGCCATGGTTTACCTTTATTATCAAACAGGCAGCTTCTCTATTGTCGATTTTC
AAAACATCAAACAGATTCCGTTGGGCGTGCAACAGCTTTTGTTTGCGGCGTTCTTCCTGT
CGTTTGCCGTAAAAGTGCCGATGTTCCCCGTACACACTTGGCTGCCGGATGCCCACGTTG
AAGCGCCGACCGGCGGTTCGATGGTGTTGGCGGCAATTACGCTGAAACTGGGTGCGTATG
GTTTCTTGCGCTTTATCCTGCCGATTATGCCGGACGCGGCTCGCTATTTTGCCCCTGTAA
TCATCGTATTGAGCCTGATTGCCGTAATTTATATCGGTATGGTGGCTTTGGTGCAAACCG
ATATGAAAAAATTGGTGGCGTACTCTTCCATCAGCCATATGGGTTTTGTTACTTTGGGTA
TGTTCCTGTTTGTGAACGGCCAACTGAATGATTGGGCATTGAAAGGCGCAATCATTCAAA
TGATTTCCCACGGTTTCGTGTCTGCCGCGATGTTTATGTGTATCGGCGTGATGTACGACC
GCCTGCATACCCGCAATATTGCCGATTATGGCGGCGTGGTCAATGTGATGCCTAAGTTTG
CGGCGTTTATGATGTTGTTCGGTATGGCCAATGCCGGTTTGCCGGCGACTTCCGGCTTCG
TGGGCGAGTTTATGGTGATTATGGGCGCGGTTAAAGTGAATTTCTGGGTAGGCGCGTTGG
CCGCCATGACCCTGATTTACGGTGCGTCTTATACCCTGTGGATGTACAAACGCGTTATTT
TTGGTGCGATCCACAATTCGCACGTTGCCGAAATGAAAGACATCAATTGCCGCGAATTTG
CGATTTTGGCGGTGTTGGCGGTTGCTGTTTTGGGTATGGGCCTGTATCCGAACGCATTTA
TCGAAGTGGTGCATCAGGCGGCAAACGATTTGATTGCCCATGTGGCACAAAGCAAGATGT
GAGGTGTGTAAATGAACTGGTCTGATTTGAATTTAATGCCCGCCATGCCCGAAATCGTGC
TGCTTGCGCTGCTGGTGTTATTGTTGCTGGCGGACTTGTGGGTCAGTGATGACAAACGCC
GTTGGACGCATTACGGCGCGTTGGCAACGGTGGCGGTTACGGCTGTGGTGCAGTTGGCGG
TGTGGGAACAGGGCAGCACGTCTTCGTTCAACGGGATGTATATTGCAGACGGTATGTCGC
GTTTGGCAAAAATGGTTTTATATGCCTTGACCTTTGCCCTGTTTGTTTATGCCAGACCCT
ACAACCAAGTGCGCGGTATTTTCAAAGGCGAGTTTTACACCCTGTCGCTGTTTGCCCTCT
TGGGTATGGGCGTGATGGTGAGCGCGGGGCATTTTTTAACTGCCTATATCGGTTTGGAAC
TCTTGTCGCTTGCCCTTTACGCCCTGATTGCCCTGCGCCGCGATTCCGGCTTTGCCGCCG
AAGCCGCCTTGAAATATTTTGTTCTGGGTGCGCTGGCATCCGGCCTGCTGCTCTACGGTA
TTTCTATGGTTTACGGCGCAACCGGTTCGCTGGAATTTGCCGGCGTGCTTGCCTCTTCCT
TCAATGAAGAAGCCAACGAATGGCTGTTGAAACTGGGTCTGGTGTTTATCGTCGTCGCCG
TTGCGTTCAAACTCGGCGCGGTGCCGTTCCATATGTGGGTGCCCGACGTGTATCACGGCG
CGCCCACTTCTGTTACCGCCCTAGTCGGCACTGCCCCGAAAATCGCCGCCGTCGTTTTCG
CTTTCCGCATCCTCGTTACCGGGCTGGGAACCGTGCATCATGACTGGTCTCTGATGTTTG
CCCTGCTTGCCGCCGCCTCGCTGCTGGTCGGCAACCTTGCCGCCATCATGCAGACCAATA
TCAAACGTATGCTCGCCTATTCCACCGTATCGCATATGGGTTTCATCCTGTTGGCGTTTA
TGGCGGGCGCGGTCGGCTTTGCGGCGGGCCTCTATTACGCCATTACCTACGCGCTGATGG
CGGCGGCAGGGTTCGGCGTGTTGATGGTGTTGTCGGACGGGGACAACGAGTGCGAAAACA
TCAGCGATTTGGCAGGGTTGAACCAACACCGCGTATGGCTTGCCTTTTTGATGCTGCTGG
TTATGTTCTCTATGGCGGGTATTCCGCCGCTGATGGGCTTTTACGCCAAATTCGGCGTGA
TTATGGCACTCTTAAAACAAGGCTATGTTTGGTTGTCCGTATTTGCCGTCGTGATGTCGC
TGATTGGCGCGTTCTACTACCTGCGCGTGGTCAAAGTCATGTATTTTGACGAATCCGGCC
GCGCCCGTCCCACCGTCGGCGGCAACAATGCCGCAAAATTCCTTTTGAGCGTCAACGCGC
TGCTGTTGGTGCTGTGGGGCATTATGCCGCAAACCGTTATCGACTGGTGCGCCAAGGCGT
TGGAAAACACGCTGTAAGCCGCCGCAACGGCAGCGGCGTCAGAGGCTGCCGTTTTTGTTA
AGATATGCCGTTCCGCAATGCAGTTCAGACGGCATCGCCGCCGACAATGCCCAAACAGAA
AGCCCGCCATGACCGCATCCATGTACATCCTTTTGCTGCTTGCCTTGATTTTTGCCAACG
CCCCCTTCCTCACGACCAAGCTGTTCGGCATCGTACCGCTCAAGCGCAAACATTTCGGAC
ACCACCTGATCGAGCTGGCGGCAGGTTTCGCGCTGACCGCCGTTCTTGCCTACATCCTCG
AATCCCGTGCGGGAGCGGTACACGATCAGGGTTGGGAGTTTTACGCCACCGTCGTCTGCC
TGTACCTGATTTTTGCGTTTCCCTGTTTCGTGTGGCGGTATTTTTGGCACACGCGCAACA
GGGAATAGGCAGGCATAGGAATGCCGTCTGAAACCCTTTCAGACGGCATTTGTTTCATTC
AAGTGCAGGCCGGCATCGCTGTGCCGGCACGTTTCAGCCGGCGATATACGCCGGTTTTAA
TATTTGCGGGCGACTGCAAATTCTGCCAACTGCCGCAGGCGCAGGGCTTTGTCGCCGAAG
GGTTCGAGCAGCGCGACCGCTTCGGCAACCAGTTTGTGTGCGTATGAGCGCGCCGCTTCC
AAGCCCATCAGTTTCACATAAGTCGGCTTGTCGTTGTCGGCATCTTTGCCCGCCGTCTTG
CCCAAAGTCGCCGTGTCCGCTTCACAATCCAACACATCGTCAATGACTTGGAACGCCAGC
CCCAGTTTTGCCGCATAATCGTCCAATACCGCCAGACTGTCTTCAGACAGATTCGGGCAA
GACATTGCCCCCAATAAAACCGCGGCACGGATTAGCGCACCCGTTTTCAGGCTGTGCATC
TGTTCCAAATCGGTTTGGGCCATCTGCTTGCCGACATTCGCCAAATCGATTGCCTGACCG
CCCGCCATACCCATGCTTCCGCCCGCTTTTGCCAACACCGACAACATTGCCAACTGGCGT
GCGGCGGGCAGTTCTGTCGGACGGCTCAATACGTCAAACGCCTGCGTCTGCAAAGCATCG
CCGGTCAGTAGCGCGGTGGCTTCGCCATATTTCACATGGCAGGTCGGTTTGCCCCGGCGC
AGGCTGTCGTTGTCCATCGCCGGCATATCGTCGTGAACCAGCGAATAGGCGTGAATCATC
TCGATTGCCGCCATTGCCTGTCCTACTGCTTCATGCACGGCTTCGCCCAATTCCGAAGCC
GCCAGAACCAGCATCGGCCGCAGGCGTTTGCCGCCGTCCAAAGCCGCATAACGCATCGCT
TCGTGCAGCGTGTGCGGGATTTCGTTTTCAGACGGCAAAAAGCGTTCCAGCAGCAGCTCT
GTCTGTGCCTGCGCCCTCTGTTGCCACGCTTTCAAATCATTCGTCGGATTCAAGGTTCAA
CTCCTTCAGCCCGTCCGCATCCAAAACCTGTAATTTCTGTTCGACTTGCGCCAGCTTGGT
TTGGCAGTATCTGACCAGCTCGTTGCCTTCCTGATAGGCGGCAAGCGCGTCTTCCAAGGG
CATTTCGCCCTGCATAGCTTGTGTCAGCGATTCAAGGCGCGACAAGGCTTCTTCAAACGA
TTTCGGGGCGTTTTTCTTCATCGTGTTTCCTTTTCGGTTGAAACCCCGCCACTTGGACAT
CTGTCCTTCGGGGCGGTAGAATCAGACTTTATTTGGGAGGGGTGTAAGCCCTTCCAAATC
AGGACGACACATAGGGCGGTGCTTTAAGTGTCGTCCTGCGTGTTGGAACATAGTTTCGGA
TGTTCCGGTAAAAAGCGGATTGTAGCATTTTTGAAAAACGGATGCCGTCTGAAACCCGAA
TCCGGTTTCAGACGGCATTGTTTTGTCCTGCAAACGGCAAGGCGTTACCCGGGCAGTTCG
TCGGTGATGCCCTGCAAAAAGGCGAGGCGTTCGGGGCTTGCCGCCCTGGTTTCGGCGGCG
GCTTTGAAGGCGCAGCCGGGTTCGGCGCGGTGGGTGCAGTTGTGGAAGCGGCATTGCCCG
ACAAGGTGGCGGAAATCGGGGAAATAGCGCGGCAAATCGGCGGCTTGGAGGTGGTGTAAA
CCAAATTCTTGCAAACCCGGGGAGTCGATGAGTTGGGTTTCGCCGTTCAAATCATAAAGC
CGGGCGTGGGTGGTGGTGTGTTTTCCCGAGTCGAGTGCGGCGGAAATGTCGCCGGTGCGG
GCGGTTTGGCTGCCCAAAAGGGCGTTGGTCAGGGTGGATTTGCCCATACCGCTCTGCCCG
AGCAGGATGTTGCTGTGCCCTTGCAGGGCGGGGCGCAGGCTGCCGGCGTTTTCCAGTGCG
CGGGTTTCGATGACGGGATAACCCAGCGTTTCGTAGAATTTGAGTTTTTCGCGCCAAAGG
GCGGTTTCGGGCAGGTCGGCTTTGTTCAGGACGATGACGGCGCGGATGCCGGCGGCTTCG
GCGGCAAGCAGGGCGCGCTGTAGCAGCCGCACGCTCGGACTCGGGACGGCGGCGGTTACG
ATGAGGAGTTGGGTAACGTTGGCGGCAATGAGTTTGGTTTTCCACGCGTCTTGGCGGTAG
AGCAGGCTTTGGCGCGGTAAAAAATCTTCAATCACAACTTGTTCGGCGTTGACGGGGCTG
ATGCGGACGCGGTCACCGCAGGCGAAATCGACGCGTTTTTTGCGGGTGCTGGCTTCGTAG
GTTGTGCCGTCGGGCGTGCGGACGATGTAGCGGCGGCCGTAGCTGGCGGTAATTTGGGCG
GTGTCGTTCATGGTTTCTTTGGGGTTGGGTGTGGAAATGCCGTCTGAAAACGGGTGTTCG
GACGGCATCGGTTCAGTCGTGCTGCCACTCGACATGCTCACTTAAGAAGCCGCCGCTCTG
GTGCGCCCAGAGTTTGGCGTAAAGCCCGCGTTTTTCGAGAAGTTCGGCGTGCGTGCCTTC
TTCGATGATGCGGCCTTTGTCGAGGACGACGAGCCTGTCCATTGCGGCGATGGTGGAGAG
GCGGTGGGCGATGGCGATGACGGTTTTGCCGTCCATCATTTTGTCGAGGCTTTCTTGGAT
GGCGGCTTCGACTTCGGAATCGAGCGCGCTGGTGGCTTCGTCTAAAAGAAGAATCGGTGC
GTCTTTGAGCATCACGCGGGCGATGGCGATGCGCTGGCGTTGCCCGCCGGAGAGTTTCAC
GCCGCGTTCGCCGACGTGCGCGTCGTAGCCGCGCCGCCCTTTGGCATCGGAAAGGTCGGG
GATGAAGCCGGCGGCTTCGGCGCGTTCGGCGGCAGAAACCATTTCGGCATCGGTCGCGTC
GGGGCGGCCGTAAATAATGTTGTCGCGCACGGAACGGTGCAGCAGCGAGGTATCTTGCGT
GACCAAACCGATTTGGGCGCGTAAAGATTCTTGGGTGACGCTGCTTATGTCCTGCCCGTC
AATCAAAACCGTGCCGCTTTGCGGTTCGTAGAAGCGCAAAAGCAGGTTGACGATGGTGGA
TTTGCCCGCGCCGCTGCGTCCGATCAAGCCGACTTTTTCGCCGGGTTTGATATTCAGGTT
AAAGCCGTTGAGCAGCGGTTTGCCGGCTTCGTAGGAGAAATCGACGTGTTCGAATTTGAT
TGCGCCTTGCGGCACATTCAGCGGCAGGGCTTGGGGCTTGTCGAGGATGGTGTGCGGTTT
GGACAGGGTTGCCATGCCGTCGCCGACGGTGCCGATGTTTTCAAACAGCCGCGCGGATTC
CCACATAATGTATTGCGACAGCCCGTTGACGCGCAACGCCATGGCGGTGGCTGTAGCAAC
CGCGCCCACGCCGACCTGCCCGTTGTGCCAGAGCCAGATGCCCAGTGCGGCGGTGGAGAG
GGTCAGGGAGGTGTTGACGATGAAGCTGCACGAATGCAGCAGCGTCGCCAGCCGCATTTG
GGCGCGCACCGTAACCATAAATTCTTCCATCGACTGCTTGGCATAGGCGGCTTCACGCGC
GCCGTGGGAGAAGAGTTTGACGGTGGCGATATTGGAATAGGCATCGGTAATGCGGCCGGT
CATCAGCGAGCGGGCATCCGCCTGCCATGCGGCGGTTTGCCCCAATTTGGGAATCAGCAG
GCGCATCACCGAAGCGAAACCGACAATCCAGCCGATAAAGGGCAGCAGCAGCCATGAGTC
GAGCGAGGCGAGAATCACGCCGGAGGTAATGAAATACACCGACACATAAACGACCATATC
GGCAACCGTCATCACCGCGTCGCGCAACGCCAGCGCGGTCTGCATGACTTTGGCGGACAC
GCGTCCGGCAAATTCGTCCTGATAAAAACCGAGGCTTTGGTTCAGCATCAGGCGGTGGAA
GTTCCAGCGCAGGCGCATGGGGAACACGCCCTGAAGGGTTTGCAGGCGCACGTTGGACGC
GGCAAACGCCCACGCAACCGAAAATACCATCATCGCCGCCATTGCCGCCAGTTCCCAACC
TTTTTCGGCAAACAGTTCGGCGGGCGCGTATTTGCCGAGCCACTCCACGATTTTGCCCAT
AAATTGAAAAACCAGGGCTTCCATAATGCCGATGCCGGCGGTCAGCGCAGCCAGGGCGGC
TATCCATTTCCGCACGCCGGCCATGCTGCTCCAGACAAACCGCCACAAGCCTTTTTCTGG
CGTTTTCGGGGCGGCTTCGGGATAAGGGTCGATTCGGGACTCGAACCAGGAAAATATTTT
GTTCAACATTGTTTTCGATTTCGGTAAAACAGTTTCAGACGGCATCAAACACAATGCCGT
CTGAAAGGAAGGACAATAACGCCATTTTACGGGAAAAGCCGTCGGGAAGACAGCGCGAGG
CGGAAACGCAGGGTTTCGTCAGGGCAAACGCCGCGCCGCCTTCAGGCGGCATTATTTCAG
CAGGTTTTTCAAAGCAAGGCGCACGCCTTCGCCCACGTCCGTCCCCTCCGGAACGCCTTT
GACCGCCGCTTTTGCTTCGCGTTCGCTGTAACCCAGCGCAAGCAGCGTGCCGACGATGTC
TTCCGTTTCGTCGGCGGCGGGTGCGGCGGCAAACAGCCCGTCCGTTACCGCATGCGCGAC
CAGCTTGCCGCGCAGTTCCAAAACCATGCGTTCGGCGGTTTTTTTGCCGATTCCCGGGGC
GGAGGAGAGGCGTTTGACATCTTCTTCTGCAACCGCCTGCGCCAGCTCGTCTGCCGTCAT
CGCCGACAAAATGCCCAAAGCCGTTTTCGCGCCGATGCCGCCGACCTTGATCAGTTGGCG
GAATGTTTTGCGTTCTTCCGCAGTGGCAAAACCAAATAAAAGATGTGCGTCTTCCCGAAT
GATAAGCTGGGTAAACAGTTGTACGCTTTCACCCACGGGCGGCAGGTTGTAGAAGGTCTG
CATCGATACGTCGGCCTCATAGCCGACACCGTTGACATCGATGACGATTTGCGGAGGGTT
TTTTTCAACCAGTTTGCCGGTCAGTCTGCTGATCATGTATGCCGAATCCTGAAGTGTCGG
GTGCAAAATGCCGTCTGAAACCGGTTCGGGCTTCAGACGGCACGGATTGTATCAAATTCA
GTCGTCGCGGCGGGAGGAAATCACGCGGCCGGTACGGGCATCGACAACGACTTTGTATTC
CTGTCCGTTTTTGACGATTTCGACATCATAGTGCGGACGGCCGTTGTCGTGTTCGAGATC
GATGTCGGTGATTTTGCCGCCGACACGCGCCAACGCTGCTTTTTCGGCTTGGGCGCGGCT
GATGATTTTGTCTTGTTTGCTGTGTTGGTGTGCGGCGTGTCCGTGGTCGTCATCGCCGTG
TCCGTCGTGGTGGGCGAGTGCGGGGGCGGAAATGCCCATCAGTGCGGTTGCGGCGGCGGT
CAAGAGAAGGCGTTTGAAGTTCATGTTTTGCTCCTGCGAAGTATCTGGTGGTGTTTGAAG
GACGTAAAGGCGGGACATCAACCGGCGGTTAATACCGCCCGAACCATACCGCGCGCCTGA
GCTTCGGCCTCGGCGGCGCGTTCCTGCGAGGCAAACGGTCCCATTTTGACGACGTATTCG
TAACGGCGTTTTTCAACCGAGAGGTTCGGGTTTGATGCCGATGAAGCCAGGTTTTGGGCG
GCTTGGTTCAGATAGGCTTGTGCTTCGTGTTCCGTACCGAAAGATTTCAAGTCGATGAAG
ATGTCTTTGTTTTCGGCAACCGGTGCGGATTGGCCCGGGACGATTTGTTCGATTTTGACG
TGCGCCGTCCCTTGGTTGACAAAGCCCAATTTTTGCGCGGCGGCTTTGGATACGTCGATG
ATGCGGTTGCCGTGGAAGGGGCCGCGGTCGTTGACGCGGACGATGACGCTTTTGCCGTTT
TTGGTATTGGTTACGCGCACATAGCTGGGGATGGGCAGGGTTTTGTGGGCGGCGGTAAAG
GCGTTCATATCGTATCGTTCTCCGCCGGAAGTTTTGCGCCCGTGAAACCTGCCGCCGTAC
CACGAGGCGTTGCCGGTTTGCGTGAATTCGGCGACTTGGTTTTTCGGCGTGTAGCGTTTT
CCGGCGACTTTGTAGCTGCGGTTGGCGGAGGCGTGCAGTTTTTCTGCCCTGACCACTGCG
TCGGCGGATGCCGTCTGAAAGGAATGTATGCCGAATGCGGCGGTGAGGAGGAAAAGGGTT
TTTCGGGTTAAAGTCAAAACGTGTTCCGTTCTTGAGTTGAAGACGAATGGGCATCATGCC
CTACGGACACGTTCCGAACCGCTGCACGCTGCGGCAGCGGTTCGGAATGTATCCGAACGG
TTTTCAGAAGGCATGAACTTGCGTTCAAACGCCGCCTGCGTAACCGTGTTGCCGCCACGC
TTCAAAGAGAATCACGGCAACGGTATTGGAAAGGTTCATACTCCGGCTGCCGGGCTGCAT
GGGCAGGCGGATTTTTTGCGCGGCGGGCAGGCTGTCGAGGATGTCGGCAGGCAGTCCGCG
CGTTTCCGGCCCGAACAGTAAAACGTCGCCTTTTTGAAACGCGGTTTCATCGGGGCGCGC
CGTGCCTTTGGTGGTCAGGGCGAAAATGCGCCTGCCTGCGAGTGCCTTGAGGCAGTCGTC
GAAGTTTTCGTACACCGTCAGGCTGGCGAATTCGTGGTAGTCGAGCCCGGCGCGTTTCAT
TTTGGCGGAATCCAATGGGAAGCCGAGCGGTTTGACAAGGTGCAAATCCGCGCCGGTATT
GGCGCACAGGCGGATGATGTTGCCCGTGTTCGGCGGGATTTCCGGCTGGTATAAAACGAT
GGTAAACATAAATATCAATCACTTATAGGCGCGTAACCTTGCCACAAGGCGGATGGGGTG
TCAAAAAATTTAGTTATTTTTTCATTGGCGTGCGTGCCAGCGTCCAGCAGCAGATTCGGT
TTGCGCCCGATTTTTTCAGCGTCTTTGCCAATTCGTCCAGCGTCGCGCCGGTGGTAAAGA
CATCGTCGATTAACAGAATATTACAGTTTTCCGGTATCGGTGTGCGGATTTCAAAGGCGT
TTTTGATGTTTCGCCGCCGTTCGCCGCCTTTGAGCGTGCTTTGCGGCGGACGGTGGTGTC
GGAATACGGTGTGTCGGGGCAGTATCTGCCAGCCGTAGCGTTGTGCCAACAACCCGACGA
TGCTTTCACTTTGGTTGAAGCCGCGTTGCAGCAGCCGCTCCCTGCTTAGCGGTACGGGCA
GGACGAAATCGAAACATTCGTCTGCAAGCCGGTCGGGCGGATTCTGCATCATCAGGTCTG
CCAGCGGCTGCACCATGCTCAAATCAGCCAAGTGCTTCAGCGCGTGTATCATATTGCTGA
CGGGCGGTTCGTAATGCAGCGAAGCCCACATCCGGTCGAATGCGGGCGGTTTTTTCTGAC
AGCCGCCGCACACCGCGCCGCCTTGAACGTGCATGAAACACAGGGGGCAGCTGTTTGCCG
CGTCGGTGCGGTATGCCGCCAAATCGTCGCGGCAGCCGGCGCAGATGCCGTCTGAAACGC
CGGACGAACCGTGGCATAATACGCAACGCCTGATAGTGGGCGCGTCTGCGATGCGCCGCC
AACAAGAGAGAAAATCCATGCCTGATGCCGTCAAAAAAGTTTACCTGATACACGGTTGGG
GGGCGAACCGCCACGTGTTCGACGATTTGATGCCGCGCCTGCCTGCAACGTGGCCGGTGT
CCGCCGTCGATTTGCCCGGACACGGCGACGCGCCCTTCGCGCAACCCTTCGATATTGAGG
CAGCCGCCGACGCTGTTGCCGCACAAATCGATACGCCCGCCGACATTCTCGGCTGGTCGC
TCGGCGGATTGGTCGCGCTGTATCTGGCGGCGCGCCATCCCGACAAAGTCCGTTCGCTCT
GCCTGACGGCGAGTTTCGCACGGCTGACGGCTGACGAAGACTATCCCGAAGGGCTTGCCG
CGCCTGCATTGGGCAAAATGGTCGGCGCGTTCCGAACGGATTATGCCAAACATATCAAAC
AGTTTCTACAACTCCAGCTTTTGCACACGCCTGATGCGGACGGAATCATAGGCAGAATCC
TGCCCGATTTGGCGCGCTGCGGCACGCCCTCCGCCTTACAGGAAGCTTTGGACGCGGCGG
AAAGGGCGGATGCGCGGCATTTGTTGGACAAGATAGATGTTCCGGTACTGCTGGTGTTCG
GCGGCAAAGACGCGATTACGCCGCCGCGCATGGGCGAGTATCTGCACCGCCGTTTGAAGG
GCAGCAGGCTGGTTGTGATGGAAAAGGCGGCACACGCGCCGTTTTTGAGCCACGCGGAAG
CGTTTGCCGCGCTGTACCGCGACTTTGTTGAAGGGGTTTTAGATGAACCATCAGGACGCA
CGCTGGCAGGTTTACCGCCATCTTGCCGAACATGCCGACCAACGCCTGACACTCGTCCGC
AACGCGCCCAAACATATCCTGCTTGCCGGGGCGGATGCGGACATCAGCCGCAGCCTGCTG
GCGAAACGCTATCCGCAGGCGGTATTTGAAGAATACGATTCCCGTGCGGATTTTTTGGCG
GCGGCGGCAGCCGCGCGCAAAGGCGGTTTTTGGCAAAGGTTTGCGGGTAAGGGCGTGGTG
CAGCACTGCCAATCCCCGACCGCGCCGCTGCCCGAAGCGTGTGCCGATATGTTGTGGTCG
AATCTCGGACTGTTGGCGGCGGAAAGCATCGTCCCCGTGCTGCAAAATTGGGCGCGCGCG
CTGAAGACGGACGGGCTGCTGTTTTTCACCTGCTTCGGGCGCGATACCTTGGCGGAACTG
AAATGCCGTCTGAAAGAAAACGGCATTGAAAGCCGCAGTGTGATGTTTCCCGATATGCAC
GACTTGGGCGATATGCTTGCTGAAAACGGGTTTTACGACCCCGTTACCGATACGGCGAAG
CTGGTGTTGGATTACAAAAAGGCGGAAACGTTTTGGGCGGATATGGACACGCTGGGCATC
TGGCGGGCGATGGCGTGGAACGATGAAAACGCCGCGCGTTCGTGTGTCGGGACAATATTT
GAGCGGGAAGGCGGTTTGGGCATTACGCTGGAAACGGTGTACGGACACGCCGTGAAAAAA
CTGATGCTGCCGCAGGGGGAGAACGTGGTGCAGTTTTTTCCGAAGAGATGATGTGCAGAT
GCCGTCTGAAGCTGTTTCCAAGTTTCAGACGGCATCTGTCTGTGAAAACCGATAGAAATA
AAGGAAATGCCGATGTATGCCGATGCCGGAGACGTATATTGCGTCTATAACTTCAGACTG
AAGCAGTACACTGCCTGCCAGGTTACCCGAGTTGAAGAACACGGTGGGAAAAAAGCATAT
GCAACCCTGCTGGCTTTGGACTGGCAGGGCAACAAACCGCTTGGGGCGGCGGAGCTGGCG
GATTTGAAACCGCTTTACAAAGACTTTATGTATTGGGAACGCGGTCTGCACATGTATAAG
GCAAGTGCCGTCGTGCCGACGGGATATGTACGGGTTGGGAATACCGCGCCGCTGGTCGGC
GAAGACACGCAACGGTATGCCTCTTTTTGGGGCGACGGCTACGACGTGTACCGTCAGTTG
AGATGGCAGCAGATACCCGAAAAACAGAGAAAGGCATTCAAAAAAGCCGCCAAAAGCAAA
AAGACCGTGATGTTTGCCGGACGGGAATACGGCATATCCAAACAGAATTTGAGCGATGTT
TGGGATGATTTTGAAGACGCGATGGAACTGAAGGCGTTTCCCTGCCTGTCTTCGCTGTTT
CTGACCAAATGGCATAAAAATCTATATGATAGTGGATTAACAAAAACCAGTACGGCGTTG
CCTCGCCTTAGCTCAAAGAGAACGATTCTCTAAGGTGCTGAAGCACCAAGTGAATCGGTT
CCGTACTATTTGTACTGTCTGCGGCTTCGCCGCCTTGTCCTGATTTTTGTTAATCCACTA
TAAAAACAGGAATTTTTAAATAGAGGCAATGCCGTCTGAAACTTGGTAACGGGCTTCAGA
CGGCATTTCGTTCCAATACCGCCAACACCGCCGCACCGTAACGTGCGGCTTTTTCTTCGC
CTACGCCGTATACGGCGGCAAGCTCCGCCAAGCCTTCCGGCTGTTTGGCGGCAATGGCGC
GCAGTGCGGCTTTGCTGAGAATGCGGTAGGGTTCGGACTGTTCGTGTTTTGCCGTTTCGC
CGCACCATTGGATCAGGGCGCGCATCAGGCGGCGTTTGCGTTTGGCGGTTTCATCGATGC
CGTCTGAAAACGGACGGCAGACGGCGAGGATGTCCCGTCCGTATTTGGCGGCGCGTACGC
TGCCCAAGCCGTACACGCCTTCGAGGTCGGTTTCGGTTTCGGGCGTATCGGCAAGCATAT
CGGCAAGGCTTTCGTCGGAGAGGACGGCATGCAGGGCGCAGTTTTCCGCCCTTGCCTGTT
CATACCGCCAGGCTTCGAGTTTTTGACGCAGTTGTTGTTCGCGTTCGGTTTGCGGACGGA
TGACCGCGTCGCGGCTGAAGCCGGCGGCGTTGCGGCAGACTTCGAGGATGCCGTGTCCGA
AACGGTCGATTTTGGCTTCGCCCAAACCGTAGATGTCGTGCAGACCGTTGAGGTCTTGCG
GCATTTTTTCGACAAGGTCGCGCAGGGTTTTGTCGCCGAAAATCATATAGGCGGGGATGC
CTTCGGCTTCTGCCTGTTTCATACGCCAAACGCGCAATGCCTGCCACAGGCGTTCTTCGC
GTTCGGTACGCAGCCAGTTGTCTTTGAGGGTGCGGGCGGCGGGCTTGTCGCGCTTGAGCG
GACGCAGCATCACTTCGGTTTCGCCTTTGAGGACTTTTTTGGCGGCTTCGGTCAGTTGCA
ATGCCTGATATCGGGTAATGTTGACGGTGAGGTAGCCGAGGCTGATACACTGGCGGATGA
CGCTGCGCCATTCTTTGTCGGACAACTCCGTACCGATGCCGAATGTGGACAGTTGTTCGT
GCCGGTTGCCGCGTATCCAATCGTCGCTTTTACCTCGTAAAATGTTGGTGATGTAACCGG
CGGCAAAACGTTGTCCGGCGCGGTACACGCAGCTGAGTAATTTTTGCACCAACACCGTGC
CGTCAAACCGTACGGGCGGATGCAGGCAGTTGTCGCAATGGCCGCAGGGTTCGGATGCTT
CGCCGAAATGTTTGAGCAGCAGTACGCGGCGGCAGGCGGCGGTTTCGCAGACGGCAAGCA
TGGCATCGAGTTTTTGCATTTCGATTTGCTTTTGCACCTCGTCGCTGTTGCCTTCGGCAA
TCCGTTCGCGCAGCAACACCCAATCGTTCAAACCGTAACACAGCCAGCTTGCGGCCGGCA
GCCCGTCCCGTCCGGCGCGCCCCGATTCTTGATAGAAATGTTCGACACTCTGGGGCATAT
CGAGATGGGCGACAAAGCGCACGTCGGGTTTGTCTATGCCCATGCCGAACGCCACGGTCG
CCACCACGATAATATTGTCTTCATGCGTAAAGCGGCGTTGGTTTTCCTCGCGTACGTCCA
TGCTCAAACCAGCATGATACGGAATCGCGTTTAATCCGTTTTCACGCAAAAACTGCGCCA
CATCTTCCACCTTTTTGCGGCTTAGGCAATACACAATGCCGCTTTGCCCCGTCATTTCTT
TGCGGATGAAATCCAGCAATTGTTTTTTGCCGTTGTTTTTTTCGATAACCTGATAATAAA
TATTCGGACGGTCAAAGCTGGAGACAAATTCGGGCGCATCGTCCAAGTGCAGATAATGCT
TGATGTCGGCGCGCGTGGCGGCATCGGCGGTAGCGGTCAGAGCGATGCGCGGGACGTTCG
GATAGCGTTCGGCAAGCATGCCGAGCTGTTGATATTCAGGGCGGAAATCGTGTCCCCATT
GGCTGACGCAATGCGCCTCATCAATGGCAAACAGACTGACGGTTTGTTGGTCGAGAAAAC
GCAAAAAGCGGTCGGTAACCAAGCGTTCCGGCGCAACATAAAGCAGTTTCAGACGGCCTT
GGGCAAGCTTGTCGGCAATCTCGCGCGCCTCGTCTGCCGATGTGCCGCTGTTGACTGCCG
CCGCTTCAATCCCGGCCACATGCAGGTTTGCCACTTGGTCGTTCATCAGCGCAATCAGCG
GCGATACGACAACCGCCACGCCTTCGCGCATCAGCGCGGGAATCTGGTAACACAAAGACT
TGCCCCCGCCCGTCGGCATCAGCACCATCAAACTCCTGCCGCCTGCCAAAGCATTGACGA
TAGACTCCTGCCTGCCGCGAAATTCGGGATAACCGAATACTTCGTGCAAAATCTGTTTGG
CGGTCGGTCGGTGCATGATGGTTCCGTGCTCGGTAAGGATGTTGATCGGTCGGCGGCAAT
ATGCCGTCTGAAATCGGGATTTAGAAGAGTTTGCCCACTTCTGCTTCAATATCGTCGGCA
CGCATAAACGTTTCGCCGATCAGGAAGGTATGCACGCCGCGCGATTGCATAAATTCCACA
TCCGCCTTACCTGTAATGCCGCTTTCGGTAACGACGGTTTTGCCTTCCAGCGCGGGCAGC
AGCGACAGGGTTTGGTCGAGGGAGACTTCAAAAGTCCTCAGGTTGCGGTTGTTTACGCCC
CACAACGGCGTGGTCAGGTTGCGGCATTTTTCCAATTCGCTTTCATCGTGCAGCTCGAGC
AGGACGGTCATGCCCAATTCGTGCGCCACCGCTTCAAAGCGTTCCAATTGTTCCCGTTCC
AGTGCGGCGGCAATCAGCAGGACGGCATCCGCCCCCCAGGCGCGCGCCTGATAAACCTGA
TATTCGTCGATGATGAAGTCTTTGCGCAGCACGGGCAGCGATACGGCTTCGCGCGCCTGT
TTGAGGTATTCGGGCGAACCTTGGAAATAGGGTTCGTCGGTCAGTACGGACAAACACGCC
GCCCCGGCGTTTTCATAGGCGCGTGCAATCTCGGGCGGTCGGAAGTCCGGACGGATTAAC
CCTTTGCTCGGGCTTGCCTTTTTGATTTCGGCAATGACGGCGGGCAGGTTGAGGCGGTGT
TTGCCGCGTATCGAACCGATAAAGCTGCGGACGGGCGCGGCTTCTGCGGCAAGTGCGCGG
ATGTGTTCGGCGTTGACGGCGGCTTTTTGGGCGGCAACTTCCTGTGCCTTGGCGGTAAGG
ATTTTATTGAGGATGTCGGTCATGTCGTGTTCCGTATTCGTCTGGGGAAAGGGGGAATAT
TAGCATCAAACCGTTAACGCCTGTTTGTGCGGAAGCTGTCGAAATAGGACAGGACGGTCT
GCGGCAACCATTGCAGGTGCAGCCTGCCGCCGGTGCTGCCGACAAAGCCGACATGACCAC
CGTGTGTCGGCTGGAACAGGGTAACGGCTTCGGACACTTCGTCTGCGCGGGGCAGCGCTT
CGGGCGGCAGGAAGGGGTCGTTGACGGCATTGAGCAGGAGCAGCGGTTTGGCAACGTGTT
TGAGCAGCGGTTTGCAGGAAGTTTGGCGGTAGTAGTCGTGCCGATCGGCAAAGCCGTGCA
GCGGTGCGGTGAAACGGTCGTCAAACTCGCCCAGTGTTTTGCACCCTGCGGCAAATGCCG
TCTGAAAACCTTGGAGCGACCGTGCTTTGGGTATCAGTGTGCGGAGGAAGTAGCGCGTGT
AGAGCAGCCGTGTGATGCCGCTGTCGAAGCGGTTGCCTGCCGCCTCTGCATCGACGGGTG
CGGAGATGACGGCGGCGGCTTGCGGCAGCGCGTTTTCGCCCTGTTCGCCCAAATATTTTG
CCAGCGCGTTGCCGCCCAGCGATACGCCGACGGCGTATATTTCACGGTAACGCGCGGCGA
GCGTGTCCAAAGTAAAGGCAATTTCGGCGGTATCGCCCAAGTGGTAGAACACCGGGGCGG
TGTTCGCTACGCCGCCGCAGCTGCGGAAATGGACGACTACGCCGTTCCAACCCCGATCGC
GTACCGCGAGCATCAGTTCGACCGCGTAATGGCTGCCACTGCCGCCCTCCAAACCGTGAA
ACAGCACGACCAGCGGCGCATCGGGCGAAATGCCGTCTGAAAAGTCGTAGGCGGTTTTGG
TTTTACCCGTGCTGTCGGGAAGCAGCTCGCGGCGGTATGCAGGTGCGGAGCGTTGCAGGA
ATTTGGCGGCAATCGTGTCGGCATTGCCGTTGCGGAGGAAAAAGGGTGTGTCCGGCGGTG
TCAAAATCATAAGGTATCGGTTTTCTTGTTTTCAGACGGCATTGATGATGCGGCAGCCCG
TCCGGCCGGTGCGGACGCGGGGGATGCGCGCCCGAATATAGGCGCGGAAAAAGCGTTTTC
CGAAAAAGGATATCGGCATCGGTCAGCTTTCCACGCGTTTGAAATGGCGCGGACGGAAGC
CCAAAGCCGCCAGAGATGCGAAATACAGTCCGCCGCCGACGGCAATCAGGATGCAGAGCT
GCCCCGCTTTCCGCATTCCGCCGGCGCGTACCCATTCAAACGGCAGGCAAGCCTGCGCCG
CCCACAGTCCGCCGCCCATCACGGCGAGCGAGAGCAGCATTTTCGCCAAGAACGCCGCCC
AACCCTTGCCGGGCCGGTAAATGCCGTGTCTGCGTAACAGGAAGAACAACAATCCGGCAT
TGATGCACGCGCCCAAACCGATGGCGAGCGAAAGCCCGGCGTGTTTCAACGGGCCGATAA
AGGCAAGGTTCATCAACTGCGTGCAGATGAGCGTGAAGATGGCGATTTTGACGGGCGTTT
TGATGTTTTGCCGCGCATAGAAGCCGGGCGCCAACACTTTAATCATGATCAAACCGATTA
AACCGAAAGAATAGGCAATCAGCGCGTGTTGCGTCATCTGCGCGTCAAACAGCGTGAATT
CACGGTACATAAACAAGGTTGCCACCAGCGGGAACGACAACACCGCCATTCCGACCGCCG
CCGGCAGCGTCAGCAGCATGCACAGGCGCAAACCCCAGTCGAGCAGGGCGGAAAACTGTT
CCGTATCTTGGTTTGCCGAGTGTTTGGACAAAGTCGGCAGCAAAATCGTACCGAGTGCCG
CCCCCAGCACGCCGCCGGGCAGTTCCATCATGCGGTCGGCGTAATACATCCATGAAACGC
TGCCCGATTGCAGATAAGACGCGAAAATCGTGTTGATCACCAAAGAAATCTGCGCCACGC
TCACGCCCAAAATCGCAGGCGCCATCTGTTTCATCACGCGGTTGACCGCCGCATCTTTGA
AACTCAGTTTGGGCAGTTTCAAAAAACCCAGTTTCGCCAGCCAGGGCAGTTGGAAGCCGA
GTTGCAAAATGCCGCCGACAAAAACCGCCCAAGCCAGCGCGGTAACGGGAGGATCGAAAT
ACGGCACGAAAAACAGCGCGAATACGATAAACGACACGTTCAGGAACGTGGGCGTAAACG
CAGGAATGCTGAATTTATGATAGGAATTGAGTACCGAGCCGACAAAAGAGGAAAGTGAAA
TCAATAAGATATAAGGAAACGTAATCCGCAGCAAATCGATAGAGAGCTGAAATTTGTCGG
CATCTTTGGCAAAACCGGGTGCGGAAACATAAATCACCCAAGGCGCGGCAAGTATGCCCA
GCGCGGTAACGATGACCAGTACAAACGACAGCATCCCCGCCACATGGCGGATAAAAGCCT
CCGTCGCCTCTTTAGAACGCGTTTCCTTATATTCCGCCAAAATCGGCACAAACGCTTGGG
CAAACGCCCCCTCCGCAAACACGCGGCGAAGCAGGTTGGGCAGTTTGAACGCGACAAAGA
ACGCATCCGTCGCCATGCCTGCGCCGAATGCGCGCGCAATGACCGTATCGCGCACAAATC
CCAAAACGCGCGACACCATCGTCAGGCTGCCGACTTTTACCAAAGCTCCCAGCATATTCA
TCGTATTTCCTTTTCGGTTGAAACCCCGCCCTTTAGGGCGGCAGGATCAGACTTTGATAG
TGGATTAAATTTAAATCAGGACAAGGCGACGAAGCCGCAGACAGTACAAAAGTACGGACA
AGGCGAGGCAACGCTGTACTGGTTTAAATTTAATCCACTATATTTGAAAGGGGTGTAACC
CTTCCGAACCAGGGCAACGCATAGGGCGGTGCTTTATGTGCCGTCCTGTGTGTTGGAACA
TCATTAGTTCCCCAACAGCCGTATCCGTCTGGGGCGACGGCGCGTATTGTACGACAGAAA
CCGCTTCAGACGGCATCGGGTTTGATGCCGTCCGAAGCGGTTTCCCCAAACGAAAACGTC
CTTTTCCGGAGGCAAACTGTATCAACACGCGGAAATGCAATAAAATAGCCGGATTCCGAT
TGATTTCCAACATCTGTTTCCAACATCACGGAGAGCCGTATGAAATCCAAACACCTCGCC
CTCGGCGTTGCCGCCCTGTTCGCACTTGCCGCGTGCGACAGCAAAGTCCAAACCAGCGTC
CCCGCCGACAGCGCGCCTGCCGCTTCGGCAGCCGCCGCCCCGGCAGGGCTGGTCGAAGGG
CAAAACTATACTGTCCTTGCCAACCCGATTCCCCAACAGCAGGCAGGCAAAGTCGAAGTC
CTTGAGTTTTTCGGCTATTTCTGTCCGCACTGCGCCCACCTCGAACCTGTTTTAAGCAAA
CACGCCAAGTCTTTTAAAGACGATATGTACCTGCGTACCGAACACGTCGTCTGGCAGAAA
GAAATGCTGACGCTCGCACGCCTCGCCGCCGCCGTCGATATGGCTGCCGCCGACAGCAAA
GATGTGGCGAACAGCCATATTTTCGATGCGATGGTCAACCAAAAAATCAAGCTGCAAGAG
CCGGAAGTCCTCAAAAAATGGCTGGGCGAACAAACCGCCTTTGACGGCAAAAAAGTCCTT
GCCGCTTACGAATCTCCCGAAAGCCAGGCGCGCGCCGACAAAATGCAGGAGCTGACCGAA
ACCTTCCAAATCGACGGTACGCCCACGGTTATCGTCGGCGGCAAATATAAAGTCGAATTT
GCCGACTGGGAGTCCGGTATGAACACCATCGACCTTTTGGCGGACAAAGTACGCGAAGAA
CAAAAAGCCGCGCACTAAGCCCGTTTGGAAAATGCCGTCTGAAACTTGGTTTTCAGACGG
CATTTTGATTGGGTTTAAAACGTAAAGCCCGTTTCCAGTTCTTCATCGCCGACCAGTTCG
ACCAAGAGCGCGTAGAGCGGGGCGAGTTCGGCATAACGGCGCGATACGCGGCGCAGGTAA
TTGAGGAAACGCGGGATTTCGGGACGGTATTTGTCTTTGCCGTCGCGGTAGTACAGGCGT
GCGAAGATGCCTGCAACCTTCAAGTGCCGCTGCACGCCCATCCATTCGAACCAGCGGTAA
AACTCGTCAAACGCCTCGGGGACGGGCAAGCCGGTAGCCCGCGCCTTTTCCCAGTAGCGG
ATAACCAAGTCCAAGACAAATTCTTCTTCCCATTCGATAAAGGCATCGCGCAACAGCGAC
ACCAAATCGTAGGAAATCGGGCCGTAAAGCGCGTCTTGGAAGTCTAAAACGCCCGGTCTG
CCGCGCGTCAGCATCAGGTTGCGGACGATAAAGTCGCGGTGCACATAGACTTTGGGCTGC
GCCAACAGGGGCGGCAGCAGCGTATCGACGGTTTGCTGCCAAAGTTGGCGTTGTTTGAAT
GTTAATTCGCGCCCCAATTCTTTTGCGACAAACCATTCCGGGAACAGGTTGATTTCGCGC
AACATCGTTTCACGGTCATATTCGGGCAAAACCCCTTTACGGCTCGCCTTCTGCAATTCG
ACCAACTCGCCGATGGCCTCCAAAAGCAGGGCTTTGTGCGCCGTTTCGCCCTGTTCCTGA
AGCATCGCGGTCAAAAACGTCGTATTGCCCAAGTCGTTCAATACCACAAACCCCAAATCC
GTGTCCGCGTGCAATATCTGCGGCACATTGACCATGTCAAACAGTTTCTGCACTTTTAAA
TAAGGCGCGACACTCATCTTGTCGGGCGGCGCGTCCATACAGACGACGCTGCCGCCGTCT
GAAAACGTTGCACGGAAATAGCGGCGGAAATCAGCATCCGCCGCCGCGAAGGACAGATCG
AAGTCCCGTTCGGGATAGATGGTCTGAAGCCAATTTTTCAGTTCGGTTTGCCGTTGCATA
ACAGTACTAAAGCATTTCAGGTTACAATAAACGCTATTCTAACTGGCAAACCGACTTGAG
GGGCGATTTTGGCTCGTTTATTTTCACTCAAACCACTGGTGCTGGCATTGGGCTTCTGTT
TCGGCACGCATTGCGCCGCCGCCGATGCCGTTGCGGCGGAGGAAACGGACAATCCGACCG
CCGGAGGAAGCGTTCGGAGCGTGTCCGAACCCATACAGCCTACCAGCCTGAGCCTCGGTT
CGACCTGCCTGTTTTGCAGTAACGAAAGCGGCAGCCCCGAGAGAACCGAAGCCGCCGTCC
AAGGCAGCGGCGAAGCATCCATCCCCGAAGACTATACGCGCATTGTTGCCGACAGGATGG
AAGGACAGTCGCAGGTGCAGGTGCGTGCCGAAGGCAACGTCGTCGTCGAACGCAATCGGA
CGACCCTCAATGCCGATTGGGCGGATTACGACCAGTCGGGCGACACCGTTACCGCAGGCG
ACCGGTTCGCCCTCCAACAGGACGGTACGCTGATTCGGGGCGAAACCCTGACCTACAATC
TCGAGCAGCAGACCGGGGAAGCGCACAACGTCCGTATGGAAACCGAACACGGCGGACGGC
GGCTGCAAAGCGTCAGCCGCACCGCCGAAATGTTGGGCGAAGGGCATTACAAACTGACGG
AAACCCAATTCAACACCTGTTCCGCCGGCGATGCCGGCTGGTATGTCAAGGCCGCTTCCG
TCGAAGCCGATCGGGAAAAAGGCATAGGCGTTGCCAAACACGCCGCCTTCGTGTTCGGCG
GCGTTCCCATTTTCTACACCCCTTGGGCGGACTTCCCGCTTGACGGCAACCGCAAAAGCG
GCCTGCTCGTTCCCTCACTGTCCGCCGGTTCGGACGGCGTTTCCCTTTCCGTTCCCTATT
ATTTCAACCTTGCCCCCAATCTCGATGCCACGTTCGCGCCCGGCGTGATCGGCGAACGCG
GCGCGGTCTTTGACGGGCAGGTACGCTACCTGCGGCCGGATTATGCCGGCCAGTCCGACC
TGACCTGGCTGCCGCACGACAAGAAAAGCGGCAGGAATAACCGCTATCAGGCGAAATGGC
AGCACCGGCACGACATTTCCGACACGCTTCAGGCGGGTGTCGATTTCAACCAAGTCTCCG
ACAGCGGCTACTACCGCGACTTTTACGGCAACAAAGAAATCGCCGGCAACGTCAACCTCA
ACCGCCGTGTATGGCTGGATTATGGCGGCAGGGCGGCGGGCGGCAGCCTGAATGCCGGCC
TTTCGGTTCTGAAATACCAGACGCTGGCAAACCAAAGCGGCTACAAAGACAAACCGTATG
CCCTGATGCCGCGCCTTTCCGCCGATTGGCGCAAAAACACCGGCAGGGCGCAAATCGGCG
TGTCCGCCCAATTTACCCGCTTCAGCCACGACAGCCGCCAAGACGGCAGCCGCCTCGTCG
TCTATCCCGACATCAAATGGGATTTCAGCAACAGCTGGGGTTACGTCCGTCCCAAACTCG
GACTGCACGCCACCTATTACAGCCTCAACCGCTTCGGCAGCCAAGAAGCCCGACGCGTCA
GCCGCACTCTGCCCATCGTCAACATCGACAGCGGCATGACCTTCGAACGCAATACGCGGA
TGTTCGGCGGCGGAGTCCTGCAAACCCTCGAGCCGCGCCTGTTCTATAACTATATTCCTG
CCAAATCCCAAAACGACCTGCCCAATTTCGATTCGTCGGAAAGCAGCTTCGGCTACGGGC
AGCTTTTTCGTGAAAACCTCTATTACGGCAACGACAGGATTAACACCGCAAACAGCCTTT
CCGCCGCCGTGCAAAGCCGTATTTTGGACGGCGCGACGGGGGAAGAGCGTTTCCGCGCCG
GCATCGGGCAGAAATTCTACTTCAAAAACGACGCAGTCATGCTTGACGGCAGTGTCGGCA
AAAAACCGCGCAGCCGTTCCGACTGGGTGGCATTCGCCTCCAGCGGCATCGGCAGCCGCT
TCATCCTCGACAGCAGCATCCACTACAACCAAAACGACAAACGCGCCGAGAACTACGCCG
TCGGTGCAAGCTACCGTCCCGCACAGGGCAAAGTGCTGAACGCCCGCTACAAATACGGGC
GCAACGAAAAAATCTACCTGAAGTCCGACGGTTCCTATTTTTACGACAAACTCAGCCAGC
TCGACCTGTCCGCACAATGGCCGCTGACGCGCAACCTGTCGGCCGTCGTCCGTTACAACT
ACGGTTTTGAAGCCAAAAAACCGATAGAGGTGCTGGCGGGTGCGGAATACAAAAGCAGTT
GCGGCTGCTGGGGCGCGGGCGTGTACGCCCAACGCTACGTTACCGGCGAAAACACCTACA
AAAACGCTGTCTTTTTCTCACTTCAGTTGAAAGACCTCAGCAGTGTCGGCAGAAACCCCG
CAGACAGGATGGATGTCGCCGTTCCCGGCTATATCCCCGCCCACTCTCTTTCCGCCGGAC
GCAACAAACGGCCCTGACCGTCGGAAACCCGGCAGGAGCACCGTTCCCGCACAAGACGGC
ATTCCACCGACAACCCCAAACCCGCCATCAAAGGCAGGATTCAAACGATAAGGAAAGAAT
GATGAAAATCAAAGCCCTGATGATTGCCGCCGCATTGCTGGCAGCAGCCGATGTCCACGC
CGCACCGCAAAAGGCAAAAACCGCATCCGCCAAAGCTGCCAAAGCTGCCAAAGCTGCCAA
AGTTGCCAAAGTTGCCAAAGTTGCCAAAGTTGCCGCCACGGCGCAAAAAGAAGCCGCACC
CGCACAACAGCAGGGCGGTATCCGCTTTTCAGACGGCATTGCCGCCGTTGCCGACAACGA
AGTCATCACGCGCCGCCGGCTTGCCGAAGCCGTTGCCGAAGCCAAAGCCAACCTGCCCAA
AGACGCGCAGATAAGCGAATCCGAGCTGTCCCGACAGGTGCTGATGCAGCTTGTCAACCA
ATCCCTGATTGTACAGGCGGGCAAACGCCGCAACATTCAAGCAAGCGAAGCGGAAATCGA
TGCCGTCGTCGCAAAAAATTCCGCCCTCAAAAACCTCAGCCCCGCCCAACGCCGCGATTT
TGCCGACAACATCATTGCCGAAAAAGTCCGCCAGCAGGCAGTGATGCAGAACAGCCGCGT
GAGCGAAGCTGAAATCGATGCCTTCCTCGAGCAGGCGCAAAAACAAGGCATCACCCTGCC
CGAAGGCGCACCGTTGCGCCAATACCGCGCCCAACACATCCTGATTAAAGCCGACAGCGA
AAACGCCGCCGTCGGCGCGGAAAGCACCATCCGCAAAATCTACGGAGAGGCCCGCAGCGG
CACAGACTTTTCCAGCCTAGCGCGCCAATATTCGCAAGACGCGAGCGCGGGCAACGGCGG
AGATTTGGGCTGGTTTGCCGACGGCGTGATGGTTCCCGCCTTTGAAGAAGCCGTCCACGC
GCTCAAACCCGGACAGGTCGGCGCGCCCGTCCGCACCCAATTCGGCTGGCATATCATCAA
ATTGAACGAAGTGCGCGATGCCGGCACACCTCAGGAACGTATCCGCAATTCCGTGCGGCA
ATACATCTTCCAACAAAAAGCCGAACAGGCAACCGTCAACCTGTTGCGTGACCTGCATTC
CGGCGCGTATGTCGACATCCGCTAAGGCGGTTTGAAGCAAAAAGCCATACCGATCGGCAA
AAATCCGGGCGGTATGGCTTTTTGGATTTCGAGTTACTTTTACACCGTCATTCATCATTC
CCGCGAAAGCGGGAATCTAGAAACGAAAAGTAACAGGAATTTATCGGGAATGGCTGGAGT
TTAAAGGACTGGATTCCCGCCGTCGCGGGAATGACGGGATTTTGGGTTGTGGTAATTTAT
CGGAAAAACAAAAAAACCTATGCCGTCATTCCCGAGCAGGCGGGAATCCGGTTATTTAAA
ACTGCAGAAATTTATCCGAAGCAACAACAATCTTTCCATCGTCATTCCCGCGTAGGCGGG
AATCTAGCAACGAAAAGTAACAGGAATTTATCGGGAAAACAGAAACCTCTATGCCGTCAT
TCCCGCGAAAGCGGGAATCTAGGACGTAGAATCTAAAGCAACCGTTTTATCCGATAAGTT
TCTGTGCCGAAGGGTCTGGATTCCCGCTTTCGCGGGAATGACGGCGCATAAGTTCCCGTG
CGGACAGACCTAGATTCCCACCTGCGTGGGAATGACGATTCAGAAGTTGCCCGAAACTCA
AAAAAAAACGAAACCGAACGAACCGGATTCCCGCTTTCGCGGGAATGACGGCGCATAAGT
TCCCGTGCGGACAGACCTAGATTCCCACCTGCGTGGGAATGACGATGCAGAAGTTGCCCG
AAACCAAAAAACTGAAGCCGAACGGTCTGGATTCCCGCTTTCGCGGGAATGACGGCGCAT
AAGTTCCCGTGCGGACAGACCTAGATTCCCACCTGCGTGGGAATGACGATTCAGAAGTTG
CCCGAAACTCAAAAAAAACGAAACCGAACGAACCGGATTCCCGCTTTTACGGGAATGACG
GGATTTTGGGTTGTGGTAATTTATCGGGAAAACGGAAACCCCTATGCCGTCATTCCCGCG
CAGGCGGGAATCTAGGACGTAGAATCTAAAGAAACCGTTTTATCCGATAAGTTTCTGTAC
CGAAGAATCTGGATTTCCGCTTTCGCGGGAATGACGGCATATCAGTTTCTGTGCGGATAA
ACCTAGATTCCCATCTGCGTGGGAATGACGGGATTTTAGATTGCGGGTATTTATCGGGAA
CGGCGGCTTGGAAGTTCATTGAAACGGAAAAACAACGGAAACCCAAAAAACCGGATTCCC
GACTGTGGGAATGATGAGATTCAGGTTTCTGTTTTTGCCGGAGTTTGCCGTATCGGGCTT
CAGACGGCATTGCCTGCCGTTGTACCCGCGGGTGCGACTGCCTTGATGTAGTTGAGCGAG
ACAAACTGCTTCTCGGCATCTAATTCGGTGATTTTGAACAATGCCTGCGATTTGGGCAGC
GCGTCAAACGGAATACCGGTCGCGCGTGTTACTAGCGGCAGACCTTCGATGCGGACGAGG
TCTTCTTTCAGAATCGTCGCCGTCAGCTCGCTCGTGCCTTGCTGTTGCAGGTAAACCAGG
CTCCAGTAGGCTTCCATTTGGCGTTGGAAGTCGGCGTAGGCGGTATAGGCGGCATCAAAG
TCGCGCAGTGCGGCGAAAAGCTCGGCATCGCTGTTTTGATACAGCGGCTCGGCAGTGTCG
TCTATCAGGCTGATCAGCTGCTTTTGGTTGATGTAGTCGGCGGCGCGGCGCAGCGGCGAG
GTAAACCAGCCGTAATGCCGCACGCCCATGCCGATATGCGGCTCGGATTTGGTGCTCATG
CGTACTTTTCCGGTGGGTTGGACGCGGAAGAGGCCGGGCAGGTCGTTGTCATGGAGCATT
TGCGCCCAAGTGCTGTTGGCAAGAATCATCATCTCGCTGACCAGCGTATCGATGGGCGAA
CCGCGTTCGCGGCGGACGACGGATACGTTGTCTTCTTTATCCAATTCGATGCTGTAATCG
TATTGCGGCGCGCGGTCGGGTTCGTATTTGCCGCGCGCTTTTTGCAGGGCGGTGGCGAAT
TGATAAAACCAAATCAGGTCTTGATGGTGGGCGAACATCATTTCGCCCGCTTCGTCCAAG
CCCGCTTCGGCGTTGAAATGCGGTTCGATGGCTTGGATACGCAGGTTTTCAGCGATGTTG
ACCGCTTCGATTTTGCAGGTCGGCGCGCCGACGTTGAACTCGTTGTCCACATCGAAATAA
ATGCTGATGGAAGGGCGGTATGTACCTGCATCAAGGCTGAACGCGGCAATCCAGTTTTCG
GGCAACATCGTGATTTTGCCGCCGGGAAAATAAACCGTGCTTAAGCGTTCCATGATGTTT
TTTTCCATTTTGTCGCCTTGCTTAATGGCAAGCGACGGCGCGGCAATGTGGATGCCGACG
CGTTTTATGCCATTGCCCAAATCGGTCAGGCTTAAAGCGTCGTCCACTTCGGTAGTCGAT
TCGTCGTCAATGGAAAAGGCGGTAACGTCGGCTTTGGGTAAGTCAGGCATTTCAGGAAGC
GGAAGGTCGGGGAAGCCTGTTCCTTTGGGGAAATATTTGATTTCAAACCCGTCTTGCAGG
TATTGGGGAATGGACGTAATGCCGCCCGTTTTTTTCGCCAATTCGTAGGCAGAGGTTTTC
AGCGCGTCGGCGGCTTTGGTAAAGGCTTTGTAGGTCAGCGACTGCTTGTCGGGCGCGTGC
AGGATGGTTTTCAAATCCGCCGCGATTTCAGACGGCATCTCGCCGCGTTTCAAGGCTTCC
GCCCAAGCGTCGATTTGCGCGTCTTGCTGTTTTTTGCGTTCGATGGCGGCAAGTGCTTGT
TTTAAAGTTTCTTCGGGCGCGGCTTTGAACACGCCTTTGGCTTTTTTGTAGAAATACATC
GGCGCGGCGTAAAGCGCAATCAAAGTTGCCGCCAGCTCGGTTTTGGTCGGCGCATGGCCG
TAATATTCTTCGGCGATGGCTTCGGCGGTAAATTCCTCTTCGCCGCATACTTCCCACAAT
AAATCGGTGTCGATGTCCGCCGCCTGTGCCTGCGCGTTTTCCAAAAACGCCGCCATATCG
CCGTCAAACTCGGCAAAGACGTTGTTCGCCTTCACTTTGGTGCGTTTGCCGTGTGGGGTA
TCGACTTGGTAGGTGGCATCGTTTTTTTGGATGATGGCGGCGATTTTGAATTGGCCGGAC
TCTTCGTAAAAAATATTCATTTTTCGGATTTTTCTGTGGAAACTCAAGCGGGCGATTTTA
GCAGATTACCGAAAATGCCGTCTGAAAAAAGGTTGGGAGAGGGTTGGCGCGTCTTTGCGG
TGCTTGCGTTATAGTGGATTAACAAAAACCAGTACAGCGTTACCTCGCCTTAGCTCAAAG
AGAACGATTCTCTAAGGTGCTGAAGCACCAAGTGAATCGGTTCCGTACTATTTGTACTGT
CTGCGGCTTCGCCGCCTTGTCCTGATTTTTGTTAATCCACTATACGTTTTTGACGGTGTA
CAATCGCTGTTTTTGAACGGAGGATGGAATGGAGAATACAAACCGTGTGCCGGAGCAGGC
ACGTTATGATGCCGAACGCAGGCAGGCAGACGAAGCATTGGCGGGCGTGTTTCCGGCAGT
CAGTATCTTCGGCAGCGCGCGCACGCCGCAGAATCATGCGGATTATGCGTTCTCCTGCCG
TCTGGCGCGGCGGCTGTCGGATTCGGGCATTGCCGTCATTTCGGGCGGCGGGCCGGGGAT
TATGGAGGCGGCAAACAAGGGCGCGTTTGCCGGGAAGTCGGTTTCGGTGGGGCTGAACAT
CGTTTTGCCGCACGAGCAGAAACCGAATCCGTATCAGGACATCGCCTTGCGGTTTTCCCG
TTTTGCCGAACGCAAGGCGGTGTTTTTCCGCTATTCCCAAGCATATGTCGTGATGCCGGG
CGGCTTCGGGACGCTGGACGAATTGTTTGAAATCCTGACCTTGGTGCAGACGGGCAAAGT
GCCGCCGCGTCCGATTGTTTTGGTCGGAAAGGCGTTTTGGTCGGGCTTGGCGGAGTGGAT
AAACGCGCAGCTTTTGGCGCGCGGTCTGATTTCCGAAGGGGCAGCCTCTTTGTTCGCCAT
ATCGGACGATGAAGACGAAATCGTTGCGTATCTGTCGGAACACGGGCTTCAGACGGCATA
GCGTCCTGAGAGTGATGTATAATTGCAAACAATTTAACAATTTTTGATGTCTTTCCCGAA
CAGGATGCCGAAATGATCAACCCCATCGCCTCGCTTTCCCCTTTAGACGGCCGTTATGCC
CAATCCGTTGAAGCATTGCGCCCGATTTTCTCAGAGTACGGCCTGATGAAAGCGCGCGTC
AAAGTCGAATTAAACTGGCTCAAAGCCCTCGCCGCCGAGCCGAAGATTGCCGAAGTGCCG
CCCTTCAGTGCCGAAACGCTTGCCGAAATCGACACGGTGATTGAAAACTTTTCATTGGAA
GACGCGGCCGCCGTCAAAGCCATCGAAGCCACGACCAATCATGATGTCAAAGCCATTGAA
TATTGGCTGAAAAAACGTTTTGCCGAAGTGCCGGAAGTCGCCGCCGTGAGTGAGTTCATC
CACTTCGCCTGCACCAGCGAAGACATCAACAACCTGTCCCACGCTTTAATGCTGCAAGAA
GCGCGTGAGGCTGTTTTGCTGCCCAAACTGGCAGAAATCATCGAAAAACTGACCGCTATG
GCGCACGACCTTGCCGCCGTCCCGATGATGAGCCGCACCCACGGCCAGCCCGCCACGCCG
ACCACTTTGGGCAAAGAAACCGCCAATGTCGTGTACCGCCTGCAACGCCAGTTTAAAAGC
CTTCAGGCGCAAGAGTTCCTCGGCAAAATCAACGGCGCGGTCGGCAACTACAACGCCCAC
ATGGTCGCCTATCCCGACGTCGATTGGGAAACCCACTGCCGCAACTTCGTCGAAATCAGC
CTTGGCCTGACCTTCAACCCCTACACCATCCAAATCGAGCCGCACGACTACATGGCTGAA
TTCTTCCAAACCCTCAGCCGCATCAACACCATCCTGATCGACTTTAACCGCGACGTTTGG
GGCTACATTTCTTTGGGGTACTTCAAACAAAAAGTCAAAGCGGGCGAAGTTGGTTCTTCC
ACCATGCCGCACAAAGTCAACCCCATCGACTTTGAAAACTCCGAGGGCAACCTTGGTATG
GCAAACGCCGTATTGGGTTTTTTGGCGGAAAAACTGCCGATTTCCCGTTGGCAGCGCGAC
CTGACCGACAGCACCGTCTTACGCAATATGGGCGTGGGCGTGGGCTATGCCGTGTTGGGT
TTCGCCGCCCACCTGCGCGGTCTGAACAAGCTCGAACCTAACCCCGCCGCGCTTGCCGCC
GATTTGGATGCCACTTGGGAGCTGCTCGCCGAGCCGATTCAAACCGTAATGCGCCGTTAC
GGCGTGGCCAATCCTTACGAGAAGCTGAAAGACCTGACGCGCGGCAAAGGCGGCATCACG
CCCGAAGTGCTGAAAGGCTTTATCGGATTGCTGGAAATCCCCGCCGAAGCCAAAGCCAAA
TTGCTTGAGCTGACCCCCGCGCTGTATGTGGGCAAGGCTGAAGCGTTGGCGAAACGGATT
TGAGCGTTTACTGAAACCGATGCCGTCTGAACGCGCGTTCAGACGGCATTTTTAAGATAA
CGGGACATACAGGGGCGATATTTATGCAAGCTGTCCGATACAGACCGGAAATTGACGGAT
TGCGGGCCGTCGCCGTGCTATCCGTCATGATTTTCCACCTGAATAACCGCTGGCTGCCCG
GAGGATTCCTGGGGGTGGACATTTTCTTTGTCATCTCAGGATTCCTCATTACCGGCATCA
TTCTTTCTGAAATACAGAACGGTTCTTTTTCTTTCCGGGATTTTTATACCCGCAGGATTA
AGCGGATTTATCCTGCTTTTATTGCGGCCGTGTCGCTGGCTTCGGTGATTGCCTCTCAAA
TCTTCCTTTACGAAGATTTCAACCAAATGCGGAAAACCGTGGAGCTTTCTGCGGTTTTCT
TGTCCAATATTTATCTGGGGTTTCAGCAGGGGTATTTCGATTTGAGTGCCGACGAGAACC
CCGTACTGCATATCTGGTCTTTGGCAGTAGAGGAACAGTATTACCTCCTGTATCCTCTTT
TGCTGATATTTTGCTGCAAAAAAACAAAATCGCTACGGGTGCTGCGTAACATCAGCATCA
TCCTATTTCTGATTTTGACTGCCACATCGTTTTTGCCAAGCGGGTTTTATACCGATATTC
TCAACCAACCCAATACTTATTACCTTTCGACACTGAGGTTTCCCGAGCTGTTGGCAGGTT
CGCTGCTGGCGGTTTACGGGCAAACGCAAAACGGCAGACGGCAAACAGCAAATGGAAAAC
GGCAGTTGCTTTCATCACTCTGCTTCGGCGCATTGCTTGCCTGCCTGTTCGTGATTGACA
AACACAATCCGTTTATCCCGGGAATGACCCTGCTCCTTCCCTGCCTGCTGACGGCACTGC
TTATCCGGAGTATGCAATACGGGACACTTCCGACCCGCATCCTGTCGGCAAGCCCCATCG
TATTTGTCGGCAAAATCTCTTATTCCCTATACCTGTACCATTGGATTTTTATTGCTTTCG
CCCATTACATTACAGGCGACAAACAGCTCGGACTGCCTGCCGTATCGGCGGTTGCCGCGT
TGACGGCCGGATTTTCCCTGTTGAGTTATTATTTGATTGAACAGCCGCTTAGAAAACGGA
AGATGACCTTCAAAAAGGCATTTTTCTGCCTCTATCTCGCCCCGTCCCTGATACTTGTCG
GTTACAACCTGTACGCAAGGGGGATATTGAAACAGGAACACCTCCGCCCGTTGCCCGGCG
CGCCCCTTGCTGCGGAAAATCATTTTCCGGAAACCGTCCTGACCCTCGGCGACTCGCACG
CCGGACACCTGCGGGGGTTTCTGGATTATGTCGGCAGCCGGGAAGGGTGGAAAGCCAAAA
TCCTGTCCCTCGATTCGGAGTGTTTGGTTTGGGTAGATGAGAAGCTGGCAGACAACCCGT
TATGTCGAAAATACCGGGATGAAGTTGAAAAAGCCGAAGCCGTTTTCATTGCCCAATTCT
ATGATTTGAGGATGGGCGGCCAGCCCGTGCCGAGATTTGAAGCGCAATCCTTCCTAATAC
CCGGGTTCCCAGCCCGATTCAGGGAAACCGTCAAAAGGATAGCCGCCGTCAAACCCGTCT
ATGTTTTTGCAAACAACACATCAATCAGCCGTTCGCCCCTGAGGGAGGAAAAATTGAAAA
GATTTGCCGCAAACCAATATCTCCGCCCCATTCAGGCTATGGGCGACATCGGCAAGAGCA
ATCAGGCGGTCTTTGATTTGATTAAAGATATTCCCAATGTGCATTGGGTGGACGCACAAA
AATACCTGCCCAAAAACACGGTCGAAATATACGGCCGCTATCTTTACGGCGACCAAGACC
ACCTGACCTATTTCGGTTCTTATTATATGGGGCGGGAATTTCACAAACACGAACGCCTGC
TTAAATCTTCTCGCGACGGCGCATTGCAGTAGCCTGCCTTGCCGTCCGATATCGTTTGTG
CCGCCGTTTGCCTTTCGGGGCGGCGGCGGTTTTTATTTTCCTTCCCCTGCGGGAGGGAAT
TTTGAATCAAAACCCCAATTGCCTTTCCAAGTTTTCCACCAGATTGTCATCCAGTTCCAA
AGCCTGCGACAGGCGGGCGAGGAAGACGGTTTCTTTCCGCGACAAATCGGCACATACCAG
TCTTGCCGCCAGATAGGCCTCCGCCGCCAACGCCTCATCGTTGCCGACGGCGGCGGCGAT
GTCTTCGATGCTTGCGGGCAGGCGGTATTCGGCGGCGAGCCATGCAGCAGTTTCGGGGTC
TGTGCCGCTTTCCTGTTCGATAGTCCGGCGTTCGGCTTCGTCTATCATGCCGTCTGAAGC
GGCGGCGGCTATCATGGTGCGCAATACGGTGCGGCTGTATGTTTCTTCGGTTTCTCCGGC
AGGTTGGAAATCGCTTTGTGTTACGGTTGCCCGCCCTTTGTTTTGCTGCCACATCTGATA
GCCCCGGTAGGCGAGGTAGCCCAAAGCGGCGGTCGAACCGATTTTGGTGATGGTTTTGCG
GTTTTTACCGTTCAGCAGCATGGAGGCGACACCGGCAACCAGCGCGCCTCCGCCGAATGA
ATTGAGCGGGCTGTCGGAGAAGGTGTTGCCTTTTTTTTGAACCGTGCTTAAGACTTGGTT
GAGCAGTCGGGTGAAGTTCATGATTTTTCCTTTCTGTTGCGGGCAGGGCGGTAGGTTTAC
CCTATCCTTTTAAACGGTGGCAGGCCGGCTAATAATTGTTGGCCGTACCGCTGTGTTTTG
ACGCGGTTGTCGAGGATGGTTACGCGGCCGTAGTCTTGTTCGGTGCGGATGAGGCGGCCG
ACGGCCTGGATGAGTTTGATGCCGGCTTCGGGGACGGTGATTTCGATGAAAGGGTTGCCG
CCGCGCTGTTCTATCCAGCGGTTTTGGGTTTTTTCGATGGGGTTGTCGGGCATGGCGAAG
GGAAGTTTGGCGATGATGACTTGCACGCAGGCGGTGCCGGGCAGGTCGAGTCCTTCGGCA
AAGCTGTCGAGTCCGAAGATGATGCTGGCTTTGCCTTCTTCTATGGCCCGGTGGTGTTTT
TGCAGGAGAACGGCTTTGGGCAATTCGCCTTGTACGAGCAAGAGCGGCAGATAGTCGTCA
GGCAGTTGTAAGGCGACATCCTGCATTTGTTTGCGCGAGGAAAACAGGACGAGCGTGCCG
ATGGCTTCGCCGGGCGAAATGAGCTTGGGCAGCCACTCGATGATGGCGGCGGTGTGGGCT
TCGGGGTCTTTGGGGCTGGCGTATATGGGAGGGATGTAGAGTTCACCCTGTTTTTCAAAG
TCAAAGGGGCTTTTGAGGGCGAGGGTGGTGGTTTCAGGCAGCCATTGCAGCCCGGTTTGG
CGCAGCATCAGGTTAAAGTTGCCCAAGGATTGCAGGGTGGCGGAGGTCAACACTGCGCCT
GCCGCCCGCCGCCACAGGCTGTTGGCAAGGTGGGACGCGCTGCTGATGGGGCTGGCGTTG
AAAATATAGTCGTTTTTATCGTCGGCACGGCGGGTTATCCATTTCGCCAACGGCTCTTCG
CCTTCAATGGGAACGGTGGAGAGCAAATCCCAAACCGCACTAATTTGTTCGATACGGGAG
ATAAAAAGGCCGAACTCGCCGGTCAGGCGGTCGATGAGCGCGCTGTCTTGTTCTTTTTCG
CGGCGCGCGGCGGAAAGCGCATCGTTCAGCCCGATAACGTGTTTGAGCAGGCTGCGTGCG
GCAATGGCGGTGTTGGAAACGGTGGTTTCGAGGCCTTCGGGGATTTTGCCGTCTTCCCAC
AGCCAAGTCGGTTCGCTGTTGGTACGCCTGTCGTTTTCAGACGGCCCCAAGCTCAAAGAC
GGCTCTTCCGCCAAATGGAACTGCCATTCGTGCAGGCTGTCGAGTAAGGATGAGGCGGCT
TCGTCGGCAAGGTTGGCAAGTTCGGCTTTATCGGTCAGCGCGGCAATCTTGCCGGTCAGT
TGCGGCAGTTTTTCCAGCGTCCAAACGGCAATATTCCATGAATGTTCGGCGGCAAAACGG
CTGAGGGCTTTTTTGGGCAGGTGGTGCGCTTCGTCTATGCAATAGAAACTGTTTTCGGGC
GCAGGCAGAATCACGCCGCCGCCCATACTGATGTCGGCAAGCAGAAGATCGTGGTTGGCA
ACGACGACATCGACGGTTTCCAACATATCGCGTGCCAGGTAAAACGGGCATTCGGCGCGG
TTGGGACAGGCGGCTTTCAGGCAGCCGTGGCGGTCGTTGGTAACTTTGAGCCAAATCGCG
TCATCGATTTTTTCCGGCCAGGTGTCGCGGTCGCCGTTGAACCGTCGGGCGGAAAATTCG
TCGGCGATGTCGCGCAGCAGGTTCAATTTTTCGGGCTTGGGTTTGCTGTCCCACAACACT
TCCGGCGCTTCAAAACCAAGCAGGTTTTGCTGGGCGTTGTTTTGCGTCAGTTGATAGAGT
TTGTACGGACAAAGATAACGGCCGCGCCCTTTGGCAAGCGCAAAGGTCAGCTCCAAACCG
CTTTTTTCGACCAGAAACGGCAAATCTCGGTCAACCAACTGCTCCTGCAAAGCCACCGTC
GCGCTGCTGACAATCAGCCGTTTGCCGCGCGTTTGCGCCATGATGCCGCCGGCCAAAAGG
TAGGCCAACGATTTGCCCACGCCGGTCGGGCCTTCGATCACGGCAATGCTCTCGCCCTCA
CGTTTGGGTGCTTCTTCGCCTTCTTCACGCGTCAACGTCCGCGAAAAAGCGTTGGCAACC
GCCGCAATCATTTCCCGCTGCGAAGCACGCGGACGGAAACCGGGCAGGTTTTTGCCGATG
TTTTGGTAATGGTCGCGGATGGCGTTTTTTTCTAAATCGGTGAGCATGGCGTTTTGTACG
GCGGTAGAAGTGGGGTTATTTTAACATTGCACGGAAGCGGTACAATATCGTTGTCGGAAT
GGGGGGAGGTAAATCGTGCGGACGTGGTTGGTTTTTTGGTTGCAGCGTTTGAAATACCCG
TTGTTGCTTTGTATTGCGGATATGCTGCTGTACCGGTTGTTGGGCGGCGCGGAAATCGAA
TGCGGCCGTTGCCCTGTACCGCCGATGACGGATTGGCAGCATTTTTTGCCGACGATGGGA
ACGGTGGCGGCTTGGGTGGCGGTGATTTGGGCATACCTGATGATTGAAAGTGAAAAAAAC
GGAAGATATTGAGTCATTCGGACGCAATGCCGTCTGAAACGGAAGTTCAGACGGCATTTG
TTTTAGGTTGCCGTACCGCTTAGGGAATACCGGCGACAGGATGGGCGGGATAGCCGTGGG
TATCGACCGAACAGGCAAACCGCCAAGGCGTGTGGACGGTGTCGGCGGACAGGTGGGCAA
GCTCGGGAATGTGCCGTCTGACAAAGGTGCCGTCGGGGTCGGTCTTGTGTGCGGCGGCGG
CAATGTCGGGGCAGGTGTGCCGTGAGGCGGCAAGCCGCCAGTTGCCTTGGTTGATTGCTG
CATCGAAATCGGTCAGCTGTCGGGCAAACCATATCTCGCCTTCGCGGCGGGGGAGGTTTA
AAACGTGGCAGAAAAAATCCGCGCTCAAGCGTCTCAGGGCGGGGTGGAGGCTGCCGGTTT
TGTGCAAACAGCGCATCGCGGCATCGATAATCGGAATGCCGGTCCGGCCCTGCTGCCAAA
GCGTCAGGCGCAGGGTGTGTTCAGGATTGCCGTCTGAAGGGTCGTCATCCGTGTGCTGCA
AGGCAAGTTGAAGGAAAAAATCGCGGCGGATGATGTTGTCCGCCCACGCGTTCAGACGGC
GTTCGAGGCTTTCCCGCGCGAGCAGGCGCGGCGAGATGCAGCCGGCACTCAAATACGCGC
CCATCAGCGAAGTGTGTTTGCGCGAGGGGAAATCCTTTAAAACGGAGTAGGAATCCGCCT
GTTCGAGAAACCGCCGCCACTGCCGCCAAGCCGCCGTTTCGCCGCTGTTTTGCGGCAGGA
AGATGCCGTCTGAAAGGGCGGCAGGCGGCGGGGCGGAAAGGTTTTCGGGGAAGGGTTGGC
GGTATGCCGCGAATAGGTCCGGACCGGCGGGGGGCTGCTTGGAAAAGCGGTCGAGCCATA
CTTCGCGGTAGCGGTC
>6714_1_1_1_8_cov_30
CAACAGGCAAGACCTGAAGACGGAAAATCAGGAAAACGGTACATTCCACGCCGTCTCCTC
GCTCGGCTTGTCCGCCGTTTACGATTTCAATACCGGTTCCCGCTTCAAACCCTATGCAGG
CGTGCGCGTCGCCTACGGACATGTTAGACACAGCATCGATTCGACCAAAAAAACAACAAA
TGTTCTTACCGTCCCCACCAATATTCCTGGCGGAACACCTACGATTTATAATCAGGGAAG
TACGCAAGACGCCTATCACGAAAGCCACAGCATCCGCCGCTTGGGTCTTGGTGTCGTCGC
CGGTGTCGGTTTCGACATCACGCCCAAGCTGACTTTAGACACCGGATACCGCTACCACAA
CTGGGGACGCTTGGAAAACACCCGCTTCAAAACCCACGAAGTCTCATTGGGCGTGCGCTA
CCGCTTCTGATTCCCCGACACCGATGCCGTCTGAACCTTCAGACGGCATTTTTGATTCAC
CTGCCGTTTACAGACGCGGGGCGGGCGTGGAAATACCCGAACCGTCATTCCCGACAACAC
CGTAATCTTGAAACCCGTCATTCCCGCACAGGCGGGAATCCAGACCCCTGACGCGGCGGG
AATCTATCGGAAATGACTGAAACCCCGAGATTCTAGATTCCCACTTCCGTGGGAATGACG
ATTCAGTTTCGTTCCGACAACACCGTAATCTTGAAACCCGTCATTTCCGACAACGCCGCA
ATCTTGAAATTCGTCATTCCCGACAATACCGCAATCTCGAAATTCGTCATTCCCGCGCAG
GCGGGAAGCCAGACCTCCGACGCGGCGGGAATCTATCGGAAATGACTGAAACCCCGAGAT
TCTAGATTCCCACTTCCGTGGGAATGACGGTTCAGTTGCGCTCCGACAACACCGTAATCT
TAAAACCCGTCCGACAACACCGTAATCTTAAAACCCGTCATTCCCGCGCAGGCGGGAATC
TAGACCTGTCCGCACAGAAACTTATCGGATAAAAACAGTTGCTCAAACCCCTCGTTCTAG
ATTCCCACTTTCGTGGGAATGACGTGGTGCAGGTTTCCGTATGGATGGATTCGTCATTCC
CGCGCAGGCGGGAATCCAGACCCCTGACGCGGCGGGAATCTATCGGAAATGACTGAAACC
CCGAGATTCTAGATTCCCACTTCCGTGGGAATGACGGTTCAGTTGCGTAGGACTGGGTCG
TCGAAAGGGGCGGATTCGATGGATTCGATGAAAACGGTAGAAATGTGGGATTGATGGAAA
TGGCAGGCTGAAGCCCATCCTACAGCCCGCTGATTCCCCGGCACCGATGCCGTCTGAACC
TTCAGACGGCATCCAAAACCCGGTATTTCAAGGCGGGCAGGCGGTTGCGGACGCTGTTCA
GGCGGTTGGCATCGATGTCTGCCGTAACGATGCCTTCGCCTTCGGGTAATACGTCCAATA
CGTCGCCCCACGGATCGACAATCATGCTGTGTCCGAACGTGCGCCGTCCGTTTTCGTGCA
AACCGCCCTGTGCCGCCGCCACGACGTAACATTGGTTTTCGACGGCACGCGCGCGCAGCA
GCAGCTCCCAATGCGCCTTGCCCGTCGTGTGCGTAAACGCAGCGGGCAGCATCAATACGT
CAAACGGCAGCTGGCGGCGGAAAAATTCGGGAAAGCGGACATCGTAACAAATGCCCGCCG
CCACCGACACGCCTTCTGCCAACAAGTGCGGCACTTCCCGCCCCGCGAGGATGGTATCGG
CTTCGGCATAGCGTTCGCCCAAACCGGAAAAGCCGAAGAGGTGCATTTTGTGGTACAGCC
CCGTCCGTTTGCCGTCGCGCCCGTACACCAATAAAGTATTCATGACCTTGCCCGCCTCGG
GGCTTTGCAGCGGCACGGTTCCGCCGAACAGCACCACGCCGCATTCTTTCGCCGTTTCGC
TCAATGCCGTCTGAAAGCGTCCGCCGCCCAAAGGCTCGGCAAGCGCGAGTTTGTCGGTAT
CGTTTGCGCCCATCAGCACCCAATATTCGGGCAGCAGCACCCAATCCACACCCTGCTCCG
CCGCCCGTGCGACCAGGCGTTTCATGGCAGCGACGTTGGTTTCCGGCGACACGCCCGACA
CCATCTGCACGGCGGCAACTCTGATTTTGTCCATTTCTTCTCCTTTTTCCTGCCGACCTT
GCGGCATATTCCGCCGATAGGCTACCATGACGGTACTTTGCGAAAACCGTTTACACAAAT
GCCCATTTTGAACCATATTGCCCTCATCGGTGTAGGGCTGATCGGCGGTTCGTTCGTTCT
CGACCTCAAAAGGCAGGGACTCGTCCGCACCGTTACCGGTATCGACACCGACCGCGACAA
CCTCGAACGTGCATTGGAACGCGGCGTGATTGACCGGGCTTCCGTTGCCATCGACGCGGA
CAGCATCGGCGGTGCGGACTTGGTACTGATTGCCACGCCCGTCGCCACCGTTCCCGCCAT
TTTGACCGCGCTGCGCCCCGTTTTGCCGGAACACACTTGGATTTCCGATGTCGGCAGCAC
CAAATCTTCGGTCATCGAAGCCTTCCGCCGCTGTCTGCCCGACCGCCTGCACCGCTGCAT
CGCCGCCCACCCGATTGCCGGTTCGGACAGAAGCGGTGCGCAAGCCGCGCAGTTCGGGCT
GTTCCGCCACAGAAAACTCATCATCACGCCACACGGCGGCGAACATTCAGACGGCATTGC
CTTGATAGAAAACCTGTGGCACGCGGTCGGTGCGGAAATTTATACGATGGACGCGCAACG
CCACGACGCGGTTTTCGCCGCCGTCTCCCATATGCCCCACCTGACCGCCTTCGCCTATGT
CCACCAGATTCTCGACCACCCCGACGGACAGGAATATCTGAAATTCGCCGCCACGGGCTT
TCGGGACTTCACCCGCATCGCCTCCGGTCATCCCGCCGTGTGGGCGGACATCTGCCTTGC
CAACAAAGACAGCCTGCTGCAACTGGTTCAAGGCTTGGGCAAACAGTTGGACGTTTTGGC
AGACATCCTGACCGCCGACGACCGCGAAGCCCTGTACCGCTATTTTGAAGAAGCCAAAAC
CACACGCGACCGCTGGCTGGACGGCAACTGACCGCCCTGCCGTCTGAAAAGCAAACCGCC
CAGACCCGAAATCTGCGGCGGTTTGTCTCAACCGGGCCTGCCGTCCGAACGCGGACGAAT
CAGCCAAGGAATATACTTCCACGCATACACCAAAAGCGCGAGTGCAAACAAAACCGAAGA
GGTGCGTATGCTGTGCGTGTAGGCAGTGCCGGAAGAAAATACGGCAACCATACGGACGGC
GGTTGCCGCCATCATCAGCCAAAACGCAACGGGAACGGCTTTGGGCGGCGGATAAATCGG
ATTGCCCGTATGACCGAGCGCGGTACGCGCCATCATGCCCAAAGTCAGCACGCCGATACC
GCCGACCCCGATCAGATGCACACCCAGATTGAGGAAAGCGGGTTTGAAATAAGACGCGCC
GACCGCAATCAGCCCCAATCCGGTAAACAGATAGCCGGCAAACAGAATCCACAGCATCGG
CTCTTTCAACACAGGCTTATACCACCAGCGGTACACCTGCACGGTAAAAATCACACCTGC
CGCAAACGCGAAAGCCGCCGACAGCCAAGGCATCACGCCGTGCGCCATCAGCATGGCGGT
CAGCATGGGCAGCCACAGCGAAGCCTGCGCCACCCATTTCGGACTGGGAATCTGCGGCAC
ATTCAACCGTTTGGACGTAAAAAACGAAATAATCCGCGTACCAATCAGACCGATAAAACC
CGACACCATCACCAAGCCCGACTGCAATCCGCTCAAGAGTCCGCCTAGGTTGCCGTTGTG
CAGCTGGACGTGGAACGCCGCGTGCGTACCGCCCAAGACGAACAGCGCGAACACGGCAAC
ATAATTGCGTTGATTCTGCGAACGGATAACGGGCAAAGCCATGCACACCGCGCCGTACCA
GAAAAACAGCGTACCGAGTATGCCGCTTGCCGACGCACCCCAACCCGGGATAAAGGCGGC
AATCCGCGCAGCCAGCCAAAAGATAGTCAAGCCGACCAGAACGCCGCCCCGCGTGGGCGG
CTGCCCCGTCCAAGTGGCGACGGCGGTCAGCAGGAAGGCGATGACGACCAGTCCGGCATA
ACCCCAAATCATCTCATGCGCGTGCCAATAGAAACCGGACAGCTCGTGCGTTCCCGTGTA
GCCGAAACCCCACAGCAATACGGACAATGCGCCGTACAGAGCCGCCAGTGAATAAAACGG
GCGGAACGCCATTGCCCAAACGGGGTGCTTGGTAAATTTCATGTGTGTTCCTTGTTTATC
ATTAATATATTTGCCGCAAAACGGAATCATGCCGGCAAAAACGGTTCAACGGCGGGAAAC
AGCTCGCGTTCTTCAAAGCGCGCGTGATCGCGCAGGGTTGTGGCAAAAGCGGTATTCCAC
GCCGCGTTACCGTATTCGGGGCTTGCCATCATCTGCCGCAGTCGGGCGTGGTCTTTCTCG
AAACGTTGTTTCAATTCGGGGGCGACATTCTGCCAAATTGGGGCAAACTTGGCTTCTTCT
TCGCGAAAATGGGTTTCCAATTCGGAAAAATGCGGTTCGAGTTCGTCCCGATGCCGTTCT
TCCGGCGTCCGCAACAGACGCACGCACAGGGAAAGCGAATGGTGGTGGTCACGCGAAAGC
CCGATAAGGGCGGGATGTCGTTTCAACGGTTTCATGATTTTGAGTTACAATAACAAATTA
TCAAACGGTAGCGCGGATGTTTCAGACGGCATACCGCCGCAGACAGGCTGCATTCTACCG
CCCCGACGGACAGGGTTTCAACCATTAAGGTATTGTCCGTGAACCTTAAACCGTACCGAT
AAGAATAACGATCCATACCGAGAAAATCATGTATTTGACACAACATACGGACTACGGGCT
GCGCGTCCTTATCTACACTGCCATCAACGACGATGCGCTGGTCAACATCAGTACCATCGC
CGTAACCTACGGCATTTCCAAAAGCCATCTGATGAAAGTCGTTACCGCGCTGGTCAAAGG
CGGCTTCCTCCACAGCGTACGCGGAAAAGGCGGCGGGCTGAGGCTGGCCTCGCCGCCCGA
ACGCATCAATATCGGCGCGGTCGTCCGCCATCTCGAACCGATGCAGCTGGTCGAGTGCAT
GGGCGAGAACAACGAATGCCTGATTACACCGTCCTGCCGGCTGACGGGCATACTCGGCGG
CGCGATGAAGTCGTTTTTCACGTATCTGGACGGTTTCACGCTCCAAGACCTGCTCAACAA
GCCGACCTACGACCTGCTCTACGAACCGAGAATTCCGATTGCGGTGCAGTAATGCATCAA
AATGCCGTTTCAAACGGATATTCCGACCGAGCGCGATACGCGCCGGCATTTCGGACTGCC
GCCGGCAAGGCGCGCAATGCCGTCTGAACAGCCGATGCTTCAGACGGCATCGGTTTCCCT
ACAAACCGAACACCGCCGTATCGCCGCAACCTTGGCGCACCAATTCCGTGCCGTCGGTCA
TATCGACGACGGTGGTCGGCTCGGTTCCGCACCAGCCGCCGTCAATCACCAAATCGACGG
CGTGTTCCAAACACTCGCGGATTTCATAAGGATCGGTCAATGGTTCGCCGTCTTCGGGCA
GCATCAGGGTGCAGCTTAAAAGCGGTTCGCCCAATTCCCCCAGCAGGGCTTGTGCAATGG
CATTATCGGGAATACGCAGCCCGATGGTTTTGCGTTTCGGGTGCAGCGTGCGCGCCGGCA
CATCCTTCGTCGCCTGTAAAATAAAAGTATAAGGCCCGGGTGTGGCGGCTTTAAGCTGAC
GAAACTGTACGTTGTCAATTTTGGCGTACGTGCCCAACTCGCTCAAATCGGCGCACATCA
GGGTCAGGTGGTGTTTCAAATCGATTTTGCGGATGGAGAGTATGCGTTCCATCGCCGCCT
TATCGCCGAGTTTGCAACCCAAGGCATAACAGGAATCGGTCGGATAAACGACCACGCCGC
CTTTATTGACGATTTCGACCGCCTGCTTGATGAGGCGTTCTTGGGGGTTGTCGGGATGAA
TAGCGAAAAACTGTGCCATAGTTTGTGTCCTTATCGTCATGTTTTCCGTATTGTACGCCC
GAAATTCAAAATCCCGTCATTTCCACAAAAACAGAAAATCCCGTCATTCCCGCGCAGGCG
GGAATCCGGTTCGTTCGGTTTCGGTCATTTCCAACAAATCCCTGTCGCTTTGCGTTGCTG
GTTTCCTGCTTTCGTAGAAATGGCGGCGGAGGGTTTCTGTTTTCCGACAAATATTTATGT
TTACAGGATGAAATTCCACCGTCCGCACAAAAATGCAAGATAACAAAAAAATGAACAATG
CCGTCTAAAATCCTCATCAGCCTAATCGGGCGTTTGGGGTTTCAGACGGCATTGTGCGGA
CTCGTCCCTTTTTTGGCTACAAGATGCCGACAAGTTCGGCAGTGTCGCAGGCAATCATCA
GTTCTTCATTGGTCGGGACAACCAAAACAGCCGGAGAAGAATCGGTCGGGCTGATAATAC
CCGAATTGCCGTAGCGTTTTTCCATATTGGCTTTGGTGTCGATGTGCAGACCCAAGAAAT
CAAGATAGGAAACGGTTTTGGCACGGATATTACGCGAGTTTTCGCCGATACCGCCGGTGA
ACACGAGTGCGTCAACGCCGCCGCAGCCCACAGCCATCGAAGCGATGTATTTGGCGAGGC
GGTAGGTCATAACTTCGAGGGCGAGGCGCGCGCCTTCGTGGCCTTCGTCGGCGGCGATTT
CGAGGGTGCGGCAGTCGTTGGAGAGTTCGGAAATACCGAGCAAGCCTGATTTTTTATTCA
GCATTTCATCAACTTGTGCAACATCCAAACCGGCGTGTGAAGTCAGATAGCTGTATACGC
CCGGGTCGATATCGCCGCAGCGCGTACCCATTACCAAACCTTCGATCGGCGTGAAACCCA
TACTGGTATCGACGGATTTGCCGTTTTTGATGGCGGTAATGGATGCGCCGTTGCCTAAGT
GGGCAATAATCATGCGGATGTCTTCCAGAGGTTTGCCCAAGATGCATGCGGCTTCAGGGG
CAACGTAACGCATACTGGTGCCGTGGAAACCGTAGCGGCGGAAAGCGTATTTTTTACGCA
ACTCGCGCGGCACGGCATAAGTGTAGGCACGCTCCGGCATGGTTTGGTGGAACGAAGTAT
CCATCACGCCGACATTGGGCAGACCGGGGAAATGTTCCTGTGCGGCGAGGATGCCGCTGA
TGTTGGCGGGGTTGTGCAGCGGCGCAAGCGGAATGCAGGCATTGAGTTCGTCCATTACGG
CCTGGTCGATCAAAACAGACTCGCTGTATTTTTCGCCGCCGTGGGCGATGCGGTGGCCGA
CGGCTTGAATGCGGTCGTGCAGTTCGTGTTTTTCCAGTTCGTTCAACAGCATACCCACCG
CGCCGGCGTGGCAGTTCCGGCCGCTCAGGGGAACTTGGCGTTTGTTGCCGTCTTTGCTGA
ACGTAATGACGGCTTCGGGCGTGGTCAGGCGTTCGCCGAGGCAGCTTAGGACGACGCTGC
CGCTTTTGCGGTCGATAACGGCACCTTTGAGCGATGAACTGCCGCAGTTCAGAACAAGAA
TGAGTTGGTCGGACATGATGTTTCTCCTTGTAGTTTGTGGTTGTTTTTTGGTGTGGGGTC
GTCTGAAAAAGGATGGGCGTTGGGCGGAGTGTGTTTCAGACGGCCTCTTTGGGCAAAGCG
TATGCCGCATTTTCTATCGTTATTCCGTCCCCGCCTACGCGAGGACAGGCTGTGGCGGGA
ATCCAGAATGTAGAACTCACGAAACCTGTTTTCCCCTACCAATCCTCCATATTGACAGGT
CTAGATTCCCGCCTGCGCGGGAATGACGGTAATACGGGAAGCTGTCTTTTATCGGGGTTT
CCGTGTTCTTCCTTGTGATTTGCCGCCTTCCGCCACAGGGCAAGGGAAAGGAATGGTCAG
TGATTTGATGTTTACTTGTTTTTCAGACGACCTGTTTATGGCTCGCGGGCAAACCCATGC
TACGTCAATTTAAAAACAATCTTCCGGCACCCTGACCCAACCTTCCATCATCACGCGTGC
GCTGCGGCTCATAACCGCTTTGGTGGCCGTCCATTGTCCGTCCTGACATTCGGCGGCTGC
ACCGACGCGCAATGTGCCGGAAGGATGCCCGAAGCGCACTTCTTTACGCGTTCCGCCGCC
TGCGGCAAGGTTGACCAGCGTACCGGGCACGGCGGCGGCGGTCGCAATGGCAACAGAGGC
GGTACCCATCATCGCGTGGTGCAATTTGCCCATGCTCAGGGCGCGTACCAGCAAATCGAT
GTCGGCGGCATTCACGGTTTTGCCACTGGAGGCGGTGTAATCGGCGGCGGGCGCGACGAA
GGCGACTTTCGGCGTGTGCGCGCGGGCGGCAGCTTCGGATACGTCGCTGATCAGACCCAT
TTTCAGCGCACCGTAAGCGCGAATTTTCTCGAATTTTTCCAAAGCTGCGGCATCGTTGTT
GATGTCGTCTTGCAACTCTTTGCCCGTGTAGCCCAAGTCGGCGGCATTCAGGAAAACGGT
CGGAATGCCCGCGTTGATGAGCGTGGCTTTCAAACGGCCTATATTCGGCACATCAATTTC
ATCGACCAAATTGCCGGTTGGGAACATACTGCCTTCGCCGTCGGCTGGATCAAGAAATTC
GATTTGTACTTCGGCTGCCGGGAACGTTACGCCGTCGAGCTCAAAATCGCCTGTTTCCAA
AACTGCGCCGTTTTGCATCGGTACATGGGCAATAATGGTTTTGCCGATGTTTTTCTGCCA
GATTTTGACTGTGCAGATGCCGTCTGAAGGAATCTTGCCTTTATCGACCAAGCCTTGCTC
GATGGCAAATGCGCCCACGGCGGCGGTGAGGTTGCCGCAGTTGCCACTCCAATCGACAAA
AGGTTTGTCGATGGAAACTTGCCCGAAAAGGTAATCGACATCGTGATCGGCGCGTTCGGA
CTTGTCCAAAATCACCGCCTTGCTGGTGGACGAGCTGGCGTTGCCCAAACCGTCTATCTG
CTTGCCGTAGGGATCCGGGCTGCCGAGTACGCGCAAGAGGATTTTGTCGCGTGCGCTTCC
CGCTTCCCGCGCCGCCTCGGGCAGGTCGGAACGTTTGAAAAACACGCCTTTTGATGTACC
GCCACGGTAGTAAACGGCGGGAATTTTAATTTGCGGCATTTCTAGATTCTCCTTATGTAG
CGTGGGCTCTGCCCACGATTTTTATAGTGGATTAGGCTGCCACTCCGACCAAAGCCGTTT
GATTCCGCAAACTGTCGGGGTTCGCCCCAATCTACGGCTACTGTGTTGTGATACGGCAGA
TTATTAAACCCCGTCATTCCCGCGCAGGCGGGAATCCAGATTTATCCGCACAGAAACTCA
TCGGATAAAAAGGTTTCCTCAATTCCACTTTCTGGATTCCCGCCTGCGCGGGAATGACGA
TTTACAGTATAGTGGATTAAATTTATAGTGGATTAACAAAAACCAGTACAGCGTTGGCTC
GCCTTAGCTCAAAGAGAACGATTCTCTAAGGTGCTGAAGCACCAAGTGAATCGGTTCCGT
ACTATTTGTACTGTCTGCGGCTTCGCCGCCTTGTCCCGATTTTTGTTAATCCTCTATACC
ATGTCAATTCAGCCTTTATTTCGCGGGCAAAGCCCACGCTACACCCACTTTCCAGAAGTA
CATTAGGCTGCCACTCCGACCAAAGCCGTTTGATTCCGCAAACTGTCGGGGTGCGCCACA
ATCTACGGCTACTGTGTTGTGATACGGCAAATTATTAAACCCCGTCATTCCCGCGCAGGC
GGGAATCCAGATTTGTCCGCACAGAAACTCATCGGATAAATAAGGTTTCCTCAATTCCAC
TTTCTGGATTCCCGCCTGCGCGGGAATGACGATTTACAGTAGATGCCTGCCATATCGAGA
ATTACGTGAATGAGCAAAATGTTGAACCCGACCCACGCTACGTCTTGCTTTTCAGACGAC
CTCTAAGCCGCGTTCCCTTCCAAAAAATCCTGTGCAAACCGTTGCAATACGCCACCGGCT
TCATATACCAACACTTCTTCTGCGGTATCGAGGCGGCAGGTAATGGGGACTTCGACGGTC
TCGCCGTTTTTACGGTGAATCACAAGGGTCAGGTCGCAGCGCGGTGTGCGTTCGCCGACA
ACGTCGTAGGTTTCCGTACCGTCCAGTTGCAGGGTGTGGCGGTTGGTACCCGGTTTGAAC
TGCAGCGGCAACACGCCCATACCGATCAAGTTGGTGCGGTGGATACGCTCGAAGCCTTCG
GCAACAATCGCTTCCACGCCGGCGAGGCGTACGCCTTTTGCAGCCCAGTCGCGGCTTGAG
CCTTGACCGTAGTCCGCGCCGGCAATGATGATGAGCGGCTGTTTGCGGTTCATATAGGTT
TCGATGGCTTCCCACATGCGCATGGTTTGGCCTTCGGGTTCAACGCGTGCCAGCGAACCT
TGGCGTACGCTGCCGTCTTCGTTTCTCACCATTTCGTTAAACAGTTTCGGATTGGCGAAG
GTTGCGCGTTGGGCGGTCAAGTGGTCGCCACGGTGGGTTGCGTAAGAGTTGAAGTCTTCT
TCAGGCAAACCCATTTTTGCCAAATATTCGCCTGCGGCACTGCTTGCCAAAATCGCATTG
GATGGCGAGAGATGGTCGGTGGTGATGTTGTCGGGCAAAATCGCCAGCGGACGCATACCG
CTTAATGTGCGTTCCCCTGCCAGTGCGCCTTCCCAGTAAGGTGGGCGGCGGATATAGGTA
GACATTGGACGCCAGTCGTACAGCGGGCTTGGTGCTTTTTGCGCTGTGCCGGTGTCGAAC
ATCGGGATATAAACGTCGCGAAATTGCTGCGGTTTCACATATTCGGCAACGATGGCATCG
ATTTCTTCATCGGTAGGCCAAATGTCTTTCAGGCGGATTTCTTTGCCGTCTGCAACGCCG
AGTACGTCGTTTTCAATATCGAAACGGATGCTGCCTGCCAGCGCGTAGGCAACGACCAAC
GGAGGCGAAGCGAGGAAAGCCTGTTTCGCATACGGATGGATACGGCCGTCAAAGTTGCGG
TTGCCTGACAATACGGCGGTGGCGTACAAATCGCGGTCGATGATTTCTTTCTGGATTTTC
GGATCCAGCGCGCCGCTCATGCCGTTACAGGTGGTACATGCGAAGGCAACGATACCGAAG
CCGAGTTTTTCCATTTCGGGCAGCAGATCTGCTTCTTTCAAATAGATTTCGGCTACTTTT
GAACCCGGGGCAAACGAAGATTTCACCCAAGGTTTGCGTTGCAAGCCGAGGCGGTTGGCA
TTGCGTGCCAACAGCGCGGCGGCGACAACGTTGCGCGGATTGGAAGTATTGGTACAGGAA
GTAATCGCGGCAATAATCACTGCACCGTCAGGCATTTGGCCGTCTGAAGGCTCTTCGTAA
GGTTTAGCCAAGCCTTTGCCGGCCAAATCGGCGGTCGCAAAACGCGCGTGCGGGTTGCTC
GGGCCTGCCATATTGCGCGTTACGCTGCTCAAATCAAATTTCAAAATGCGCGGATAAACG
GCGGTTTTCAAGGCATCTGCCCACAAGCCTGCGGTTTTGGCGTAGGTTTCCACCAATTTC
ACCTGCGCGTCGTCGCGTCCGGTCAGTTTCAAATAATCAATGGTTTGCTCATCAATAGCG
AACATCGCGGCAGTCGCGCCGAACTCCGGCGTCATGTTGGAAATGGTCGCGCGGTCGCCG
ATAGACAGGCTTCTCGCGCCCTCGCCGAAGAATTCGACAAACGCCCCGACCACGCGTTCT
TTGCGCAGAAACTCGGTCAGTGCCAACACAATATCCGTCGCCGTAATGCCCGCCTTCCGT
TTGCCGTTCAGCTCAACGCCGACAATATCGGGCAGGCGCATCATGGACGCGCGTCCCAGC
ATTACGGTTTCCGCTTCCAATCCGCCCACGCCCACGGAAATCACGCCCAGCGCATCGACG
TGTGGCGTGTGCGAATCCGTGCCGACGCAGGTATCGGGGAAAGCCACGCCGTTTTTGACT
TGGACGACGGGCGACATTTTTTCTAGATTGATTTGGTGCATGATGCCGTTGCCCGCCGGA
ATCACGTCCACATTTTCAAAAGCGGTTTTTGTCCAGTTGATGAAGTGGAAACGGTCTTCG
TTACGTCTGTCTTCGATTTCGCGGTTTTTGCGGAACGCATCGGGGTCGTAGCCGCCGCAT
TCCACCGCCAGCGAGTGGTCGACGATGAGCTGGGTTTGCACCACCGGATTCACTTTGGCA
GGATCGCCGCCTTTTTCGGCAATCGCATCGCGCAGACCTGCCAAATCCACCAACGCGGTC
TGCCCCAGAATATCGTGGCACACCACCCGCGCCGGATACCAAGGAAAGTCGATTTCCTGT
TTTCCCTCAATCAGCTGACCCAGCCAGCTTTGCAGCGTCGGCAAATCGACTTTGTCCGCG
CGGTTGACCAAATTCTCCGCCAAAATGCGGCTCGTGTAAGGCAGCTTGTCGTAAGAGCCG
GGTTTGATGCCCTCACACGCCGCACGCGCGTCGTAGTATTCCAAATCCGTACCGGGCAGC
GGTTTGCGGTAACGTTGGTTGGCAGCCATGTCGGTTCTCCTGTGGATCTGTTTTTCTTGT
GGTTTGAGGTTTCAGCCGACGTTTTGAAGGGGTCGTCTGAAAGGGTTTAAAACATCGAAA
CAATCATCTGATACAGCGGATTTCTCTCGTCTATCAACAATTTCACAGCCATCGAAATGC
TGATGACAATCAGCAGCGGCTTAATCAGCTTCGAACCGAAGCGGACGGCAAATCTCGCAC
CTAAATTCGCACCGACAAACGCACCGACCGCCATCGTTGCCGCAATCGGGAAAATAATCG
AACCGTGCAGCAGGAATACCGATAGCGAACCAAGATTGCAGGCAACGTTCGCCAATTTGG
TGTAAGACATCGCGTTCAACAGCTTGCAGCCGAGCAAAACAATAAAGGCAATCAGAAAAA
ACGAGCCGACACCCGGTCCGAACACACCGTCGTAAAAACCCAAAAGTGGTGCAACCGTCA
GACCGAACAGAAAAAAAGACATTCTGGCTTTGCCTTCCTTACTGCCGTCGAGCTTGGGCG
AAAACACAAAATACAGCGCGACAAATATCAACAAAACCGGCACGACCGCCAGCAGAATAT
CTTTGGAAACCAAGCTGACCGATAATGCACCGACCACGCCGCCTGCAAACGATGCTGCCG
CAATCGGGAGACCTTTCTTCCAATCAATCAAACCTTTGCGTGCAAAAGAAACCGTAGCCG
AAAACGTAGCAGCGGCTGCTTGCAGCTTGTTGGTGGCAATTGCCGACACGGGAGGAATAC
CTGCCAACAAGAGTGCAGGCAGCGTAATCAAACCACCCCCACCCGCAATCGCATCGATAA
ATCCGGCAATCATCGCAACCAAACCCAAAGCGAGTATTATGTATAAATCTTCCATGTTTC
TTATCCTGTTACTTGCACCAATACAGGATTATCTTCTTCTATTAGGTTAAATTTTTAAAC
TTATTTCAGACAACCTTTCCAATCAGGCAAGGTCGTCTGAAATCCTCAGCTTTGCATACC
GAAATTAAAGAACAAACTGCTATTGCATTCTTCAATTATCGTTCTTCAATCTCCACAAAC
GCCAAATCTTCAGGGCCTGTGTAGTTTGCGCTCGGACGGATGATTTTGCCGTCTTTGCGT
TGCTCAAGAACGTGTGCGCTCCAACCGGTTGTACGGGAAATTACGAACAGCGGTGTGAAC
ATAGCGGTCGGTACGCCCAATTTTTGGTAGGAAACGGCAGAGAACCAGTCCAGATTCGGG
AACATTTTTTTCTCTTCCCACATCACGCTTTCCAAACGTTCGGCAATGTCAAAGAGGCGC
ATATCGCCGGTTTCTTTGCTCAAACCGCGTGCCACTTCTTTAATGACAACGTTGCGAGGG
TCGGAAATGGTGTACACCGGATGACCGAAACCGATCACGATTTCTTTGCGGCCGATGCGT
TCGCGGATGTCGGCTTCAGCTTCGTCGGCATTGCGGTAGCGTTTTTGAATATCGTAAGCC
ACTTCGTTCGCGCCGCCGTGTTTCGGACCTTTCAACGCGCCGATTGCTCCGGTAATGCTG
GAGTACATATCAGAGCCTGTACCGGCGATCACGCGGGCGGTAAAGGTAGAAGCGTTGAAC
TCGTGTTCGGCATACAGAATCAGTGAAACGTGCATGGCTTTGATGTGTGATTCGCTTGGG
CGTTTGCCGTGCAACAGTTGCAGGAAATGACCGCCGATGGTCTCTTCGTCGCTTTCAACC
TCAATGCGTTTGCCGTTGTGCGAATATTGATACCAGTACAAGAGGATGCTGCCGAGGCTG
GCGATCAGTTTGTCGGCGATGTCGCGCGCTTCACTTTCCGGATGGCTTTCACGTTCAGGA
TGAACGCAGCCCAGCATGGATACGCCGGTACGCATTACGTCCATCGGATGGGTATGTGCA
GGCAGGCTTTCCAAAACTTTAATCACACGGATAGGCAGGCCGCGCATGGATTTGAGCTTG
GTTTTATAAGCGGCCAGCTCGAATTTGTTGGGCAGATGGCCGTGAATCAGCAGGTGGGCG
ACTTCTTCAAACTCGCATTTTTGTGCCAAATCCAGAATGTCGTAACCGCGATAGCTCAAA
TCGTTGCCGGTACGGCCAACGGTACACAAAGCGGTATTACCGGCCGCAACGCCAGAAAGC
GCAACGGATTTTTTAGGTTTGAGGGTCGGGGTTTGAGTAGTTTCAGTCATGGTATTTCTC
CTTTGTGTTTTTATGGGTTTCGGGTTTTCAGACGACCGATGCGGATTTGTTGAAAGGCAG
TCTGAAAGCGGTAAATCATTTTTGAAACAATTTATCCAGTTTTTGCTCGAAGGCATGATA
GTTCAGATGCTCGTACAGCTCGGCACGGGTTTGCATACTGTCCACCACCGCCGCCTGAGT
GCCATCGCGCATAATCGCTTCGTAAACATTCAGAGCGGCTTTGCTTGCTGCACGGAACGA
TGACAGCGGATACAGCACCAGCGACACGCCGTTTTCAGCCAGCTCGCTTTGGGTATAAAG
CGGAGTGGAACCAAACTCGGTAATGTTCGCCAACACGGGCACTTTCACCGCATCTGCAAA
TTGGCGGTACATGTTCAAATCGGTCATGGCTTCAGGGAAAATCATGTCCGCACCGGCTTC
GACACAAGCTTCGGCGCGTTCGATAGCGGCATCCAAACCTTCTACCGCCAGCGCATCGGT
ACGCGCCATAATCACGAAGTTCTCATCAACGCGCGCATCTACGGCAGCTTTGATACGGTC
GACCATTTCATCTTTAGATACAATGGCTTTGTTCGGACGGTGGCCGCAGCGTTTTTGCGC
TACCTGATCTTCGATGTGAACCGCTGCAACACCGGCGCGTTCAAAGTTGCGAATGGTACG
GGCAATATTGAATGCACCGCCCCAACCCACATCGATGTCCACCAGCAGAGGCGTATCCAC
GTTGTCCGTAATGCGTCGTGCGTCGATCAGCACATCTTCCATTGTGGTAATGCCCAAATC
AGGGATACCGCAAGAACAGGCTGCCACGCCGCCGCCGGACAGATAGATGGCTTTGAAACC
GCTTTGGGTGGCCAATCGTGCAAAATAAGCATTGACGCAACCGGCGACGGCAAGCGGATT
CGATTCTTTCACGGCTTGGCGGAAACGTGCTCCGGCAGAGTGTTGACTCATCATATTTCT
CCTTTATAGACTTTTTTTCAGTATGGACAGGCTTCCATCACATTCGGACGGCAAAACACA
GCCATCCGACGCGTCGGGCATCCCAATCCAATCATTAAAAATATATGGGAACAATTATCT
TATTGATATTTAAAACGAATCAAAGAAAAACAGCAGACCGTTCGGAATTATGCGGCAAAA
CCGCAGACAAGAAGAAAACAAGGGGATTATTCAGAAAAGGGGAAAACATCTGAATTGGTT
TCATAGTAATGTTCCTTTGTAGTATTGTGTAGTTTTATTTTTCGCTAATCTAAAACACAA
GACTGAAAATGTCAAACATTTTTAAGGAGACTCATTACATAATTTTAATATTTTATTTTA
ATTCCATGATTAAACTAGATTAATTTTGAATTATTTGTTTCAATAAAATTGTCAGGAAAT
CAAGAAAAATTTTTGATAATCAAAATCCTGAAAACTTATAAAATATTTTATACATAAAAA
CAATGTATTATTTTTAAGCAATCCGATGTATTTTATTATGTATTTGATTTTTATTTAATT
TAATAAAAATTAAATATACCGGCAAACAAAATGCCGTCTGAAAACCTTTCAGACGGCATT
TTTAATATCGAATCAATCAGCCCAAATACCAGAATTTCAGTGCCCACAATACGGCAACAA
TCCATACCATAGGCGGAACGTCTTTGGTGCGGCGGCATAAAAGTTTAACCACGGCATAAC
TGATGAAGCCGAAAGCGATGCCGTCTGCAATCGAATAGGTAAACGGCATGAAGACAATGG
TCAGGAATGCGGGTGCGGCTTCCGTCATATCGTCCCAATCGATGTCCCTCGCACTGCGGA
GCATCTGCGTGCCGACATAAAGCAGGGCGGGCGCGGTGGCAAAAGCGGGAACACTTTTCG
CCAAAGGTGAAAACATCAGGCAGGCGAGCATCAATACGCCGACGGTAACCGCCGTCAGAC
CTGTCCGCCCGCCTGCCGATACGCCCGCCGCACTTTCCACATAAGGCGTGGTTGAAGAAG
TACCCAAAGCCGCACCTGCCACAATAGCGGTAGAGTCTGCAAGCAGTGCGCGTTTCAGGC
GGGGCAGCTTACCGTCCACCAGCAGTCCGGCACGATGCGATACACCGACCAGTGTTCCGG
TACTGTCGAACAGATCGACTAGGAAAAAGACGAAAATCACGCTGACCATGCTGACGGTAA
ACAACCCTTTAAAATCCATCTGCATAAAAGTCGGCGCAATGCTCGGCACTTCGCCGATGA
TGCCGTGAAATTCGTTCAAACCCATCAGGCTGGCAATGACGGTAATCGTCAAAATGGTGA
TGATGATTGCGCCTTGAACGCGGAAATGTCCCAATACGACCACCATGGCAAAACCGAACA
GTGCCAACAACGCGGACGGCTGATGAATATCGCCCAAGCCGACCAAGGTTGCCGGATTGG
CAACGATAATGCCTGCGCCTTTCAGGGAAATCAGTGCCAAAAACAAACCGATACCGGCAG
CAATCGACATTTTCAAACCCATAGGCAGTGCGTTGACCAGCATTTCCCTGACTTTAAAAA
AGCTGAACAGGATGAAAATCAGACCGGAGATGAACACCGCACCCAACGCAACCTGCCAAG
GCACGCCCATACCCTTAACGACGGCAAAGGTGAAATAGGCATTCAGCCCCATCCCCGGTG
CGAGTGCAATCGGATAGTTGCCGACAAAACCCATAACAAAACAGCCGATGGCAGACGCGA
TACAGGTAGCGACGAATACCGCCCCCATATCCATGCCGGTCTCGCCCAAAATCAGAGGGT
TGACGATAACGATGTAGCACATCGTCAAAAAAGTTGTCAAACCCGCCATCAACTCGGTAC
GCACCGTCGTACCGTTTGCCTTCAGCTTAAAAATCCCGTCCAACAGTGTTTGTTTTGAAG
TGTCCATATCTGAAAGTCTGTATCAAGTGGAAAAATCTGAATCCGCCGACCGCAAACCGT
ACGAAATTGCAACATCTTGAAAAACATACCTCCCAAACCGGACAAACCGATTCGGGAGGC
AGCAGGTTTACGGGCAAACAGCACATTATTTGTCTGAATTGTGTTGACGACGCAAAATCG
CAGGGATTTCAAAGTCGTCAAGTACGGACTGATTGTCGAAATCCGCAGCGGTAAGGTTCA
TCGTGCGGATACCGCGATTGGTGCGGATCATACCTTCGACATTGTGGCTTTGCTCCTGTT
TGGACGGAGCAACCGCTTCTACCTCCCTTGCCGGAACAAAATCGACCGCGCCTTTTTCTT
TCAGACCGGTAGCGATAATGGTAATCCGGATGGCATCTTCGCTCATGGTCTCGTCTTCAG
CCGCACCGAATTTGCATTCCAAATCGGGATGCGCGCTTTGGTTGACGATTTTCATGACTT
CGGACAACTCGGACATTTTCAAGCAACCCGGAGCAGTCGTAATATTGACCAGCACACCGC
GCGCTCCGTCCAAGGTTACATCGTCCAGCAGCGGACTGGAAATGGCCTGGTCGGTCGCCA
TACGCGCACGGTCGATACCTTGGGCATAACCCGAACCCATCATAGCGATACCGCGGTTGC
TCATCACGGTTTTCACGTCGGCAAAGTCGAGGTTGATGATTTCGCTCGGGCAAGTTACCA
CTTCGGAAATGCCTGCGACCGCATCGCGCAATACATTGTCGGCGGCACGGAAGGCTTCGC
GCATCGTTACGTCTTCACCCAATGCAGTCATCAGTTTGTCGTTCGGGATGATGATCAGCG
AATCGACGTGTTCTTTCAACTGTTCCAACCCTGCCTGTGCGACATGGACGCGCTTACCTT
CATATGCGAACGGTCGGGTAACCACGGCAACGGTCAGAATGCCCAAAGACTTGGCAATCT
CAGCAACAACCGGCGCGGAACCGGTACCGGTACCGCCGCCCATACCGGTCGTGATAAACA
GCATATTCGCACCGCGAATGGCTTCTTCAATGGCTTCCCGGTCTTCCTGGGCTGCCGCAC
GGCCGATATCGGGATTCGCGCCCGCGCCCAAACCGCGTGTCAGATTCGTACCCAACTGGA
TTCTCTTCGCCGCATGGTTTTTTGCCAGAGACTGCGCATCCGTATTGGCACTGATAAACT
CCACACCGCGCACATTGTTGGCAACCATGTTATTGATTGCATTGCAACCGCCGCCGCCCA
AGCCGATTACTTTAATCACCGCAGGGCTGACTGCCGATTCTGCCACGTCGTAAACAAATT
CCATTCAAAAACTCCTGCTCGCCCCATTCAGAGGACGGTTTAAATAAATTATTATTCATT
ATATAAGAAGTATCTTGCTGCTGGCAAAATACTTCTCACCTGTCAAACGGCAATCCACCT
GTTCAGAAGCTGTTTTCAATCCACCGTTTCAATCTTGCCAACAAACCGCCGCCCCCTTCC
CTCTCTTGCACTGCACCGTTTTCCAGCTGCGGCAAGTTTCCTTCCAGCTTGCATGCTGCA
TGAAGCAGCCCGATGGCGGTAGAAAAGCGCGGTGTGCGGACGCGGTCGGACAAACCGCCC
ATTTCTTGGGGTGCACCGGTGCGTACAGGCAGATCGAAGATTTTTTCGGCAAATTCCACA
ATCCCGGTCATCATGGACACACCGCCGGTCAGAACGATACCCGCATTCAGCACTTCTTTG
GGGAAACCCGATTTTTGCAGCTCGCCCAGCACTACGCCAAAAATCTCCTGAATACGTGCG
CTGATGATTGCTGCCAAAACCTTACTGGAAACCTGACGCGATGTCCGGTCACCCACGCCC
GGAACTTCAATCATCTCACCCAAGCCTTCCGTATCGCATGATGCCACGCCATAATGGATT
TTAATGTACTCGGCGGCATCGAGAGGTGTTCTCAACGATTTGGACAAATCTTTGGTAATC
AGATTACCACCGGCCGGAATGACGGACGTATGGCGGATGGCACCGTTCATATAAACGGCA
ATATCGGTCGTTCCGCCACCAATGTCGATGACGCATACGCCGAGGTCTTTTTCATCTTCA
GTCAGCACCGCCTGCCCGCTTGCCAACGGCTGAAGCATGATCTGATCGCTTTTCAAACCG
CACCGCTCGATACATTTTTGGACATTCTGCACTGCCGTACTTGCACCGGTAATGATGTGC
ACCCGCGTATCCAGACGCACACCGCTCATACCGATGGGCTCCCTCACGCCAAGTTGGGTG
TCAATAATGTAGTCTTGAACCACGGCATCGAGAATTTTTTGATCGGGCGGGATATTGATT
GCCTTTGCCGTTTCAATGGCGCGGTCGATGTCTGCCTGCGTGACTTCCCCGTCTTTAATT
TTAACCACACCTTGCGAATTGAGACTGCGGATGTGGTTGCCTGCGATACCTGTGGTAACG
TGGGTAATTTTGGTATCCGCCATCAGCTCGGCATCATTGACCGCCTGCCTGATGGCTTGG
ACGGTGGCATCGATATTGGTTACCATGCCCGCGCGCAAGCCCCGTGAAGGAGCCTGCCCC
AAACCGACGATGTTGATTTTGTCGTCATCTTGAACTTCCCCGATCAGTGCGAGGACTTTA
GACGTACCGATATCCAGTACGCTGATGTATCTTTGCTGCTGTTCCATTGTTCGTCTGCTC
TTAAAACTGATTGAAATTTGCGTCGCACCGTTTCAGACGGCACGGCCGTAATCTGTCCGA
TACCTGTTCCCACTATTCTTCGGATTCTTTTTCGGGTAAACCGTCGGGAGCATAGCGGAC
TGAAAATCCGTCCTTATACCTCATATCCACATAGGATAACCGATTTTTATTTTTACGCAA
CAGATGTTGCCACGCTTCGGTAAAAAGCCGGAGGCGTTTCATCTCGTTTTCCCGTCCGAG
CCTGACGGTGATGCCGTTGTCCAAAACGACAATCCACGCCGAACGTGCCGTATAGGTCAT
CTCTTTGATGCCCAAACCCTGTTTTGCCAAAACAGTCGAAAATTCGTCATAACGGCGGAG
CATTTCGGCAGACGTTCCTTCCGCGCCTCTGAATACCGGCATTCCGGGTCTGTCCAAACG
GGCTTCAAAAACATTGCCTTCGCCGTCCACCAAGGCATGGTCGCCCCAACGCGCGACCGG
CTTGCGCTCGGTCAGGACGACCTCAACCGTGTCGGGAAAACGGCGGCGCACCATGACCGA
CGCAATCCACGGATACCGGCGGTAGGCCTCCTGTGCGCCATTGATGTCCGTCCTCAAAAT
ATTCCCATGGATGTATTCTTTCGCCAAACTGCCCAATGCTTTCTTATCGGAATAAACTAG
GTTGCCCTTCAGCGACACCTGCTTGACGGGCAGATGATTCGAATTGTAAAACCAAACCAG
CCCGGACGCAGCAAGCAGCATCGCCATCATGACAAGCAGCCAGCGCGTCAGCCGTTCCAT
CGCTTCGGCATTATCCCACATGTGCGGTCTTCAAAATTTCAATACATAAATCGGCAAAAC
CCACGCCCATAACGGCAGCGGATTTCGGTACTAAACTATGGCCGGTCATACCGGGCAGGG
TGTTGATTTCCAACAGATAGAGTTTGCCGTCGGTATCTTTGAGGAAATCGACGCGCACGC
AGCCTTCCGCACCGATTGCCTGCGCGCCGCGAACCGCCAGTTCGCGCATCAGGCTTTCTT
CGGCTTCGGTCAGATCTTCCGAAGGACATTGATAAATGGTGTCGTTGCGGTTGTACTTGG
CTTCGTAGTCATAAAACTCGGTCGCGGGGATGATGTGTATGCCGGGCAGGCCTTTGCCGT
TCAACACAGGGCAGGAATATTCGCCGCCGCCGATAAACCGTTCGGCAATGATTTCGCCCT
GAAAGTGTTTCAATTCTTCGTAAACGCTTTTCAGACGGCCTTTTCCTTTGACTTTTACCA
CGCCTACGCTGCTGCCTTCGGCCGCCGGTTTCACAAACATCGGCAGGCCCAATTTTTCTT
CGACGGCATCGAAATCAGTGTCGTCGTGCAGGACGGCGAACTCGGGAACGGGCAATCCCA
ATGCCTGCCAAATCAGTTTGCAGCGGTATTTGTCCATGCCGATGGCGGATGCGGCGACAC
CGCTGCCGGTATAGGGAATGCCCAACAGTTCCAATGCACCCTGAACAGCCCCGTCTTCGC
CGTAAGTACCGTGAAGGATGTTGAATGCCGTCTGAAAACCTTGTGCCTTCAATTCAGACA
ATGGGGTTTCCTTGGGATCGAAGGCGTATGCGTCTATGCCTTTGCTTTTTAAAGCATTCA
AAATGGCGGTGCCGCTGTCCAGCGAGATTTCTCGTTCGCTGGAAAAACCGCCCATCAATA
CGGCCACTTTGCCAAAATTCTGCATTGTTTTTGTTCTTTCCTGATTGCTTTATGCTTGTT
GCCAGAGGTCGTCTGAAACCTGATTTGCGGTTTCAGACGACCTTTATATGATGTTCCGTC
TGTCAGGCGGGTGTGCCTCAAATCTGTTTCGACAATTCCAGCAGCGCGGCGGGGACGCGG
TTGATGCTTCCCGCACCCATATTCAACACGATGTCGCCGTCCTGCAAAACGTTCAACAGC
ATTTCGGGCAGATCGGCAACGTTTTCGCAGTAAATCGGCTCGAGTTTGCCCAACACGCGG
ATGGCGCGGGCAAGAGCGCGGGAATCAGCGGCGGCAATCGGCTCTTCACCGGCGGCATAA
ACTTCGGTCAGCACCAGCGCGTCAACGGTATTGAGGACTTTGGTAAAGTCTTCAAACAAA
TCGCGCGTGCGGGTATAGCGGTGCGGCTGGAAGGCGAGTACCAAACGTTTTTCCGGATAC
GCGCCGCGTGCGGCGGAAAGGGTCGCCGCCATTTCGACGGGGTGGTGTCCGTAGTCGTCC
ACCAAGAGCGCGGTTCCACCGTTTGGCAACTTGATGTCGCCGTATTTTTGGAAGCGGCGG
CCGACACCTTCAAAGCCGAGCAAGCCTTTTTGGATCGCTTCAACCGATGCGCCGACTTCC
AGCGCCACGCCGATGGCTGCCAATGCGTTCAGCACGTTGTGTCTGCCGGGCATATTCAGC
ACGACTTCAAACGACCCCTGCTCATGTCCTTTCATTTGAACATGGACGGTGAATTTCATT
TGCGCGCCGACGTTTTCGATGTCGGTGGCGTAGATGTCGGCGGTATCGTCCAAACCGTAA
GTAGCATAAGGTTTGCTCACTTTGGGCAAAATCGCGCGGACGTGTTCGCTGTCAATACAC
AAAAAGGCTTTGCCGTAGAAGGGCATACGGTGGATGAAATCGATAAACGCCTGATGCAGC
TTCTCAACACTGTGCCCGTAGGTATCCATATGGTCTTCGTCGATATTGGTAACGACGGAC
ATAATCGGTGTCAGGTGCAGAAAGGATGCATCCGACTCGTCGGCTTCGGCAACGATGTAT
TCGCCTTTGCCCAAGCGGGCGTTGGTGCCTGCGGCGTTGAGTTTGCCGCCGATAACGAAA
GTCGGGTCAAGTCCTGCCGCGCCGAGGATGGAGGCGGTCAGGCTGGTGGTCGTGGTTTTG
CCGTGCGTGCCGGCAATGGCGATGCCGTCACGGAAGCGCATCAACTCCGCCAACATCAGG
GCGCGCGGAATAACGGGAATTTGCTGCTCCAACGCAGCGACAACTTCGGGATTTTCTTTT
TTGACGGCGGTAGAGGTAACGACGACATCCGCACCGTTAACGTGTTCTGCGGTATGGCCG
GGATAAACTTGAATGCCCAGGCTGCCCAAATGCTCGGTAGCGGCATTTCGCGCCTGATCC
GAACCGGAAACTTTAAAACCCAAATTGTGCAAGACTTCGGCGATACCGCTCATGCCGACG
CCGCCGATACCGACAAAATGGATGTTGGTCACTCGATTTTTCATCATAATGTTGCGTTCC
GGTGGATTTTCGATGCGTAAAGGCGTTATTTTAAAGGGCTGACCGTTTGCGCGCCATAGT
TTTCTGACAAATATATAGCGGATTGAAATAAAAAACATCCATGCCGTCTGAACGGCTTTT
CAGACGGCATGGTTCGGCAGTTTACGCCGCACACGCAATCGCGGCTTCGGCAACGTCGTC
CGCACTGTGCGGCAGTGCCAACGTACGGGCGTTTTCTGCCCATTTGAGGCATTTTTCGCG
GTTTAAGCCGCCGAGAATCTCGGCGAGTTTTTCCGCCGTCAACTGGGTTTGCGGCAACAG
CAATCCCGCCTCCGCCTGCACCATAAAACGCGCGTTGGCGGTTTGATGGTCATCAACGGC
GTGAGGATACGGCACTAACAACGCACCCAATCCCGCCGCCGTCAACTCGGCAATCGTCAG
CGCGCCGGCACGGCAAATCACCAAATCGGCATCGCGGTAGGCGGACACCATATCGGTAAT
AAATTCCACGCATTCCGCTTGCACGCCCAGCGCGTCGTAATCCGCCTGCAAGCTGCCCAG
CTTGCCCCGTCCCGATTGGTGGTACATCTGCGGACGCGCATTGTCGGGCAGCAAAGCCAA
TGCCTGCGGTACGGTTTTGTTCAAAACGTCCGCGCCCAAACTGCCGCCGACCACCAAAAT
TTTCAGACGGCCTTCACGCCCTTGGAAGCGTTCGGCAGGCACGGGCAGGTTGCTAATATC
GGCGCGGACGGGGTTGCCGACCAAGCCGCCTTCGTGGCTGAACGCTTTCGGAAAAGCGTA
CAACACCCGCTTCGCCCAGCGCGACAGGTGGCGGTTGGACAAACCTGCCACGGCGTTTTG
CTCGTGAATCACAATCGGCACGCCTAATAACTTCGCCGCCAAACCGCCGGGAAAGGTAAC
GAAGCCGCCGAAGCCGATGACGCACTCGACACGGTGTTTGCGGATAATCTGCTGCGCTTC
GCGGACAGTTTGATACAAAGTAAACGGCAGCATCAGCTTGCGTTTGATGCCGTTGCCGCG
CACGCCTTTAATCGCCAGCGTTTCGAGCAGGATGTCGTATTGCGGCACGATGCGCTCTTC
CATCGAATCCTTGCTGCCCAGCCAAATTACATGATGGCCGCGCGCGCGCAATGAATCCGC
CACCGCCAGCGCGGGGAAAATATGTCCGCCCGTTCCGCCCGCCATCAGCATAAAGGTTTT
ACCGCCCATGATTTACTCCACCCGGTAACCGCGCATTTTCCGGCGGTTTTCATAATCTAT
ACGCAACAGCAGCATCATGCTGATCAGCATGAAAAAGACTGACGAACCGCCATAGGACAT
CAACGGCAGCGTCAGACCTTTGGTCGGCAAAGCACCGATGTTCACACCGATATTGAAGAA
ACTTTGGATACCGATCCAAATGCCGATACCCGAAGCGATATAGGCGTTGAAAGTCAAACC
CAAATCGCGCGACTGCTTGCCGATGGAAAACGCCCGCACCACCAGCCAGCCGTAACAGAA
TATCAGCACGCACATACCGAAGAAACCGAATTCTTCGGCGATGATGGCAAAAATAAAATC
GGTATGCGCTTCCGGCAGAAAGCCGCGTTTGCTCAAACTCGCACCCAAACCCATACCGAA
CCACTCTCCGCGCCCGATTGCCATCAGAGAGTGGGTAAGCTGGTAGCCGGCACCCTGCGG
GTCTTTCCACGGGTCCAAAAATGCCACTACCCGCTGCACACGGTAGGGAGCGGCGGTAAT
CATCAGCACCATCCCGCCCAAGACGCTGCCTACCAGGACGAAAAAATATTTCCACGGCAA
TCCTGCCAAAAACAGCATTCCAACGGCAATGACGGTAATGACGACAAACGAACCGAAATC
CGGCTGTACCATTATCAGCACCAAACCGAACGCCACCAGCATAATCGGCAGGATGATCGC
CCGGAAACGGCCGTACATTTCTAATGTTTCACGACGTGCCTGCGGATTGGTGGCGGACAT
GATCAGATTGGCCGTCCCCCGCCAAATCGACTGCCAACCCAAACTTTCCATGCTGCGCAA
CACTTCTTCACGGCGCGTGAACAGGCTTGCCAAATAAAGGATGACCGCCAGCTTGAACAG
CTCGGTCGGCTGGAAATTCAACGGACCCAAAGGTATCCAACGGGTCGCGCCATTGATTTC
GCGCCCGGCAATCAATACGACTACCAGCAACAGGCCGGATAGGGCAAAAATCCACGGCAC
AAGCCGCCGCCATGTCCTCATCCTGCAAAGAAACCATAACAAACCGCTCGCTATCAAGCT
GGCAACGACGAACCCCGCCTGTCTGGTCAAATAGAAAAACTGATCGCCGCCTTCTTTTGA
TGCCAAATACACAGAAGCCGAATAAATCATCAGCAGGCTGAACGCCGTCATCAGCACCAC
CATCCACAAAAGCGGCGCGTCGAATTTCCTGCCGTCGCGCACAATCGGCCTGTCGAGCAG
CAGAGTGTGGACACCGTCGCCCACTTTTACCAATACTTCCGAAATCTTCAAAAAAACCAC
CTGCCAGTCTGTTTGCACCTGCCGCAAAGGGCAAAAATTTCAGACGGCAGACAATGCCGT
CCGAACATACGATACATCCCAAATCGGTATTCTAAATCTTTACTTGCCGCCCAACAATGA
CGGCGTTTGCATTTCAGACGGCATCACAAAGCCTTAAACGCTTCGATAAACACTTCCGAA
CGGTGCGCGTAGCCTTTAAACATATCAAAACTCGCACAAGCCGGGCTGAGCAGCACGATA
TCGCACGCTTCGGCTTGGGCATATGCCGTCTGAACGGCTTCTTCCAAAGTGGCGCAGTCG
GTCATATTCAGACCGCAGCCGTCCAAATCGCGGCGGATTTGCGGCGCATCAACGCCGATC
AGGAACACGCCTTTTGCCTTGCCGGCAAGCGCGTCGCGCAGAGGCGTGAAGTCCTGCCCT
TTGCCCATGCCGCCTAAAATCACGAAGAGCGGATTTTGCAAACCGGCAATCGCGGCGGCG
GTCGCACCGACGTTCGTGCCTTTGCTGTCGTCGATGAACACCACGCCATTTTTCTCGCCG
ATTTTTTCCACGCGGTGCGGCAGGCCTTGAAAGGTTTTGACGTGTTCGAGCAATGCTTCG
CGCGGCAAACCGACGGCTTCGCACAAGGCAACGGCAGCCATCACGTTAGTGGCGTTGTGC
AAGCCTTGCAGCGGAATATCTTGCGTGGCAATCAAATCTTCATTGCCTTGTTTCAGGCGA
CCTGTCTCACGTTCCAACCAAAAATCGGCTTCGTATTCCAACGAAAACCATTTCACCTCG
CGCCCGGCGCGCTTCATCGCACGACAGAACGCATCGTCCGCATTCAAAACCTGCACGCCA
TCGCCACGGAAAATCTTGGCTTTGGTATGCGCGTAGTCGAGCAAGTCGTCGTAGCGGTCG
AGATGGTCTTCGGAAATGTTCAGCACCGTCGCCGCAGTCGGGCGCAGGCTTTCGGTGTTT
TCCAGTTGGAAGCTGGAAAGCTCCAACACCCACACGTCCGCCTTTTTGCCTTCGCGCTGC
CATTCCGCCTCCAAAACCGGCGTGCCGATATTGCCCGCGATAACGGTATCCAGCCCGCAC
TTGATACAGAGATAGCCGACCAGGCTCGTTACCGTGGTTTTGCCGTTGCTGCCGGTAATC
GCAATTACCTTGTCGCCCCGGCGGTTCACAATGTCCGCCAGCAATTCGATGTCGCCCAAC
ACGCGTCCGCCGTTTTGCTTGAACGCCTCGATATCCGGCTGCCGCTCGCTGATGCCGGGA
CTGAGCGCCAGAATATCGAAACCGTTGTCCAGCGCATCTTTCAGACGGCCCGTGTAAAAC
ACCAGCCCGTCAAACATCTTACCGATTTGCGACACGCGTTCCGGCTTCAGCTCCGCATCA
TACGCAGCAACCTCCGCGCCGTTTTTGCGCAGGTAGGCAATCATGGAAATACCCGTGCCG
CCAAGTCCGGCGACGAGGATTTTTTTGTTTTGGAAAGTCATTTTGGTTTGTCCTAAAACA
AATCATATTGGGCAGGGGGATGTCTACTCCTGCTCAAGCCGCTTTCAGACGGCATTGCGA
GCTGTTCAATAACCCGCTTTCAGGCGTTGGTCATTGTCGCAGCCGTCTTGGTTTCCGTTT
TGACACGCCTTGCCAAGCCATTCTTGTGCAAGGGCGCGGTCTTGGCGCACGCCGTGCCCT
TTGTAATACATTGCGCCCAAATTAAATTGGGCTTGTGCTAACCCCTGATCCGCCGCCTGC
CGAAACCATCTGACCGCTTCGGTATCATCTTGGCGCACGCCTTGTCCTTCGGCATACATC
GCGCCCAAATTGTTTTGGGCATCAGCATCTCCCTGCTCTGCCGCCTGCAAGTTTTCCCGA
AAATCCGATACGTCATCCGCCCACACCGCTTGGTTCAAGCCCAAGGCAATCAGGGCGGCG
GCAAGCCATTTGACTGTCTGTTTCATGTTTTCTCTCCTATTTCGGTGTGGGGCGGTTTTT
CAGCCACCGTTAACGATAGGACGGGACAGATTGCCGCCGCAGGTTTATTGCGCGTTCAAA
TGCCGTCTGAAAGGTGTTCAGACGGCATAGGTTCAGCGGATTTTGAGGGTACTCAAACCG
ATCAATACCAAGACGATGGTAATAATCCAAAAGCGGACGACGACTTGGGTTTCTTTCCAG
CCTTTTTGTTCGTAGTGGTGATGGATGGGCGCCATCAGGAAGATGCGTTTTTTGGTTTTC
TTATACCAGCCAACCTGAAGCATAACGGATACGGCTTCTACGACAAATAATCCGCCCATA
ATGACGAGGACAAACTCTTGGCGGACGATGACGGCGACGGTACCGAGCGCGGCACCCAAT
GCCAATGCACCGACATCGCCCATAAAGACTTGCGCGGGATAGGCGTTAAACCACAAGAAA
CCGAGGCACGCGCCGCACATGGCGGTACAGAAAATCACCACTTCGTTTGCGCCGGCAACG
TAAGGTAATTGCAGGTATTGGGCAAATTGTGAGTGGCCGCTGGCATAGGCGAAGATGGCG
AGGCCGGCGGCAACGAGGACGACGGGGAAGGTCGCAAGGCCGTCCAAGCCGTCGGTGAGG
TTGACGGCATTGGATGTGCCGACGATGGTCAGGTAAGACAACACCAAAAAGCCGACCACG
CCCAGCGGCAGGGCGATTTGTTTGAAGAACGGGACAATCAAAATATTGTTGGCGGAATTG
GCGGCAAGGTAAAACAATGCCAAACTGGCGATAATGGCAACGCTTGACTGCCACACCATT
TTGAATTTGGCGGACACGCCGTTGGGGTCTTTATAGACGACTTTGCGCCAGTCGTCGTAA
AAACCGAGTGCGCCCGTGGCGAGCAATACGCCCAAGAGAATCCAGATATACGGGTTTGCC
CAGTTGCCCCACAACAGGGTGGACACGGTAATGGCGGTCAGAATCAGCGAACCGCCCATC
GTCGGCGTGCCGTTTTTGACGAGGTGGGTTTGCGGACCGTCGGTACGCACTGCCTGCCCG
CATTTGAGCGCGGTCAGCCTGCGTATCGTCCACGGGCCGAACATCAGGGAAAACGCCAAG
GCGGTCAACGCCGCCATGACGGCGCGGAATGTGGTGTATTGAAAAATATTCAGACCGGTT
AACCAGTTGCTGAAATGTGCGAGCCATAAAAACATGGGGCTTCCTTTTTTTGTTTTGTCG
TTATAGTGGATTAACAAAAACCAGTACGGCGTTGCCTCGCCTTAGCTCAAAGAGAACGAT
TCTCTAAGGTGCTGAAGCACCAAGTGAATCGGTTCCGTACTATTTGTACTGTCTGCGGCT
TCGCCGCCTTGTCCTGATTTTTGTTAATCCACTATACATCGGGCCTGCGCCCGTTTGAGG
TTGGCTTGCCGCCCGGCAAGGTTTCGGACGGCTTTTGCAGATTAACGTGCAGGGACTTTC
TCAATCACGCAAATCGGGTAACTCCCCGGATTTTTGCCGCCACCCAAGTCTAAACATAAA
TCTTCATAAAGATACGCCTGCGTCTGCATTCCGGCATAAAACGCGCCGACCAGCGCGGCA
ATCAACAATAAGGCTTTAAAAAAACGTCGACTTTTCATTTTCACTTATCCTCCAATGCCT
CGACCACTTCTTCCATCTGCATAAAGCGCGAACCTTTCACCAACACGGTGGCGCGTTCGG
GCAAATCGTGGCGCAACACTTGAATCAACGGGTCTTTGGCGGCGAACCACAAACCGTCCG
CGCCAAATTTTTCCGCCGCTTCGACGCTGTTGTCGCCGACAAAATAAGCCGCTTCGATGC
CTTGGTCGCGAGCATACGCGCCGACTTCGGCGTGCATGGCGGCGGCTTCGTCCTCACCCA
GTTCGCCCATATCGCCCATCACGAAAATACGCGGCGCAGGCATACGCGCCAACACGTCAA
TCGCAGCTTTCATGCTGTCAGGGTTCGCATTATAAGTATCGTCAATCAGGGTTGCGCCCT
TGATTCCGGATTTGACGTTCAGACGGCCTTTGATATTGCTGAAGCCTTTCAAACCTTCCG
CCACATCGTTCAAACTCAAACCTGCAGCCAAAGACAGCGCGGCGGCAGCGGCGGCGTTGT
GGACATTGTGGCGGCCGGGAACAGGCAGCACCACGGCGGCGCGTTCGTCGCCGCACACCA
AATCAAATTCGCACGACAACGGTTTCAGCACGATATTTTCCGCGTGGACATCGCCGCTAT
CGATGCCGAAAGTGCGCGTATTCAAATTAAGCGTTGCCGTTTTGAAGACAGCCATATTGG
CATCTTCTTGAGGAATCAGTGCCATGCCGTCTGAACATAAGCCTTGATAAATCTCGCTTT
TCGCTTTGGCAATATCGCCCACTCCGTCGAAACCGCAGCCGACATGGGCGCGCATGGCGT
TGTTGACCAATGCGGCATCGGGTTTGGCGATTTGTGTCAAAACCGCCAGTTCGCCAAAAT
GGTTCATACCCATTTCAATCACGGCATAGCGGTGTTTTTCGTTTAATTTCAACAAAGTCA
ACGGCAATCCGATGTGGTTGTTGAAGTTGCCTGCCGTCGCCAAAACGGCATTATCGCCGA
AACGGCGGCGCAATACCGCAGCCAACATTTCCTTCACCGTCGTCTTACCGCCCGAACCGG
TAATACCGAACACAAACGGGTTCACATTCTCGCGCCACGCCTTCGCCACCATTTGCAATG
CGGCAAGCGTGTCATCGACTTTCAACGCGCCATCCATTGCAACGCAATCTTCGCGCGAAA
CCACAACCGCCGCCGCACCAGCAGCCAATACGTCTTCAACAAAATCATGCGCATCAAACC
GCCCGCCCGCCAATGCGAAAAACACATCGCCCGCGCGGATGTCGCGGCTGTCGGTTACGA
TGCGCGACACGGGTTTGCTTTCAGACGGCATCGGAAGCTTGAGGGCTTGGCAGATGAAAT
TTAGGTCCAGTGGTTTCATATTTACTTTCGTTAATATTCGGGCGGCGGACACATCGGTAG
CGGCTGATTTTTTATCGCCTGTTTTACTGTGGTAAAACACAGATTATTTTCCCATTCTCA
TTCGGCATTTTTTCTGTACGTATCATTTTTTAGACGTATTTTTAGTCGATTTGCCTTTTC
CCGCATACCACGGCGCGGGGTCGTCGGGCAGTCCGTCGATAAAGGCAAGGTTATTGCCTT
CGCCCTGCACATCGGGAACATTCCCCCAAAAATCATAGCCGTCATCGGGCAACTCGTCGG
TTTCGATACCCGTCCAACTGCCGAATCCGCGTAAAAAATTAAACGCGCTGCGCCTCACTT
TAATCATTTCGCGCCGCGTGTCATCGGACGAAATTTTAACCAGCGGCACGCCGTAGCTTT
GACGCTTCCACGCACCATGTGTCAACGTTCGCTCGCCGCCTTTACCGACATGCATCAAAC
CGTGGTCGGAAAAGTAAACCAAAGACCAGCTTTCTTTATTTTCATTCAATATCTTAACTG
TATCTTCTAAAAATTTATCGGTTTGCGCGATGGTGGAAACATAGCAGGATATTTTTTCAG
TTTGATACTGAAACCGCCGCGCATCCTTATCCAAACGTGTGCAAAAATCACTGTGCGAAC
CCATCAGGTGCATCACAATCAGCCGAGGCTTCGTGCCTGCATTTCCTATCAAAACCCGTT
TGAACGCCGGCAACAAAAGGCGGTCGCTCAACCCCGCGCTTTTGCCATAATCACCCCTTT
GGGTAAACCACGGATAATCGCTGCGTAGGGCATAGGTGGAAATTTCGTTGGCAAAATGCC
CCAACATTCCTTGATTAGACAGCCACGCCGTCCGAAAACCCGCCTGCTTCGCCAAGCTGA
CGATGTTATTGTTCGGTTCTCCCGGCAGCCCCAAAGTCTGCGGCAGCGAAAGATTCGTCG
CGTGGGCGGTCGATTGGTAACCGTTTATCAACAGCCCTTTGGTCTGACTCAAAAAAGGCG
TATCGGGCAATGGGAAACCGTAAACATTCATATAATCCGAACGCGCGCTCTCACCGATAA
CCACAACATAATTTTTATACTTGGGCGCAACATGACGGATATGCCATGTTGACGCTTTTT
TTGCTGCTTCCAAAATGTGGGCGCGCTTGGCGGCATATTGTGCCGGCGCGGAAGCCAAAT
CGTAATACAGGTCGAAAATATTCAACAACAGGCCGGCATCAGGTTCTCGCAAATCTTTAT
CGCTGGCGATTTTATCCATCACCGCGCAGGACAAAATCAAAGTCAATAATATAGTCAGCC
ATATTTTGCTGCGGCGTTTATAGTTTTTTACGTCAGCAAATACCCCCCCGATACACAATA
TCTCCAAACTGTCAAGCCAAAAATGAAAAATAATGCCTGCACAAAATAAAGCGACCCGGG
AAGATTGCCGACAAATTCACGCGCCTCGGCAGGATTGCTTTCCAATATCGAACCGACTAT
CTGATAAGACGGCGCACCATACAGCCAGCCGACCGGCAAATATAGGGCGGTTGTGCCGAC
GTAAATCAGTAAAACAACTGAAGAAACGCGCGGGAAAACGCGTGCCAATAATAATAAAAA
TACAACCGAAGCCAAAGCGCCCACGGCAGAATAACGGTAGCCGTATTCATATTCCAAGTG
ATAGCCTGATGCGATGGCTGCGGCAAAACAAAAGGCTAAAAGCGCGCAAATGCCCAATGT
ATTTTTTAATGTCTGATTCATATTTTTTATTCGGGCGGATTGTTTCATACGATGCCGTCC
GAATATCCCATTATTTACGAGTTAACAAAGCCTGTCCGACGATTTCAAGATCGGAAAAAC
GGTGCTTCACGCCTTGTACATCCTGATAGTTTTCATGCCCTTTGCCGGCAATCAGGATGA
TGTCGTTTGCGGCGGCTTGTTCAACCGCATAACGGATGGCGGCGGCACGGTCGGCTTCGA
CGCATTCGGGCGCGGGAACGGCAGGCAGGATGTCGTTGATGATGTCGTGCGGATTTTCCA
AACGCGGATTGTCGCTGGTGACGACGACTTTATCCGCGCCCTGTACGGCTGCCGCGCCCA
TCAGCAGGCGTTTGCCGCGATCGCGGTTACCGCCGCAACCGAATACGCACCACAAAGCCG
CACCCTGCGGTTTGATTTCCTGCAAGGTGGCGAGTGCTTTTTCCAATGCGTCGGGCGTGT
GGGCATAATCGACAACGACCAAAGGTTTGCCGCTGTTCATAATACAATCCATACGGCCTG
AAGCAGGACGGATTTTTTCCAGTACATCCAATACCTTATCCAGCGGATAGCCGTTGGCGC
AAAGCAAAGCGACACAGGCGGCGAGATTTTGCGCGTTGAACCGTCCGAGCAGGCGCGTGT
GGCATTTCCCTTCGCCCCACGGGGTTCGGAATACGGCTTCTATGCCGTCTGAAGAGGCGG
TAAAGTCGGTAATGCGGATGTCGGCGTGTTCGCTGAAGCCGTAACTGTAAACGGCCAAAT
CGGGGCAGTCTTTTTTCAGACGGCCTATGAGTTCTGCGCCGTATCCGTCATCCACGTTGA
TGACTGCGTGTTTCAAGCCGTGCCAGTAAAACAGGCGCGACTTGATGGCACCGTAGGCTT
CCATCGTGCCGTGGTAGTCGAGGTGGTCGCGGGTGAGGTTGGTAAAGATTGCGCTGCGGA
ATGACACGCCGTTGACGCGCGACTGGTCAAGCCCGTGGCTGGAGACTTCCATCGCGGCGA
CTGTTGCGCCTTGTTGACGGAAACGGTAGAGCAGGGTTTGGACATCGACGGGGGCGGGTG
TGGTATGCGTGGTTTCTTCCAATGCACCCCAAAAGCCGTTGCCGACCGTGCCGACAATGG
CGGTTTTTTCGCCCAACAAATCGGCAGCTTGCGCCAGCCATTGCGTGATGGAGGTTTTGC
CGTTGGTTCCGGTTACGCCCCAGAATTTGAGACCGTCTGAAACGTTGCCGTAAACTTGCG
CCGCCAATATGCCGGCACGGTGTTTCAAATCTTTGATGCCTTGATTGGGGACTTTCCATT
CGGGATTCCACGCAAATTTGCCGTCGTCGTCCCAAAAAACAAAAGCCGCGCCGTTGGCAA
CGGCGGCGGGGATATAACTGCGTCCGTCGGCATATTCGCCCGGACAGGCAACGAAAATAT
CGCCTTGTTTGATTTGGCGGCTGTCTGAATGCAACAAACGCCCTGCCGCGTTTGCACACG
ACAGGGTCGGGATGCCGGTTTCAGCCAAAGGGGTTAACTTGCTGAACATAAAACAATCTC
GTTGATACTCGGATTAAGACGGTGTTTTGACGGCTGCGGCGGTCAGGGGCTTGGTCGGGG
AAATGCCCAAGATGTTCAGACTGCCGCCCATAATTTTTTTGAAGGGCGGCCCTGCCACTA
CGCCGCCGTAATAACCGTGGGCAGTCGGTTCGTCAATGGTTACCGCCACAATCACACGGG
GGTTTTTGGCGGGGGCAAAACCGATAAAGGTAGCGATGTGTTTGTTGTCGGCATAACGCC
CGTTGACGAACTTGCGCGCCGTGCCGGTTTTCGCGCCGACATCGAAACCGTCCACCGCAC
CCGCCGTACCGGTGCCGCCCGGCTCGGTTACGGAAACCATCAGATTGCGTACCTCGCGCG
CGGTCGATTCTTTGAATATGCGTTTGCCTTGCGGCGCAACCGCCTGTTTTTCAAAGCTGA
CCGGCAGTAAAACGCCGTCGTGCGTCAGTGCGGTATAGGCGCGCGCCAATTGCAGCAGGC
TCAATTGCAGGCCGTAACCGAAAGACATCGTCGCCTGTTCAATAGGCCGCCACCTGCGCC
AATTTCTCAACAAACCTGCAGTTTCGCCCGGAAAGCCCGAGTGCATACGCACACCGATGC
CCAACTCATGATAGAAGTCATACATTTCTTCGGCACCGAAACGCGCAGACAGTTTGCTTG
TGCCGACGTTGGACGATTTCTGCATGATGCCGCGCACATCCAAAGAGGGGTAAACATGGG
TATCGCGCACGGGAGACGGTCCGATTTTATAAGGCTGCGTATTCAGCCGTTCGTTCAAAT
CGGTTTTGCCCGCATCCAATGCTTTCGCAATCACAAACGGTTTGATTGCCGAACCGGGTT
CGATCATATCGGTTACGGCACGGTTGCGCCGCTGTTCGCTGTCTGCCCGGCCGGGCCTGT
TGGGATCGTAGGCGGGCGTATTGGCCAAGGCGAGGATTTCCCCCGTGCGGGCATCCAAAA
CCACCACCGTTCCGGCTTTTGCCTGATGGTATTCGACCGCCTTGTTCAACTCTTCATAGG
CCAAGGTCTGAATCCTCTGATCGAGGGAAAGGATGATGTCTTTGCCGTTTTTCGGGGCTT
TATTGCGCGGGGAGTCCAAGCTGTCCACAATATTGCCCTGCCGGTCCCGCAAAACGACTT
CCGCGCCGTCTTCGCCATGCAGGCTGTCTTCAAGCGAAAGTTCCAAACCTTCCTGACCTT
TGCCGTCAATATCGGTAAATCCGATGACGTGTGCAAACAGGTTGCCCATCGGGTAATGGC
GTTTTAATTCTTTTTCAAATACAAAGTTTTCCAAACCCAAGGCTTTGACCTCTTCGGCAA
CCTTGGGATCGAGCTGCCGCTTAATCCAGATAAACGACTTGCCTTTCTGTTCGAGCTTGT
TCCTCAAAACATCAACCGGCACATCGACAAGCTCGGACAGGCGTTCCAATTGTGCGGCAG
ACGGCATTTCCTTCATCTCTTTAGGCACGGCAAACAGGGACTCCGTCGGCGCACTCAACG
CCAAAACCGCACCGTTCCGGTCCGAAACCGTACCGCGTGTAGCCGGCAATGTTTGAGTCC
GCACAATCCGGTTGTCGCCCTGTTCTTTCAAAAAGTTATACGTTACCGTCTGCAGATACA
GTCCGCGAGTAATCAGACCGGCAAACAAGACCGCTATTGCCATCAGGACGAAGCTGATCC
GTCCGTTACTGGTCATCGGCTTTTTGACCTGCTCTTCTTTGGGCAGCATCCGAGGCTTAT
ATTCGCTCTTAATCAACATTTTTACTTCTCGTTATTATTATCCTGACGCAGGAATCCGAT
TCCGGCACACAGGCTGCTTCTATCTTTGATGCGCCACCATAAAGGTATTGCCCGAAACCG
GCGGATGGAGGTTTTGTTTTTCTGCCGCCGCCCTGATCGCTTCGTGGTTCGCCAAACGCG
CCTGTTGCAGCCTCATTTGCGCATAATCCTGCTCCAAGGCGATTTCCTGTTTTTTCGCCT
TGTCCAAAGCTGTGAAGTTGAGCCTGTACTGGTTTTGCTGCATCACAACGGAAAAAGCGG
AAACGCACACCGCAAGCAGCAGAAGGAAATTCAATTTGTTCATTGCCATTCAGACGTTTT
TCTCTGTGATTGTTCCGGTATCGAACCGGCAGTCCGCTCCGCCACACGCAAAACCGCACT
TCTCGCCCTCGGATTGGCGGCAATTTCCGCCTCACCCGGCTTTAATGCCCTGCCCACGAT
TTTCAGGGGCGGCTCGGGCAAATCCGCTTCCCTGACCGCCGCCCAGCGCGGCAGGGGCGC
GTGTTGCGAATATTTTTTGACAAACTGCTTCACAATGCGGTCTTCCAACGAATGGAAAGC
AATGACCGCCAAACGTCCGCCCTCTTTCAGACGACACATGACCTGCGGCAATACTGCCCC
TACTTCTTCAAGCTCGCGGTTAATAAAGATGCGGACCGCCTGGAAGGTGCGCGTCGCAGG
ATCCTGCCCCCGCTCGCGAGTACGGACGTTTTGTGCCACGATCTGCGCCAGCTTGCGGGT
TGTATCGATTGGACTTTCCGCCCGTTGCGCAACAATGGCGCGCGCAATCTGGCGGCTAAA
CCGCTCTTCACCATAATTCTTGATTACCTCGTGCAAATCCTGTTCCGACGCAACCGCTAT
CCACTCTGCGGCAGACATACCGCGCGTCGTATCCATACGCATATCCAAAGGGGCATCGAA
ACGGAAGCTGAAACCGCGGCTGCCGTCATCGATTTGCGGGGACGAAATCCCCAAATCAAA
CAGCGCACCGTCCACCTTGCCGATACCCAAACCGTCCAATGCCGTCTGAAACGAAGCAAA
ACCGCCATGCACGACACCGACCCGTTTGTCCGAACGCGCCAGCTCTTCTGCCACAGCAAT
CGCCTGAGGGTCTTTGTCGAAAACAATCAACCGCCCCGCATCGCCCAAACGCGACAAAAT
CAGCCGGGAATGCCCTCCCCTGCCGAACGTACCGTCCACATAGACACCGTCTTCGCGCAC
GGCAAGCGCATCCACCGCCTCATCCAGCAAGACCGTGATATGCCGGTAACTTTCTGCTCC
ACTCACAATTGCAAATCCGTCTGACTCAACTGGAAGGCAAGTTCGTCAGGATCGTCATCC
AAAGCCTGAACCATTTCGGCCTCCCACTGCTCACGACCCCAAAGCTCCAAACGGTTGGCA
CGACCGACCAAAACGACTTCACGGTCGAAATCCACCCTTTTCCTCAGTCCGGCAGGAAGC
AGCACCCGGCCGGCGCTGTCCCATTCTAAAATTTCCGCGTTATGCAGCAAAAGATTTTGA
AACCGCCGCAAAACAGGGTTATCCGCCACTTTTAAGTTTAAAAGTTGCGCCGCAACCTTT
TCCCACTCCGCAACAGGGTACATCAACAGCTTGTGTTTCGACTCGAGCGTTACCACTACG
GCAGGCGTATAGAGGCGCGACAGAATGTCACGGAATTTGGCAGGAACAGCCAACCGCCCC
TTACTGTCGATGCTTAATTCGTGTGCGCCGCCGAACATGACATGTCCCAAGCCGAAATCA
AAATCACAAGGGTAAAAGAGACACTTTGCCCCACAATTCCCCACCAATCGACACTATAAG
AAATTTTAAACACTCGGTCAAATCAGGGCATGAAAACTCATTAACATATCTGAAATTTTT
ATTCCTTTTAAAAACAATAAGATAAAAAATGACGACAACGGCACGGCGGGTGCGGTACAG
AGTGACCGAACCAATAAACAACTATATATGATTAATTTAATAATATAAACACAATATATA
GTATTAAGATAAAGCCATGACAGCACCCGTACCAACGTGTAATATGTCGGGAAATCCAAT
AAATTTACACAAGCTAACACTTATCATGCCCCTCCCTCTCCCCTCTCCCGAAGCACGGCA
ATCCTCGCTCAAACTGCAAACCCTCATTGCCGAAAAAATCGGCAAACACGGCAACTGGAT
TCCATTTTCACGTTTTATGGAATTGGTTTTATACGCTCCGCAATACGGCTACTACACCGG
CGGCAGCCATAAAATCGGCAATACCGGGGATTTTATTACTGCACCGACCCTCACCTCTCT
GTTTGCACAGACACTGGCACGCCAACTTCAAGAACTTCTATCCCAAACGGCGGGCAATAT
CTATGAATTCGGCGCGGGAACCGGACAGCTTGCCGCCGATTTGTTGGGCAGCATTTCGGA
CGGCATCAGCCGTTACTATATTATTGAAATATCGCCGGAGCTGGCAGCACGTCAGAAAAA
CCTGATTCAAGCACGCGCACCGGAAGCATCTCAAAAAGTTGTCCACTTGACCGCACTTCC
CGAAGCGTTTGACGGCATCATCATCGGCAACGAAGTACTCGATGCCATGCCTGTCGAAAT
CGTCCGTAAAAATGAAGGCGGCTCATTCGAGCATGTCGGCGTTTGCCTAGATAATGACCG
TTTTACCTATTCGGCACGACCGCTGCACGACTTACAGCTATCTGCCTTGGCTTCCCTCTA
TTTTCCTCAAACAGATTATCCCTACACCAGCGAACTACATCCGCAACAATATGCCTTTAT
CCGCACCCTTGCCTCAAGGCTTGAACGCGGGGGTATGATATTCATCGACTACGGTTTTGA
TGCAGCGCAGTATTACCACCCTCAACGCAATCAAGGTACTCTGATCGGACACTACCGACA
TCACGTTATCCACAATCCTTTTGACTTCATCGGGTTGGCCGACCTGACCGCGCATGTCAA
CTTTACCGACATTGCCCAAGCCGGTACGGATGCAGGACTGGATTTGACAGGCTATCTGCC
CCAGTCCCATTTTCTGCTGAATCTGGGCATAACCGAACTGTTGGCACAAGTGGGAAAAAC
AGACTCGCCCGCCTACATCCGTGAAGCTGCTGCCGTTCAGAAACTGATTGACCAGCATGA
AATGGGCGAACTGTTTAAAGTCATCGCATTCGGAAAAAATATCGGCGTCGACTGGGCAGG
ATTCCGCTTCGGCGACATCTGCCACAAACTCTAACCCTCATGCCGCCTGAATCCGCTTCA
GACGACATAAACTTTTTAACATTTAAAAACAGTCAACTAATTCAAAATTAAAAAATACGG
CTTGTCAAAAAAACAGAAAAACATATAATAGCGTCTTCACGAAACGGCGAATTAGCTCAG
TCGGTTAGAGCAGAGGAATCATAATCCTTGTGTCCGGGGTTCGAGTCCCTGATTCGCCAC
CAAATTTTCGGGGGTATAGCTCAGTTGGTAGAGCGCTTGCATGGCATGCAAGAGGTCAGC
GGTTCGATCCCGCTTACCTCCACCAGATAAAAAAGCACAGACCGTAAAAAGGTATGTGCT
TTTTTATTGCCTGATTGCCGGCAAATAAAGAATAAACCACTGCCTTCAAAACAGGCAATC
GACTTTAAACCTATCGCCCCGCCTGTCCTGATTTTATAGTGAATTAAATTTAAACCGGTA
CAGCGTTGGCTCACCTTGCCGTACTATCTGTACTGTCTGCGGCTTCGTCGCCTTGTCCTG
ATTTTTGTTAATTCACTATATCAGCCCGCCAGACAAACCCGACCCGAATAATGTCTTCAG
GTCGGGTTTATGGTTTCATTCCCAACTTATCCAGCCTGACAGCCACAATATAATGATGGC
AATACCAAAAACAATGCGGTAATAGGCAAAAGGAATATAATTTTTCTTGGAAACAAACCT
CAGCAACGCTTTTACCGCTACCAAGCCTGAAACAAAGGCAGCAACAAAGCCAATCAAAAT
CAAACCGACATCATGCAGGGTGAAAAACCGGTAATGCTTCAGGACATCATAAGCCGTTGC
GGCAACCATCATCGGCACAGCCAAGAAAAACGAGAATTCTGTCGCAGTTTTCCGTTCGAT
TCCCCAAAGCATCCCGCCCATAATCGTACTGCCCGAACGGGACGTACCCGGAATCAGTGC
AAACACTTGGGCAACGCCGATCATCAAGGCATCAATCGGACGCAATGCATCAACATCGGC
AATTTTAGGCTCTGCTCGGCTTTGGCGTTTCTCCACCCACAAAATAAAAAAACCGCCCAA
AACCAGCATGACTGCAACACTCAAGGGGTTAAACAGATACTCTTTGATTTGTTTGCCGAA
CAACAGCCCCATCACGGCGGCAGGTATAAAAGCAATGGCAAGATTGAGGACGAAGCGGTT
GGCTTTCCGGTCTTTTCCCACGCCATGCAACACATTGCTGAAACGTTGCCGGTATTCAAA
CACTACCGCCAAAACCGCACCGAGCTGGATGGCAATTTCAAAAACCTTGTGATTGCTGTG
AAAACCAATCAGATTGCCGAACACAATCAAATGCCCGGTGCTGGAAATCGGTAAAAATTC
GGTAAAACCTTCTACCAAGCCCATCATCAGGGCTTTCAGGACAATCAGAAAATCCATTGC
TTGCGCTTCTTTCGGATACGGGAGTTCGGCTATTTCTGTACAGCAGGGGTCTGACGCTTG
CGTTCTTCCCTGACTTTGGCAACCAATTCTTTAATCGTATGAACGCCGCCGTCAAAGCCG
TTATTGAAGATAACGCGGTATTTTCCGCCGACAATAACGGTCGGCGTGCTGTCAATACCG
TATTGTTCCGTCAGTTTCTGCATTTTTAATGCGGCGGCGGCAGCTTCGGGAGAATCATAG
GCGCGCATCAGTTTTTTGCCGTCAAAGCCTTTTTGAGACAAAGCCCACTTTCCGGCAACC
GACCTGTTTTCCAAGCGGATTTTTTGTTCGTAAACTGCTTTAAACACAGCAGGGTTTGCC
TGATATTTCAAACCCGACAAATTGACGGCAGCCGCCATCCTGGCCAGACCGAGCATTTCA
GGCTGCCAGACCACGTGCTCCGTCCTCAAATAGGCATCAGACGGCAATGCCTTGCCCAAT
TTCAATAACAAAGGATCGAAATGATGGCAATGTACGCAGAAATAGCCGAAAAATTCCAAA
ACCTCAATTTTGCCCGACTGTTCTTGAGGAATGGGTTTATCCAACACAAGATAGTCTTCC
CTTTCCGTCAGGGCATATGCCTGCGCGGACAACACTGCCGACAGCAGCAGCGGCAACAGA
TGTTTGAGCTTCATAATTATTTGCTTTCGATAGAACGGATCAGGCTGGCGACTTCATGTT
TTTTCAACTCGTCCTGCATTTTTTTCACCGCATCGGCAGACATATTGCCGCTTTGCACCC
GGTAAAGCGTTTTATGTCCCGCCTGATAACCGACCACCTTGGAAGATATGCCCAAGATTG
CCAGTTTGGCACGCTGTCCTTCCGCGCTCCGGCGGTCGGCATACGCGCCCATTTGCAGAT
AATGCGTTGCTTCCGCCTTGTCGGGCGTTTTCATTTTCTGCACTTCTTTGGCAGCGGCAC
TGCGCGCTTTTTCGATGCTGCCGCTGTTGAGGATTTGTTCCGGGGTCGGTTTGGGTGCAA
CTTTTTCCTTTTCCGCCTTTTTCTCTTCTTTTGAAGCTTTTTTCTCTGTTTCTTTAGACG
GTTTTACCGCTTGTTTTTTAACCGTTTCGGCATCTTTCTTCTGCGCTTTTTCCCCGACGG
TTTGTTCACGCTCTTCCGTCAGTGCTTTCTTGCGCACTGCCTGTCCGTCCGACTTTTCCC
GCTCCGGCTCGTCCGCCTTTTCCTCAACCTCGTCGGCTTTGTCGGCAACGGGCTGCTTGT
CGGCAGCTTTTTCCGCATCCGACTGCTCTGCCTCTTTCGCAGCATCCGGTTCGGACAAGG
CGTTTTGATCGGCCGGTTCAGGTTGGATGTCTTCCTTAGGCTGGTTTTTCGGTTTCAGGA
TTTCCGTTTCTGCAGGCTGCTTCGACGAAGCCGGGATTTTGAACGCATTTTGACCGCTTT
GGTTCAGATAAAACAAAATACCGGCAATAATGACCGTCGCCAGTATCAAACCGAAGAAAA
AACCGGACAGACCTTTTCCGGATTGGGAAAATTTGTTCATAAACATACCTTAATGTGTTT
CAGACGGCATTAACGCCGTTTGCTTACGGGCGGATATTCTAACAATATCGCCATATTTGG
GCAAAACCTGCTTCCATTCCCGTTCCTATAAAGCGCGACGGAAACCTATGGCTTTCATGA
CGTGGCTTCTGCCGACTTCTTCGTCGCCCGCCAAATCCGCCAATGTACGCGCCACGCGCA
TAATGCGGTGGAAGCTGCGGGCGGAAAGGGAGAGTTTTTCCAGCAGGCCGCCCAATGCTT
CCTGCGCTTCTTTTTGAATGCGGGCGGATGTGTCGAGTTCACTGACACTCAAGGCGGCAT
TCACTTTGCCTTGCCGTGCGTATTGTTTGTCTCTAGCGGCGATAACGCGTTCCAAAACGG
ACGCGCTGCTTTCCCCTGCTTCCTGCTGCATCAGTTCGGCGGCGGACAGGCTCGGGACTT
CGATGGTCAAATCGATGCGGTCAAGCAACGGGCCGGAAATTTTGCTGCGGTAACGCGCGA
CGCTTTCGGGTGTGCAGCGGCAGGGTTTGACGAGATGCCCGAGATAACCGCACGGGCAGG
GGTTCATGGCGGCAACAAGTTGGAATTTCGCCGGATAGACGGCTTGGCGCGCCGCGCGGG
AAATGTGGATTTCGCCGTTTTCCAACGGTTCGCGCAAAACTTCTAAAACTTTGCGGTCGA
ACTCGGGCAGCTCGTCCAAAAACAATACGCCGTGGTGCGCCAATGAAATCTCGCCCGGAC
GCGGATCCGAACCGCCGCCGACCATAGCCGCCGCACTGGCGCTGTGATGCGGACTGCGGA
AAGGACGGTGGCTGTCGAGTTGTTGCTGGTGGTTGGGCAGGAGCGAACGCAATGCCCAAA
CTTCTACCAATTCGTCTTCGGTCAGCGGCGGCAGGATGCCGGGCAGCCGTTGGGAGAGCA
TAGACTTGCCCGTTCCCGGCGGACCCATCATCAAGAGGCTGTGTCCGCCTGCGGCAGCGA
TTTCCAAAGCAAGGCGCGCGGTGTGCTGACCTTTCACATCGCACAAATCAGGTTGTCCGC
CATGTTCAAACGGCATCTGAGGAACTTGGCATTCGGTTTGCGCCAAAGGTTCGATGCCGT
TCAAATGGGCGGCGACTTCGCCCAAAGAGCGCGCGCCGTAAACGGTAATGCCGCGCATCA
CGGCGGCTTGTCCTGCGTTTTCTTCAGGCAAAACAAATGCACGTTTTGCCTGCATACCCT
GCCACGCCATCGCCAACGCGCCGCGCACGGGGCGCAACAGCCCCGACAGTGCCAATTCCC
CCGCAAACTCGTATTCCGCCAGTTTTTCGGGCGCAACCTGCCCCGATGCGGCAAGGATGC
CGATTGCAATCGGCAAATCGAAACGCCCCGACTCTTTGGGCAGGTCGGCGGGGGCGAGGT
TGACGGTAATTTTTTTGGCGGGGAATTCAAAACCGCTTTGAATAATGGCGGCACGGACGC
GGTCGCGGCTTTCCTTTACTTCCGTATCGGGCAGCCCGACGATGTTGAAATGCGGCAGGC
CGTTGGCAAGGTGGGCTTCCACTTCGACCAACGGCGCATTCATACCGCTCAAGGCGCGGC
TGTAAACCAAGGCAAGCGACATATTTCAGACGGCCTTATTCGCCGGCTTCGGTTTGCTGC
CTGATTTCGGCGACGGCTTCTTCGGCAGCGGCTTCAGCCGCTTCCAATGCTGCCCGTTCG
GGATTTTGCGCGGCTTCGAGTTTTGCCAAACGCGCTTCCAAAGCCGCCAGTTTGGTACGG
GTTTTGATTAAAACCTGCTGCTGGATGTCGAATTCTTCGCGCGTAACCAGATCCATACGG
TTGAACGCGCCGCCCAGCATCGCCTTAATATTTTTTTCCACATCTTTGGCAGGGCTGTTG
GCGATGGTTTCGCTGATTTTCGAGCCGACTTCCTCAAAAAGCTGCTTGCCGAACATAATC
TGTATCCTTCCTGAACATATCAAATTCAATCGGCTATTGTATAAGGAAAAATGCCGTCTG
AAAACGGGCGGCGGATAATCGGCAAAACATACCGCGCCTCCTTTGCGGTTGCTAAATTAC
ACCTCAAAACACCTGCCGCCTGAAAACGGATTTCATATTCCGCGCAACGCCCGATTACAA
GACACTACAAAACAATATGCTGTTTTAAATGATTTTTCCGACGCGCATCGTTTCAAACTC
GGCTTTTTAAGCCATTAAGTGCTTTGCAAACAACAGAAATTGGGTTATGCTGAAACGGAT
TATTTACAATTTCATATAGTTTTATTACATATCTTATTGTGATTGAAGATAATTTATCCG
AATCCCCTTTCGGGTGTCCGGATTTTCCGTTGTACTTTTATTAGAAAAACATTTCAGGCT
CAAGTTGCTTGCAATTTCAAAGCCTGTAATTCTGAAGTTTTAGACGAGGAATAGCACATG
AATCCCATGTACATCACTTTTGCAATCTATTTGGTTGCAGTCCTTCTCATCGGGCTTGCC
GCTTATTTTTCCACGCGCAATTTCGACGATTATATTTTGGGCGGGCGCAGCCTAGGCCCG
TTTGTTACCGCGATGTCGGCAGGCGCGTCCGATATGTCCGGCTGGCTGCTGATGGGTCTG
CCGGGCGCGATTTACCTGAGCGGTTTGAATGAGGCTTGGATTGCCATCGGCCTCTTGGTC
GGCGCGTATTTCAACTGGCTCTTGGTGGCGGGCCGCCTGCGCGTGCATACCGAATACGCC
AACAATGCGCTGACGCTGCCGGATTATTTCTTCCACCGCTTCGGCGCGGGCGGACACTTG
ATGAAAGTGGTTTCCGCACTGATTATCCTGTTCTTCTTCACGATTTATTGCGCCTCGGGC
ATTGTGGCGGGCGCAACCCTGTTCCAAAGCCTGTTTGAAGGTATGACTTACAATCAGGCA
ATGTGGCTGGGCGCGGGCGCGACCATCGCCTATACCTTCTTGGGCGGCTTCTTGGCGGTC
AGCTGGACGGATACGCTGCAGGCTTCTTTAATGATTTTCGCCCTGATTTTAACGCCGGTG
ATGGTCTATCTGGGCTTGGGCGGCGCGGAACAGATGTCTGCCGCGATTCAAAGCGTCGCC
GCAGGCACGGGCAAAGCATACGGCAGCCTGTTTGCCGGTACGACCGTCATCGGCATCATT
TCCACCGCCGCATGGGGCTTGGGCTATTTCGGACAGCCGCACATTTTGGCGCGCTTTATG
GCGGCCGAAAGCGCGAAATCGCTGGTATCCGCACGCCGCATCGGCATGACTTGGATGGCG
TTGTGCCTTGCGGGCGCGGTGGCGGTCGGTTATTTCGGCATTGCGTATTTCGGTGCAAAT
CCCGACAAAGTTTCTTCTATGAGCGGCAACCACGAACGCATCTTCATCGCGCTTTCCACC
CTGCTGTTCAACCCTTGGATCGCCGGCATCATTTTGAGCGCGATTTTGGCGGCGGTGATG
TCCACCCTGTCCTGCCAGCTTTTGGTTTGCTCCAGCGCGATTACCGAAGACTTCTACAAA
GGCTTTTTGCGTAAAAACGCGCAACAGTCGGAACTGGTATGGGTCGGCCGCCTGATGGTC
TTGGCGATTGCCGTGATTTCCATCCTGATTGCTTCCGATCCGAACAGCAAAGTATTGGGA
CTGGTGTCTTATGCGTGGGCAGGTTTCGGTGCGGCGTTCGGCCCGATTGTGATTCTGTCC
GTATTGTGGAAACGCATCACTGCCTACGGCGCGTTGTCGGGTATGGTTGCAGGTGCCTTA
ACCGTAGTCGTATGGGCGGAATGGATAAAAAAACCGGCTCAAGCAGCAGGCGAAAGCGGC
TTGTTGACGATGTACGAAATCGTCCCGGGCTTTATTGTTTGCTTAATCATTGCCGTGTTG
GTTTCCCTGTTCAACAAAGAACCTTCGCGCGAAATCCAAGAACGCTTTGAAAAAGCCGAC
GCAGATTACCGCGCCGCCCGATAAACCCCTTTCAGACGGCACGGCATCCCGGTTCGTGCC
GTCTGAACCCGTTTCCGGGTCAAACACAAATAAACCTTGCCTGCATACAGGCCTTATTTG
TGTTTTACCCGTTTCATTTTCAAAGAAACGGAAGCACCTACCCTGCCCGCATTTGAAGCC
TTGTATTTCATCTGCGGATTTATTACGATATTACCGTATTCAGGCCGCACCGATGCCGCC
TGCCCCCCGAAAAACTTTGGAGAATCCAAAAAATGTTTCATTTTGCATTTCCGGCACAAA
CTGCCCTGCGCCAAGCGATAACCGATGCCTACCGCCGTAATGAAATCGAAGCCGTACAGG
ATATGTTGCAACGTGCACAGATGAGCGACGAAGAGCGCAACGCCGCCTCCGAGCTTGCCC
GCCGTTTGGTTACCCAAGTCCGCGCCGGCCGCACCAAAGCCGGCGGCGTGGATGCGCTGA
TGCACGAGTTTTCACTCTCCAGCGAAGAAGGCATCGCGCTGATGTGTCTGGCAGAAGCCC
TGCTGCGTATCCCCGACAACGCCACGCGCGACCGCCTGATTGCCGACAAGATTTCAGACG
GCAACTGGAAAAGCCATTTGAACAACAGCCCTTCCCTCTTCGTCAACGCCGCCGCCTGGG
GCCTGCTGATTACCGGCAAACTGACCGCCACAAACGACAAACAAATGAGTTCCGCACTCA
GCCGCCTGATCAGCAAAGGCGGTGCCCCCCTCATCCGTCAAGGTGTGAACTACGCAATGC
GCCTGTTGGGCAAGCAGTTTGTGACCGGACAGACCATTGAAGAAGCCCTGCAAAACGGTA
AAGAACGCGAAAAAATGGGCTACCGCTTCTCCTTCGATATGTTGGGCGAAGCCGCCTACA
CCCAAGCCGATGCCGACCGCTACTACCGCGACTATGTCGAAGCCATCCACGCCATCGGCA
AAGATGCGGCAGGACAAGGCGTTTACGAAGGCAACGGCATTTCCGTCAAACTTTCCGCCA
TCCATCCGCGCTACTCGCGCGCCCAACACGGCCGTGTGATGGGCGAACTGTTGCCGCGCC
TGAAAGAGCTGTTCCTTTTGGGTAAAAAATACGATATCGGTATCAACATCGATGCCGAAG
AAGCCAACCGTCTGGAGCTGTCTTTGGATTTGATGGAGGCTTTGGTTTCAGACCCTGACT
TGGCTGGCTACAAAGGTATCGGTTTCGTTGTCCAAGCCTACCAAAAACGTTGTCCGTTCG
TTATCGACTACCTGATCGACCTTGCCCGCCGCAACAACCAAAAACTAATGATCCGCCTCG
TCAAAGGCGCGTATTGGGACAGCGAAATCAAATGGGCGCAAGTGGACGGCTTGAACGGCT
ATCCGACCTACACCCGCAAAGTCCACACCGACATCTCCTACCTCGCCTGCGCGCGCAAAC
TGCTTTCCGCGCAAGACGCGGTATTCCCGCAATTTGCCACCCACAACGCCTACACTTTGG
GCGCAATCTACCAAATGGGTAAAGGCAAAGATTTTGAACACCAATGCCTGCACGGTATGG
GCGAAACCCTGTACGACCAAGTCGTCGGCCCGCAAAACTTAGGCCGCCGCGTGCGCGTGT
ACGCCCCAGTCGGCACACACGAAACCCTGCTCGCCTACTTGGTGCGCCGCCTGTTGGAAA
ACGGCGCGAACTCGTCTTTCGTCAACCAAATCGTTGATGAAAACATCAGCATCGACACGC
TCATCCGCAGCCCGTTTGACACCATCGCCGAACAAGGCATCCACCTGCACAACGCCCTGC
CACTGCCGCGCGATTTGTACGGCAAATGCCGTCTGAACTCGCAAGGCGTGGACTTGAGCA
ACGAAAACGTATTGCAGCAGCTTCAAGAACAGATGAACAAAGCCGCCGCGCAAGACTTCC
ACGCCGCATCCATCGTCAACGGCAAAGCCCGCGATGTCGGCGAAGCACAACCGATTAAAA
ATCCTGCCGACCACGACGACATCGTCGGCACAGTCAGCTTTGCCGATGCCGCGCTTGCCC
AAGAAGCGGTTGGCGCAGCCGTTGCCGCGTTCCCCGAATGGAGTGCGACACCTGCCGCCG
AACGCGCCGCCTGCCTGCGCCGTTTTGCCGATTTGCTGGAGCAGCACACCCCAGCACTGA
TGATGCTTGCCGTGCGCGAAGCAGGCAAAACGCTGAACAACGCCATTGCCGAAGTGCGCG
AAGCCGTCGATTTCTGCCGCTACTACGCAAACGAAGCCGAACATACCCTGCCTCAAGACG
CAAAAGCCGTCGGCGCGATTGTCGCCATCAGCCCGTGGAACTTCCCGCTCGCCATCTTTA
CCGGCGAAGTCGTTTCCGCATTGGCGGCAGGCAACACCGTCATCGCCAAACCCGCCGAAC
AAACCAGCCTGATTGCCGGTTATGCCGTTTCCCTCATGCACGAAGCCGGCATCCCGACTT
CCGCCCTGCAACTCGTCCTCGGCGCAGGCGACGTGGGTGCGGCATTGACCAACGATGCCC
GCATCGGCGGCGTGATTTTCACCGGCTCGACCGAAGTGGCGCGCCTGATCAACAAAGCCC
TTGCCAAACGCGGCGACAATCCCGTCCTAATTGCCGAAACCGGCGGACAAAACGCCATGA
TTGTCGATTCCACTGCACTTGCCGAACAAGTCTGCGCCGACGTATTGAACTCCGCCTTCG
ACAGCGCGGGACAACGCTGCTCCGCCCTGCGTATCTTGTGCGTCCAAGAAGACGTTGCCG
ACCGTATGCTCGACATGATCAAAGGCGCGATGGACGAACTCGTCGTCGGCAAACCGATTC
AACTCACCACCGATGTCGGCTCCGTCATCGATGCCGAAGCGCAGCAAAACCTGTTGAACC
ACATCAACAAAATGAAAGGCGTTGCCAAGTCTTACCACGAAGTCAAAACCGCTGCCGATG
TCGATTCCGAAAAATCCACGTTCGTCCGCCCCATCCTGTTTGAATTGAACAACCTCAACG
AACTGCAACGCGAAGTCTTCGGTCCCGTCCTGCACGTCGTCCGCTACCGCGCCGACGAAC
TCGACAGCGTCATCGACCAAATCAACAGCAAAGGCTACGCCCTGACCCACGGCGTACACA
GCCGCATCGAAGGCACGGTACGCCACATCCGCAGCCGCATCGAAGCCGGCAACGTTTACG
TCAACCGCAACATCGTCGGCGCAGTCGTCGGCGTACAGCCCTTCGGCGGACACGGTCTGT
CCGGCACAGGTCCCAAAGCAGGCGGTTCATTCTACCTGCAAAAACTGACCCGCGCCGGCG
AATGGGTTGCCCCGACCCTGAGCCAAATCGGACAGGCGGACGAAGCCGCACTCAAACGCC
TCGAAGCACTGGTTCACAAACTACCGTTCAACGCCGAAGAGAAAAAAGCCGCAGCGGCCG
CTTTGGGACACGCCCGCATCCGCACCCTGCGCCGTGCCGAAACCGTCCTTACCGGACCGA
CCGGCGAGCGCAACAGCATCTCATGGCACGCGCCCAAACGCGTTTGGATACACGGCGGCA
GCCTCCTGCAAGCCTTCTGCGCCCTAACCGAACTTGCCGCCTCCGGCGTACAGGCAGTGG
TCGAACCCGACAGCCCGCTGGCTTCCTACACCGCCGACTTGGAAGGTCTGCTGCTGGTCA
ACGGCAAACCCGAAACCGCCGACATCAGCCACGTTGCCGCCCTGTCGCCTTTGGACAGCG
CGCGCAAACAGGAACTTGCCGCCCACGACGGCGCACTCATCCGCATCCTCCCTTCGGAAA
ACGGACTCGACATCCTGCAAGTGTTTGAAGAAATCTCTTGCAGCGTCAACACCACAGCCG
CCGGCGGCAACGCCAGCCTGATGGCGGTTGCCGACTGATTTTACCGAAATCCCCGAGCGC
GGCCCGTGAACCAATGCCGTCTGAAAACCTTTCAGACGGCATTTTTATAATGGATTAACA
AAAATCAGGACAAGGCGACGAAGCCGCAGACAGTACAGATAGTA
>6714_1_1_1_20_cov_33
CGGTTTCTGTTTTTTCCGATAAATTCCTAAAACTCAAAATTTCATCATTCCCACTTTCGT
GGGAATGACGGGATGTAGGTTCGTGGGAATGACGCGGTACAGGTTTCCGTTACGTATCCC
CATCCGAAAGTTTATTTATACACAAGCAATCCAAAGTTATCTGACTGAAATATTGTGAGA
TTTACCCGCAAATCTCATTTTTTCCACCACTTATACACAAATTCGGATGCGCACTCTGCC
GATATGCAGAAATAAGACATTCGTGCCGACACCTGACCATTTCCACACGTTCCAAACACA
CTTTCCTCTCAAACCTCCACAGTATTCCGGTTCTTAAAGACATCGGCAGCCATTCGGTAA
AGAAAAGTAGGATGCCATCTGCACAACAAGCAAACTATCCACAAAACTTATTCCCCATAA
AAAACAATCCACAGGTATGCACAAAAGGGAATCCGCCTTACCGACACCCTAAAAAAAGGT
AATCCTGATGATTTTTAAAATAAAAAAAAGTTACCCACAGAAAATTTCTCCTATCAATAT
AATCATCGTTTTTTTATTTAATTTTTATATTTTATTTATAAGCCTTCAGGGAAACGCACG
GTAAAGCGTAAAGGCATCTTTTCAAAAAATTAAAAAGTTAAGGATTGTTAAACAAGTGTA
AATCAGGTAGAGTTGCGGTCGATAAATTAAATCTATAACGGAGCTTCCTGCAATGAAAGG
CGATATTGGCGTAATCGGTTTGGCGGTTATGGGGCAAAACCTGATTTTGAATATGAACGA
TTGCGGATTTAAGGTTGTCGCCTACAACCGAACAATCGGTAAGGTGGACGAATTTTTAAA
CGGCGCGGCAAAAGGGACCGGTATTATCGGCGCGTACTCCCTGCAAGACTTGGTCGATAA
GCTGGCAAAACCAAGAAAAATCATGATGATGGTTCGCGCAGGTTCGGTGGTTGACGACTT
TATCGAACAACTGCTTCCGCTGTTGGAAGAAGGCGACATCATTATTGACGGCGGCAATGC
CAATTACTCCGACACGACACGGCGGACACATTACCTTGCCGGAAAAGGGATTTTATTTGT
CGGCGCGGGCGTATCCGGCGGCGAAGAAGGCGCGCGGCGCGGCCCGTCCATTATGCCGGG
CGGGGATAAACGCGCTTGGGAAGCCGTCAAACCGATTTTTCAGGCGATTGCCGCCAAAAC
GCCGCAGGGCGAACCGTGTTGTGACTGGGTCGGCAGGGACGGCGCGGGGCATTTTGTCAA
AATGGTGCATAACGGCATCGAATACGGCGATATGCAGTTGATTTGCGAAGCGTACCAGTT
TATGAAAGACGGCTTGGGGCTGTCTTACGACGAAATGCACCGCGTGTTTGCCGAGTGGAA
CAAAACCGAGCTGGATTCTTATCTGATTGAAATCACTGCGGCAATTTTGGGCTATAAGGA
CGAAGGCGGTGAACCGCTGGTCGAGAAAATCCTCGATACGGCAGGGCAAAAAGGCACGGG
CAAATGGACGGGCATCAATGCCTTGGATTTGGGTATTCCGTTGACGCTGATTTCCGAAGC
GGTATTCGCCCGCTGCGTTTCGTCGTTCAAAGAACAGCGCGTGCAGACCGGCAAGCTGTT
CGCCCGAACCGTTACGCCCGTCGAAGGCGGCAAACAAGAATGGGTCGAGGCGTTGAGACA
GACCCTGCTTGCATCTAAAATCATTTCCTACGCACAAGGCTTTATGCTGATCCGCGAAGC
GGGCGAAAGCTACGGCTGGGATTTGGACTACGGCAACACTGCGCTGCTGTGGCGCGAGGG
GTGCATCATTCGCAGCGCATTCTTAAGCAATATCCGCGATGCCTATGAAAACAATCCCGA
TTTGGTGTTCTTGGGTACGGATCCGTATTTCAAAAATATTTTGGAAAACTGCCTGCCGGC
GTGGCGCAAGGTGGTTGCCAAGGCGGTCGAATGCGGCATCCCTATGCCCTGCATGGCTTC
GGCGATTACGTTCTTGGACGGCTACACGACCGAACGTCTGCCTGCCAACCTCTTGCAGGC
ACAGCGCGACTACTTCGGCGCGCACACTTACGAGCGCACCGACAAACCGCGCGGCGAGTT
TTTCCATACCAACTGGACGGGCAAGGGCGGAGATACCGCTTCGACAACCTACGATATTTG
ATTCCGTTGCCGAAATGCCGTCCGAACCGTTCGGACGGCATTTGTTTTGCAGGAAATAGA
AAGATGTTCCAATGGCTTTATGATGTATTGTGGCTGCTTGCGCCGATATGGATACGGCGT
TATTTGGACAAACGCTCCGGAAGTGCCCCTGCATATCGGGCGCATCGGGGCGAGCGTTTC
GGCAAGCCGTATCCGAATCCCGTTACCGGCGCGGTTTGGATACACGCCGTTTCGGTCGGG
GAAACGCGTGCCGCCCAACCTTTGATACGCGAGTTGCGGCAGCGTTTTCCCGATGCGCCG
CTGCTGATGACGCAGATGACCCCGACGGGACGGGAAACCGCGCAAGTTCTGTTTCCTGAT
GCACAATGCCGCTATCTTCCGTATGACAAAAAAACGTGGGTACGGCAGTTTTTGCGCGAA
CACCGCCCGATGTTCGGCATTTTGATGGAAACCGAAATCTGGCCCAATCTGATGAAGGAA
TGCCGGCGCACGGGGGTGCCGCTGTTTTTGGCGAATGCGCGGCTGTCGGAAAAATCGCTA
AACGGTTATCTGAAAGTCCGCAGCCTGATCCGTCCTGCCGCCGCTTCGCTGACGGGCTGT
CTGGCACAGACGGAGGCGGATGCGGCGCGGTTGGCGAAATTGGGCGCGGCATCCGTGCAG
GTGTGCGGCAATACCAAATACGACCTGATGCCGTCGGAACAGATGAAAACGCTGGCGGGG
CAGTTTGAAAAACGCATCGGAGACCGGCAGGTTGCCGTGTGCGGCAGCACGCGCGTTTAT
CGGGGTGAAGACGAGGCGGAAAAACTGCTGGCGGCGTGGCAACAATATCGCGGCGATGCC
CTGCTGGTCGTCGTGCCGCGCCATCCCGAGCATTTTCAGACGGTATTTGAAACGGTAAAA
CGCTTCGGGTTTAAGGTTCAGCGGCGCAGCGACGGTTTGCCGGTCGAACCCGATACGCAG
GTGTGGATAGGCGACAGTATGGGCGAGCTGTATGCGTATTACCTGTGCGCCGATGTCGCT
TTTGTCGGCGGCAGTCTGGTCGATTCGGGCTGTCAGAACATCATCGAACCGCTTTCCTGC
GGCGTTCCGACGATATTCGGCTTTTCGACCTACAATTTTTCCGAAGCCTGCCGGCACGCC
TTGGCATCGGGTGCGGCGGTTCAAGTCGAATCGGCGGACGCGTGGCGGGAAGCCGTTGAA
AAAAACTTATCGTCCGAGGAGGGCGGAATGCAGATGCAGGCGCGCGCGGACGGCTTTATC
GCACAACATCGCGGAGCGGGCGCGAGAATCGCCGAGGCGGTACGGGAAGCGGTATGCGGA
CATCGGGGACGATAGTGATACAATCCGTATCCGAGTTTTCCGGTTGGAGTACCGTATGAG
TATTTATGCCGTCGCGCACATCGTCCACCTGTATTGCGCCATCGCCTTTGTCGGCGGCGT
GTTTTTTGAAGTGCTGGTTTTGTCCGTCCTGCATACGGGACGGGTGTCGTGCGAGGCGCG
GCGCGAAGTGGAAAAGGCAATGTCTTACCGCGCCGTCAGGGTGATGCCGTTTGTGGTCGG
ACTGCTGTTCGCCAGCGGCATCGTGATGGCGGCAAACCGCTATCTTTCTATATTGGGCGA
ACCGTTTGCCACTTCCTTCGGTACGATGCTGACGCTGAAAATCCTGTTGGCGTTCAGCGT
GTTGGCGCACTTCGCCATCGCCGTCGTCAAAATGGCGCGTTCCACACTGACCGTCGGCTG
GTCGAAATACATACACACCGTCGTCTTTACCCATATGCTGCTGATTGTCTTTTTGGCAAA
AGCGATGTTTTATATCAGCTGGTAACACAATTACATTTCAAATCAGGAGATTGAACCATG
ACAGAATATCCCGGCATCGGGTCGCCGTTGTTTTACGGCGTTTTTTTTGCGGCAGTGCTG
GTCATGATTGCCTTGGATATGTTTTCGCTGAAGAAAAACGGCAGCCATAAAGTCGGCGTC
AAAGAAGCCTTGGCATGGAGCGGCTTGTGGGTTGCCGTATCCTGCCTGTTCGCGGGCTGG
CTGTATTTTGAACTCGCCGGCAATCTCGGCTACGGCGCGGCAGTCGCAAAAGAAAAAGTA
TTGGAATTCTTTACCGGCTACATTTTGGAAAAATCGTTGGCAGTCGACAATATTTTCGTG
TTCCTGATGATATTCGGCTACTTCAAAGTCGCACCGCAGTTTCAGCACCGCGTGCTGCTG
TACGGCGTATTGGGCGCATTGGTATTGCGCACCGTCATGATTTTCGTCGGCGCGGCACTG
GTTCGGCAGTTTGAGTGGATTCTGTATCTGTTTGGCGCGTTCCTGCTCTATACTGGTATA
CACATGATGAAGCCCGAAGGCGATGAGAAAGAGGATTTGGCAAACAGCAGGCTGCTGAAT
GCCGTCAAGAAAGTCGTTCCGGTCGGCACGGAATTTCACGGCGAGAAATTTTTTACCGTC
GAAAACGGCAAAAAAATCGCCACGCCGCTGTTTTTGGTGCTGGTCATGATTGAATTGAGC
GATGTCGTGTTTGCTGTGGACAGTATTCCCGCCGTCTTTGCCGTTACCACCGATCCGTTT
ATCGTGCTGACTTCCAATATTTTCGCTATTTTGGGTTTGCGGGCGATGTATTTCCTACTG
GCGGATGTGGCGGAACGCTTTATCTTCCTGAAATACGGCTTGGCATTCGTGTTGAGTTTT
ATCGGTGTGAAAATGCTGGTAATGCATTGGGTGCATATCCCGATTTCCGTTTCACTGTCG
GTCGTGTTCGGCGCGTTGGGTGCATCGATACTGACCTCGTTAATTTATACGAAAAAACAG
CCTGATAAATAAAATGCCGTCTGAACGCCGACAAAATGGTTGACAGCATCAGGCTTGATG
TATAGAATTTCGAGCTTATCGGGTCGTTAGCTCAGTTGGTAGAGCAGCGGACTTTTAATC
CGTTGGTCGAGCGTTCGAATCGCTCACGACCCACCAGATAAAGCAAAAAAGCTGAGTTTT
CAAAACTCGGCTTTTTTTGTCTTCCGACAATCCTTGTTCGGAAAGCGCGGCATTTCGTCA
AATTCTTTGGTGCGGCTTCCGTATTTTTCCCGAAAATCCCTTATAATTCCGCCTCTGCAA
CCTTCATCGGGTGATGCTTTATGCGTTGTCCCGAGTATTGAAATATTATAGTGGATTAAC
AAAAACCAGTACGGTATTGCCTCGCCTTAGCTCAAAGAGAACGATTCTCTAAGGTGCTGA
AGCACCAAGT
>6714_1_1_1_24_cov_26
TTTTTTGATACGCAACCGGCCGGTTGCCGTCATTCCCGCGCAGGCGGGAATCCATTTTTG
AAATTCGGAAACTGTTTTTCAAATGATGGTTTCTCAAGTTTTAAGGCGGATTCCCGCTTG
CGCGGAAATGACGGAATTTGATGATATGCCACATTTAAAGTTAAGTATGTTTGCGATAAC
GGGCTAAGTTTTGCCTACACGGCAATTGAATTTTCTTCTTTCGGTTTTATCCATCCCACA
AAGCCTGAAACGCTTTAACCACCGCTTCGGGATTTGCCGCTTTGGTTACGGCGCGGACGG
CGGCGAGTGAGGAAACGCCGGTGGCGAGTACGGCTCGGGCGTTGTTCAAATCGATGCCGC
CAATGGCGACGACGGGCGTGCCGCCTGCCTGTTTGACGTATTCGCGCAGTTTGTCCAAGC
CTTGCGGGGCGGTGGGCATTTGCTTGGTCGTGGTCGGGAAAATCGCGCCGCTGGCGATGT
AGCTAGGGTGTACGGACAGGGCGCGGTCGAGTTCGGCAACGGAGTGCGTACTCAAACCCA
AGCGCAAACCGGCGGCGGCGATGGCGGCAAGGTCGGCGGTGTCCATGTCTTCTTGTCCGA
GATGCACACCGTACGCGCCTGCTTCGATTGCCTCGCGCCAGTGGTCATTGATGAAAAGCT
GCGTATGGCTGCCCTGACAGGCGGCGACACAGCGGGCGATTTCGCGTTTCAATTCATCGC
CGTGCAGGGCCTTGCAGCGCAGTTGCACCGTGTCGGCACCTGCTTCGACCATGCGCTCGA
CCCAATCGGCGGTGGGGACGACGGCGTAGAATTTGAGCGGGGATTTGAGTGGCAGGAAGG
TCATGGGGTTCCTTTCAGACGGCTTTAATCTTGTCTTCGGATATACGCCAAACCGCTTTC
TTCATCGCGTTCGGGCGCGTCTTTTCCGTCAAACAGTGCCACTGCCAATCTGACGGCGGC
GGCGGTTACGGCGGGGGAGATCATGAAACCGTGGCGGAAAAGGCCGTTGATTTCAATCAG
GCGTCGGGCGCGGTTGTAACGGATTTCGGGGTTGTGGTGATTGAGCGTGGGGCGCAGGCC
GGTGGCGATTTCGAGGATGTCGGCTTCGCCGAAGGCGGGGTGGACGGCATAGAGTGCGGA
TAAGAGTTCCAGCCCGGAACGCACGCTGGCAGGTGCTTGGCTTTCGCTTTCGATTTGGGT
CGCGCCGATGACGAAGACGTGGTTTTCTTTCGGGGCGATGTAGAGCGGATAGCGCGGGTG
TAGCAGGCGCACGGGGCGGTTGAGCGTGATTTCGGGTGTGTAAACCCGCGCCACTTCGCC
GCGTATGCCGCGCAGGGTGCTGGTGTGCTCGGGGGATTGGTTCCACGCGGTTTTTGCGCC
GTAGCCGCGGCAGTCGATCAGCCAGTCGTATTGGGCTTGCAAGTCTTCGGGGGCACATTC
GTGTTCCCAATGGCAGGGGACGTTCAGTTCGTCCAAAGCGTCGGCAAGTGCAGACAATAT
TTGCCGCCCGTCGAGCTGGCCTTCGGTCGGCAGGTAGATGCCGTCTGAAAAACGTCCGCC
GAGTTGCGGTTCGCGTTCGGCGATGTCGTCGGCGCGCCAACGGACGATTTCGTCATCCGC
TACGCCGCCGCGTTTGAGATGGCGGACGAACTCGTTGGATAAAGGTTTGTCCTGCCCGTG
CCACACAATCAGGCTGCCGTTTTCCTGCATCATGGCAGGCGTTTTCAGACGGCATCGGAT
GCCGCGCCAAAGCGGGATGCTCTGCCTGCCCAGCCTGACCACTTCAGGCGTGGCTTCGAC
CGCTTCCGCCGCAGGCGCGAGCATGGCGGCGGCAACATAGGCGGCGGCGTGTTCGCCCCG
GCGGCAGCCTTTATCGAAAAGTGCAATCTGATAACCTTGTTCTGCAAGCTGCAGTGCGGT
CAGCCTTCCCGAGAGGCCGCCGCCGAGGATGGCGATACGGGTCATGACGGGTTCCTTTGT
AAAGATTGGGTTTTTTTAAAGAAAAGGCGTACCGATACGGTGGCAATGGCAACGGCAGAC
ATTACGGGGGCGGTCAGACCGATGCTGCTTTCCCAGCCGGACGAGAGCAGGAAGCGGTAG
AGGATGAAGCCCGCAAGCCACAGAACCAGTCCGGCAAAGTCAAAGCCTTCAATCTCCTCA
CGCCGTTTCAAGACGAAAAAGTCGGCAATCAAAACCGCCGCCATCGGCGCAAATACCGAG
CCGATAAGCAGCAGGAAGTTTTCATATTCGGTAACGGGCAGGAGGACGGCAAGCAGTGTG
CCGACAACGGCGACGGCAACGGCGATGGGTGTTTCCGAAAGTTTGGCGGAAATATTGTTG
GCACTTACGCCGGCGGAGTAGGCATCGAGAAAAGTGGTGGTAACGGTCGACAGGACGACC
GCCAAAATGCCTGCCGCACCCAAACCTGCGCCCAGCAGGATTTTTGCCACGTCGGTTTCT
CCGGTGAACAACGCCGCTGCCAAACCCAAGGCATACATCCAGCAGCCGGTCAGCGTGTAG
GCGAGCGTTGCCGTCAGGGTTGCCGCAAACGGGCGGCGCGCGTGGCGCGTGTAGTCGGCG
GCCAGCGGCAGCCAAGAAAGCGGCATCACGGCGGACAGCTCGACTGCCGTTCCGAAACTC
ATGCCGTCTGAAACCTGTGCGGCGGTGCTGCCTGCCGTGGAAAAGACTTCGGCACTCAGC
CACAGAACCGCCAACAGCATCAGCAGCATCGAAACGGTTTTCAGCCCGCCTGTTTTGCGT
GCGCCGAAAACCAGCCACAGCACAATCAGCGCGCCGTTTGCCAATGCCCACCAGACAAAA
GATTCGCCGTCCCACAACACTTTGCCCAAAGCGGAGCTGACCGTTGCGCCGGCGTAAATC
ATCACCGCCGTCCAGCCGGCCAGTTGCAGCATATTCGCCACGGAAAACAGCACTGAACCG
CGTTTGCCGAACGACAGGCGCACGCTTTCCATCGAGCTGCGTCCGGTCAGTGCGCCGATA
TACGCCGCCGCAAAAAACAGCGCGCCGCCGACGGCATGACCCAAAAGCAGAGCCGCCAGA
CCGCGCTGCCAGCCCAAAGGCGCAAGCAGTGTACCCGTGCTGATTTCGGCAATCGATACC
GCCGCGCCGAACCAAATCAGCCCGATGGCGGCGGAAGATGAAGGAGAGGAGGCATTGCCC
GACATATGACGTCCTTTAAAAAGAAGGAAGGTGGGCGGGGAAGTGCGGAAAAGGGAACGG
AAGCCTGATAAGGCATTTGACGGTTTGTTTCCTACGCAGGCATTACCCCGACAGGTTCTA
CGGATTCTGCTTTCGCAATCTCAGCCGCCCGGCGGCGGCACTCCGACAAGAAAGCTTTAA
GTTTACACAAAGCAACGTGCGTTGGCAAAATTCTTACATTTTCGGCGGCACGGCGCATTT
CCATAACAAATGCCGTATAATCAAGCCCCTGATTTTTTATGCGCCGACACTATGCATCCG
ACCTATTCCGCCGTACAGGCGCGGCTGCTCGAAGCCAACCGCCTTTCCCCCGAACTGCTC
GCCAAAAGCCTGTGCATCATCGGCGCGCACCACGTCGATTACGCCGACATCTACTGCCAG
CGCACCGCTTATGAAAGCTGGCATTTGGAAGAGGGCATCGTCAAATCGGGCAGCTTCCAA
ATCAATCAGGGCGTGGGCGTGCGCGCCGTTTCGGGCGATAAAACCGCCTTTGCCTACGCC
GACAGCCTGTGCATCGATTCGATAAACCGTTCCGCCCGCGCCGTCCGCGCGATTGGGGCG
GCAGGCGGCAAGGTGTCCGCCAAAATGCCGTCTGAAACGCGCGGCAAGCCGGTTTGTTCC
GCGTCCGACCCCATTGCCGGCCTCGATTCCGCCGCCAAAGTCGCGCTGTTGAACAAAGTG
GAAGCAATCGCCAAAGCCGCCGATCCGCGCATCGTGCAAGTGATGGCCGGTTTGACCTGC
GAATACGATATGGTTTACCTCGCCCGTCTGGACGGCAAACACGCCGCCGACATCCGCCCG
ATGGTGCGCCTGAACGTTACCGTTATCGCCAAACAGGGCGAACGCCGCGAACAGGGCAGC
GCGGGCGGCGGCGGACGCTACGACTTGGCTTATTTCGATGAAAACTTGGTGCGGCAGTTT
GTCGATGCCGCCGTCAAACAGGCACTCACCAACCTCGAATCCCGCCCCGCGCCCGCTGGC
GAAATGACCGTCGTTTTGGGCAACGGCTGGCCGGGCGTGTTGCTGCACGAAGCGGTCGGA
CACGGTTTGGAAGGCGATTTCAACCGCAAGGGGACCAGCGTCTTTTCCGGCCGGATCGGA
GAGCGCGTCGCCGCCAAAGGCGTTACCGTCGTCGATCAGGGCGATATTGCCGGCCGGCGC
GGTTCGCTCAACATCGACGACGAAGGCAACGAAACCCGCCGCACCGTATTGATTGAAGAC
GGCATTTTAGTCGGCTATATGCAGGACGAAACCAATGCCCGCCTGACGGGTACGCAATCC
ACCGGCAACGGCCGCCGCGAAAGTTACGCTTCCGCCCCTATGCCGCGCATGACCAATACC
TTTATGGAAAATGGCAGCTATGAGCCGGAAGAAATCATCGCGTCCATCGACAAAGGCATT
TACGCCGTCAACTTTGGCGGCGGACAGGTGGACATTACCAGCGGCAAATTTGTGTTCAGC
GCGTCCGAAGCATGGTGGGTGGAAGGCGGCAGGCTGCAATACCCCGTCAAAGGCGCGACC
ATTATCGGCAACGGGCCCGAAGTGCTGAAACACGTTTCGATGATAGGCAACGATACCGCG
TTGGACAGCGGTGTCGGCGTGTGCGGCAAAGAAGGGCAGAGCGTCCCCGTCGGCGTGGGG
CAGCCGACCCTGCGTATCGATGCCGGGCTGACCGTCGGCGGCAGCGCAATCTGACGCGGA
ATCCGGCACGATGCCGTCTGAAAGGTTTTCAGGCGGCCTTTTACATTAGGAGACCTTTGC
AAAAATAGTCTGTTAACGAAATTTGACGCATAAAAATGCGCCAAAAAATTTTCAATTGCC
TAAAACCTTCCTAATATTGAGCAAAAAGTAGGAAAAATCAGAAAAGTTTTGCATTTTGAA
AATGAGATTGAGCATAAAATTTTAGTAACCTATGTTATTGCAAAGGTCTCATTAGGATAA
AACCATGCAGGAACAGAATCGGAAATCAAGTTTTCCCATAGTGATGTTGCTGGTGTCGGT
TGCCCTGTGGATAGCGTCTTTATCCAATGTTGCATTTTATTTGGGCAATCATGGAAGCAT
GGAGGGTTTGACCGTTTTGATTTTGGGGTCGATATTTGCTTCTTTGGATATCAGGTATTG
TGCGGTCTATGCGAATTATGTTTGGTTGGCGGCCATTGTTTTGCTGGCGTTGCGGAAGAA
GGTCGTGCCTGTCCATGCGGCATTTTGGGGCTTGGCGTTGGTGGCTTTCAGTGTGAAAGC
CGTATACGTCGATGAAGCAGGGAATACATCGGATATTGTGCGCTACGGTGCAGGATTTTA
TTTGTGGTATGCCGCATTTGCGGTTGCCTCCATCGGTACGTTTGCTGGAAAGAATAAGGA
AAGAAAAGCCGCATCGGCGGCAGACGGGACGAAAAATGACGTTTGATAAATGGTTGGGCT
TGTCAAAACTGCCTAAAAATGAAGCAAGAATGCTGCTGCAATATGTTTCGGAATATACGC
GCGTGCAGTTGTTGACGCGGGGCGGGGAAGAAATGCCGGACGAAGTCCGACAGCGGGCGG
ACAGGCTGGCGCAACGCCGTCTGAACGGCGAGCCGGTTGCCTATATTTTAGGTGCGCGCG
AATTTTATGGCAGACGCTTTACAGTCAACCCGAGCGTGCTGATTCCGCGCCCCGAAACCG
AACATTTGGTCGAAGCCGTATTGGCGCGCCTGCCGGAAAACGGGCGCGTGTGGGATTTGG
GGACGGGCAGCGGAGCGGTTGCCGTAACCGTCGCGCTCGAACGCCCCGATGCGTTTGTAC
GCGCATCCGACATCAGCCCGCCCGCCCTTGAAACGGCGCGGAAAAATGCGGCAGATTTGG
GCGCGCGGGTCGAATTTGCATACGGTTCGTGGTTCGACACCGATATGCCGTCTGAAGGGA
AATGGGACATCATCGTGTCCAACCCGCCCTATATCGAAAACGGCGATAAACATTTGTCGC
AAGGCGATTTGCGGTTTGAGCCGCAAATCGCGCTGACCGACTTTTCAGACGGCCTAAGCT
GCATCCGTACCTTGGCGCAAGGCGCGCCCGACCGTTTGGCGGAAGGCGGTTTTTTATTGC
TGGAACACGGTTTCGATCAGGGCGCGGCGGTGCGCGGCGTGTTGGCGGAGAATGGTTTTT
CAGGAGTGGAAACCCTGCCGGATTTGGCGGGTTTGGACAGGGTTACGCTGGGGAAGTATA
TGAAGCATTTGAAATAATTGTTTGCAAAATTGGCGGGTTTCCCGTTATTGGGTTATGATG
TGTTTCGATATGTAAACATTTATAGGTTTGGAGCGATAAACAATGAATGCAGTCGTAGTT
GCCGTAATCGTGATGCTGGTGCTGTCGCTGTCGCGCGTGCACGTGGTATTGAGCCTGACG
GTCGGCGCGTTTGTCGGCGGCGCGGTGGCGGGTATGCCGCTGCAAAACATTGCCGATGCG
GCGGGACAGGTCAGCCAGGCGGGGATTATCCCCGTGTTCAACAAAGGTTTGGAAGGCGGT
GCGAAGATTGCGCTTTCTTATGCGATGCTCGGCGCGTTTGCAATGGCGATTACCCATTCC
GGCCTGCCGCAGCAGCTTGCCGGCGCGGTCGTCCGCAAGCTGAACCGGGGCGGTATGCCC
GACAGCGTGCGTTCGGGCGAGGGCGCGGTCAAATGGCTGCTGCTTTCCATCATCCTTGTG
ATGGGCATGATGAGTCAGAACATCATCCCCATCCACATCGCCTTTATCCCGATGATTGTT
CCGCCGCTGCTTTTGGTGTTCAACCGCCTGAAAATCGACCGCCGCCTGATTGCGTGCGTC
ATCACTTTCGGGCTGGTTACGACTTATATGTTCCTGCCTTACGGCTTCGGCGCGATTTTT
TTGAATGAAATCCTGTTGGGCAACATCCATTCCGCCGCGCCGCAGCTTGATGTGAAAAAC
ATCAACGTAATGGCGGCAATGGCGATTCCCGCGTTGGGAATGCTGGCCGGACTCCTGCTG
GCGTTTGTCCATTACCGCAAACCGCGCCTGTACCAAAGCAACAATGCCGATACGGCGGGC
AACGCCGATGCGGCAAACCGTCCGCAGCCGTCCGCCTACCGCAGCCTGGCCGCCGCCGCC
GCCATTGCCGTATGTTTTGCCATCCAGTTGATGTATGAAGACTCGCTGGTGTTGGGCGCG
ATGCTCGGTTTCGCCGTATTTATGATGTTGGGGGTCATCAACCGCGACAAGGCAAACGAC
GTATTCGGCGAAGGTATCAAGATGATGGCGATGGTCGGCTTCATTATGATTGCCGCGCAG
GGTTTTGCCGCCGTGATGAATGCGACCGGGCATATCCAGCCGCTGGTGGAAAGCAGTATG
GCGATATTCGGCAACAGCAAAGGCATGGCGGCATTGGCCATGCTGCTGGTGGGGCTTTTG
GTAACCATGGGTATCGGTTCGTCCTTTTCCACTTTGCCCATTATTGCCGCGATTTATGTA
CCGTTGTGCATCAGTCTGGGCTTTTCGCCGCTTGCCACAGTTTCTATTGTCGGTACGGCG
GGTGCGTTGGGCGATGCCGGTTCGCCCGCGTCCGATTCGACGCTGGGCCCGACCATGGGC
TTGAACGTTGACGGACAACACGACCATATCCGGGATTCCGTCATCCCGACCTTTATCCAC
TACAACATCCCGCTGATGATTGCCGGATGGATTGCCGCGATGGTGCTGTAAATGGATGGG
CTTGAAGGGCTGGAGTGCCGTATTGTCGAACTGGAAATCCAATCCGCGCTTCAGGAAGAC
GTAATCGTCGGCCTGAACGCGATGGTGGCGGAATTACGGCAGATGTTGGATTTGCAGCAG
GCGCAGTTGAGGCTTTTGTACAGCAAGCTGCAAGACAAAAATTCCGACGCGCAAGAGCCG
TATTCCCTGCGCGACGAAATCCCGCCGCATTATTGATGCGTCGCTGGCATCCGGATTCCC
CCTAAAAGCTGTGTTTGAATATTCCGCCGATGCAAACCTAAGATATATAGATATAGTGGA
TTAACAAAAATCAGGACAAGGCGACGAAGCCGCAGACAGTAC
>6714_1_1_1_25_cov_41
TAAACAAGCTTTTAAATACTTTAATTTTATTGGAAAGCTATAAAAGGAACTATAGTTTCA
CACACTAATTACTTCCTAATCACTTCTTATATATTGCACCCCATCAAGGGGCGCAAGTCT
TTACAAACATCAAGCCCCTTTAACTCTAGCCAGTGAAGGGGCTTTCTTATGTGCATCGCT
TTTTATACCGTTAATCCCGATCAATACGAATACGAAAAATCACGCGCCTACATTGTGCGC
ATTTTCGTAAATGACGAAATTGTCGAGACAACAGTATTTCCTATTACAAACCCGCAAAAC
ACATATAAAACAAGGCAAGAAGCTGAAGAATACGGCCGTCTGACTGTCAAGGCTCTTATG
GATAAGCAGGAGAAAACCGCATGAGAGCCGAAGACAGAGCAGAAACGGCGGGGGCGTGTG
TGGGCGCGCCTTGCGCGCCGCAAACGGCCACGCCGTTGAATGCCCCCCCTAGGCTAATAG
GGGGGGAGCAAAAAAACCCTAATCTGCAGGGTGGGGAACAGCCCATAGAAATTCTTGAAT
CGCATCAAGTCGAATTTGAATATTTTTCTCAATACGTAACCGACGGTAAAGGCCGTCTGA
TAGAAATTCCGCTAAGACGCGGCAGGGAAGACGGTGCATTCATCGACCAGATCACATTTA
CGATACATGAGGAATCCATACCCAAAGTAACCCAAAAAGCCTATGTAACAGATGCCGAGT
ACCTCGCAAAGTACAGCGAATTGCTGCAGGAAATTCTAGGTTTTGGCATCAGTGCCAAAC
TACCATACAAAGGCAAATTTTTCTATCAGTCCTGCTATCAGCTAGGCCCTACAAATGTCG
AGTACGGCAAAGTCCACTACGGCGGCCAAAGAGAAACCATACTCGTAGAGCTGAACGGCA
CCGGCTGCACAGCAGCAAAACCCGGTTGGGAAAACAGGCTTTATGAATTTCTGCAAAAGT
GTGTCCGGCCAAAAATAACAAGGGTTGACGTAGCACATGATTTTTTCAATGGAGAGTACA
CGCCCCAACACGCTTTAACCGACCACGATAACGGCTTTTTTGACTGCCATAACGTCCGCC
CGAAAAGCGAATGCAAAGGAGTTGCTTGGAGACACGAAGACGGAAGCGGCAAAAGCTTCT
ATATCGGCAAACGCGGCAACGCCAAATACACCCGGATTTACGAAAAAGGCAAGCAGTTAG
GCGATAAATCAAGCCCGTGGGTTCGATTTGAAACAGAGTTCAGAAACGGAGATATAGAAG
TCCCCATAGACATATTGATTCATGCCGGTTCGTATATTGGCGGAGCGTATCCCGTCTGTG
AACAGATATTCAAATGCGAAGCCAAGCGCATGGATTCAACAGTTAAAGAGGTCAATCTCA
CGTTTGAACACAAACAATTCTACGCAAGGCAACAAGTCGGCAAATGGGTCAATTTTTTAA
AAGACATCGGTTGGACGGCCGAAGATATCGTCAAAGACCTAACCAAAGGCGTTGAAGGCT
ATCCCAAAGGTCTTCAGCCCGAAGAGTACGACAGTAGCAACGCCTGTGCTTTCTATATTC
ATGAAGAGCAAAAAGCCATAAACGCCCTGAATATCGAAGTCTTAGAGCTTGAATTAAATC
AGGAAAAGCAATACGAGTATCCGCAAGATAGGCAGAAACAGCATGAGCGCGATTACGACA
AAGAGCAGTATCAAATATCAGACCAGTTAGAAGACTGGAAATATCTATAAATCAAAGAAA
GGAAATACCCATGTTTGATCAATTACAAGTAACCACCTATCCCGCCACGCTCCTGGGCGC
AAAACAGTTCAAAGGTGAGATTGACGGCAACAAAATCGATACCTGTACCGTACTGGTAGC
CAGCCCCATGCCCGCCAACGGCAACAGCGTAGGTTTTACTGCTGCCAGCATGAAATTTGG
AGAAAGCCACAATTTCGATCGGCTGAAAAACCTCAAATTCCCCTGCTCCGTAAATGTAAC
CGTCGCAATGGAATCTACCGGCAAAGGCTTAGTACCCAAGCTGCTTGATTTTGAAGTGAA
AGGCGCGTCGACCAAAGCCTAAGGCAGAAAGTCCAGAATATGAGCAGGTATCAGCAAAAA
TTTATCGTTCAGGAACTGGAAAACTATGAATTCATCTTCCCCGATCAGTTCGGCGATATT
GGATTTACCCAAAATCTGAAAGAAGCCGGACAGTATGAAAATTATGAAGACGCATTCAAT
GCCGGATTAGAAGAGATTGGCGGACATTTTCAGATTTTCAGCTTCTACATCAGAGAAGAA
TAAAAGTTAACAGGCTCGGCGGGCGGTCTGTAAAACCTTCACAAAGCCCGCGAAACCATT
TTTTTAACCAACTAAGGAAAACATCATGAAAATCATGAATAACCTGAAAAAATACGGCGC
GAAAATCGCCGTTTTCGCAGCTGCTCCGTTAGCACTGGCAGCCAATACCTATGCAGCATT
GCCCGAAACTGCAAAACAAGCATTAGAAGGCGCAAAAGCTGACGGTCTAGAAGCCGGTTG
GATCGTTATCGGCGTATTCGCGGCACTGTTTGTGATCGCGATTGTGAAACGTGTAATGCG
ATAAGGTCGGCAAAATGTACTACCAAGTTGGAAATCAGTGTTTAGAGCAGAATCAGGCCG
AAAACGTCTATTTCAGCTTGGTAGTACCTAAAATAACTGAAGACGGGAAAATCATAAAAC
CCGAATACAACGGCAAAGATTGGAAAATAGACGGCCAAATCATCAAGGCCGATTTACCTA
AATGCGACCCGTCCGAAAACCTGAAAGACGGCATGTATATAGGCTGGCTGATTTTCGGAA
TCGTGGCGTCCGTCTATTTCGTAACCGTGATTAAAAGGCTCTTGAGATGATGGATTTCTA
TTTCTATGTCGGTCTTTCCGTTCCGATCATCATTGCCGCCATCCTGTTCAAGGATTGATA
TTCAAAACGGTTAGGCAGATAATCCGACTTCCGAACAACAAAAAAGGAAGTTGGAATCAT
GTTTATCACTGAAGCCCAGTTGGCACTTTATAAATACCAGCCGTCCAGCAAGTATTTTGG
CAAAACAATGTCATCTACTTTCGCTAGTGAGCTTTTAGAATATTCAAAAGTAAATAAATT
TATAATTCATGAAGCAATCCAATGGTTTTTAAATATAAGGATTTCTAATAATATTTGGAA
AATTTATTTTTCTGATGAGTCTGTTGCGTATATAAAAATTTTAGAATTACAGGATGATTC
TAGTCGTGGAATTGAAATTAAAACGTTTGATTTTAATATTAATGCTGGGGATGTTTTCGG
TTAATTCTTATGCCGAACGTTTTAAATATCCCATTGGAAATTCAGATGTTAGATTGGATA
TTGATCATACAAAATCTGTAGTAACAGATTTTCGTGTTGATGGTCAGCGTTTTTCAGGTC
GAATTATCGAACCTTCAATAATAGAACACGTGCCAACAGGTGCACGCTCTCTTGAAAAAA
TTCCTGTCAAAGTAACTGCATCAGTATCCCGCGCCGGAGTCTTGGCAGGCGTTGGCGCAT
TAGTCCGTCAAGGCGCAAAACTGGGTAAAAGGGCGGTTCCATATGTCGGAACCGCGCTCT
TGGCCTATGACATCTACGAAACATTTAAAGACGAAATTAAAGAACAAGGCTATCAATACG
ATCCCGAAACCGATAAATTTGTAAAAGGCTACGAATACAGTAATTGCATTTGGGAACACG
CCGAAAACGGTATTAAAACCTATGGCTGTTACGGCGTTGATAGTTCAATTATGCGTCTTA
TGTCAGATTACAGCAGATTTCCGGAAGTAAAAGAACTGATGGAGCATCAAATGGAAATTG
TCGGGCGCAATTATTGGGAAATGGTACGCAAGAATAGGAATGATTCTTTTAGGAACTACA
ATTTTAGTCGTTGTTATTTCAACTGGAACGGCGGTAATTGCAATATCGGTGAAGATATAA
ATGACGCAAGATCTTTCATCAATTTTTCCCTTATACGCAATCCGAAATACAAAGAAGAAA
TGGATGCCAAAAAGCTGGAAGAGATTTTAGCCTTAAAAGTCGATGCCAATCCCGACAAAT
ACATACAGGCAACCGGTTATCCCGGTTATTCCGAAAAAGTAGAAGTCGCACCCGGAACAA
AAGTGAATATGGGGCCCGTCACGGACAGGAACGGGAATCCCGTTCAGGTTGTCGCAACAT
TCGGCAGGGATTCGCAAGGCAACACCACAGTGGATGTTCAAGTAATCCCGCGTCCCGACC
TCACACCCGGAAGCGCAGAAGCACCTGAAACCAAGCCAAAGCCAGCGCCTACGCCCGAAA
CCAATCCAAAGGAAAAAGAAAACCCGCGCGAAGAAGATCAAGACAATCCCAAACCCACGC
CCACACCGGGCGAAACACCAAGCCCGAACGAAAGCCCAAAAGATCGGCGAGAAGAAAAGA
AACCAGACGGAAACGGCGGATTGCTCTGTGATCTCTTTCCTAAAATCCTAGCCTGTGCCG
AAATGGGCGAACCTTCAGAAAACGATTTTGAAGGCATAGCCATACCCAAAGCCGTAAATG
AAGAAACGTGGTCGCCCGATAACATGTTTCCGTCAAGCGGAGTTTGTCCGAAAGACAAAA
CATTCCACGTTTTCGGAAAAGCATTTAGCGTAAGTTATCAGCCATTATGCACATTAATGG
AAAACGTAAGATTCGCCGTAATTATCGGCTTTATCATCATGTCCGCATTTATCACATTCG
GATCATTGAGAAAGGAATAAAATGCCGGCTGCTCTAATTCCATTAATTGCATTTCTGCTA
AGAATGCTGATCGTTCGGATCATTATTGCAACAGGTCTGACATTTGTATCGTTTGCGGGG
TATTTGGTTGCGTTAAATAAATTCAAAGAATACTTTTTAAATGCGGCAAACTCCATGCCT
GGAGACATTTATAACCTTCTACTGATAGGCGGATTCGGAACAGGTTTTAACTATCTTTTC
GGCGCGTTCTCTTTTTGGGTAAGCATGAAAGCATTGAACAAACTGACAACGGTATTACCG
AGGGGATAAAAATGATTTATCTGATTACCGGCAACATGGGAACCGGAAAAACATCAAAAG
CAGTTTCAATGATTTTAAACAACGAAGACGGATTGTTTAAAATGCAACTCGAAGACGGAA
CAGAAGTAGATCGGCCCTTATATTTTTGCCATATCGACGGACTAGACGCAAAAAAGTTCA
ACGCACACGAACTAACGGAAGAACAAATCATGTCCGCGCCGCTAAGAGACATCATCCCTG
ATGGCGCGGTTCTGATAGTAGACGAAGCACACTATACCTATCCGGTAAGATCATCAGGCC
GAGCCGTACCACCTTATATTCAAGAATTAACAGAATTAAGACATCACGGCCATACGGTTA
TAATGATGACACAACACCCGCAGCAGCTTGATATCTTCGTTAGAAACCTGATATCCAAGC
ACATCCATTTAGAAAGAAAAGCATTAGGAACAAAACAATATTCGTGGTACAAATGCGTAA
CCAGCTTAGAAAATCCCGCAGCCGTTTCAAATACAGAATCGAAGAACTTCACACCGCCCA
AAGAAGCATTTAAATACTACAAATCATCAAGCCAGCACATCAAATTTAAGAAAAAAGTAC
CGTTGGCCGTTTGGGCTTTAATTCTGATAATCGGATTTATCGGCTGGAAAATCTATACAG
TTTATGGAATATCACAAAAAGCCATAAATCCAGAACAGTTTGAAACAACATCACAAGTTT
CAGCAGCATCAGAGACGATAAATCAAGAAGCAGATTTAAATACAGCAGCACAATCACAAA
AAATCAATCAGGATTTGAAAGCAGACGATTTTATCCCGACGTTGGCCGAAAAACCCGAAT
CCAAACCGATTTACAACAACGTCCGCCAAGTCAAAACCTTTGAGCGCATAGCGGCCTGTA
TCGAAGGCGGAAAAACCGGCTGCACCTGCTACAGCGATCAAGCCACACCGCTGGAAGAAG
TAACAAAAGAAATGTGCAAACAGTACGCAAGAAACGGCCTACCCTTTAATCCATACAAAG
AACAGGACAACAGCGCAAACAACGCGCAAAAAGCCCCTACAACGTCCTAAGCGGGCGCGA
AGTTCGAGCCGCAAAGCGGCGCGGTTGTCGGCGCAGCGAATTAAGAAAGGCCGCTGCATG
GCGGCCTTCTAATCGTGGGTTATTGACTAAACAGCATGAACACGGCTAGAATAAACCGCG
TATCTACCGATACAGTCAAATGCAGTTTTCCGAGGCTAACGGTAATTCGCATTTTAAAAT
TTCCTGTAAAGTTTAAAACTTGGCAGGAATGCAAAAATCCCCTAGTTCGCGCTCGGGGAT
TTTGCTTATCCCCACCGCTCTACAAATTGTCATATCATCAAATCTAAGTCATATCAATCT
ACCTTTCCGCGCTTGCCGCGCCTGTTTGAGTTTCAGAAACCTTTCCCAGCCCTTCAGGAC
GGAGGAGCTAGGGCGGGGGAAAATATCTAGCGGAATTGTTTTTTTTTACTGCTTTCAGTC
CGGTTTTCGCTGAGGTATGGGGGTGCGTTTGACAGAGAACGGCCGATAAAAAGGTGCAAG
GGGGAAGTTTTGTAAAGATTTGGAGTGTTTTTTTCCAAATCTTTATGAATACCCCCTTGC
ACCTTTTTATCGGTTGTTCTCCAATCGCACACAAACCCCATACCGGCGAAAACCGGACTG
AAAGCAGTAAAAAAACACAATGCAGCGGGTCGCAACAGAAATTTTTAAATAAACCAGCAA
ATACAAAAAATTAATTCATACGATTCTGATATACTTCAAACGTCTCGGAATAGCTAACCG
ACGACAAAGCCGCCGAACCTGATTACTTCCTAATCGCAAGATTGAAAGAAAGATAAGGAC
GGCGGTTTTCTTATGTTTGAAATTGAGAAACATCAAAGGCATTAAAGCCTGAATCGTAAG
GAAAATTAACATGAGAAACGCAGTAGGATTAGACATATCCGCAAAAACATTTGATGTCGT
TACCATAATCAACGGCGAAACCGATTACAGAAAATTCAGCAACGATGAACAAGGCTGCAA
AAACCTGAAAGAATGGATATCGGCAAAAAGAGAAAAAGACATATACGTATGCATGGAAGC
AACAGGAAACTACTACGAACAGGCCGCAGACTGCTTGGCCGAAGAATACCACGTATCAGT
AATAAACCCGCTAAAAATCAAAGCCTATGCACAAAAGCGATTCAGCAGAGTCAAAAACGA
CAAACAAGACGCAAAATTAATCGCAGAGTTTTGCCAAACAGCATTAATAGAAGAGCTGCC
AAAGAGAGAAAAACCGACTGAACAGCAATACAGCTTGAAAAGACTGCTATCACTTCAAAG
CCAACTTTTAGAACAACAGACATCGCAAAAAAATAGAATCAAAGCAGCAAAAGATTCATT
TGTACAGAAAATACATGAAAAACAGCTAAAAGAACTTGAAAACCATCTAAATGCAGTAAA
AAAGAAAATCGACCAAACAATCAAATCAGACAAAAAAATGAAAGAGCTGACAAAACGGTT
AGAGACAATACCGTCAGTAGGCAAAACAACAGCCATATCGCTAATGAGCTACCTTATTAA
CAGCACATTCGAAAACGCAAAGCAGTTTACAGCCTATGCCGGATTAAATCCGCATCAAAA
CATATCAGGGACAAGCGTCAACAAAAAAAGCAAAATGACCAAATACGGAAACCGAAGAAT
ACGCGGATCCCTGTTCATGGCCGCATTAGTCGCATTCAAAAACAACTACTTTCCAGCATT
CACAAACAGGCTGAAAAAAGCCAAAAAGCCCAAAATGCTGATCATCGGCGCATTGATGAG
AAAAATTTTAGTCGTTGCATTTAATCTTTATAAAACAGAAACCGACTTCGATAAAACACG
TTATCAGACGGCTTAGCTAACCGAACTGATAAAAATAGCAAAAGCGGATTGTAAAAAATC
CGCTTGGATTTTTGTATTCCGAAAAAATGCAAAACTAAATAACCAATGAAAACAACAAGA
TAATAAATTTACAATTTATTTTGTTTGAATAATCAAGAAACATCTTTATTAAGAGGCACA
AGGGATTGGGAAGGCTGTCTTGGAGATAAGCACTGATGTTCTAGGCAAACCCCTCCATCT
TAAAGTTAAAACAACCACAGGCAGCCTGGAAATGATCTATGATCTATGCCCATACAAGGA
CATTCTAGATAGTTTTCCTTGTTGCTTCGTGTATCACACAAGATAGAATTGGCACTCTAC
TCTTTCCTTAAAAAACCGTCAAGAATGGTTATCAATTTTTTTAAACTTATTCAAAACAAT
ATTCTTATATACATCTCAAACCCGCTGAAATAAAGCAAAGTGGTGGTTCATAGATGGCAA
TACCGATTTCAAAGCAGCCTGCACTTTGACAACACACGAGAAATACGGGAAGGACAGGGC
ATCAGCATATATTTCAGCCCGAAGCCGTTTCATTCGTTTAAAAAACTGCTTTTTTCACAA
TTTACCTTTACAAAGCCTATACGTATCCTTACAATTTGTTTTGCTGTTTTTGGTATATTT
TTGGGGCTGTACTAGATTAGCAGATATGTTACCCTCGAAATATGAAGATAACGCAC
>6714_1_1_1_26_cov_28
ACCACTAATACACTAGTGTTGCACTTGAAATCCGAATCCAAGGTTGTCTGAAAACTTGGA
GATTCTAGATTCCCGCTTTCGCGGGAATGACGAAGTTTCAGACGGCATCGTATTGCTAAA
TTTCTAGAAGTATGTATAATGCCCATTCCCACGCGCCCATCGTCTAGAGGCCTAGGACAC
TGCCCTTTCACGGCGGCAACCGGGGTTCGAATCCCCGTGGGCGTGCCAATTCAAAAACCT
GCTTGTTTTAAGCAGGTTTTTTTATTTATGAACCGTCATTCTCACACTCTTCGTCATTCC
CGTGAAAACGGGAATCTAGAGCGTAGGGTTGAAGAAACCGTTTTATCCGATAAGTTTCCG
TGCCGACAAGGCTGGATTCCCGCCTGCGCGGGAATGACGGTGCGCGGATGCCGTCTAAAG
CGGTGGGCTGAAGCCCACCCTACCATTGTTTCTGAAGCCAGCCCCACCATTGTTTCCGCT
TCCATACCGTTTGGCGGCATTTTCTCTATATTGTAGGGTGGGCTTCAGCCCACCAAAGCA
TCAAAGTATTCAATGCCGTCTAAAACTTCGTCATTCCCACAACCCTTCGTCATTCCCGTG
AAAACGGGAATCTAGAACCTCTGAATTTTCAGACGACTTTTGAATATTTCCGCCGCCCAA
TGGTCTGGATTCCCACTTTCGTGGGAATGACGATTTGGAAATTACCCGAAACCCAAAAAC
AACCGAAACCGAACACATTGGATTCCCGCCTGCGCGGGAAGGACGGCAGAGGGTGGACGA
TGCTGTCTGAAGCCTGACAAAGCATTTGATGCCGTCTGAAACTTCGTCATTCCCGCAAAA
GCGGGAATCTAGAGCGTAGGGTTGAAGAAACCGTTTTATCCGATAAGTTTCCGTGCCGAC
AGGTCTGGATTCCCACTTTCGTGGGAATGACGAGTCTTTTATAACCTTTAAGGCTGCTCT
GCCCAATGGTTTGGATTCCCGCTTATGCGGGAATGACGGGGCGGGGCGATGCCGTCTGAA
ACTTCGTCATTCCCACAACCCTTCGTCATTCCCGTGAAAACGGGAATCTAGAACTTCTGA
ATTTTCAGACGGCTTTATAAATATTGCCGCTGCCCCAAGGGCTAGATTCCCGCCTGCGCG
GGAATGATGATTTGGAAATCACCCGAAACCCAAAAACAACTGAAACCGAACACACTGGAT
TCCCGCTTTCGTAGGAATGACGGAATTTTAGGTTTCTGTTTTTGTGGAAATGACGAATAA
AGCGTGCCGGTTTATGCTCGCCGCAACACGCGGTTCAGACGGCATTGCTCTCTTTTTTCA
TTATCAGTGGGTGTAGCAACTGTATTTTTCACCCCGTCGGGCAAAAATACAGTTGCTACG
ATGCACCCCGCCGCCCTGCCCTGTGCCTTGTCCTGCAATACGGCATATAATGCACCACAA
ACCCCCGCGCTGCGGTTTTCAGACGGCATCGCCGTGCTTTTTTACAGGCATTAGCCCTTT
TTATCGGACACAATATTAAGGAGGAACAAATGAAAAGCTCTTTTGTGCAAACGCTTACCA
TCGCCGGTTCGGATTCGGGCGGCGGTGCGGGCATTCAGGCGGATTTGAAAACGTTTCAGA
TGCGCGGCGTGTTCGGAACGTGCGTCATCACCGCCGTTACCGCACAAAATACCTTGGGCG
TGTCGGCGGTTCATCTCGTCCCGACCGAAACCATCACCGCACAAATCCAAGCAATCAGGG
AAGACTTTGACATCCGCGCCTACAAAATAGGAATGCTCGGCACGGCGGAAATCATCGAAT
GCGTTGCCGACAAGCTGAAACACTGCGACTTCGGCAGGCGCGTACTCGACCCTGTGATGA
TTGCCAAAGGCGGTGCGCCGCTGTTGCAGGATTCCGCCGTTGCGGCACTGACGCGCCTGC
TGCTTCCCGATACGGATGTATTGACCCCCAACCTGCCCGAGGCGGAAGCCCTGACCGGCG
TGCATATCGAAAACCGTAAAGATGCGGAACGTGCGGCAAAAATCCTGCTTGATTACGGTG
TCAAAAATGTCGTCATCAAAGGCGGACATTTGAATGGCAGCAGCAGCGGACGCTGCACGG
ATTGGCTGTTTACGCAAAACGAAACGCTGGAATTGGACAGCCCGCGCTTTCCGACCGCCC
ACACGCACGGCACGGGCTGCACGTTTTCCGCCTGCATTACCGCCGAATTGGCAAAAGGCT
CGGACGTTTGCGAAGCCGTACAGACTGCCAAGGCCTACATCACGGCGGCAATCTCAAACC
CTTTGGAAATCGGCGCGGGACACGGCCCGGTCAATCATTGGGCGTATCGGGACTAGACGT
AAAAATGCCGTCTGAAACAAAATGTTCAGACGGCATTTTTGCGGATTATTCAGGCTTTTT
CGCCAGCATCGTTACAAATTTAAACCGTATCGGATTGCCGTTTTCGTCTTTGGCGTGCAT
AGAACCCAATTCTTCTTTATATTCGACCTGCTCCCAATCCCGATAATAATCCTTCAGCTC
GCCCTCTTTAAATTTAAAAGGGAACGGCATCGGGCAGGGGAAATCCGCCGTATCCATTGC
CGATACGATTAAGTTGTACCCGCCCGCCGCCGTATGCGCCTGCATATCGGCAATCACGTC
AGGCACGCGCTGCGGCATCAGGAACATCAGCACCACTGTTGCCACAATATAATCAAACTC
ACCCTGCAAGGCGGCGGCATTCAAATCATATTCCAGCGTGCGGACGTTCAAGCCCTCCGC
CTCTGCCAGCTCCGCCACGTTTGCCAAGGCGGCGGGATTGTGATCGGCGGCGGTTACGTC
AAACCCCTTCAAACCGAGGAACAGCGCGTTGCGCCCCTGTCCGCAGCCCATATCCAACGC
CCTGCCCGCCGGTACGGTATCCTGTGCCGCCGCGACCGCAGAATGCGTGGCACTCATCCC
GTATTTTTTGTGAAAATAGTCTGCCGCCGCGCAATACATCGACAAGCGGATTTCGGCATC
GTCCGTTTTCGGTTTGACCGAAAACACCTGCTGCGGCGCAAACACGCAATCGCCGCTTTC
CGCCGACCAAACCTCTGCCGCCCCGTCCTGCGTGCGGACTTCGACATCGCCCTGCAACAC
ATTCAGGCAGACCCATTCCCCTCCTTCGGACGAATAACCCGACAACAAAACTTCCGGCAG
GTTTTCCACTTTCCATACAGGCATCTGTCCGAAACAAAACAACTCGCCGCTTTGACCCAC
TATCCGCTCCTTCATATTCAAAAATAAAGTTGCACATTATATACCTATTTCAATCCGCCG
CAATCTTTCAGACGGCACGGCGCGCAAACCGCTTATAATCACGCCGGACACCACACAAAG
GCACAATATGGACACACCCGTTTACCTTTACACCGACGGCGCGTGCAAAGGCAATCCCGG
CGCGGGCGGCTGGGGCGTATTAATGCGCTACGGCAGCCACGAAAAAGAACTTTTCGGCGG
CGAAGCGCAAACCACCAACAACCGCATGGAGCTGACCGCCGTTATCGAAGGGCTGAAATC
GCTCAAACGCCGCTGCACCGTCATCATCTGCACCGATTCGCAATACGTTAAAAACGGTAT
GGAAAACTGGATACACGGCTGGAAGCGCAACGGCTGGAAAACCGCCGCCAAACAGCCCGT
CAAAAACGACGACTTGTGGAAAGAACTCGACGCTCTGGTCGGACGGCACCAAGTCAGCTG
GACTTGGGTGAAAGGACACGCGGGACACGCCGAAAACGAACGCGCCGACGATTTGGCAAA
CCGTGGCGCAGCGCAGTTTTCCTGACTGCCGCACCGACAAGAAAATGCCGTCTGAAACCG
CTAATGGGATTCAGACGGCATCGTCCTCCACCGTCATTCCCGCGCAGGCGGGAATCCAGA
ACGTCGGGCAACGGCAATATTCAAAGATTATCTGAAAGTTTGAAGTTCTAGATTCCCGTT
TTCACGGGAATGACGAAAAGTTGCAAGAATGACGGAGTTTCAGGCGGCATCCGACCGCCC
CGTCATTCCCGCGAAAGCGGGAATCTAAAAATCCAACGCTGCAAAAATTTATTTAGAAAC
AACTGAAACCGCTCTGCCGTCATTCCCGCGTATGCGGGAATCCAGACCGTCGGGTAACGG
CAATATTCAAAAGCCGTGTGAAAATTTAAAAGGTCTAGATTCCCGCTTTCACGGGAATGA
CGAAGAGCTGCGGGAATGACGGGATTTTAGGTTTCTGATTTTGTTTTTCTGTTTTTGAGG
GAATGACGGGATTTGAGATTGCGGCATTTATCGGGAGCAACTGAAACCGCTCTACCGTCA
TTCCCGCGCAAGCGGGAATCCAAACCGTCGGGCAACGGCAATATTCAAAGATTATCTGAA
AGTTTGAAGTTCTAGATTCCCGTTTTCACGGGAATGACGAAAAGTTGCAAGAATGACGGA
GTTTCAGGCGGCATCCGACCGCCCCGTCATTCCCGCGAAAGCGGGAATCTAAAAACCCAA
CGCTGCAAGATTTATCAGAAACAACTGAAACCGAACGGACTGGATTCCCGCCTGCGCGGG
AATGACGGGATTTTAGTAACCGTAGCAACCGCCTGCGCGACGGCTAAGGGGCTTCAGCAA
CCGTAGCAACTGCCTGTGTGGGAATGACGGACAATGGGCTTCAGACGGCATCTCTTGCCT
GCCGCTAAAACAGTTTGCCGCACAACTGTTCAAACGCGTCCGATATGTTTCAACACACAG
GACGACACATAAAGCACCGCCCTATGTGTCGTCCTGATTTGGAAGGTGTTACACCCCTCC
CAAATAAAGTCTGTTCCTGCCGCCACAAAGGGCGGGGTTCCAACCGAAAAGGAAACACGA
TGAAGTGGTACAATTAACGGCAATGCGGACAGACAGATTGAAATATTAAAAATTACCCTA
CCGTTTTTTAAACACTTTCAGGAATAAGGAAAAATGACCGCCCAACCCTGCCCCATCTGC
ACGGCACAAAATGAAGACGTTTTGCTGCAAACCCCCAAGCTGCGCGTCATCGCCGTCCAT
AACGACAGCGGTTCGCCTGCATTCTGCCGCGTCATTTGGCGTAAGCATATTGCCGAAATG
ACCGACCTTTCGGCAGCGGAACGCGGCGAATTGATGGAAATGGTGTACAAAGTCGAAGCC
GCTATGCGCCAAGTGTTCCGGCCGGCAAAAATCAACCTCGCCAGCTTGGGCAATGTCGTG
CCGCACCTGCACTGGCATATTATCGCCCGCTTTGAAAACGATGCGTCCTTCCCCGCGCCG
ATTTGGGCAAACCCCGTCCGGAAACACGGTATGACCCTGCCGCAAGATTGGACGGAACAG
CTTAAAAAGCTGCTTTAAGCCCGCCAATGCCGTCTGAAACCGTATGAAAGGGAAATTATG
ACCGAACCGACCTCCCGCCGCCGTTTTCTGAAAACCTGTACCGCCGCCGCAGGCGCGGGA
CTGCTTCAGGCTTGCGGTACTGCGCCTGCTTCAAACAATGCCCCATCCGCGCCCTCTCAC
CCTGTTGCGAAAGCCCGAACTGTGTACCCCGAACCACCACACCATTCTAATTCTGCCGAC
AATCTTCTGCGTATTGTCGCCTCCTCAGGCTTTGCCGAAGACATCAACCGCGTCAATACT
GCATTGACCCGCCTTTACAATGCCGGTTTTACCGTAACCAACCAACAGGCGGGCAGCCGC
CGCTTCCAACGGTTTGCCGGTACGGACGCACAACGTGCCGCCGATTTCCAAGATGTCGCT
TCCGGTCGCGTTGCCATACCGAAAGTTCTGATGGGTTTGCGCGGCGGTTATGGTGCGGCA
CGCATTCTGCCGCATATTGATTTTGCCTCACTCGGCGCAAGAATGCGCGAACGTGGTACG
CTGTTTTTCGGATTCAGCGATGTTTGCGCCGTCCAGCTGGCACTCTTGGCAAAAGGCAAT
ATGATGAGTTTTGCCGGCCCGATGGCTTATAGCGATTTTGGCAAACCCGCCCCCGGTGCG
TTTACGATGGATGCCTTTATCAAGGGTGCAACCCAAAACCGCCTGACCGTTGATGTTCCT
TATATCCAACGCGCCGATGTCGAAACCGAAGGCATATTGTGGGGCGGCAACTTAAGCGTC
CTCGCCTCGCTCGCCGGCACGCCTTATATGCCCGACATCGACGGCGGCATTTTGTTCCTC
GAAGATGTCGGCGAACAGCCCTACCGCATCGAACGTATGCTCAATACGCTGTATCTTTCG
GGTATTTTGAAGAAACAGCGCGCCATCGTGTTCGGCAATTTCCGTATGGAAAAAATTCGA
GATGTCTATGATCCGTCTTATGATTTTTCCGCCGTTGCCAACCATGTTTCGCGCACGGCG
AAAATCCCCGTGCTGACGGGCTTTCCCTTCGGGCACATTGCCGACAAAATCACTTTCCCT
CTGGGCGCGCACGCCCGAATCCGTATGAACGGAAACAGCGGTTATTCGGTCGCGTTTGAA
GGCTACCCCACACTCGATGCGTCCGCCCTGACTTTGGATACCCTGCTCCCACCGCCGGAT
TTGCCCATCTTCCCCGAAAGCGGTGTTGCCGATATTTCGGAATAAACCCGCAAACGGACA
AATGCCGTCTGAAGCCTTCAGACGGCATTTCCCAAGACGGCGGCAGATTACAGCAATGCC
CGAATATCGGCTTCGATTTCTTCGGGCGTAACACTAGGCGCAAAACGCTCGACCACTTCG
CCGTCGCGGTTGACGAGGAATTTGGTAAAGTTCCATTTGATGTCGCCTTCGTCGCGCTTC
TCTCCCAAAGCTGCGAGCTTCAACACGAAATCTTTAAACAGATGATTGCCTTTATCTTGC
GGTTTGACGGATTTCAGGTAGGCATACAAGGGCGCGGTATTTGCTCCATTGACTTCGATT
TTGTCGAAAATCTTAAACTTCGTGCCAAACTTCATCATACACACTTGGGCAATTTCTCCG
CTGCTTTCGGGAGCCTGTTCGCGGAACTGGTTGCACGGAAAATCCAAAATCTCCAAGCCT
TCTGCGGTATATTGTGCATACAGCTTCTGCAAAGCCTCGTATTGCGGGGTCAGACCGCAA
CGCGTTGCCGTGTTGACAATCAGCAGAACCTTGCCGCGATAGCCTGACAAATCAACCGCA
TTGCCTTCTGCATCTTTCATTTGAAAATCGTAAATACCCATTTTTATCCTTATCTGATGT
AAACCGATGCCATCTGAAACGTGCTTCAGACGGCATGAAAGCAGCAATTGTATAGCCGAT
TAAAATAAAAAATCCACATCCTTTTCCATTCCCGTCCCAATCCGCAATAAAAAACTGCAC
CCGAAAACGGGTGCAGTTTATAAGGCGGCGCGAACTTTAGCACCTTTTCGGAAAATCTTT
GACACCTAGTTAGGCCGCGCTATAAGGTGGAACTTTGATACCGCCCGCCGTTTAGGCGGG
TTAATCTATTTTATAAATCATATTGTCCTGATACTCGATTCCTTTGCCCATCTTGGCATC
TAGTGAAACGATATTGTAGCCGCTGAAGCGCCGGTATTTGTCCGGTTCGCACTCTTGCAA
AAATTGGAAGTAGTCCAGCGCCTCGCTACGGGTGGAGCTAAATAGGATAAACGGTGGGCG
CATATACTGAATCATACGCAGGAAGCTAACCATATTAAAGTATTTATCAGCGGCATACGC
ACCCTGAGCAGTGGACACATAAGGCGGGTCTAATACCAGCAGAGTATTGGGGTTATGCTG
ATGCTCAGCCATCAAAAGATTATAGTCTTGCTGGGTGATTTCGAGGCCGTCTAAATAGTC
GGCAGCGATGGAGTATGGGGATTGGCGTACCTTATTGTAGAACTCAAACCCCAGCAATTG
TTCAAGCGAATTTGCCTGTTTGGCACTAAATAAAAGCCATGATGAAAGTACGCGCACATC
AATGTGGCCTTGGAAATTAGTGATTGTTTGTTGCACTGATCGGGTACGTTCAGGGTCTAG
CCTTGAGCCTTTGGGGATGCCGCCAACTATCTGCGCGATTTGTTCACGCAAACGGTTGTA
ATCTGGGATGTGCCGCAGGCGGTCTGAGTAGTTGTCATAGTCGTTGTAAATTACCCGCGC
CTGCGGTTTGATACGTTTTGCAACGTGCGCCAACAGGCCGCTGCCGCCGAATACGTCTAC
AATTGTCCAATGTTTGCCGTCAGCGGGAATTTGCGACAATACTTTAGTGAAGTGTTTAAT
GAAATATCGCTTCTGTCCGACGAATGGCAGCGGGGCCGTTGAGTGGTATTTTTGCATCAT
TTTTACTTACTCTCCGACACTCTCGCTGGTGTTCTGAAATCAGTTTTAAAATGATGCTCG
ACGGCATTCTTAGTAATGGTTGTCTAGCTGAAAGTATTAACCGTTTTACAACGGTTACAC
TTGATTTGTACGTTACCGCTGCCTTTGGCCAATAGTTTTTTTGCAGTAGACACAACGTAA
TTCACGATAATAAACCATGTCGCATTAACTCCGTTTAGGTTAGAATTACCGCCGCCTAGC
TAGGCAAAGCGGCCTTGAAGTCAATGCAGGGTACATCTGCTTGGCTGGCGTGCCGGTGCT
CGCAACACAGACACGTCGCCGCTCCTCTTTATTTAAAACTTTCTAAATTACTTTGTTTCC
TCCATTTTCTCAGACGGCCTATCTTTAGTTGATACCGCGGCATACAGGGTTTGCGGGCTG
TATCGGCACGGGTTAGTGTAGCCTATTACATATGCGCACCATTCGCTGCAAAACCAGCGG
CTTTTGCTGTGTGGTGATTTGAGTACCACGCCAATCGCACCTAGCCAGTCGTAACCTGCA
CCGTGTGTACGGTGGAACAAGCGGCTGGCCGATATGGCAACAGATTGCGGCAGCGGGATT
AAGTCCCATTTATCAGCAGGCAGCGGCATGGTTTTAATGCGCACCCCGCCGTCTCTCGCG
CTAGACGAATAACAATCAAACAGGCCGTCGCGTGGGTGCTTAACAGCGATTTCACAATGG
CTGTACGGGCTGCATGTTGCCAATCGTACAACGCTGTCGGCAATGCGTTTAACCACATCG
CGCGGGGTGTTGATTGCGGCTTTGCCTTTATAGAGTGCCAAATAGACTTGAACCATTCAG
ACGGCCTCCGGCAGTGTGAATACGACTGCAATCTTATCAAGCGCGGCCTGCGTTTTCGCT
GCTTCGATTTTGCTTTGCAGCGCTTGTCGTTGACCTGCCACATGTGCGGCGAGTTGTTCG
TAAGCCAGCGTTTTACGCAAAGCCGCTGCTTTAAGCGTGTCTGCTGACATACCGCGGGCG
GTGGCAATGCCGTCAAGCACTGGCGTTGGCGCGGCTTTATCTTCCTGCCAAGCCTTCGCT
TCAGCGGCTTGAATTGCCCAGCTTGCAAACTCAAATTCAGGTACGCTGTCGATACCGGCG
TGCTTGTTAATAAAAGCCTGAGCGGCAGCATTTAATGCGACGAGTTTTACGGATTTTAAG
CCGTCAATATTTACCGATTCAGGCGGGGTCAGGCTGACGCCATCGGGCAAATCACCTAAC
TTATCCCACACCTGCTCTTGCCCACCGGCAAAAACTACGCATCCGCGATAGTCGGGAATT
ATCTTCCAACCTTGTCCATCCCACTGGGCGGCCTGATATTGTGCGAGATCAGGCATTTCA
GCTTCGATGCTTTGGCGGCCGTCATCAAAATACTGTTCCTCTACGAACAAGCCGTCTTGA
TCAATCACACATCTTGTCATTTTTTCGATTCCTTCATTTCGGTTTCTAATGTTTCAATTC
TTGCGGCCATTTCCTGAATGGCTTTAGTCAAAACGGGGATGAACGTTTCGTATTCGACGG
TGTAGGTATCGTTTGTTTTATTTACCATCGGCAATCGACCATATTCATCTTCCAGCGCAG
CAATGTCCTGGGCAATAAACCAATGCCGCAACCGATCTTCTTTATGACTGCCGTCCTTGA
TTGGATTCGCCCACCATTCGCGGACTTTGTCCGCTCGTTCATCTGCCGGCAAGTCTTTGA
ATAATTCGTCAACGTAGGAATCCCGGCGGTCGTAGTAGCCAGTCATCGGCTTGAGCTTCA
TTACAAAATCTAAACCGTTCGTCAACGGCTTAACATCTGCTTTGTCGCGGCCGTCAGAAC
GGATGTTCACCGCGGTTGGAGCATATAAAGTTTGCCCTGTCGTACCGATTTGGATTTCGT
TATCGCCGTTTATTCTTGCGCCATATCCGATGGCGATGGAGTTTGTTATTTTCCCAGTCA
AAAAGTCGCCTTGAACGTTCCGATAGCCCGCACTATCTCCAATGGCAACACATTTCTCAC
TACTTGCCAAAGGGATTACCCAATACCCAATAGCAGTTGTGGAAATATGACTACCTGTTC
GTAAAGATGATGCGCCGATTGCGGTTGTTTTTTGATAATTGTCTCCCAACAACGCGGCAT
CTACGCCGATGATAGTTGAGTATCCTGCGGTCAATGCCTTATTCATGGCGTTCGCGCCGA
TGATGGTCAACTCTTCGTTTTTAGTAGCGGTTGAATTTACAGAATAAACGTATTTCAGTT
CGGCCGCGCCGGTGGCGGTCAGCTCTTTTGAGCTTTGGATGATTAATGTATTGCCATTCA
CTGATACGACCTGAGCCGGTACGACGTCGTTTTGTAAGGTTTGCGCCGTGCCTGATGTAA
GGCGGATGCCCACCCAATAAGTCGCTTGCGCACCGCGAATGTTGGGAAATGTAAGCGTGA
TGTTTTTTCCAGATTGGGCGTAGGTACCTGCTTCCGTTCCCGTCCAGACAACATCTCCGC
CATTTGGGGCGCGGTTTCGCTCAAGATTCTCCATCGCGGCAGAACCGATTGCGGTAACTT
TTTCGGCCTTTTTTGTATTTCGCGCCGCATTGGCACCAATTGCGGTTTGAGCGGCGCGGC
CCTGATATGTTTGCAAGACAGCCTCGCCGATTGCGATTGTTCTTGAGGTCGAAGACGGCC
AAAAAACTTCAATGTCGCCACTAAAACCGACTGGAGCAGTACCAGCCATCGCGCCTGCGC
CAAGTGCAATATTTGACGAGCCTTCACCCAATCCCTGTCCGGCATTGCGCCCGATTGACA
CATTAGAGTAACCGCTGGTGATGCCGCGTCCTGCATTACCACCAATACCGATGTTGCGCG
TGCCTTCCATGCGTGACTGGTCGTACCATTCAGTAGCGGCCTGCACATTAATCAGGCTGT
CGGCCCCAATGGCGATGTTGTCCCTGCTTACTTTAGAAAAGCCCTGCGCACGGTCGCCAA
TAGCGATTGAGGAAACACATTTCTCCATCTGCTCCATTGCGCCTTCGCCAATAACGATTA
AACCCGCGCCAGTCCATTCATTCGATTTGAGGTTGGCTGCTGCACCAGTTCCGGAGATGA
ATCGACCGATACCGCTTCTGATAGGCTGGTATTGAACATCGACAGTTTTGCCGTTAATCA
CAAACTTGCCGTTTGTGTATTTGTTTTTTTGCGGGTAGGTATTACCCGTATCAATTGACA
AACCCAAGCAATCAACAACTACGTCAAGCGCGGCAGATTCAGCGGCATTCAAAGTGGATA
GTGCATTGTTTTTGCTGGCCACATATCCAAAATCATGCAGGTTAAGCATCCCTGAAAACA
CACGCTTCCAGCGCGTGCCGTCGGTAGAAACAATAACGGTACAGCCGTTATCAGCGGTAG
ATTTATCGGCTTTATCCGCCACAAACACGCCGCCGCCCACTGTTGTATTGGCGTGATAGG
CGTTGACGTTCACATAGCCTGTGCCGCTGTATTTACGCAGAGCATCGATACTGGCAACCT
GCGAAGCATCGGCGGCCAACGTTTTAATGGCCGATAAGACTTGGGCATGGTCGGCTTTGT
TAGGCTCAATGCCAACCGCGTTTAAAATGCTGTACAACTCGCCTTGTAACTGGTTCAGCC
ACCATGCGGGTACGGGAGTACCGGGCGTGCGGCGGTCGCCGTCGACAAATTGCTTATTCG
GGGTTTGGATTAAGTCCATTTTTATACCTCTTCTTCATATTCAAAGCGGCAATACGTCCA
TGCCGGTTTTAATTCTTCAAACATCGTTTCGATAATCGGGTCGGTGTACACACTGATGCG
GTCGCCCGCACGGCTTTGACCGGCTCGGAAAATATAGGCGGTGGCTTTGCCGTCGGCGAT
GTCGACGCACCAACGCCAGATGGCGTCTTCGGTATTCAAACAATCACCCGCACAGCTTTC
ACCTGCGCGGAATTGGTCTTCTTCGTAAATGGTGACGGTGTAGCCTGCCGATTCGGCGAT
GGCGGTAAAGTAGGCAATACTCAAACCGCCCAAGGCATTGAGTTTGGCCAGCACGGCATC
AGTACGTTGTTGGGTATTGGCTCCTGCGGGCGGGGTGATGGCGAGCAGCTCTTCCCAGCG
GTACAGGTAATCGTTTTCCGCATCAGGGAACGGCGCATTTTTCACTCCTTCCGCATGGTC
GGCCACAATATCAAACACACCCGCTTCGGCTTTGATTTCTGCCGTTTCTCCTACGGTGTC
GTAGCTGACGGGCGGACGCATGGCGGCGAGTAAGGTTTGATGGATCACGTGGTGTACTCC
ACGTTAATACTGCCCGGGCGCAGCCAGTAAATGTCTTCGGCACTCTCCTGAGGCTTGATA
TTGCCCACAGGGGTGGTTAAGACACGGTCACGCACGCCGTACACTTCGCTGATTAAGGTT
TCCAACTGGCTTTTAATTAGGGGGTCTCCGGGCTTTAAGGCATCAAAATAGGCGTTTACA
GCTGATTTGATGGCAGCGGTGGCCGTATCGGTATCCGTGCCGCTGCTTAAGGTAATGGTG
ACGGCCACATTCACGGTCTGGATACTGGGCGCAAGGGCTAGAAAGCCGTTTTTACGGGTA
ACAGGTCGCACCGCATCGACATGAGCTTGTACGGCGGCCAGTGTTTCTGCGCTGGGGATA
CCGTTTTCACCCAAAATGACGGCATCGACAAAGCCGTTGCCGCGACGCAAAGGGTAGATA
AAGGCATCAACCACACCCGGTACTTCCAAGCACCAATTGCGGAAGTCGTATTGATTACCG
CCCGCAGCGGGTCGGCGCAGACGTTCTTCATATCGTGCCAACAGGCTCTCATCGCTTTCG
GCATCTGTACCGCCGACCATCGTTAGACGGCGGAACTGTCAATCCCCGCAGGTACGCTTT
GCAGCGTAGCCGCGGTTTCGGCGGTTTGATTTTGAGCACTACCCGCAACAGTGGCGATAA
CGGCTATTTCGGCACTTCCAAGCGCACTGATAACGGCGGATTCGGCGGTTAAATACACCT
TATCGCCCACATTGATCTGTTGGCCAACCGGCACCGTTGCGCCGACCGCGCCGCGAACAC
GCACCTTGCCGCCCGCGAAGGTGGCGGTTTTTCGGTAGATGCCGTATTTAGCGGCATGTT
TTTCTAGGTAGGCGCTGTCTGCGGTATCGGCAAAGGCTTGGCGCAAAATCCACTCCTGAT
GCTGGTATTGGCCTTCGCCCACTGCGGCAATGGCGGTGGCGCGTACATGGTTGTCGCTGC
CCGCGTGTACATGGGCGGCAGGGTTTTGGTTTTGCAGGTCGCGCAGATAGTTGGCGCGGA
TTTGTTCTAAATTCAGTGCCTGCGTCATATCACGGCTACCTTGTGGTTCAGGGTTACTGT
ATCGCCCGCGGCATCGACGGCTTCAATATGCAGCTTCAGCCAGCCGTGCTGCGGGGCGGA
TGCGGTTACTTGGATGGATTGGGCGCGTTTGGACTGAATCACGGGCTGCAAGGCTTGCTC
GGCGTACTGTTTGGCCAGTACTTCGATGCGCTTTAAATGCTTTTGGCGGCGCAATTCGTG
CAGGCGGCTGCCGAGCGTGCGGTCTGCCCAGTAACTGCCCAAGGGCGTGACCAAGCGGAT
ATACAACTCGTTTTCGATGGATTGGGCGGATTGGTTGACCACATAGCCGCCCGTTTGGGG
ATTAAGTAAAGCGTCCATACCTTTATTTTCAGGTAAGGACGCTTGGAGTTTGGTTTGATG
GATGTCAGGCCGTCTGAATTACAGCGGGTCGGATGTCGTGCCGCCGCTGTCGCCGTTGTG
TTTGTGGTCGGAGCCGACATTTTTGCCGTTGTTGGTCAGTTTGCCGGTAGTGTCCAAATC
GCCGACCATCTGCACATTGCCGGTAAATGATGTGCCGCTGCCGCCTTTCACTGCCATGCC
GCCGTTGCCGTTGATTTGACCCTCGGCGGTAATCTGCGCGGTGCAGCCTACATTGGGCGC
GTCAATATTCACGCCGCCCGGTGCTTTGATATTCAGCGTTTCGCAGTCAATTTCGATAAT
CCGGCCTTTCTTTAACACCATCTTGGCACCGTCGGCGTTGTAAACCGCCGTTTCGCCTTC
GGCAAGGCCGGTAATGCGGTATGCGCCGTTGGTGGTGGTGACGATGATGCCGTGGCTGGT
TTTGCCGCCCAACGGTACGACGACGCAATCGCTGCCTGCGGGCGGGTTCGACGTAAAACC
GAAGTTTTCGGCGTGTTCCAAGTCCTGCACGGTTTCGCCTTCCAAACCTTCCACTTGGAT
TTGCTGCACGCCGCCGGCTGCTTTGACGCGGGCGATTTTGCCGCGGAAGGCTTGGCGGAT
GCCGTTAAATGCCCGTCGGATACGGTTGTCTATGGTTTTTGCATCCATTTAAATCACCTG
CAATTCCTGTCCGGCCTGCTTGGCTTGGCGGCGTTTTTTCGGTTTGGCGGCTGCGTGGCC
GTTGGCTTTGCGGCTTTCAGACGGCCTTTTGGTTTTGCCCGATTTCTTCGGCGGGTCGGC
ATCCAATACCCATGCGCCGTCCTCTTTCAGTGTCAGCACGGTTTCGGTGGGTTGGCCGCG
ACCGCCGATGAAGGTTCTCGCCATCAGGAAATACACCGCGTCGATGCCGTCCGGTTCGCT
CAATACGTTGATGCGCTGACCGGGCTGCCACAAGGTACCGTCGTCAGTGCGGTGGCCTTG
TACGGTGGCGGTAATTGTTAAGCCTTCCAGCCTGCTGTCGGCCAGCCGCTTTTTCGCCTT
GCGCTGCGCTTGAGCCTGACTGTCGATGTCCGGCTCGGTGACGATTAGGGGGCGGTGCAG
TTTGACGGATTCGTCTTTGGCGGTGGCTTTGATGTTGTTTTTGCCGCTGTGGCTTTGCGC
CAATACGGTAACTTCGCTGTACCGTGCCGCCATATCGCGGTTTACTTCCAGACGCTTGAT
GTTGTTGTTTTGGCCGTTGGTCCGTAAAACCAGTTCGGCCACCGGTGCGGCGGTGTAATC
GGGACCGCCGACTACCAGCGTGCCGTCCGGCTCCAGCCACGGCCACAAACCGTTTGCCTC
GGCATATTCCAGCAGGGCGTCCCACGCGCGGCTGCCCGGCTCGATCTGCACTTTGTGGGT
TTTGTCGGTTTTGGCGGCATCAATGCGGATTTTGGCCAAACCCAAAGGCTTGACGATTTT
TTCGATGATTTGGTTTAAATCCATATCTTGCGCGTTAAACAGCGGGGCGGAGCAGTCCAA
TAGCACGCCCGCATCGTCGCGGCCTTGTATGGTTAAGGTTTTGCCGCCTTTTTCGGTAAC
GGTCTGCACGCGGTCTATGCGGCCGCTCAATACCGTATCGCCGCCCACACGCACTTCCAC
CTTGTCGCCCGCCCGCACCGCATCGGGTTTGGCATCGACGGGGCGGCCGAGCATGACTGA
AAAGTCATCGGCGGGGGTGAGCAGGTCGGAAACAATGTCGTAATTCGTCCATTGGCCGTG
TGTTTTACCGTTAATCAGCAGCGTAACGGTGTTATCTGGCGTAGGCATTCAGTACCGTGC
CTTTCTCAATAAAATTCGGGTGGCGGATTTGCGGATTCAGGCGCAAGAGTTCGCCAAAGC
GGCTGTAGTCGCCGTACCACTCAAAGGCCAGCAGGTGCAGGCCGATATCGCAGGTGACGG
TTTTCTGTACCAGCGGCGGCTTCATATTGATGACTGTAAACGCCTGTTTTTGCAGTTTAT
GCGCCGTATTGCGCAGACTTTCGGTAAGCGCGGCGGCAGTTTCCAGATAAGGGGCTTGCG
GCAGCAGCCCGGCCACTTCGATGCGTTGGTACACATCATCGGCACTGTCTACCGGTGTTT
GATACAGCCGCAGCAGGCAATAGGCCAGCTTGTCGGCTTTGGTTTCATCCGCCAGCATCA
TGGCCAAGATGCGCTGGGCGGCCAAAGCACGCTGCAAGGCGGCACGGGTATCGGCCAGCA
GACGCGAGATTTCCACAGGCGTCAAAGTCGGCTCGTTCAGTTGTACGGCCAAAATATCGG
CGGCTTGTTCGGCCAGCGCACACGCGCCAACGGTGGCGGTAAGCGCGGTAAAGGCAGCCA
CATCTTCGGGCTTGGCGCGTTGGATTAAATCTACCGCCGCCACACTGCCTTCGGTTCCGC
GGCTGACCTGCCACGGCGTAGCGGCCGCTTTAGATACGCCGCCCACCATGTCGCGCCAGC
CGTCCAGCCCGCTTTTACCGACATTGTGCATATTGGCCAGCGCACCAAACACAGATTTCA
GCTCCGCCACCAATACGCGCGGGCTGTTCAGCAGGTTCAGGCCGCCGGTGAAGATGCCGT
TTACCTGCCCATACAATACGCCCACCACCATTAATACCGTGGCATGAAAAGCATTCCAGC
GGCTTTGCGCTTTCTGAATTTTGTTTAAGGCCGTCTGAAACACCTCGAAGCCCTGCCATG
CGGCCAAGTCGGCAAGGAAATCCACTTCGTCGGCCAAGGCTATCGGCAAGTCGCGGTCGA
AAAACGGCGCGGCTTTGACACTTTGCTTAAAGGTCATCCGCACGGTGCAGTAGTCGGGGT
TTTCTTCGTTGTGCGCGACCTCGAAATCCGCCACTACGCAATCTGGCACGCTGCCGTAAA
TCGGGTGGATCAATTCGCCCGCGCCCGTTTCGCACAATACGTTCAGCAGGTTTTGCAGGC
GGCCTTCGTAATCTTCACCCCACAATACGGCGGTCAAGGCCATATCCATCGCAGATACAC
CCGTATCTTCGATGTCCGCGCCCTGTACGAACGGGTATTCGTGTTCCGCCAGCGCGTGGG
TGCCGCGCAGCGTGTCGTCGATGACGTCAAAGGTAACGCCCTTGAAGCCCGCATCCAGTA
AAGTGTCTTTCCAAGCCATTAATTTTTCCTACTGTTGCGTTCTACTGCCTGATTCACATA
GGCCATAATGTTGCCGTTTTGCACAGTAACGGTAATCGGAATCGGCTTGCCTGCCGCCGC
CTGCATTTGTGCGGCAGCAGCCGTCATCTGTGCCGCCGCGCCGGTAATCTGCGCCGTTGC
CGCCTGATTCTCCGCCGCCGCCTGCACATACTGCTGGCTTGCCTGCTGGTTGGTTTGTGC
CGATTGGTTAAGCTGCGCCATACTCTCTTTTAAAACAGGACTATCGAGCGGGGCATTATT
GCCGCCCAGTTCTTCACGTTTGCGCAGATATTCGGCTTTCGCCCCCGCTGAAAAATCAGG
CAGGATACTTTCCAGCCAAGACGATAATTTAGCAAACGGTTTTGACCATTCCGCATATTT
GTCGCGCTGCCCCGCCAAATGGGTTGCCCCGCCCATTACGGCCAACGGTGTCGCACCGAG
CGCGACGGGGCCTAGCGAGGAGGCCGAGGGCATCAGACGGCCCGCCTGTAAGGTTCTGCT
GCTTCCGCCGAACAGTTTGGAAAGCAGGCCGCCGCCCCCAAACATAGAGCTTGTACCGGC
CGCCGCCGATGCGGTCGCTGAATTTTTCAAATGCGCCGTATTCGGCTTCTGATTTGGCGA
GGGAGAATTGGGATTTTTTAAACCCCGAACCTTCGGCGACGAATCCGTATGCACCGTCCA
CCGCACCCGCCGCATTTGTCTGGCCTGCTTGCAGGCGGGTGAGTTCCTGTTTGTTGTTGA
CCAATGCCAGCAATGCCATCAATGCCTGACGGTCGGAAACCAGCTTCCCGATGGCAGTGC
CGTCTACCAAGGCCTTTTGGTTTTCCAGCAAAGCCAGCTTGGCTTCATCGCCTTGCGCGG
CATTAATCTGTTTCATCAGAGCGGCGGACTTCTTATCCTTGGCCGTGATTTCTCCGACAA
TGTCCACCAGCGCATCAAGCGAGTTCATGCCTGCTGCCTGCCGTTTGTTCATGCTAGCGG
TGAAATCGAAACCTTCTTTGCCGTTGATGGTAATTTTTTTGGCTTTGGTCACAATATCCT
GACTGTTGATTTTTGCCAGCAGGTTGACTAAGTTGTTGCCGGCTTCGTCGGTACTGCCCG
CCGTCATAAACGACAATTGGTTGGCATTGAGCAGGCTGGAAAAATTATCCAGCGTCGCGC
CCATACCGGCGTTTTTCATTGCAGCCAACTGCTGCGGCAGCCAGCGCGACATGTCTTTCA
ATTCAAAACCGCCGTCCGCGCCCGATTGCAACGCACGGTCAAGCAGCGACGGAATATCCG
CCTCTTTAAACCCCGCCTGCAACGCCTTGGTTACGATGTTGGCAATATCGTTTCCTTCCG
TATTGGCGGCGGTGGCGGTTTTCATAACGGTCGGCAGCAGTTTTTTCACGGCTTCGTCGC
TCATCGCTCCGCTGGCCACCATTGTATTCATGGCTTCCAAAGCGGCATCACGCGTCGTTC
CGCCGACATAGGCGGCATCCATGACCGATTTCTTGATTTCCTCCATACCTGCGCGCTTCT
CGGCCATGCTCTTGCCTGCATACATGGTATTGGCGGCATGACGCAATGATGTGTCAAAGT
CCATCGTCCGGTTGACCGGCTGCGCCAATACATAAGCTCCTGCCGCCGCACCCGCCGCCA
CGCCGGCCACACCGCGCCCGATTGTCCGGACTCCCGAACCGATACGTTGCAAACGGCTTG
CACCGCCGTTGATTTCGGCAGTCAGCTCGCGTACACGGCTGCGCGTTATCTGTGCAGCCC
TCGCCAGTTCGCGTTGCGAAGCCATGCCGCTTTTGGCCAAACGGTTGTAAGCCGCCTGCG
TTTGTTGGATTTCACGGCGGATTTGGTGTTCAGTACGGATGCCCAAACGGGCGGTAGCGC
TGTACATCTCTTGATGTTTCAGCTTGACTGCTGCGGCTTTCTGCAACTGCCGGCTGCCTG
TTTTTTCCGCTTCCGCCGCCAAACGGCGGAGGCCGGGCGTGGCGTTGTCCTTAAACTTAG
CAACCAGTTCTACACTATGCTGGCTCATTTTTTCTTACGCTTGCTGATAAAGGTTTGGGT
CTGACCGCCCGTGGCGGCAGATGGTTTGACGTTCGCAGGAATAAACCACGGCATCACTAC
CGGCGCGGCACGGCCGCGCTCGATTAAGTCGGCCTGTTTTAACCAGCCTTCCAGTTCGGG
TTGGGTCATGCCGTCGATTTGGGCGGGCGTGATGCCGTATCGGCCGAGTTTTAAGACGGC
GTATCGGTAACGGTCGGCGCGGGGTGCGGGCAAAGCCGCTTTTTTTGCAGCAGCTCTTGC
GCCCAGTACAGCGCGTCAAAGTCAGCAGCAGCCATCTCATCAAGCAGCAAATCAGGTGTC
AAAGATTCGGCTGTTAAACCACCCAATTTATCCAGTGACGCGGCATAGGCGGCAACCAGC
CGCGGCTGGCCTTCAAGTTGCGGATCAATCGCCATGTCCTCGCGCACGGTTAAAAGGTGC
ATGGAAAAATCATGGTGCATTTCGCCATCAATCACACCGATGCCGTATTTCAGACGGCCG
GCAACGGTTTTCAGGTCGGGAGAAACGCGTAATTCGTAATCTTCGATAGCGCGGGTGAGT
TCGGGGGAAAATTCAGACATAAAAAAGCCCTTAAACGTTGGTTAAACCTTGTATAAATCA
AGGCTTAATTGTCACTTAAGGAGATGAGATGGGCGACTAAACACGCGTCAGTAATGAAAA
AACCCCGCTTAGCGGGGCTTATATATTCCTAAACTTTCACAGGAATTTTAAATGGCTTCC
CATTTTTAGAAACAATTTTCTTACCACTTTTGGTGGTAAAAGACTTTCTAAAAATGTATG
CACCTGTATCGTCCACCAAGTCGGGGGTAACGGGAGCCTTAGTCATAGCCATAATGGCAC
CTCCAATTGTAAAAATGGTGGCCATCACTTCGCTTTTCGTGGACAAACAAATCTGAAAAA
TATATACTCAAGTCCCTTTCAAGTATTTCTCTTTGAAATCTGTTTGCAGTTAGCGGATGG
AGAACTACACTTGTACAGCATATTGGAAGTATGCTAGTACACCACAATAATGGCTTGGGA
TGCGCCAACATTCCAAGTCATTTCTCTTTTTAAAATCGTAAGCTTAACTGTTCTGGTACA
TATTTAATTCCCATGTTTCTTAAAATACATTTTGCAAACTCATCAGCTTGCCATTCTGAA
TCTTCCTGTTTCGTGGGAAGAACTTCACTATAATGCAACATGGCTTTATGCCCTAAAAGC
AAATGCCCCAATTCATGAAAGAAAATAAAGATAGCCTCGTCCTCGCCATTGCAAATGCGA
GTATAGAGGCTATTAGGCATCAGAATCGTTCCGTTATGGCACATTGCGTTGGTAATGACT
AGCCATTCAGAATCAGCAACAACATCAATTACAATGCCATACTCTTCCAGCATTTCCATA
AATGCATCCATTTTTTTACGAGTACGCTTATCTACTACCAAAAATTTGGCAGCTTCGTTT
GCAAAAAACTGAATCGTTTCTTCGCTTAACATTCCCACACGCACACCACGCATTGAATAA
TTAGTTTGCTGCATCATCCCCTTCTTTCTGTGAATCTTTATGATGAATGGTTCTTAATAA
TTCAGCAAATTTGTCCAATTGCTCTTTGCTGAAGTCTGAACTGGCAAAACCAGCCACCAG
CATTTGTTGTTGCAGGCTTAAGCCGCTTAACGATACATTCTCATTAGAAACCATCGCTTT
TTGCTTTAAACCGTCTATTGGTTGGCCTAAGTTTTCAAAAAAATCTTCAACCTTTTTAAC
AAAATCCATTGGCACTTTACTACGACCAGTTTCAATAGCACTCAAAAAAGCAGGAGAAGT
ACCTAATGTAGCAGCCATCGTTTGCAGAGTTTGTTTAGTTTGACGACGAGCCTCACGAAC
GGCTGCGCCGAATTTAGTCAGTCCCATTGTTCAAGCTCCTTTTCATGTGTTTGCAGCATT
ACTGCCACATTCAACGTGGCTAAATAATATCAAAGGCTTTTTTAAAATTCAAGTATTTTA
CTTGAAAAATTGAATTTTATTAAAAACAGTGTAATAAAAACAACAGAAGCCGCTTCAGCG
GCTTCTGTTAACAAGAAAATCTTTACTCCAACACCTTCCGAATCGCAAAACCGGTCACAT
CCACCACCAGCTCATTATCTACGGTATAGCTGTCACCCGCTTCGGTGGCGCAGAAGCCGA
GGTACGATGTCGGGCGCGCGCCTTCCACGTCGGGAACTAGGCTGATTTTGGCGTCGTCGA
TCTTTGCCCAGTCCACCGCCGTGCCGTCGGTCGGCACCACGGCGGTAAAGGTAATGTCGT
ATTGGCCGACGCCGCGGGTAAAGCCTTTGACGCGGCGGGTGCGGTTCATGGTTTTTACGG
GCTTTTTGCCGGTGTTGTCTTTCACGTCGATTTTGGTTACTTGGACTTCGTTCGCGCCCA
GATAGAGGATGACGCTGCCAACGTATTCGGTACTCATGTTTCAGCCTTTCTTACAAATAT
AAATCTACAACCATACCTACTACATGCAGGCCGTTGACGACATCGCTGGGAATGCGGCAG
TTCAACATGCCGGTGTTTTGCAGGTCGCGTTCCACAATCAGTTTCGGCAGGTTTTCTTCC
ACGCGCTCCAAAATTTCCAGCTCTTCGCAGCACATCAATACGTCAATCAGTTCGCTGCGC
ACGCGCGGCGGGGTGCGGTCGCTCAATTTGTCGCGCGGGAATCTTAGGGCGATGCGGTCG
ACGCAGGCGCGGCTTACATAAATCAGGGTGCGCACGGTGGTTACGTCCAGCAGGCTTTCG
TCTGCCGTGCCGTTGGCGGTTTTGGTGTAGGTGGTGATGGCGCGCACGATTTGCGCCTGC
GTACCGGCCGGACTGGTTTCAATCGGGGTAACACCGTTATAAAGGGCGTTTTCCTGCTCG
GTGCGCATGGTTTTGTCTTTGCTTTCGCACACGCCGATGCTGTTTAATGCCAGCGTGTTC
AACGGGCGGGCGGGGTCTTCTTCGCTCGCCATCACAGCGGCAAAGGCGGCGACCAGCTCG
CAAGGCAGGCTGGGGGTGCCGCGATACCACGCGCTGACGATATGGCCGTGGTTCAGACGG
CCTGCCAAGGTGGTGGCTTGCGCCAGCGTACCGGTTTGGCCGTATACGCATATTGCCCAG
CGTTTTTCCATCGGGCTGGCTACGGTATCCAAATGGGCACGCAGTTTCAGCAGGTTGGTT
TCGTCGTTGATACCGCAGGCGATGATGTGGTGGCCTTCGGCGACTACGGCATTGAGCGCG
GCGGCAATATCGGGGTTGGCATCGCCGCCCGTCATGGCGGTAACGGCGGCGGTAATGCCT
TCGGCGGTATTGCTGGTTTTGATGCGGATGGCGTTGCCGGCCGTACCTTTGTTTTTGGCG
GTAAGCGTCACCACTGCTTCGGCAACGGTGGCGGTAACCGGCAAATCGGGCACGGCATCG
ATGGCGGCTTTGACGGCGGCGGCAACGGTGGCTGCGGTGTCTTCGGCGCCGATGCCGATG
GTTAAAGTGTCAGCATTGGCAATGCTCACACGCAACACGCCTTGGGTATTGGCAGTACCG
CTTAAGGTGATTTTACCGCCGGCGGCCACTCCGGCCTTGTTGTCGGCTACGGTAATCAGG
CTTAAATCGGCATAGGCATAGGCTTTAATCGCGGCGGTAACCATTAGGTGCGCCATGCTG
CCTGCGCCGTATTTGGCGGCCGCATCGGCGGCGGAAAACACGTTTTCCAGCTCGGTAAGC
TCACCCAAAGCGGGATTGTTGTGCTGCGCCACAATCAACACGCGCTGTTTGTTGGTGGGC
AGGTTGCGCACGGCCAGCTTGGTGTTCCACTCGGCGTACACGCCCGGCTTGCGGGTGCTG
GCGGGGATTTTTTCGAAATTGATGTTTGCGGATGCCATTATTTGCTGCCTTTCGCGGGTT
GGGTGTCTTCGGTTACGACCACAAGGTCGCCGTATTCGATACAGCGGCGGTAATAGGCGG
CATCGGGTACGGTAACGGTTTCTTGGTCGGTAATGTATTCATGTGGTTTACCGGCCAGCG
GCACTTGCAGGCCGTCGGCGGCGCGTACTTTAATGGTTTCGTTCATGGTTTCACCTTGGT
TTCAACGGTGGCCGCCATATCGGCGGGTTGGTCGGGGGTTTTCGGCGGGATACGCAATTC
AAGGTTCACGCCTTTAAAGTCGGGATGTTCGGGTTCGGTGCGGCCTTGGTATTCGGATAC
GTCGGCATATACTTTCGCCTGTTGGCCGTCTGAAACCGCAGGCCGCGGCCAATCGCCGTC
TTGCAGCGCGTCTTCAAACCAATACGTTTCAAATTCCAGCGCAAACACACTAACGGCGTC
TTGCTCCATTTGGCGGCTGAACAGGCTTTTGGCCGCCCCCGGTTGCAGACGGTCTATCTG
TAAGCCCAGCGATTGATTGGTCAGCAGGTGGCGGCAGGTCTGCATCAGGCGGTAGGTGCC
GACATCATGGCGGTGCAGGCCGCCGAAACGGCTGTCTGCTTCGCTGCCGCTGGCACGGTC
TCCCACCAATACCGTGAATTGGCCAATCGCTTTAAAACGGCTGCCGCGCGTATCGTGGCG
GATGGTGTCTTTGATGCCGGCAAACATGACCCACACGGCGGGGAACTGGTTGACCACCTG
CGCCAAACCTTCGCCGTCGAACTCGCCGCCGTAAGTAAAGACACCCGTTACCATTTGGCC
GAGGCCGTCTGAAAGCCGCTGCCTGATGGCTTGTTCAATAGACGCTATCACGACCGAACA
CCTTTTCCTGTGTGGTAAACATCACGCCGTTGCCTTGTACGGCGGGCTTTTCGCCTGCGG
GTTCGGTAACGCCCAAGCCGACTTTCCCCGCTGCCACCAGTTGCAGGAATTTCACTGCCG
CTTCATAGCGGTGCACAATGTCTTCGGTAAGCTGCCGTTTGCCGGTACACAGGCGGTACA
CCGCAATATCGCAGCAATACACGGTTAAGATGCGCAGCGGCTTGGGCAGAGGCAGGGTAT
AGCGGTTCATCAGATAGCCGTCGATTTCGGCGGCGGCATCATCCAAAGCCTGCTGTGCGA
CGGTTTCGTCCACCGCGCCCTTGCGGGACAAGTCGGTCAGGCCGGTGATGGTGGCTTCGC
CGAAACGCGCCACCAAATCGGCAACGGCGGCGTAGCTCATGATGCGTCCGTCGGCAGGGC
TTCGCGCGCTTCAACCATACGGTCGCCAATCAGGCGCTCAAAGTCGGCGGGTTCGAAGTC
GGCACGGCGCACAAACGTCCAGTTCGGCTGTACATGGTAGCCGGCGCGGAAAAACGCATG
GCCGTGTTTGCTCTTAATCGCCACCACTTCGGCATCTGCGGCGGGTGCTCCGCTGCCGGT
GTAAAAGGCGGCTTCCGCTTCAGGTGTCAAAGTTTCGCCGTCTGAAATGCCGCCGGGTGC
AAGGCCGGCTTCAAGCAGTCTTTCCAATTTGGCATTGCGCTCTTGCGCGGCGGCCAACTC
TGCCTGCGCTACCTGAATTTCGGCATTGGCTTTGTCTAATTCGGCTCTCAAGGCTTCAAT
CTCGGCCTGTAAGGCAGCGGTTACGGTTACCTCTTCCGGTTGGACATCGACGGTCGCGCC
AACTTCCTGTCCGTTTTTTTCTTTTGCCATTTTCTATCCCTTCCGGCGGGCGGTGTCCGC
CTGTTCGTTACAGCAACCAAGGCGATACGATGACTTTCGCCTTGCCTTTGTTCGGGTTGT
ACGCGCCGTTGGCCAGGCGGTCGCCTTCCACCAGCTCTTTGGCCGCATTTTCCAAAGCAG
GCGGTACCAGCAGCACATTCGGGCGGATGGCCAGCGGTCTGCCGCCGTCGCCTTTCAGGC
TCACCATCGCGTTGTAGGCTTTCTCGAAACCGGCAGCGTCCAGTTTCTCTTGCGATTTCG
CCGCCATCTGCCAGAAGCCCAAGCCCACGTTGCAACGGCCGTCCACGCCGTAGCGGTATT
CGTTGCGCATGAATACGCCTTCGTCGGTATCGGCGGTCATGGCGGTAAACTGCTTCGCTT
TACGCTCTTGGTAAATCAACGGTTTCAGGGCGCGGGTAGTGTCCAGCAGATACCAGGCCG
CTTCGCTGCCGGCGAAAATATTGGATACGGTACTGGCTTGACCGGTGCCGTCCACTTTTT
CATACACGGGATGGTCGGTATCAAAGAAGTTCTGACCGTCGTAACACAACGTGGCGTGTG
CGTTTTTCAGCAAGGCAAACACCAATTCGTCGGGATGCACCGCCGAAGCACGGCCCATCT
CGGTCATCATCGGCGCGTAAATGCCGACGTTGTCGTCTTCGATGTCGTTGCGGTTGACCT
TGACCGAGCTTTCAAAATGCTTGTTGGTGATGGCATAGCCGTGCGCCTTCATATCTTGGA
ATACGCGGTCGCCCACCCATTCGCGGAAAGCGGGCCATTGGCCGAGCCAGCCGTAAGTAT
TGGACGCAGTGGAAGACGGAATGACGGTGGCGATTTCCTTGTATTGGCTTTCCGCCATTT
TCAGGCCGTCTTGGAAATTCTTTTTAAAGCCGGTGAACAGGGCTTTTAAGGTGTCTGGTG
TGATAATCATGTTGTCTTTTCCTTTATCGGATTACTTGGCCTTCGCATAATCTTCGGCAG
AGATGCCCAATTGCGCGGCGACGGCTGCTTCTTCGGCGGTCAGCGCGGACGTACCGTCTG
CGCCGCCTTTGCCGCCGGTCTGCGTTTTGCTCAAAGCGGCCAGTGCCAAGCTGCCGTCAA
TCAGGGCTTTAAACGCTTCAGGGTCTTTGGCGGCCAGTTGGCGCGCCGATGCTTCTTGAT
GCGGCAACAGGCGGCCGTCTGAAAGCGCGGCACGGATCAGGCCGTCTGAAGTACCGCCCA
CTTCCATTGCAATCACTTTTTTGCTCAACGCGGCCACTTGCGCTTTGAGTTCGGCTACCT
CGCCGTCGTCGGCATTGCCGCCTTGCGGCTTGTCTTCGGGTTTGCCGGCATCGCCTTTAT
CGCCTTCGCTACCTTGCGGTTCTTCTTTGGGTGCGGCCAGTGCTTCGGCAAGCGTTTTAC
CGCCCAGCTTTTCCTGTGCTTCGGCCAAAGCCGCTTCGATGGCTTTGTCGTCGGCATCCG
CCGCCAAGCCCAAGAGCTTGATTAAAGCTTCCTTGTTCATACTTGTTTCCTGTTTGGGGT
TGATAGAGTTTTGGCGGCTCAATGCAGCCAGAGCCATGCCGTCCAGTGCGGGCGAATTGG
TCAACGCCACACTGTGCAGCCCGCGTACATTGCCCAGCGTGTCGTATTCGAGTACCGGCG
ACAGATAGCGGTATTCGCCGCTGTCTATCATGTCTTTGGCGCGTTGCGTCCATTTCACTT
CGCCCATCAGGCCGCGCTCGTCATCCCATACATATTTGCTGATCCAGCCGGCGGCAGGGT
TTTGCTGCCCCGTTTCGGCGGCTTTCAGCGTGGCGTGTTCGTAGTCGACCACAAGGTCGG
TTTGCGCGGCGTCAAAGGCGGCAATGATTTGCTGTGCCAAATCGGCAGACATCGTCCAGT
GCGGCACACCCGTATCGGTGCGGCCGTCAACCGGTGCGAATTGGCCTTTGGGTACGATTT
TGATTAAGCCGTCCGAACCGCCGACATGGGCGGCGGATAAGGCGGCAAGAAGGGTTTTGG
TGTCCATAGCCCGCATTGTGCGGCAGCCGCGCCCTCGTCAAAGCTTGGCCTATGTCAGAC
AGATGAATTTCTAGGGAAGGGAAATGTACTTGCAGAGATACGCGTGGGATAGTGTTCAAA
AGGTGTTCAAACGCGCGCAGGATTGATTTTCAGGCGATGGGTAGGGGTAAGTATGGGTTA
GGGCGTTTTCGGGCTGTTTTTCGGCATTTTTCAGGCAGGCATGATTACCGCCCCTGAATG
GCCTGTGCCAGATATTCCGCCACCGCATCGGATAGGGCCTTTTCGTCCTCCGGTTGCAGG
GTCATAAACGGGCGTGCGGGAATATTGCTGCCGGGGTGGTTAACCTGCTTGGCAAAGCGG
CCGCCGAATTTCAACGCTTTGCCTTTTTTCGGTCTAATCAAGTGTGGCGAGGTTTTCCCA
CCGAAGTTATGGATAGCCGCATATTCCACATTGGTGCCGACCACCGCCGTATCGTTGGTA
CTGCTCGGCGTAATCGAATTGCGCAGGCGGCCGCTGGCTTGCAACAGCCCCGAACCTTCA
CGCGCAGTCGGATATTTGCGCGGCGCCCAAGCGGGACGGCCTCCGGCGGCGAAATTCTCC
AGTACGGCGTTGCGCATGATGCGGGCAAGCCGCGTCATCAAAGGCTTGGTGTGGGAGGTA
TGCCGCGCCGCAGCGTTTAAGCTGTTTTGCAGGGTGTCTGTGTTGATTTTTATCTCAATC
ATGGTATATTGGTTCCAACAGCCATAAAACTCGGGTTTCCTACTGGAAAGGTTACGGCCA
CGTTACCGTGTCGCGTATTATCCTGTTCGAATCAGGCAAAGAGTTTTATGGCTTTTTCCA
TATTGTTTCATACCCGTACAGTAAGCTATCCACCTGTTTATCCGTTTCTGCAATCATGCC
GGTGTTGACCATATTCAAGGTCAGATGTTCTTTCTTACCTGTCAACGGATGTCGGGTTTT
CACATCATAGTCCAGCGTTACCACCAGCTTCCCCTTGCCTGCCGACAGCGGATACACAAA
TGCCAAAAACTGTTTGGCATCGTCATTTCGTCCCGCCTTGCCCAATAAAATCTGCTCCGG
CTCTTGCAGTAGTTCGGGTATCTTCTCCCAAAACGATACCGGCAGCGGCTTGACCTTCTT
GTCGCGCAAAGCGTGCAATACCCGCTCGTCGCTTATGGCAATCACGGCGGATTGCGGGTA
AATTTTCCTTGCCGCCAATGCGTCCAACACGGGCAGGGTCAATGCGCCCACATACAGCGT
TTTCCCGCGCGCTACTTTTTCCGCATCCACCCGCCGTACCATTTGCGCCGCCTGTTGCGA
TACCGCCCGCATCAAATCAGGCTGTTTTAAGGCCGTCTGAATCGATACGCTCGCCAGTTT
CGGCGGCAGTTCCACTGCACGCTGCATCTGCAACTGCCCCAAGTTGGCCAAATGGCTTTT
ACCGACATTGTGCTGAAAGCCCGCATCGGTATAAAAGCGGCGGCCGTCCGGCAGCTTTAC
CGCTTTGGCGGGGCGGGTATCGCCCTTGCGGTTGACCACCACTTCCGTATCTTCAAGCTG
CGCTTTTTGCGGCAGCAGATTGCGCCGTTTCAAATCACTGTCTGAAAGCGCCCGCACGGT
ACAGCGGCAATTGAAGCCGTTGGGCGGGTAGAAGTAATCCCAAAACGGGTCGTCGATGTG
ATACACCGCACCATGCGCCGCCGCATGGCTTTGGCGGGTGCGGCTGTCCAAAATGGCCGA
ATATTGCAGCCACGGCGCATCATCCCGACCTTCTTCAAACGCCTGCCAATGACCGGCCAT
GTAAGCCGATTGCATCTGAGTGCGGAAAATCGTTTCCATGCGGTGTTTGGTAATACCGCG
TCCGAGGACTTCGCCGGTGTCTCCGTCCACAATATCGCCGTCTTTGAGCAGATGCCAGTC
ATGCGCTTTCAGACGGCCTTGCACTTCATCGCGCCAAGCCTCAAACGATTTGCCCGATTT
CGCCGCCTCATACATTGCCGCGTGAAACTCGCCGACAATATCCTGCCTGTGTATGCCTGC
AATCGTCCGCGCCTTGGTCTGCGCCTCATTCCATTTCACATCCCAGTCGGGCGGGATATG
GTAGCCCAAACCTTCAAAATATTTGACCGCCGCTTCCGGCTCCAAACCGAAGGCAAAACC
CAAATCAGCCATTGAGCCGCCCCCACAGGTCGGAGATGAAAATCACCCGCGCCAAGGCCG
TCTGAAATTCGGCGCTGTCTAAATGCGGATAAGCACGCAACAGCCGCTCCTGCACCTCTT
CATAGCTGTCGCCCTCGGCCAAAGCCTGACCCAACCCGCGCAAAAACGGCTCAATATGCT
CGGGCAGGGCGATTTTGCCCAAACCTGCGTTATCGATGGCCGCCTGCCCCATATCCAAGA
TTTCGCCCTGCCTGCTCAAGGCCACGCGGCGGTAACTTAACGGCGCAACTTTGACACCTT
CGCTTTCAGCCGTCTGCAAAGCCAATACCGGCTCGTCGTCCGAAGCCAGCGGAATCGCCA
GTTTTTCCTGCGCCCACGCCAGCGGAATCTTCATGCCCATCTCTACCAGCCTAGGCAAAG
ATTCGGCGTAAACCGCCATATCTTCGGGTAGCTGCGTATCAAACTGGAAACGCGGCAGGC
AGGTTTCATCCACGTTGCCTTTATTCAGCCGCAGCAGGGGCAGAATCAGTTGCTGCGTTA
TCGTACCGGCAAGCTGCTTGGCATCCGACACCAACAAATCATGGCGCACCTCGTTATGCA
CCTGACCCAGCGCGTTGGTACTGGTTTTACCGTCGGCCATGCTGGTAAGCGTACCGCCCA
GAATCGCTTTCGACGATGTTTTATCCGCCCAGTCGATCATCGCCATAAACGGCTCGCTGC
TGCCGTTGGCGGCATTAAGCAATTCGATATTCATGGTTTCGGGGATAATGCCCGCGGCGT
TGTGTCCGATTTCCTTTACCGCCCGCAGCAGCGTGGTTTTATCGGTTTCGTCCGCCCCCA
CCGCATATTTGCCCAAACGCGTCGGCAGGCCGTAGATTTCCAGAAACTCGGCCAAATCGC
GCACCGAATAATTCTTAAACAGATACGGCCAAACCAGCGTGCGCATCAGCCCGCCGCGTA
CCAGCAAACCCGAACGGCTGCGGTGTTTGTGTACCAGCCAGCCGAACGCCCACAGCTCTT
CCCCATCCGGATTATCCTGTTTGGCCAACCGCACATTATCGGCACCGTCCACCTTAAACC
AGCCTTGCGGACGGTGGATAAAGTTTTTCGGCAGCCACAGGCCGCCTATTTGCTGCCATT
CGATTTCCACACAGGCAAAGCCGTGCCCGACCGCATCTAAAAGGTCGAACATCATGTCTT
CGAAATCGGGCAGACGCTCAATCCATCCCTTGACTTCTTCGGCCAGCCGCCGTTCGGCGT
CGGTGCTGTTCGGCGGCGGCATCACGCGCCAATCCAGCCCGATGACCGCCCGCTTGCGCT
TGCTCATCTCGGAAAAGATATGGCCGTCTTTCTCCTCGATGTCGGCAAAGAGTTCCGACT
GCGCCTTCATATCGCCGCGCTCGGCAGCTTCCAAAATGCCGTGCAGCTTCTGCGGTGTCA
AACCTTTGCTCGGGTGTTCGTGAGTCTGGGTGTTTTGGGTAATTTCCGCCGTTTGCGGGG
TAGATTTCGGTGTATAGCGGCCCGGCAGAATTTTGCTCAATGCACTGCTGAAAATGTTTT
TCATAAATAAAAAAAGGGCAAGTTAAACTTGCCCCAATTCTCTGCTGCCTGCATTAATCG
TAAGCCCTGCCCGGTGTCAGTTTCACCATGCGCCGCTGCCGAAACCGCCGTCCGTCCCAT
GTTTCGTCACCGCCATATATTCCACCGGCGCACTGTTGGCCGTTGCCCCCGACCACAACA
TATGCACCGCATCGGGGCCGTCGTCATGGTCTGCCTTGGGAAAATGGCGAAACTGTTGGA
TTAAGGTTTGCTGATTGGCATGAAGTAAAATCAACCCGTTGGCCATGTGCGGCTGCAAAG
TCTCAATCCGCAGCAGCTTGTCGGCAATCGGTTTGACCGCCCGCGCCGGCACGGGAATGC
CTTTTGCCGCACTTCGTTTTACCAGCTCGTCTTTCAGGAACTCCTGAAACTGCACCGTTT
CCACAAACCACAGCTTGCACTTATATTGCGCATGCAAGCGGATAACGTCTTCAATAATCA
AATCGGGCAAACGCTTCTTAATTTGCGCTTCCACGATAAACAGCTTGCCGCTGCTTCTTT
GATACCCGCCCACGATAATCGCACTCGGGTCGCGGCTGGCCCCCGCTTTGCCGAGCGAAG
GGTCGAGCGCGCCGAAATACACCAAATCGGCGGGCAGTTCCGCCCAAAACTGCATGGCTT
GGGCAAACGGTGCATCTTCACCGCTCACCGGATCATTCTGATATTCCGAATCGAAAGCCG
CGTGTCCGTCGCGGGCGCGGATTTTCATCAAAGCCAGCACGCCGCGCGCTGCCCAAGAAG
TTTCCGCCCCGCGTTCCATTTCCGCTTTGTTCGTTTGATAGAACGCATCGGCCACCAACT
CACCTTCATTGCGGTACAACTCTTCCCATCTGTCCCACAAATCCATGCGGTCGGGCCATT
TCAACATGGCTTTAAACTTGATGCCTTTCCAAAACGGATTATTGAGCGTTCGGTTCAACA
CACTGTCGTAATGCAAAATCGTGCCGATATAAATCACATCGTATTTTTGCCCCACACCAC
CGAGCGGCAGCACGGTTTTCGTCAGCCACGCATTGAGCTTGTCGCGCTGTTCGGGATTTC
GGACTTGTTCGTCGTTTTCAATATCGTCCAAAATCGTCAGGTCGGGGCGGTAAGGGCCGT
GGCGCAATCCGCGCAGCTTTTTGCCGCTGCCCGCTACCTGCACCTTGATGTCGTTGGCCG
TTACGATGGTACCTGCCTGCCACACGCGGCCTTGGCCGCAGACATCCGCAAAATCGGTTT
TCAGGCGGGGATTAAACTCCAATTCCGCTTTGATGGCCTCAAGCATCGGGTATGCCTGGT
CTATGCTGTCCATCACAATCACGCAGTAATGCTTGCGTCCCGTTACAATGCACCACAAAG
TAAACAACTGCGTCACCTGCGTCGACTTACCCTCGCCGCGCGGCGCGCCAACCGCTTCGT
TCTCGCCTTCCGGGGATTCGACGATTTCCGGTAAACGCCTGAATAAGAAGCGGTGCAGGT
CGGATTTTTCAGGCGAACGGATATAATGCGGGAAGTAGGTGTTGACGAAATACTCGTAAC
CGCCTACCGGGTCAAATACCTTCGCCCGCCGCTCGGCCACCGCCGTCGGCGAAGCATCGA
AACCGTCTACTTCGGCCTCGATGACTTGGCGCAGATTGGCGGCGAGGGCGGACAGGGATT
TGAGGAAATCTTTATTTTTCATAAGGGCAAAAAATGAAATCGATTGATTTAGAAATATCC
AAACTGTTAGATGCGGGCAAATACACGCCGTCTGAAATACAAGATTTATTGGAGGAGCAA
GGCTTTAAAATTTCACTGAAAAAATTAGCCGATCATCTAGATCTATTGGTTGCAATTGGT
GTTGCCGGTAAACATTCTGATGACACGTTTACTTCACGATTAAACTAACCAAACTTCCTC
TCCACCTCCGCCCCGAACGGCTCCAGCACTTCCACAAAGGCAGCCAAATGTTTGGGGTGT
TTTTCTTGCACGAATACCATCAAAAACTGCAACAACTCCAAAGCCGTCGCCAGTTGCGAG
GTTTCCGGCAACACCCGCTTGTTCGCCGCCACCGTTTTGGTAAACGCATCGGCCAAACTC
GCCAGCAGCTGCACCCGTTTGCTCGGCGGCAAATCTTCCACTTCCGCATCCTGCAACATC
GTCATCGTCGCCTGATACTGCACCAGAAACGACGTCATCATCGCCCGCGCGATTTCGTCT
ATGCTGCCGCCGGCCAGCGTATGGGCCGCGCGCAGCTTGTTCCAGTCGTCGCCCTGCGCC
TTGGCCTCATCGCGCCAGCGGCGGGCGGTGCCGAGCGATACGCCGCATAAAGCCGCCGCC
GTCTCAAGGCTCTGCTCGCCGTTGCAGTAGAGTGCCCGCAGCTTGTCGCGGGTCGCCTTC
GGATGCGCCATCGTTACAGCCCCAACTTGGCGCGGGCAAATGCGATGCCCGTAGCCACAA
TACCGCCCGAAATCGCGCCCGCGGCCGCGCCGGTGGTTGCCGACGTGCGGCGGCAATCGG
CATGGATTTTCTTGATTTCCGCATCCATGCGTTCCTGATTTTGTAACAATTTGTCCTGCT
TGCCGTTGATTTCTGCCAACGCTCTTAAAATAGGGTCTTGGTTTTGCATTATTTGTCTGC
CTTCCGTTCGATTTTCTGGCCGACTTCTTTCAAATCAGCCTTGATTTCACGCAACAAGTT
TAAGATTTCGTTCCTGTTGTCTTTTGCTTCCGCTTTCGTCTGATAAGATGTTTCTACGCT
GTGCAACCTGCCGAGCAGTTCATCACGATCTTTGCGGGCTTCTTTCAGGCCGTCTGAAAT
GCTTTTTACCCAATACCACAATAAAGCAATCAGAAACGACACCAACGTGCCGAACACATA
TTCCACGGTAATCGGTGTATCTCCGCTCATAACACATCTCCGAACACCACCCGGCAGGCC
GCAATACCATAGGGCAGGCGGTCGGATTCCACAGTCAGCGCATCCCCATCGGCTTCAACC
TCGAATTTTTCCTTCAGCGCCTGTTTGACCGCAGTGAATTGATGCTCGAAGGCCACATGG
CCCAAATCTACGATAAACGTTACTTCAAACCGCGCATCCATCCGCATCACATAGCCCCAC
ATCGTGCGGCTTAAAGTTTCGGCCACCGCCGCGATGAACGGCTCTTGCTCGTTGGCCTTT
TGCAGCCCGATTTGCAAACCCGCTTGGCGCACAGCCAACTGACGTTCAACTAATTCACGG
TAGGTCATTCTTTGATAC
>6714_1_1_1_27_cov_34
ATAGGGATAATTCTAACTTAATTTGAATTTCCCTAGTTATCTAGGACAGCCCCATATTCT
TTTCTAAAGACATTTTACCCGATGCCTATAAACAAAAATGCCGTCTGAAGCCTTTCAGAC
GGCATTTCCCCATCAAAACCGCAATCAGTTTTTCATCGATTGAACCGGTGCGGGAATCCT
GCCGCCCCGGTTGACGAACACTTCGCATGAGCCTTCTTTTACCGGCATTACAGGCGCGTA
GCCCAACAGGCCGCCGAACTCGACGCTGTCGCCGACGGTTTTACCGGTTACCGGAATAAT
GCGCACGGCAGTGGTTTTGCTGTTGATCATGCCGATGGCGGCTTCGTCGGCAATGATGCC
GGAAATGGTGTGCGCGGGTGTGTCGCCGGGAACGGCAATCATATCCAAGCCGACCGAACA
AACGGCGGTCATCGCTTCGAGTTTATCCAACGTCAGCACGCCTGCTTCGGCGGCGGCAAT
CATACCTTCGTCTTCGGAAACGGGGATAAACGCGCCACTCAAACCGCCAACCGCGCTCGA
AGCCATCATGCCGCCCTTTTTCACGGCATCGTTCAGCAATGCCAAAGCTGCTGTTGTGCC
GTGCGTACCGCAGACGCTCAAACCCATTTCTTCAAGAATGCGCGCCACCGAGTCGCCGAC
GGCAGGGGTCGGTGCCAGCGACAAGTCGAGAATACCAAACGGGATATTCAGCATTTTTGA
GGCTTCGCGGCCGATGAGTTCGCCCACGCGGGTAATTTTGAAGGCGGTTTTCTTCACAAC
TTCGGCAACTTCGGTCAATGTCGTTGCATCCGAATTTTCCAACGCGGCTTTTACGACACC
CGGGCCGGATACGCCGACATTAATCACAGCATCCGCTTCGCCTGAGCCGTGAAACGCGCC
CGCCATAAACGGGTTGTCTTCCACCGCGTTGCAGAACACGACGATTTTGGCGCAGCCGAA
ACCTTCTAGTGTGATTTCAGCCGTGCGTTTGATGGTTTCGCCCGCCAGTCTGACCGCGTC
CATATTGATACCGGCGCGCGTACTGCCGATATTGATGGAGCTGCACACGATATCAGTAGT
CTTCATCGCTTCGGGAATGGAACGGATTAACACCTCGTCAGAAGGCGACATACCTTTTTG
CACCAGCGCGGAAAAGCCGCCAATAAAAGACACGCCGATGGCTTTGGCAGCCTTATCCAA
AGTTTGCGCCACGCTGACGTAAGAATCAGCATGGGTGGCCGCCGCGATTTGGGCAATCGG
CGTGACAGAAATGCGCTGATTCACAATCGGCACGCCGTATTTGGCAGACAGATATTTTGC
TGTCGCCACCAAGTCTTTGCCGACCGTGGTAATTTTGTTGTAAATATTTTGGTTCAACAC
GTCGATGTCGGTGCTGATGCAGTCGTGCAAATCAATGCCGATGGTAATGGTGCGGACATC
GAAATTCTGGTCGGCAACCATTTTGACGGTTTCTAAAATTTCGCCGGATTGGATACTCAT
CACATTCCTCCGGCTCAAATGCGGTGCATCGCTTGGAAGATTTCTTCGTTTTGCATACGG
ATGTCGAGCGCGAGTTTTTTGCTCTCTTCCGCAAACAAATCCAAAACCTCCTGCCGCGAT
TTGCTGCATTTTGAAGTGTCCACCAAGATAATCATGGTAAAAAAATCATCCATCAGCTGT
TGGCTGATATTGAGGATGTTGATTCGGTTTTCCGCCAAAATTTTGGAAACATCGTACACG
ATGCCGACGCGGTCTTTACCGATGACGGTGATGACTGAATTGTTCACAGGCTTACTCCTT
GCAGATATCCGTTAAAGTCCGAAATTATACCACCGTTGGATTTTGAAGAAATATTGTCAA
CAATATATACATACAAAATGCCGTCTGAAACTATTTCAGACAGCATCAAGATTCAGGGTT
CGATTAAATAACCATCCTTATCCCACTGGGTTTTCCTGACCAACTTATCATCCTGATAAA
CAGCTTCACTCTTTTTAGAACCATCTTCATACCACTCTAAGACTACTCCATTACGTTTAT
GATGATGGATAGACAGTTCCGAGAGTAATCGACCGCTTTCATCCCATGTCAGAATTTTGG
CAGGCTCATCATTGACCATAACCATTTCCGTTTTGATATTGCCGTCGGCATACCATTGCT
TCCATACGCCGTTTGCCTTATTCTGTTTAAACTGGATTTCGCTTTCCTTGCCGCCGTTAC
GGTAATAGCGGTACCCCGTACCTTCACTCAAACCATTTTTATAAGGCATAACGGCAGATT
TTTTACCGTTCGGATACCAGTTGACCCACTCCCCGTCCGGCTTACCCTTGCTGAAGCCCC
CCGCCATTTTTTTCTGACCATTAAAATGCCACAAAATCAACATACCGTTTTGCAGGGTAG
GCACAAAAGATTTGATTTGCGTTGAAGCAACGATATAAGGTTCGGAATATTTCTTCATCG
ACGGATAATAAAAATCCTGCGCGTGCGCAATACCCTCCGCCACACTATATTGCCTGATAT
AAGCGGCAGAAGACATCGTCGCCGTCAGTTTCCCGTTCTGATTAAAATAAACAGAATAGG
TCTGCGCCGGCAAAGCGGCCGAAAAACCCAACAGGACAGTTGAAAATACAATCCGAGATA
ATTTTTTCATTGCAATAGCGATATAAAAACAAGGCTGTGTTTTAGTAATCTGTTGATTTC
AATTATTTGCAAGGGAAAAGACAATTATTTTCCGGTTAGGAATAAACCTATTCTATTGAA
TAGATTGAAGCCAAGTACGCCTATCAACACTATATTAAAACACTGCCAAAAACAATTAAC
TTATAAACAATATGGTAAGGATTTCTCTGCCAAGCATCAAACCCGAGACAACGTATCGTA
AAAATGCCGTCTGAAAACAAATCGTCTTCAGACGGCATTTCCCTTTCAACTCACTCTTCA
CCCAATAACTGCTCGCGCGTCAAGAGGAAAACAAAACCGTCGCCCCCGCTGGTTTCCAAC
CAAGTAAAAGGCAACTCCGGATACGCTGCTTCCAATACATCCCTGTTATGCCCGATTTCC
ACCAGCAATACACCTTTGGGATTCAGAAACTTTGCCGCATTCAGAAGAATCTGCCTGGTG
GCATCCAACCCGTCCGCCCCGCTGCCCAATGCCAATTCCGGTTCGTGCAAATACTCTTCA
GGCAATAACTCAACCGATTCCGCATCCACATAAGGCGGATTGGAAACAATCAAATCATAA
GTGCCTTCCAATCCTTCAAACAAATCCGTATGAATAAGCCGGATGCGTTCTTCCAAACCA
TAATCTTCGACATTAATCCCTGCCACTTCCAAAGCATCCAAGCTCACATCAACCGCATCA
ATTTGGGCATCAGGATAATGATGCGCCATCTGAATGGCAAGGCAACCGCTTCCGGTGCAA
AGATCCAACGCATTATGCACCAACTCATCGTATTCTATCCAAGGGCGAAGTCCGTCACCC
AACAATTCATAAATAAAAGAACGAGGTATGATTACGCGCTCATCCACATAGAAATCAAAC
TCTCCCTGCCATGCCTGGTGTGTCAAATAAGCGGCTGGAATGTGTTCGACAGCACGACGC
TCAATAACCGCCAGCACTTCCTCTTTTTCAGCTTCCAAGAGTTTTGCATCAAGATATGGG
GCAAGCATATCCAAAGGCAAATTCAAAGTATGCAGAATCAAATAAGCCGCTTCATCATGC
GCATTATCTGTTCCATGACCAAAAAAGAGCCCTGCCTCATTAAAACGGCTGACTGCAAAA
CGTAAAATATCGCGGATAGTCGTCAATTCTTGTGCTGCCTGATTAAACATAATATGAACC
ATTCTGCGTATAGATACTTTTAATTATAACAGAAACAACAAGCAAACCTTTTCATATCGC
CAAATAACCACCCAATCTACCCATACAACTACATAAATGCCCGCGCGAAAACCATCGCCC
GAACGGAAACGACAATGGCCGACGGTATGGGCAATCTGATTGGCTGGGAAAAAACGGGGC
TTGTTGCCGGTAAGCAGTGGATAACCGCAAAAGACGACAAGGTGTCCGATGTCTGCAATG
CCAACGGCGAGATGGGCGTAATCGGGCTTTACGAGCCTTTCTCACACGGCACATTGACGA
TACCCGGTCATCCGAACTGCCGATGCGAGGTTGTTTCCGTATCGGGTGGCGAATTGGGGG
AATTTGCCGAAAAAAAGGAGCTTCGTAAAGCGGCTATGCAGTATGCGCGGGATAACTTTA
TCGGCAAAAGCTATGTCAATGAAAACAGCGGGCATGAACTGAAGGTAACTTGGCAAGGTG
TGAAACACGCTACGTCAAAGGCAAATCAGGCGGAATTATCCATCATGACAAAACTTGATG
ACTTATTGCGCTACGCAAAATATGAGGGTTCTTATTCGGATAGGAAAGGTCATCCTGATA
TTATTGCAGCACATAAGTATCGTGCCGTTGCCAAGGTTGGGAATGAGTCTTTAAATATCG
GTGTGATTGTAAGGGAATTTCCAGACGGACATAAACATTACGACCATTTCATCTTGAAGG
ATGAGTAAAGCCCTTTTGCAGTGTCGTTCTGGAGCGGATAGCGTTAAGGCAAGTACGCTT
CCAGCCTTACAAAAGGGCTTTAAATTCAGCATGCCATTTATACAGGCAGGAGTAAACCCA
TGACAAAGTTATACGCAGAAATCGCCAAGATGGAGACGCAGGACGACGGCACGGTCAAGG
TTTGGGGTTACGCTTCAAGCGAGGAAATCGATTCGGACGGCGAAGTCATCGCGGCGGCAG
CTATGAAGGCGGCGATTCCCGATTATATGAAGTTTGGCGCGGGGCGCGAGATGCACGGCT
CAAACGCTGCGGGAACGGCAATTGAAATCAACGTTGAAGACGACGGCATAACCTTTTTCG
GTGCTCATATCATCGACCCCGTTGTCGTGTCGAAAGTCAAAACAGGCGTTTACAAAGGCT
TTTCCATCGGCGGCAGCGTTACCGCCCGCGATGATTTGAACAAGTCGCAAATCACGGGCT
TGAAGCTGACAGAAATCAGCCTTATCGACCGCCCTGCCAATCCCGATGCGGTGTCTACCT
GCTTTAAGGCGGACAAAGGTGCGGAAGCGGTAAACAACGATACAGAACATAATGCTACAT
ATTTTAGCCATTTCCCTTCCAAACAAAAAAGCACCGGCGGCAGCCGATGCCCCTTCCTT
>6714_1_1_1_28_cov_39
TTTGAATATTACTGTTGTTCTAAGGTCTAGATTCCCGCCTGCGCGGGAATGACGACAGAA
CGGTTTCTGTTTTTGGTTTTCTGTTTTTGTGGGAATGACAGGATGTAGGTTCGTAGGAAT
GACGTGGTGTAGGTTTCCGTATGGATGGATTCGTCATTCCCGCGCAGGCGGGAATCCAGT
GCGTTGAGTTTCAGCTATTTAG
>6714_1_1_1_31_cov_40
TCCCACGAAAGTGGGAATCTAGAATCTCGGACTTTCAGATAATCTTTGAATATTGCCGCT
GTCCAATGGTCTAGATTCCCGCCTACGCGGGAATGACGGGTCTTTTATAATCTTTGAATA
TTGCTGTTGTTCTAAGGTCTAGATTCCCGCCTGCGCGGGA
>6714_1_1_1_42_cov_40
ATAAATTCCTAAAACTCAAAATTTCATCATTCCTACAAAAACAGAAAACCAAAAACAGAA
ACCTAAAATCCCGTCATTCCCACAAAAGTGGGAATCCAGAATCCCGGACTTTCAGATAAT
CTTTGAATATTGCTGTTGTTCTAAGGTCTAG
>6714_1_1_1_44_cov_34
GGATTCCCACTTTCGTGGGAATGACGGAATGTAGGTTCGTGGGAATGACGGGATTTAAGT
TTCAAAATTTATTCTAAATAACTGAAACTCAACGAACTAGATTCCCACTTTCGTGGGAAT
GACGAATTTTAGGTTGCTGTTTTTGGTTTTCTGTTTTGGTTTTTTGTCCTTGTGGGAATG
ACGGTTCACGCGAAAATGCCGTCCGAAAGGTTTTCGGACGGCATTTTTTGCGTTTTTCAG
GAGGGGGCGGGTTCGTCGCCTTGTCTTGATTTTTGTTAATCCACTATACATTTTTATGCG
GCTTACGTATTGAAAACGGATACATTGGCAAATACTATGGAAAAACATAGCCTGTTTTTC
CGGTTTTATCGTATTATTCCAAAACTTACCCCATTGATAAGGAAGCGGTTTATGCTGCAA
AGAACTTTGGCGAAATCCATCAGCGTTACCGGAGTCGGGCTGCATTCGGGCGAACGCGTC
GCGCTGACCCTGCACCCCGCGCCTGAAAACAGCGGGATTTCCTTCCGCCGTACCGATTTG
GACGGCGAGATGGGCGAACAAATCAAGCTGACCCCTTATTTGATCAACGATACCCGCCTT
TCCTCCACCATCGTTACCGACAAAGGCGTGCGCGTCGGCACGATCGAACACATTATGTCC
GCGCTGTCCGCCTACGGCATCGACAACGCGCTGATTGAGCTGAACGCGCCCGAAATCCCG
ATTATGGACGGCTCCAGCCTGCCGTTTATTTACCTTTTGCAAGATGCGGGCGTGGTCGAT
CAAAAGGCGCAAAAGCGTTTTTTGAAAATCCTCAAGCCTGTCGAAATCAAAGAAGCGGGC
AAATGGGTGCGCTTTACGCCGTATGACGGCTTTAAGGTAACGCTGACCATCGAATTCGAC
CATCCGGTTTTCAACCGCAGCTCGCCCACTTTTGAAATCGATTTCGCCGGCAAATCCTAC
ATCGACGAAATCGCGCGCGCGCGCACTTTCGGCTTTATGCACGAAGTGGAAATGATGCGC
GCCCACAATCTGGGTTTGGGCGGCAATTTGAACAACGCCATCGTGATTGACGACACGGAT
GTCCTGAATCCTGAAGGCTTGCGCTATCCCGATGAGTTTGTGCGCCACAAAATCCTTGAT
GCCATCGGCGATTTGTATATCGTCGGACACCCGATTATCGGTGCGTTTGAAGGCTACAAA
TCGGGACACGCCATCAACAACGCACTCTTGCGCGCGGTTTTGGCAGACGAAACGGCTTAC
GACCGGGTGGAATTTGCCGACAGCGATGATTTGCCCGACGCATTTCACGAGCTGAACATC
AGAACTTGTGGATAACGCTTTCTGTTTTTTCCGGTAAATTCCTAAAACTTAAAATTTCAT
CATTCCTACAAGGACAAAAAACCAAAACAGAAACCTAAAATTCGTCATTCCCACGAAAGT
GGGAATCTAGAATCTCGGACTTTCAGATAATCTTTGAATATT
>6714_1_1_1_45_cov_41
ATGTTGGAATTTCGGGAAACTTATGAATCGTCATTCCCGCGCAGGCGGGAATCCGATCCG
TTCGGTACGGAAACTTATCGGGAAAAAAGGTTTCTTGAGATTTTACGTCCTGGATTCCCA
CTTTCGTGGAAATGACGGGATTTTAGGTTTCTGATTTTGGTTTTCTGTTTTTGTGGGAAT
GACGGGATGTAGGTTCGTAGGAATGACGTGGTGCAGGTTTCCGT
>6714_1_1_1_50_cov_32
TCACAGCATCCATCCAAACGAATTTTTCGATTTCTGCCTCAACATCATAGCCGGCATCAA
TCACGGTTTCTTGAACATTGTGTCCGAGCGCGGTCAAAACTTCTTTCGCTTTTTTGTGAA
GCGTGCGGTTTAACCCGCCGTGAGAATGTCCGAACGCCTTGCCGCCGTCTAATAATAAAA
TATTCATTTGTTACCTCGTTTGTGAATTGATGAATGTATTGTGCCGTTTTACTTTATAAT
TTAAAAGTGCAAAAATAAGAAAACACTTTTGCTTCAAATGAAATAATCAGATGTTCCAAC
ACACGGGATGGCACATAAAGCACCGCCCTGTGTGCCGTCCTGATTCGGAAGGGGTTACAC
CCCTCCCAAATAAAGTCTGATCCTGCCGCCCTAAAGGGCGGGGTTCCAACCGAAAAGGAA
ACACGATGAAAACCAATTCAGAAGAACTGACCGTATTTGTTCAAGTGGTGGAAAGCGGCA
GCTTCAGCCGTGCGGCGGAGCAGTTGGCGATGGCAAATTCTGCCGTAAGCCGCATCGTCA
AACGGCTGGAGGAAAAGTTGGGTGTGAACCTGCTCAACCGCACCACGCGGCAACTCAGTC
TGACGGAAGAAGGCGCACAATATTTCCGCCGCGCGCAGAGAATCCTGCAAGAAATGGCAG
CGGCGGAAACCGAAATGCTGGCAGTGCACGAAATACCTCAAGGCGTGTTGCGCGTGGATT
CCGCGATGCCGATGGTGCTGCATCTGCTGGCGCCGCTGGCAGCAAAATTCAACGAACGCT
ATCCGCATATCCGACTTTCGCTCGTTTCTTCCGAAAGCTATATCAATCTGATTGAACGCA
AAGTCGATATTGCCTTACGGGCCGGAGAATTGGACGATTCCGGGCTGCGTGCACGCCATC
TGTTTGACAGCCGCTTCCGCGTAATCGCCAGTCCTGAATACCTGGCAAAACACGGCACGC
CGCAATCTACAGAAGAGCTTGCCGGCCACCAATGTTTAGGCTTCACCGAACCCAGTTCTC
TAAATACATGGGCGGTTTTAGATGCGCAGGGAAATCCCTATAAGATTTCACCGCACTTTA
CCGCCAGCAGCGGTGAAATCTTACGCTCGTTGTGCCTTTCAGGTTGCGGTATTGCTTGCT
TATCAGATTTTTTGGTTGACAACGACATCGCTGAAGGAAAGTTAATTCCCCTGCTCGCCG
AACAAACCTCCGATAAAACACACCCCTTTAATGCTGTTTATTACAGCGATAAAGCCGTCA
ATCTCCGCTTACGCGTATTTTTGGATTTTTTAGTGGAGGAACTGGGAAACAATCTCTGTG
GATAATTCTATAAAAACCTGTCATAAAATTGTTTTTACTCACTTAATAACTTTGAGAAAA
AATAAATAAGATGATGTATAGCCGCGGCAATGGCAGTCTATATGGGGAGCGTGATAGGGC
TGTTCCTTATGTACGGCTTGTGTGTGGCAACATCGGCTTTCCAAATGACAAAATGCCGTC
TGAAACCGCAAAACGGTTTCAGACGGCATTTTCAACCTGATTCAGGTATCAGTTGCGGTT
TTTCAAACGCCCGTGCAACTCTTGAACGCTGTACACGCCCAGATGGTCGCGGCTTTTCGC
GCCTTCGCTCATCGCTTCGCCGCCGGCAGTGGTGGTGTATTGCGGCACACGTTGCTGCAA
TGCGCTTTGGCGGATGATGTGGCTGTCGGACACGGATTGCGGATCGCTGGAAACGGTATT
CACGACCAGTGCGATTTCACCGTTTTTCAGCGCGTCGCCGATGTGCGGGCGGCCTTCGGG
GACTTTATTGATGGTTTGGACAATCAGCCCGTGTTCGGTCAGGTATTGCGCCGTGCCGCG
TGTGGCGCAGATGCCGTAGCCTAAGGCTTGGAAGTTTTTGGCGGTTTTAATGACGCGTTC
TTTGTCTTCTTCGCGCACGGAGAGGAAGATTTTGCCGGTCGGGTTGAGGCGTTCGCCCGC
GCCGAGTTGGGCTTTGTAGTAGGCTTCGCCGAAGCTTGCGCCCACGCCCATGACTTCGCC
GGTGGAGCGCATTTCCGGACCCAAAATCGTATCCACGCCCGGGAATTTGATGAAGGGGAA
CACGGCTTCTTTAACGGCATAGAAATCGGGGACAACTTCTTTTTCCACGCCTTGTTCTTT
CAGGGAGATGCCTGCCATGCAGCGCGCGCCGACTTTGGCGAGCGGCACGCCGGTGGCTTT
GGAGACGAAGGGCACGGTGCGGCTGGCGCGCGGGTTCACTTCCAATACGAACACTACGCC
GTCCTGCACGGCAAACTGCACGTTCATCAGTCCGACCACGCCCAGCGCGTACGCCATCGC
TTTGGTTTGGCGGCGGATTTCGTCTTGGATTTCTTCGCTTAAGGAGTAGGGCGGCAGCGA
GCAGCCGGAGTCGCCGGAGTGGATGCCCGCCTGTTCGACGTGCTGCATGATGCCGCCGAT
AACCACATCTTTGCCGTCTGAAACGCAGTCCACATCGACTTCAATCGCGTTGTTCAGGAA
GAAGTCGAGCAACACGGGGCTGTCTTCGGAAACCTGCACGGCTTCGCGCATATATTTTTG
CAACTGCTCGGCGGAGTGGACAATCTGCATCGCGCGTCCGCCCAAAACATAAGACGGGCG
CACGACCAGCGGATAACCGATTTCTTCGGCTTTGACGAGTGCTTCTTCTTCGTTGTGGGC
GATGCGGTTGGGCGGCTGGCGCAGGCCTAAGTCGTTCAACACTTTTTGGAAGCGTTCGCG
GTCTTCGGCGGCATCGATGCTGTCGGCGGACGTGCCGATGATGTTCACGCCGTTTTCAAC
CAGCGCGTTGGCGAGTTTGAGCGGGGTTTGACCGCCGTAATGCACAATCACGCCCCACGG
GTTTTCGGTGCGGACGATTTCCAACACGTCTTCCAATGTCAGCGGCTCGAAATAGAGGCG
GTCGCTGGTGTCGAAGTCGGTGGACACGGTTTCTGGGTTGCAGTTGACCATAATCGTTTC
AAAACCGGATTCGCGCAGGGCGAGCGCGGCGTGAACGCAGCAGTAGTCAAACTCGATGCC
CTGACCGATGCGGTTCGGGCCGCCGCCGAGAATCATCACTTTTTTGCGGTCGGAAGGACG
CGCTTCGCATTCCTCTTCGTAAGTGGAATAGAGGTAGGCGGTTTCGGTGGCGAACTCGGC
GGCGCAGGTATCGACGCGTTTGTAAACCGGATGCAGCTTCAGCGCGTAGCGGTGTTCGCG
AACTTCTTTTTCGCTTACGTTCAACAATTGTGCCAAACGTTTGTCGGAGAAGCCTTTGCG
TTTCAGACGGCGTAGGGCGGCGAAATCCAAATCACTCAAAATGCCGTCTGAAACCGCTTT
TTCTTCCTTCATCAAGTCTTCGATTTGCGCCAGGAACCAAGGGTCGATGGCGCAGATTTC
GTGGATTTCTTCCAGCGTGAAGCCCGCGCGGAACGCGTCTGCCACAAACAGCATACGTTC
GGGGCCGGGGTTTGCCAGTTCGCGGCGGATTTCCGCTTTGTCGGAGCTTCTCGGATTGAA
GCCGCACAAGCCTGTTTCCAAGCCGCGCAGGGCTTTTTGGAAGCTTTCCTGAATCGTGCG
GCCCATCGCCATCACTTCGCCCACGGATTTCATCTGCGTGGTCAGGCGGTCGTCTGCGGC
AGGGAATTTTTCAAACGCAAAACGCGGGATTTTGGTTACCACATAGTCGATGGACGGCTC
GAATGACGCGGGGGTTTTGCCGCCGGTGATGTCGTTGCGCAACTCGTCCAGCGTAAAGCC
GACCGCCAGTTTCGCCGCCACCTTCGCAATCGGGAAGCCCGTCGCTTTGGAAGCCAGCGC
GGACGAACGGCTCACGCGCGGGTTCATCTCAATCACAATCATCTCGCCGTTTTCAGGGTT
TACTGCAAACTGAACGTTTGAGCCGCCGGTATCCACGCCGATTTCACGCAACACTGCCAA
CGAAGCGTTGCGCATGATTTGGTATTCCTTGTCCGTCAGCGTTTGCGCCGGCGCAACCGT
AATCGAGTCGCCTGTATGCACGCCCATCGGGTCGAAGTTTTCAATCGAGCAGATGATGAT
GCAGTTGTCGTTCTTATCGCGCACCACTTCCATCTCGTACTCTTTCCAGCCGAGAACGGA
CTGCTCAATCAACAGCTCGTGCGTGGGCGACGCATCGAAACCGCGTTCGCAAATCGCCAA
AAACTCGTCTTTATTGTAGGCAATGCCGCCGCCCGAACCGCCCATGGTGAAAGAAGGACG
AATCAGGGTAGGGAAGCCGACCTGTTCTTGCGCCGCCAAAGCTTCGTTCATCGTGTGGCA
GACAAAAGATTTCGGGCAAGACAAACCGATTTTTTCCATCGCTTCTTTAAAGCGGCCGCG
GTCTTCCGCCTTGTCAATCGCGTCTTCCGTCGCGCCAATCAGCTCGACATTGTATTTTGC
CAGCACGCCGTTGCGTGCCAAATCCAGCGCACAGTTCAGCGCGGTCTGACCGCCCATCGT
GGGCAGAATCGCATCAGGCCGCTCCTTGGCGATAATCTTCTCCACCGTCTGCCACATAAT
CGGCTCGATGTAGGTAACATCCGCCATTTCAGGGTCGGTCATAATCGTGGCGGGGTTGGA
ATTCACCAAAATGACTTTATAGCCTTCTTCACGCAAAGCCTTGCAGGCCTGTGCGCCCGA
ATAGTCAAATTCGCAGGCCTGACCGATAACGATAGGGCCGGCGCCGATGATAAGGATGGA
TTTTAGGTCGGTACGTTTGGGCATGGGTGGTTACTCTTGAATTAAAGAAGGTTGTTTTGT
TACATAGCTTTTAAGAAAAGTATTTCCCTTTTCTAAAATTGAAGCTAAAACATCATCTTC
TATGTTAGATAAAATATTCTCTAAATCTGCGCTTGATTTAATTTTAAAGAATTCTTTTGT
TTGAGAATGGTATACAAGAGAAGGTTTATTTAGCTGTAAAAGTTCTGCTATATTATTTAA
TGAACCAATACTCTTACCATCCCATAAAATAAAGCCATAATCAGCAATTTCTGCCATTTT
CTTATCTTTTGCTGTATAAAATACCCTTCCAGTTCCTTTGCTGTCTACTTGGACAAACTG
CCAATTCCCCACATTATTTCGGTAAATTTTGCCAGAAAAGTAAATATGCACATTAGCATA
ATCTTGTTCTTGTAGAAATTTTTGGATAGCTTTATCAGCCCCATTAGCATCTCCAATAAC
AATATCAAAATTATTGCTAAGAATATTGTTAATTCTTTCTCGTATTTGTGGATTTAGTCG
TGAAATGCTGCGTGAACCAGAAAAGAAAATAGTGCGCATTTTTATCCTCTAGTCTTTGTC
ATTGCTAAAACAATTACAGATCTAGCATTTTTTGAAAACAATTTTTCAGTTGATATTTCC
AATGTTGCTCCGCTATCAAATAAATCATCAATTACTAAAATATTCTTATTGGATAGATCT
ATATTGTCAATTGTGATGGAATTATTCAGTATTTCTAGTTTTTCTGATTTTTCTTCAATA
TTTTTGAGTGGTGTGTGTGAGCTAGATTTTCTTAAAATAGGAGAATATGGAATATTCAAG
CGATCACTTAGTTCTTTGGCAATTAATTGAACTGGTTGATTAATACGCTCTGTTGTAAAA
GGGGCGGGAACAATTAAATTTATAGATTCTAAACCACTAAATTTTTGTAAAATATAGTCT
ACCAGCAAAGAAACATTTTGGGTTTGATTACGATATTTTAATTGATAAACCCATTCTCCA
ATCACACTTCTCTTGCTATCAAAGTGAGGATGCCCTAATTCATCATAACCTAACAAAATA
CTTTTTTGCATATGATGGTCTAAAGCAAATCCTTTTGTCCAGTTACCATTTAGTTCTATC
GCCATTTCATTGACTCCTTGTCAAAATTAAGTATAACGAGCAATCCTAGCAAGCCGTAGC
CCGTATGTAGGGTATGTGCGGTACGTATGCACGCGTTCTCCATTTTCCCTGCAACCCCAA
CCCACCGCGTGCGTGCCTTGCGGCACACTCTCTGCCGATGAGTTCAAAGGTCGTCTGAAA
AAACGTTCGCGGCGTTTGTTCCACCTGCCTTGCGATAAAGGCTGCCTGAAAAATTCCCGC
TGTTGATATTTCGGGCATTCTTTCTCAAACCGCCTGCAACCGCAAAATCCGCTGCAACCT
GCCCCCTCCCCCGTGGGGGAGGGTTGGGGAGAGGGCATTCCCCGAATTTCGGCAACCTTT
CCCAACAACTCAACCACCGAAATACAAGCCTTGTGGCTTGTTGCCCTCTCTCTAGCTCTC
TCCCACGGGAGAGAGGACGGAGTGGCTGTAGGGCTAAGGGTTCTGCAAGGAAACAGGTTG
TGCAGGTTGCTTTTTGCTTTTCAGACGACCTGAAATCAACGGTAAATCCAAGTCGCTTTC
AAACCGCCTGCAACCGCAAAATCTGCTGAAACCTACTCCCTCCCCCGTGGGGGAGGGCTG
GGGAGAGGGCATTCTCCGAATTTCGGCAACCTTTCCTAACACTCTAACCGCCAAGACACA
AGCCTTGCGGCTTGTTGCCCTCTCTCTAGCTCTCTCCCACGGGAGAGAGGATGGGGTGGC
TGTTGGGGCTAAGGTTTCTGTAAACTAATCAGGTTATGCAGGCTGCTTTTTGTTTTTCAG
ACGGCCTTTATAAATGCTCAATTCAGTCGGCTTTATCCTATTATTTTCAATAATCCAATC
AAAATCAGCCATCTGCTATCGTGCAGCTTGCTTTTCCAATTCCTGCAATACGCGCAGGAT
TTCCGCCAGTACATCGTTTGTCTGCTGCAAAATTTCGTGATTCCAAAAACGCAGCACGGT
AAAGCCCAGGCTGTTGAGATATGCCGTCCGCGCGTGGTCGTATGCGGCTTGTTCTGTGTG
CTGCCCTCCGTCTGCTTCGACAATCAACTTGGGCGTTACGCACATAAAATCAACAATATA
GTTTCCCATCGGCTGCTGGCGGCGGAATTTATAGCCGTTCAGACGACCTGCCCGCAGGTG
CTGCCACAATTTTGCTTCCGCCCCGCTCATTTCTTGGCGCATGGCTTTGGCGCGTTGGCG
CAAGATGGGGTTGTCGGTGGTCAAGAGTTTCTCGTGCGGGTTCATTTTGTTGTCGTGCTG
TTTGCTGCCCTCTCTCTAACTCTCTCCCACGGGGAGAGAGGACGGGGCGGTTGTTGGGGT
TAAAGGGGCTGTAAGGAAAACAAGTCGTTCAGGCCACTTTTTACTTTTCAGACGACCTGC
AATCAACGGTTGTAAATCCAAGTTGCTTTTCAAACCGCCTGTAACCGCAAAACTTGCTGC
AACCTACCCCCTCCCCCGTGGGGGAGGGCTGGGGAGAGGGCATTCTTCGAATTTCGGCAA
CCTTCCCCAACACCCTAGCCGCCCAAACACAAGCCTTGCTGTTTGTTGCCCTCTCTCTAA
CGCTTTCCCACAGGGAGACAGGACGGGGCGGCTGTAGTGATTAAGGGTTTTGCAAGGAAA
ACAAGGAAAACAAGTTGTACAGGCTGTTTTTTATTTTTCAAGCGACCTGAAATCAACGCT
TGTAAATCCAAGTCGCTTTTCAAACTGCCTGCAACCGCAAAATCTGCTGCAACCTACCCC
CTCCCCCGTGGGGGAGGGCTGGGGAGAGGGCATTTTCCAAGTTGCGGCAATCTTTCCCAA
ATCCCTTAGTCTTCTAAAATACAAGCCTTACGGTTGTTGCCAAATGAAACTTCTTCCATA
CCCAAAACTTGCGTGTAAAACGCAATGGTTCGGTCAATGTCGGCAACGGTCAGTACCAGA
TGGTCGAGTGCGCTAATCTTCATTTCCCGCTTTCTTTTTCAGGCGGCGGCAGTGCCGTCT
GAAAGCCATTATGCCCGTTTTGCCGCTTTCATATTGCCAATGAATTTGTCAAACAAATAG
CCGACATCTTGCGGACCGGGGCTGGCTTCGGGGTGGCCTTGGAAGCAGAACACAGGTTTG
TCGGTCAGCTCGATGCCTTGCAAAGTGTTGTCAAACAAGGATTTGTGGGTAATGCGTGCG
TTAGCGGGCAGGGTGTCGGCATCAACGGCAAAACCGTGGTTTTGGCTGGTGATGACGACT
TTGCCGCTGTTCAAATCTTGCACAGGGTGGTTCGCACCGTGGTGGCTGAAGCGCATTTTC
AGGGTTTTCGCGCCGATAGCGAGGCTGATGAGCTGGTGTCCCAAGCAGATGCCGAAAATC
GGTTTGCCGCTTTCCATCAGTTTTTGCACGGCTTCGATGGCGTAGGTGCAAGGCTCGGGG
TCGCCGGGGCCGTTGGACAGGAACACGCCGTCGGGATTGAGTGCCAACACGTCTTGTGCG
CTCGTTTGGGCGGGGACGACGGTCAGGCGGCAGCCGCGCGAGGCGAGCATACGCAGGATG
TTGGTTTTCACGCCGAAATCGTAGGCGACGACGTGGTAAGGCTGTTCGTCAGGGGTAACG
AAACCTTTGCCCAATTCCCATTCGCCTTCCGTCCATTCGTAAGTTTCTGTGCAGGAAACT
TCTTTTGCCAAATCTTTGCCGACCATACTGCCGAACGCGGCAATCAGTTCTTGCGCTTTT
TCAACCGTAGCGTCCGCGCCGGTCAGAATCGCGCCGCCTTGCGCGCCTTTTTCGCGCAAC
AGCGTGGTCAGGCGGCGGGTATCGATGTCGGCGATGGCGACGGTTTGGTTGCGTACCAAA
TAGTCGTGCAGGCTTTCGGAGGCGCGGAAGTTGCTGTGCAAGAGCGGCAGGTCGCGGATA
ATCAAACCGGCGGCGTAAACGCTGCGGCTTTCTTCATCTTCGGCGTTGGTACCGGTATTG
CCGATGTGTGGGTAGGTGAGGGTAACGATTTGTTTGCAGTAGGACGGGTCGGTCAGGATT
TCCTGATAGCCAGTCATCGAAGTATTGAACACGACTTCGCCGGAAGTCGAACCTTCGTAA
CCGATTGATGTGCCGTGGAATACGCTGCCGTCAGCGAGGACGAGGAGGGCGGGGGTGCTC
ATGATGGGAATCCTGTTTTTAATAAAATTCTTGACAATGCCGTCTGAAGGGACTTCGGCA
GGGGGCATCCGGTCGGAAAAATCCGGTCAAAAAAAAACACGCCGCGCAAGATAGACGCGT
AACGTGCTTTTCGGGCAAGTGCCTATACCCTGAAAGCAGCGTATTTTAAGACGAAACATA
CCCGATTTCAAGCGCAAACGCGGCAGGCGGGCTGATATGTTCGCGCGAAAACGGAAATCC
GTGGCGTAAAACCGCCCGCTCCGCGCCCACTATGCCCGTTACGCATTTCCCCACGTCCGC
CCGGCGAAACTATGGGAATACCCGAATCGTCAGGAATACCTGAATCGTCAGGAATACCTG
AATCGTCAGGAATACCCGAACCGTCATTCCCGCGCAGGCGGGAATCCAGACCTGTCGGCA
CAGAAACTTATCGGGTACAACGGTTTCTTGAGATTTTACGTCCTAGATTCCCGCCTGCGC
GGGAATGACGCGTTTCATTTGCCGCCCCCTCCCGAAAAACGCAAAAAATGCCGTCTGAAA
GCTCTGTAGGGAGGGCTTCAGCCCACCGATTCCATCAATCCCACATTTCCGCCGTTTTCA
CCGAATCCGCCCCTTTTCACAATCCAGTCCTACGCAACTGAACCGTCATTCCCGCGCAGG
CGGGAATCCGGACTTGTCGGCACGGAAACTTATCGGGTACAACGGTTTCTTGAGATTTTA
CGTCCTAGATTCCCGCCTGCGCGGGAATGACGGCGGAGCGGTTTCTGTTTTTTCCGG
>6714_1_1_1_52_cov_41
TTTCCGATAAATTCCTAAAACTCAAAATTTCATCATTCCTACAAAAACAGAAAAACAAAA
TCAGAAACCTAAAATCCCGTCATTCCCACGAAAGTGGGAATCTAGGACGCGGAATCTCAA
GAAACCGTTTACCCGATAAGTTTCCGTGCCGATGGTTCTAGATTCCCGCCTGCGCGGGAA
TGACAGGTCTTTTATAACCTTTGAATATTGCTGTTATCCCAAGGTCTAGATTCCCGCCTG
CGCGGGAATGACG
>6714_1_1_1_64_cov_61
GTTTCCGTATGGATGGATTCGTCATTCCCGCGCAGGCGGGAATCTAGACCTGTCGGTGCG
GAAACTTATCGGATAACACGGTTTCCCCAACCCTGCATCCTGGATTCCCACTTTCGTGGG
AATGACGG
>6714_1_1_1_68_cov_89
TGCCTGTCGCTGGGTTTTTAAAAATATCCAAAATACGCATTGCTATTCCACACTTTTGGT
TTGCAGGTGCCGTTTCAGCATTTCCTGATAATTGGCCAGTTCGCCCTCCGCAAATTCAAA
CGCCGCCAAGTCTGCCTGTTCGCTTGCCTCACGGCTTTTGGCCGACCACAGCCCAATCAT
CTTTTCGTAAAACGCAACCTGTCCCATGATTAACGACGATTCTTGCGTTTGCGCGCCGCG
CGTTTCGCGGCTGCCACGCCTGAGTTTCTTAAATTTGGGCGTGGATAGGTGTGTATCGGA
CGAACATTTGGCATCTGTATAAGTGCGCGGTTTACCTGCTCATTACTAGGATTTTCTCCA
ATCAATTTTGTAAGAAAATAGGAAGCAGCTTCTTTCAATTTACCAATAATATTCATACTC
TTGCCGCCCC
>6714_1_1_1_75_cov_40
TCTCTTTGAGCTAAGGCGAGACAACGCCGTACTGGTTTTTGTTAATCCGCTATAATTTAT
TGAAGATGGCTGAAATTCAAAGCTACAGAAATTTATAAACAAAAAACAGCAACCCGCCGC
CGTCATTCCCGCAAAAG
>6714_1_1_1_79_cov_41
TCGGTCGTTTCCGATAAGTTCCCGTTGCTTTTCATTTCTAGATTCCCACTTTCGCAGGAA
TGACGGTGGAAAGGTTTTTGTTGTTTCGGAGAAGTTTCTGCAACCCTAGAATCTCGTTAT
TTCCA
>6714_1_1_1_80_cov_36
ATTCCCACGAAAGTGGGAATCTAGAAATGAAAAGCAGCAGGAATTTATCGGAAACGACCG
AAACTGAACGGACTGGATTCCCGCCTGCGCGGGAATGACGGGATTTTAGGTTTCTGATTT
TGGTTTTCTGTCCTTGTGGGAATGACGAAAAGTGGTGGGAATGACGTTTCAGTTGCTACG
GTTATTGTCAGGTTTCGGTTATGTTGGAATTTCGGGAAACT
>6714_1_1_1_82_cov_30
TGCCTTAGCATTGAATGTCTAGATTCCCGCCTGCGCGGGAATGACGGGATTTTAGGTTTC
TGTAATCTCGGGCAGCTTTCCGTCATCGTTTTAACCCAAAGACACCATTTCAATCTGCTC
CATCGTCCTGCCCAGAAAACGCTCGCCGATGGTTCTGAATTTCAAAGGAATATCGCTGAC
GTAAAAACGGTAGTCGGGATTGTTGTTGTCGGTATTGAGCAATCCTTCCTGAGCAAGGAC
GCGTGCGGTTTCTTCGGCCGTTGTAATTGCAGAATCAACCAACGCGACATTGCCCGCCTC
CCTGCCGATTAAGGGTTTGAGCAAGGGAAAGTGCGTGCAGCCCAACACCAGCGTATCGAT
GCCGTCTGCAAGCAATGGTTTGAGGTATTCGCATACGGTCAGGCGGGTAACTTCGTGTTC
CAACCAGCCCTCTTCCACCAAAGGGACGAGCAGCGGCGCGGCCTGCGTGCGGACGAGCGT
GTCGGGGTTGTTCCTATGGATGGCGCGCGCATAGGCGTTGCTGTTGACTGTGGTATTGGT
GGCGATAATGCCGATTTTATTGTTGCGCGTGGTTGCTAGCGCGGCTTTCGCGCCGGCGGA
AATCACGTCCAACACAGGCATATTGCCCGTCTTTTGACGGATTTTCTGCCCCGCCACCGC
CGCAATCGTATTGCACGCGATAACCATCGCCTTAACATCGTGTTCCAATAAAAAATCGAC
AATCTGCATCGAGAAATTTTCGATGGTCGCCTTAGATTTCGTCCCGTAAGGCACGCGCGC
CGTGTCGCCGAAATAAATGATGTTCTCCATCGGCAGCCGCTCCATCAGCGCGCGTACATT
GGTCAAACCGCCGATTCCCGAGTCAAAAACGCCGATGGGTCGCTGCCTGCCGATATTTTC
CATCCTTTTTCCAATCCGTCCTAAACATACAATCCGCGTATTGTACACGCGCCGCTTTTT
CTTGACAGCCGTTGCCGTCTGAAAGCAGAACGCGGATTTGGCTGTTATAATGCTCGGACA
AGAAGCATCCGCCCCTCGGGTGCAAAGTTTGCAAAACCTGCAAAACTGCCCATAATACCC
TAGACCTTACAACAAACCGTTTCCATGTCTGATTTACCCTCTATCTCCCGATTCCTTGCC
GACGAAGCCGCCACACTCGATTTGGGCGCGGCGTGGTCTTCCCGTTTAAACGCACCGCTG
GTCATTTATCTCGAAGGGGATTTGGGTGCGGGCAAAACCACGCTGACACGCGGCATCCTG
CGCGGATTGGGTCATCAGGGCGCAGTCAAAAGTCCGACCTACGCCATCGTCGAATCTTAT
CCGCTGGAACGCTTCACCCTGCACCATTTCGACCTCTACCGCTTCTCGTTCCCCGAAGAA
TGGGAAGACGCGGGGCTTGACGAACTGTTTGCCGCAAACAGCGTCTGCCTGATCGAATGG
CCGCAACAGGGAGGCGAATTTACCCCGCCCGCCGACATCACCGCAACATTGACACACGAC
GGCGGCGGCAGAAAATGCCTGCTGACCGCCCATACCGAACGAGGACGCGAAAGCCTGCCG
CTATGACCAAACTGACACGAAGACAAATCATCCGCCGCACCGCCGGCACACTGTTCGCCC
TAAGCCCCATCGCATCCGCCGTTGCCAAAACGGTACGCGCCCCGCAGTTTACCGCCGTAC
GGATATGGCCGTCGCACACCTACACCCGCCTGACGCTGGAAAGCACAACCGCGCTCAAAT
ACCAACACTTCACGCTCGACAACCCGGGCAGGTTGGTCGTCGACATACAAAACGCGAACA
TCAATACCGTATTGCACGGACTGTCTCAGAAGGTTATGGCGGACGACCCCTTTATCCGCA
ATATACGCGCCGGTCAGAACACGCCCGACACCGTCCGCCTCGTCATCGATTTGAAACAGC
CTTCCTACGCGCAAGTTTTTTCCCTCCCCCCCGTCGGCGGCTTTAAAAACCGCCTCGTCG
TCGATCTCTATCCGCAAGGGATGGATGCCGACGATCCGATGATGGCGCTGCTCAACGGCA
GCCTGAACAAAACCCGTCGCGGCTCCCCTGAAGCCGACCTCGCTCAAAACACTCCCGCAC
AAACCGAACGCGGCAAAAACGGGCGCAGACCCGTCATTATGATCGACCCCGGACACGGCG
GCGAAGACCCCGGCGCCGTCAGCCCGGGCGGTTTGCAGGAAAAACACGTCGTCCTCTCCA
TCGCCCGCGAAACCAAAAAACAATTGGAAGCCTTGGGTTACAACGTCTTTATGACGCGCA
ACGAAGACGTGTTCATCCCCTTGGGCGTGCGTGTCGCCAAAGGGCGAGCACGGCGGGCGG
ACGTATTCGTCTCCATCCACGCCGACGCTTTCACTAGCCCCTCCGCGCGCGGCACAGGGG
TTTATATGCTGAACACCAAAGGCGCGACCAGCTCCGCCGCCAAATTCTTGGAACAGACGC
AAAACAATGCCGACGCGGTCGGCGGCGTACCGACCAGCGGCAACCGCAACGTCGATACCG
CCCTGCTCGATATGACCCAAACCGCCACGCTGCGCGACAGCCGCAAACTCGGCAAACTGG
TGCTTGAAGAATTGGGCAGGCTCAACCACTTGCACAAAGGCAGGGTGGACGAAGCCAATT
TCGCCGTTTTGCGCGCGCCCGATATGCCGTCTATCCTGGTCGAAACCGCCTTCCTGTCCA
ATCCTGCCGAAGAGAAGCTGCTGGGCAGCGAATCCTTCCGTCGGCAGTGCGCCCAATCCA
TTGCCTCGGGTGTCCAACGCTACATCAATACATCCGTATTGAAGCGGGGTTGATTGAAAA
GGCGGTGTTTCAATATAGTTGTCGGATGAAGGCAGGCATAAACCTACTTCCGCCCCAAAC
CGCGTTTTTATGATGAAAGGTATGGATAAATTGAGATACCAACAGGATTTTTTAAATATC
CGCCCCATTTTTACAGCCGGCGAACAAGAATACCTGACCGAATTGTCCGATCGGCTTCCT
TTATCTGTTTTAACGGACTCCGTGCGTAATATTGAAGAAATCGGTATCGATTTTGTGTAC
AGTTCTGCCAAATTGGAAGGAAACACTTATAATCAATACGATACGCAGGCATTGCTTAAA
CTCGGGCAAACCGCAGGCGGGAAGTTATATTCGGATGCCGTAATGTTAATCAACCTGAGG
GAAAGTTACCGGCACCTGCTGTCCGGTTTGGACAGCCCCGATCCGTTTGACTGGTTGGAT
TTCTTAAAAACCACCCACAGCCTGATTTCGGAAAACTTACTGGAAAAAGGCTCCGGCGGC
GTAGTCCGCCGCGACAGCGTTACTATAAGCGGGACAGACTACACGCCTTTATCCAACCCG
CAAAGTTTGGATACGGAATTAAAATGGTTGCTTCAAGAAGCCCCAAAAATAGGAAATCCC
TTCGACCGCGCCGTTTATCTCCATAATAATTTGGCGTATCTTCAATATTTTAAAGATTGC
AATAAACGTACTGCCAGAAACTGTATGACCTTGTCGCTGATGCGCTCCGGTTTTTTTCCT
TGCGTATTCGCCCCCGACAGTTATCCCGCCTATGCCGAGGCTGTCGTAGCCTATTACGAA
ACCGGCGATTACGGTTTATTCAAGAAATATTTTATTTCGGCATACGAAAATACCGTAAAT
AAGTACGGTCCCCAGCCTGATGTGGATATTTTCCGCAACTTCTCCCTTTAATTCCAAGGG
GTTGTTATCCGTATCTTCCGCACGCGGCAAATGCGGCGGCACAGTGGACACACCCCTCCC
TTACCTTCGGTTATAGTGAATTAACAAAAACCAGTACGGCGTTGCCTCGCCTTAGCTCAA
AGAGAACGATTCTCTAAGGTGCTGAAGCACCAAGTGAATCGGTTCCGTACTATTTGTACT
GTCTGCGGCTTCGCCGCCTTGTCCTGATTTTTGTTAATCCACTATAATATCGGCCGGATA
TTAAAAAAAGCCGTCTGAACATTTTTCAGACGGCATTTTTGTACACTTTCCTCAACGGTT
CGATCCCTGCACCATATCAATCAGGAACAGGCGGCAATCGAGGTTGCCGTTATAAAGCGG
AATTTTGCGTTTTGGCGACAGGCGCATGAATTTGGGCATTTCCCGATCTCCGGTAAACAT
TGCCGCCAACCAGCCTGCGTAATATTTCTTCAACCACGTCCCCAACTGCGGATAAAGCGC
CTGCAAGGCGCGGACTTCCTCAAGGCGCACGCCGTAGGGCGGATTGGACACCATAATGCC
GCCCACGCCGTTCGGACGGACGGATTGCGCGTCGGCAACGCTGAAGGAAACGATGTCGTC
CACCCCGGCACTGCGTGCGTTGGCCAATGCCGTCTGAATGATGCGGCGGTCGCTGTCGCT
GCCCGAAATCGGTGCAAAAGCCGGTTTAACCTGCGCTTCGGCACGGCGGCGCAAATCCGA
CCACAGCGTTTTATCGAAATTTTGCAGTTTTTCAAAACCGAAACGGCGCATCATACCCGG
CGCGCGGCGGGCGGCAATCCAAGCGGCTTCGATAGCAATCGTGCCGCTGCCGCAAAACGG
GTCTTGAAACGGCTGCGTGCCGTCGTAGCCTGCCGAGAGCAGCAATCCGGCGGCAAGGTT
TTCGCGCAGCGGGGCTTCGCCGGTATCGAGACGGTAGCCGCGTTTGAACAGGGCTTCGCC
CGAAGTGTCGATGAAGATTTCGACATTGCGTTCGTCCAAAAAGGCGTGGATGCGAACATC
GGGCGCGGCTTTGTCCACGCTCGGACGTGCGTCGTAAATGTCGCGGAAAGCGTCGCAGAC
GGCATCTTTGACGGTCAGTCCGACAAATTGGATGCTCTTAACGTTGGCACGCTTTGCCTC
GACTTTGACTTTGAACGTCTGCTGTAAAGTAAACCAATTAAACCAGTTGATATTTTTGGC
GAGTTTGTAGATGTCGCGCTCATTGCGGTATGTCCCTTTGGTCAGGCGCAGCAGGATACG
GCTGGCAGTACGCGAATGCAGGTTGGCGGCGTAAACCTGTTCCAATCCGCCCCGGCAGGA
AACGCCGCCGTCAAACACTTGTACATCGGTACAGCCGAGGCTTTCGAGTTCTTGAGATAA
AACGGTCTCCAAGCCGCGCGGGCAGGTGGCGAAAAGTGTATATAAAGTATTCATAACGTG
TCCTTTCCGGACGGATGTTCCGGCAATGGCGGATTGAAAGGTTTATTCGGCGGTAAATGC
CGTCTGAAATGTCCGGCTGCCGATTGTAATGTCCGCCGTAAAATCGCGCCTGCCTTCGAC
ACAGATGGGCAGGCGGATGCGTACTGCCTGCCAAGTCCCCGACGGTTGCCGCTCGAACAT
ATAGCGGTTGAAACCCATATCCATATTTTTCATACTGAAGCTGATGCTGACCTGTTCCGT
GCCGGCGGGCGCGTGTTCGATATAAATATCAAACGGTTTTTTGGTTGAAACGGCGGCGGC
GCGGACGCGGCTTCCGTCCGGCAGCGTGCAACCCTCGGTCAAATCGCATTGCGCCGCCAC
AGCTTGCGGCTGCTGCGCCTGCCACCATTGCAACAAAACGAGCTTGACGGCGGCAAAGGC
AATCAGCAGCAGTGCGGCAAGCAGTAATTTACGGTTTTTATTCATGATTCTTCCCTATTG
TTTCATCCCTTACCACCACGTGCGCCCCCAATCCGAGCCATAGTTTTCCATAACGTGCAA
CCGTCTGTCCGTTTGCTGCAAGTACGAGCGGCACGGATACGCCCTGCCGCAGGGCTTCTG
CCGCCTCTTGTGCCTGAACATCATCGCACACGCGCCAAACGACCGCATCCGCGCCCTTTT
CCTGCGCCTGCCGCCATTGTTCGCGGGTCTGTACCATCATCCACACGCTGTCGGCGTGTT
CGGGTCTGTCCTGCCATTGCGCCGCCTCCATCAAAACGTTCGCACCGCTTCCCTCTGCCG
AACCCAAAGGCAGGACGCGGTACGCGCCCATACTGTTCTCACCGTACAAACCCGTTTTCA
GGCTGCCGTACAAACGGCGCGGGACGGACAGCGAACGCAAAAGCGCGCCGTTGGCAGGCA
GCATGGGGGCAACGGTAAAATCACCCGCCTTCTGCCAAGACCATTCCTGCCCTTCGCGGG
ATTGCGGTTCGCCCATCCATTGGTCGGGGTTTACCCATAGGAATTTCAGGCAGACGCGGG
CGTGTTCGTAGGAATGGATTTTAGTCAGCCAAGGCGTGGCGGCGAGGATGCGGATGCCGA
GTTCTTCTTCAAACTCGCGTTGCAAGGCTTGGAAGTCGGTTTCGCCCGCTTCGACCTTGC
CGCCGGCAAATTCCCAATATCCGGCATAGGGTTTACCTTCGGGGCGGGAACTGAGCAGGT
AGTCGCCGTCCCGGTTGAGCAGGATGCCGGCAACGACGCGGATAAGGGGTCGGGTGTCTT
GGGTCATGGGAAGGGTTGGAGAAGGTCGTCTCAAAATCCGGAAAGGTCGGATTCGGGCAT
CCGACCTGCCAATGGGTACTGTTTTATTTTTCGGCAACGGCAAACGCCAATACGGTGTCT
TCTTCGTCGCTCATGCTGAGGCTGACGCGGCTGATGCCTTGTTCCTCCAGCCATTTGGAC
AGGGCGGGGGCATAGAAAAATTCGGGTTTGCCCAATGCGTCGTGCCCGATGCCGATGTTG
CGGAAGGAAACCGCGCCGCGTATGCCCGTACCGACGGCTTTGGCGAAGGCTTCTTTGGCG
GCAAAGCGTTTGGCAAGGTAGTTGACGGGTTTGCCCGCCTGAGGGAATTCAAGCAGTTCT
TCGGGGGTGAGGATGCGCTCGGCAAACGCCTGTCCGAACTTTTTGCTCAGGCGGACGATG
CGCTTGAGGGAAACAATATCTGTGCCTATGCCGTAAATCATAATTTGCGCTCCTTCGCCC
TTGGTTGCGGGTAGTGATGAATGTGATGATGAATGCCGTCAATTTCTTGGGGCGTTAAAA
TGGCGTGAATATCCACTTTTGGGGTTTTGTCGGTAACAATTTTCATTGTAACCTTTTGCA
TTTGAAATTCTAAAACATCGTGCCAATTATTTAATAAGGAGTTAAGGCATTTAATAATGA
ATTAAAGTTTGATTAAACCTGAATACCCGATTTTCAGAGCCAATACCAATAAAACAATAA
AAATTAACATTTTAAAAAAATTTGGGCTAATCTTAGTCCTTAACCGAATTCCAACATACA
ATCCAATAACAGACAATACGGACAGTAAAAATATTAAACCGTATTCACTCTTATTTAATA
ACCAATACTGGTCTCTTAGCATATATATTTGAACAATTTTTGCCAAAAGATAGCATAGAT
TGCTTGATTTTGCGATACGATTTTTATTCTCTGTTTCGCTAAGCAAAAATATTAACAATA
TGGGAGACATGGCATTGGTTGAACCGCCGATGATGCCTGCCAAAAACCCAAAAAGAACCA
TATTCTTATTATTGGCAACTACTTGAATATTTTTTGCTTTTGCACATACATTTAAAATAC
CATTGACAGAATAATACAATGTAATGATTGCCATCAGTAAAAGCAGCCAAGACACTGGAA
GTATCAAAAGCAACTTCACCCCCAAAATGCTGCCAACGACGCTGCCGATAGCAAGCAATT
TATAGGTTTTTAAATAATAAACAATCTCTTGCCAAAAACCCTTTTTGTTATTGCTGCATA
GAACCAACAAGCTCATTAACAGGCTTGGTAATGCCACCAAGGCAACAACCTTAGACAATG
GCATGATAAAAGCCAATGCGGTTGTACCGAGCATCGGAAATCCCATGCCTGTAATTCCGT
GCAGTATTGCGGCAGCAACAAAAACGATAGATTGCATTATTTCTTGCATAACCGTCCTTT
ATACAGTAATTCTTGCTCTAATATAATGCCTGTTTTTATCCGTATAATCAGTTCCGGCAT
GCAAACCATTGACATTGTCAATAATAATCAAATCATCATCTTGTGCAGAAAATTCTTGAA
TATCACTCGCATTTTTTATAACATTTACAAGATAATCAAGTGCAAGTACCATTTCCTTTG
ATACTTTATTTCTATTTTCTTCAATACCTTTATAGATACAATCCCTTCTAAATCTAATCA
TTTGAGTATTGACCGATAAGATATTACCCCATCTCACACCTTGTTTTTTATCAAATGATG
CTGGTGTTTTAAATGGATATAAATTGCCCGTTAATGTTTTTAAGTGTTTTTTACCGGTTT
CTGTTTTAGATAACTGATTGACAATATCTGATGAACTTAAAAATAGGGAATTACCTCCAT
CATTGGCTGATTTTACTACATACATAACCAAATAACTTTCCGGGTTTTCACTAAAAGATG
AATCACTATGAAGTGGACATTCTCCAACATCTTCCGAGAAAGTTATATCATTATTTATTA
CATAGTCATCGCCGCGATATTTAATATCCAAAAATATAGATTTAAAACCATCGTCTTTGT
GGTTTGTCAGCATTCCTAATTGAGATAGAAAGTCAAATAATTTCTTGTTTCTCCGGCTGT
CATCAAGATGGTTTAGATTAAGACCGCGAACAATACAATACCCAATACTCTGTACTGTAT
TGTGAATTTCTTCTATCAAACTATTATTGTTTGCAGATAAAATATACTTTTGATTCATAA
CATACTCCTGTCGTGAAATGCCGTCTGAAACGGTTTGCCTGCCCTTACGGCAGCAGCCTT
GCCCTGAACATCGCCTCCTTCATTTGGCGCACGGCCTCGGGCAATCCGAGGAAAAGTGCC
TGCGAAATCAGCGAATGCCCGATGTTCAGTTCGCGGATGGCGAGGATTTGGGCGATGGGG
GTAACGTTGTGTATGGTCAGTCCGTGTCCGGCGTTGACGACCAAGCCCAAATCGCTGGCA
AAATGCGCGCCGTTTTGGATGCGCTCGAACTGCCTGATTTGTTCGGCGTGGCTGCGCGCG
TCGGCATACGCGCCTGTGTGCAGCTCGACAACGGGCGCGCCGACATCACGGGCGGCTTGG
ATTTGCCTGTCGTCGGCATCGATAAACAAGGACACGCGTATGCCCGCGTCGGTCAGGATT
TTGGTGAATTCGGCAATTTTGTCTTGTTGCGCCAATACGTCCAAGCCGCCTTCGGTCGTG
ATTTCCTGACGTTTTTCCGGCACGATGCACACGTCTTCCGGCATCACTTTAAGCGCGTTT
TCGAGCATTTCTTCCGTCAACGCCATTTCAAGGTTCAGGCGCGTGCGGATGGCGTTTTTG
ACAGCAAACACGTCCGCGTCTTTGATGTGGCGGCGGTCTTCGCGCAGGTGCATGGTAATC
AGGTCGGCACCGTGCGTTTCGGCAACCAGTGCCGCCTCCACGGGGCTGGGATAAGTCGTG
CCGCGCGCATTGCGGACGGTAGCGATGTGGTCGATGTTGACACCTAAAAGCATAATCTTT
CCTTTTATTTCTGCCTTCAGACGGCATTTGAAGCCGTGCCGTCCGAAGTCGGGACGGTTT
CCCGGGCGGTTTCTTTGCGGTCAAACTGCCGTATCTGTTCCAACACCTGCCGCGATTTCA
GCCCCTCGGGCAACAGGTGGCGGATAAAAAGCCGTGTGATTTTCAATGCCTGTTGCAGGC
TTTCGGCAGTGCGGAAACTGCCTTCGCGCAAATCGATCAGGCTCTGCCCGGGGGCGACAA
CGCCGGCGGCGTGCGGCGGTACGGCAAATCCTTTTCCGACGGGGAAGACGGCTGTTTCCG
GGCGGACAAGGTATGTGCCGCCTGCCGCAATCGTCCCGCCGTCCCCGTCGCGGTTCAAAT
CGGGGGCAACGCCCAACAGGTTCAGCAGCCGCCACTCGAAACGGCGCAAGTCGTCGATAT
AAGCGGCTTTGCAGCACACCGCCTCCATCACTTCCGCCAACGCGTCGTATAACTCGGGCA
ACGGATCTTCGCGGACGGTCAACTTCAGCATCAACTCGTTCACATACAATCCGCTGAACA
AAGCCCTACCCTGCGGCTGCGGCCACCCGCCTATCCATTCGGCGCGATGTAGGGTCTTCA
ACTCTTGCGAACCATACCAAGACGCACTCACCAGCACAAACGGCACCAACACGCCGCGCA
ATTCGCTCTGCCGTTTGCGCGCGCTTCTTGCCAAAAGTGCCACACGCCCGTAACGGCGGC
TGAACGCTTCGACCCGCAGGCTGCTTTCGCGCCAGGGCGAGGAAGCCAACAGGAAGACGG
GTTCGTGGTTGACTCGGTGTTCGGACATCATGCCTGAAATGCCGTCTGAACGCTGCCGCC
GCTACAAAACGGCGGTCGGGTACGAACCGATGACTTTGACGAACGAAGCGCGTTCGCCCA
AGCGTTCCAATGCCGTCTGAATCTGCGCGTCCCGGCGGTGTCCTTCGATGTCGATGAAGA
ACAGGTATTCCCACAAAACGGATTTACTCGGACGGCTCTCAAACTTGGTCATGGAAATAC
CCGACTCAGTCAGCGGTTGCAGCAGCGAGGCAACCGCGCCTGCCCGGTTGGGCGCGGAAA
CGGCCAGCGAAGTCTTGTCGCTGCCGCTTGCACCGGTTTCGTGATGTCCCATCACCAAGA
AGCGCGTGGTGTTGTTCGGTTCGTCTTCGATGCACTCGGCAACCATATCGAGTCCGTAGA
TTTCCGCCGCCGTGCGTCCGGCGATGGCGGCAACCGTACCGTCGTCCGATTCGGCAACCA
GCCTTGCGGCTTCGGCATTGCTGGACACGGCAATCCGTTCGGCGTTGGGCAGGTGTCTGC
CCAACCAGTCGTTGCACTGCGCCAACGCCTGCGCGTGGGAAAAGACTTTGGCAATGCCTT
CGGTGCTGCCGTTGTTTTTACGCAAAAGGTTGTGGTGGATGCGCAAAACGACTTCGCCGC
ACGCCTGCAACGCGGTAACGGCAAGCAAATCCAACGTGCGCCCGACCGAGCCTTCGGTCG
AGTTTTCCACGGGCGCGACCAGATAATCCGCCTGACGGGTTTCAACCTGCTTGAAGCAGT
TGTCTATGGTCGGACACGCCATGGTGTGCGCGGCGTGTCCGAAATGCTTGATCGCCGCCT
GCTGGGTAAACGTGCCCTGCGGCCCCAGATAGGCGATGGTCAGCGGGCGTTCGACGGCGA
GGCACTCGCTCATCACTTCCCGAAACAGGCGTGCTACCGATTCGTCGGGCAGCGGGCCTT
TGTTCAAATCCTGAATGCGGCGCAACACGGCGACTTCGCGTTCGGGACGGTACACTGCGC
CCGTGCCTTTCAGCTCGCCGATGGCGTGGGCGTGTTGCGCACGTTCGTTGAGCAGGCGCA
GGATTTCGGCATCGATGGTGTCGATGGCGTTGCGGTGGGGAAGGAGGAGTTCGTCGATAG
TTTGGGACATAATTTCGCCTGAACGGTGGTTTGCCGTGCATTCTAACATCAAATGCCGTC
TGAAACGGTTTCAGACGGCATTTTCCGTTAAAGGTATTCGCTTTGCCCGTTTTCTTTCCA
CGCACGATGCGAGCAGAGCCACAAAAGCGCAATGCCGCAAGAGGTAGACGCGGTCATGGT
TGCCGCCATCACGGTTGCCGAACCGTCGTGCAAGAAGGTCGCCGCCATACCCACCCCCGC
GCCGATTAAAGATTGGAATACACCCAATACGGCGTTTGCGCTGCCGCCCTCTTCTTTGAA
ATAGGACATAAAACACGCCTGCGTGTTTGCACCGACCAAGCCCTGCGTACCGACGGAAAA
CATCACGCACGCGACCAGCAGCCAAAACGGGGGCAACCCGAAAAACAGCACGGCGGCGAG
TTGGGACAGGTTGGCGGCAAACTGGACGACAATCCCCCACAGCAGGATGCTTTGCGGATG
CACGCCGGTTTTGAGCCGCCACGCGGTAATACGGTTGAAAAACATCATCGTGATGATGTT
GAGTGCAAACGCCCAAGCGTACTGGTGCGGCGTAACGTGGTAGAGCTGCTGGTACACGAA
GGAAGATTCGGTCAGAAAGGCGAACATCGAACCGAAGCTGAATGCCTGAAAAAACAGATA
ACCCATCGCGGCACGGGTTTTCAATACGCGTTTGAACCGCCCAGCCACCAGCCCGAACAC
ATCCCTGCCGATTTTGCCGCCGACGGCGGGCTTGGGCAGGAAATACTGTACCAAACCGAG
CAGCACCAGCGAATACGCCGCCAGAAAAACAAAAATCGCCTGCCAGCCACCCAAGCCCTG
CAACAATGCGCCGACCATGGGTGCGACCAGCGGCACAACCATCAAAATGATGCCGATAAG
GGCAAACATCTGGGCGGCTTTGCGTCCGGAATAATAATCGCGCACCATTGCGCCGACGAT
GACCACAGTCATGCCCGCACCGAATGCCTGCACGACGCGCAGGTTGAGGAGCTGTTCGGC
ACTCGAAGCAAATACGATGGCGGCAACGGCAAGGCAGTAGACGGCCAGTCCGGTCAGCGC
GACGGGTTTGCGCCCTTTGATGTCGGACACCGAACCGCCGACCACCTGTCCGAACGCCGT
GCCGAACATAAACAAACTCAGGCTCTGTTCGATGCGGTGGACATCCGCGTTCAGCGACTG
CGCCATTTCGGGAATCGCGGGCAGGTAGGCATCGATGGAAAACGGCATCAGCGTAACCAG
CATCGCCATCAAAACCGCCATCAGTTTTTCGCTCATTTCAGGATAATGGGCAGAAGGCAT
AAATTCTCGTCCGATTCGCAAACAAACCGCCCGGCGGCGGAAAACACAATACGCGGAAAC
GGAAAATTTTAACACACCGGCACAAACAGGCGGCAACAAAAGCCCCGGCAAAACCGGACG
AACCGGAACGATATAGTGGATTAACAAAAACCAGTACGGCGTTGCCTTGCCTTAGCTCAA
AGAGAACGATTCTCTAAGGTGCTGAAGCACCAAGTGAATCGGTTCCGTACTATTTGTACT
GTCTGCGGCTCGCCGCCTTGTCCTGATTTTTGTTAATCCACTATAAAATCCCGTCATTCC
CGCGCAGGCGGGAATCCGGACATCCAACGCTGCAGCAATTTGTCGGAAATAACCGAAACT
CAAAAAACCGGATGCCCGCCTGCGCGGGAATGACGATGCAAAGATGGTCGTTATTTCGGA
TAAATATCCGTCTTTTCGTTCCGGATACCCGCTTTCGCAGGAATGGAGATGGAAAGATTT
CAGCCTATTCGGCAATCATCAAATACCGCTTCCCAACTTTATTTTTGATGCGACAGCCGG
CCGGCAACCAAGGTGGCGGCGATGACGACAAACACGCCCAAGACGGACACGGGCGACAGG
TGTTCGCCCAAAATCAAAACCGCCAGCAGCACGCCGACGACGGGTTCGAGCGAAATCAAC
AGTCCCGAAACGTTGGCAGGAACACGGCTCATCCCCTTGTTCCACAGCCAATAGGCGTAC
CAGCTGCACCCCACGCCCAAATACAGCAGCGACAATACCATTCCGACGCTCCAGTCCACG
GTATAACTTTGCGCCAAAGCAAGCGAAAACGGCAGGCACATCAACGATGCGGCGGCAATG
GAAACAGATGTGAATGCCGGTGCGCCGATGCGTGCAATCAGCCTTTGCGTCGGACGCATA
GCGGCACAAAAGCCCGCGCCCGCCAACAACACCAGCAGGCAGCCGAACCAGCCGACTTCG
CCGCCCTCTTCCGCACCGCCCGCCATCAGCAGCGCGACACCGGCAAATGCCGCCGCGCCG
CATATCCAGTGGTAGGCACGCGCTTTGTCGTTGAAGAAAAAGTGTCCGACAAACACCATC
AGCAGTGGCTCGAGTCCGACAATGACCGATGCGCTGGCGGCGGAAGTGTATTTCAACCCG
ACAAACTGAAGCAGCAGGGTCAGCACATAGTTGACGAACGACACAATCAGCAACGGCTTC
CATTCCTCACGCGGAATCTTGCCGACATGACGGCGGCAGGCGGGCAGTGCAGGCAGCGCA
GCAATCAGCAGGCGCACGCCGACCATCAATGCGGGATCGATGCCGCCATAGACATATTTG
GCGGCAATAAACGAGCTGCTCCAGATAATCAGGGCAAGGATTTGGTAAAACATAGTGAGT
GATAAAGTCAGATGGTCATACAAAAGTATAGCGGATGAACAAAAATCAGGACAAGGCGGC
GAGCCGCAGACAGTACGGATAGTACGGAACC
>6714_1_1_1_86_cov_28
TTCAGCACCTTAGAGAATCGTTCTCTTTGAGCCAAGGCGAGGCAACGCTGTACTGGTTTT
TGTTAATCCACTATACTTGGAGCTGATCTTGCTTTTCGCCTAATTCTACGTTTTCAAACG
GTTGCAGCTGGTGGTCTGCCATAAAGGTCTCCTTATTGTATTTCAGGTTGGAAATGTTTC
AACACACAGGACGACACATAAAGCGTCGCCCTATGTGTTGCCCTGATTTGGAAGGGGTTA
CGCCCCTCCCAAATAAAGTCTGATTCTACCGCCCTAAAGGGCGGGGTTTAAACCGAAAAG
GAAATACGATGAAAATCCGTTTTCACAATTTTACACCCTCGCCCCCCACTTTCTCTACAT
AAAATTACATTTTGCCGATATTTGCCGAATCGTCTGAAAATATGTGTAAAAAGAGCGTAT
AATCAAAACATTTGCCCCGAATTGCCATGCCCTATTTCGCCCTGTTTGACGATGCCGTAA
GCGGCCGCGCAAAACGCTATCAAAATCATGTAGAAAGCCGTTTTTTCCGTCCCGAAGAAC
TCGATGCTTTGGACGGCGCGCTGCAAAAGGGCTGGCAAAAAGGGCTGCATGCCGTGTTGT
TTGCAGACTACGAATTCGGTTTGCCGCTGACGGGGGTTGATTCCGAACGCGGCGGCAATC
TTGCCATGCACTGGTTTGCCGACTGCGCCGACATCGATGCCGCAAGCTGGCTTGCCCAAC
ATTCAGACGGCATCCCCGCCGGCATTTCCACGCCGCAATCCTCCGTATCCGAAACCGATT
ACCTCGACCACATCCGCCAAATCCACGAAGCCATCCGGCGCGGCGACACCTATCAAATCA
ACTACACCACCCGCCTGCACCTGCAAGCCTACGGCAATCCCGTCAGCCTCTACCGCCGCC
TGCGCCAGCCCGTCCCCTATGCCGTCTTGTCCCACCTGCCCGATGTGGAGGGGCAATCCG
CGTGGACGCTGTGTTTCTCGCCCGAACTCTTCCTCAACATCGCTTCAGACGGCACCATCA
GCACCGAACCGATGAAAGGCACTGCGCCGATTTTGGGCGACGGACAAGACGAACGCCGCG
CCGCCGAGTTGCAAACCGACCCGAAAAACCGCGCCGAAAACGTGATGATTGTCGATTTGC
TGCGCAACGACCTCGGCAAAATCGCCCAAACCGGCAAAGTATGCGTGCCCGAGCCGTTTA
AAGTATCGCGTTTCGGCAGCGTCTGGCAGATGACCAGCACCATCCAAGCCCAAGCCCTGC
CAAACACCTCGTTCGCCGACATCCTCCGCGCCGCCTTCCCCTGCGGCAGCATCACCGGTG
CGCCCAAAAAAATGAGTATGCAGATTATCGAATCGCTCGAAACCGAAGCGCGTGGGCTTT
ATACGGGCAGCATCGGCTACCTGAAACCTTGCGCGGGCGGGTTGGGGTTTGAAGGCATAT
TCAACGTCGTCATCCGCACCTTGTCGCTCAAACCCGTTTCGGCTTCAGACGGCATTGTTT
CAGGCATCGGCGGCCCGGATTCAAACGCGCAAGCCCGAACGGCAGGGCAAGGCGGGGCAA
CGCCGCATCCGTTTGACTCCAATCCGCCGTATCGGGGCGTGTACGGTGTCGGTTCCGGCA
TCGTCATCGACAGCGACCCCGCCGCCGAATATCGCGAATGCGGCTGGAAAGCCCGTTTCC
TCAACGAATTGCGCCCCGATTTCGGCATTTTTGAAACCCTGCGCGTGGAAAACAGGCGAT
GCGCCCTGCTCGACCGCCACCTATGCCGTCTGAAAACCGCCGCCCAAGCCCTCAACCTGC
CCCTGCCCGACGGCTGCGAAAATCAAATCAAACAATACATCGCCCACTTGCCCGACGGCG
CGTTCCGCATCAAAGCCCTGCTCGCTTCAGACGGCATCAGCCTGTCCCGCGCCGTTTTAA
ACCATTTGGCTGACAAACAGCGCGTCATCATTTCGCCGACCATCCTGCCCGCACAAAACT
ACCTGCGCCGCTTCAAAACCACCCACCGCGCCCTCTTCGACCAAGCGTGGCAAACCGCCG
AAACACAAGGCGCGTTCGACAGCCTGTTTTTCAATTCAGACGGCATCCTGCTCGAAGGCG
GCAGAAGCAACGTGTTCGTCAAACATCGCGGACAATGGCTCACGCCCTCTTTAGATTTAG
ACATTTTAAACGGCATAATGCGCCAAGCCGTGTTGGACGAACCGCAAAAATATTTGCAAA
CAAATCAAGTAATCGAAACACACATCACACAAAAAACACTGCAAGAAGCCGAAGAAATCC
GCCTCTCCAACGCCTTGCGCGGCGTATTTGCCGCCGCCCTTGCCTGAACGCGCAAAAATG
CCGTCCGAACCTGTTTCCAAAGTTCGGACGGCATTATCCCACCATTCAAAACCGCCAATC
CGCCGACACAAACACCTCGCTGTTGCGGCGTTTCGCATACGGCACATTACTTTCCGTCCT
GCCGAAACGATAATTCAACGCGGGCACGATACCTTTGTACGACAACTTGTCGTGGCTCAA
AGCCAGCGAGACATTCCATTCGCGGTTGCGTTGCGCCTCTGTCGAGAAAGCCGCAACGCC
CTTATAGTTGCGGCGGGCATAAGACGCGGAAACCCGACTGTTCAAACCGCCCAACTGCCG
CCACTCCTGCGCCCAGCCGGCATAAACACCGTTGCGCCGGTAGGCGGCATTATTGACCGC
GCCGCCCACCGTTTCGCGTTTCGGCACAAACCGCACAAACTGCCAGCCGCCGAACACAGT
TGCCGATTCGCCCAAACGTTTTGCCGACGAAACATAAAACCCGTCCTGCCGACCGTTATT
GTATTCCGCCCTATCCTGTTCGCGGTAGCGTTGGCGGTAATGTTCCAGCGCGACCGAAAA
TTGCCATCCCGGGTTTGGGCGGTAAGTATGGGACAACTGCACGCCGACTCCGTGCGCCAG
CATATACGGCGGCAGGCGGCGGTTGTTTACCCGTTTTGTTTTCGCATCAAAGCCGTCGCT
GCCCGACAACTGCACCTGATAAAACGGCAAAATCCCCGCCGTCTGCCGTGCATTTTTATA
CTGCCAACCCAAATACGCTCTGCCGAACCCGTCGTCATAAGCTGATTTTTTACTGAAATA
ATAGCTCGTGCCGCCGATATTGGAACGGAACAACAAATAATGATTATCTGCCAACGCCGT
CAGTTTTTCCGCCTCGATTTCATAATTCAAGCCTGCCGCCCGCTCCGCCCGGCTGACACT
GCATATCTGCCGGCCTCCGTTTTGCCGGCAATACTGCGGCGCGGCATTATTGGCATTTCT
ATTGACCGCCGGACTGATGCCGCCCGAAAAACGCCAGCCCGTCAGCCCCTCCGCTTTTTT
CCGAAAACGCCCCACATTTTCCAAAACCGGCGCCGGCAAATCCAATTTTTCCGCCTCGGC
AAAATGCCTTTCTGCCGACTTCAGCCGGAAATCGTCAAACTCCGCCGCCGCCAAATCCAG
CAAAATCCGCTCGTCTGCCGCATTTTCCCCGTGCAGTTCCCGATACCGCGCCACCGCCTC
CGCCGGCCTTCCCGCCAATTTCGCCAGCAAAGCCCGCGCCCTGCCGTACAAAACCGCGTC
ATAATCCGGCAGCTTGGCATACAAATCCGCCAACGAAGCGATCAAATCCGCCTGATTGCC
GTTGAGCACGTCGCGCAAACTATGTTCCAACATTTTCGGATGCGCCAACAAAAAATCCCC
GTCAACCACGCGCGGGGCATCATTGTCAACTTTCCAATCCGATTCCGCCCACTTATCCGA
CACCGACCGCTGCACCTGCAACAATGCCTTGTCATCCAAAATCGCGGGCGCATCCGCCCC
ATAGGCGGCAGAAACACCTGCCGCACACCAAACAACCAAAAAACCGTATCTGAAATACAA
CATACCCTGTCATTTACCTTTCTGGCAAACACGCCGCCGAAGCACGTCAAACCATCCGAA
AAACAGGCAGAAACCCGTGAAAACCGGCTTTACCGTCTGAAAGCGGGCAGGCAAAAAACC
GCCGCCCGATTTTCAAAGGGCGGATTTCACATTTATAGTGGATTAACAAAAATCAGGACA
AGGCGACGAAGCCGCAGACAGTAC
>6714_1_1_1_99_cov_61
AGTGGTGGGAATGTATTAGAAATGACTGAAACTCAAAAAACCGGATTCCCGCCTACGCGG
GAATGACGAGTCAGAAGTGACTCGAAACTTAAAAAACCGAAATCGAACGAACTGGATGGA
TTCCCGCCTGCGCGGGAATGACGATTGATACGTTTCGATAATTTATTGAAGATGGCTGAA
ATCCAAAGTTACAGAAATTTATAAACAAAAAACAGCAACCCGCCGCCGTCATTCCCGC
>6714_1_1_1_100_cov_50
AGTGGTGGGAATGTATTAGAAATGACTGAAACTCAAAAAACCGGATTCCCGCCTGCGCGG
GAATGACGATTGATACGTTTCGATATAGTGGATTAACAAAAATCAGGACAAGGCGACGAA
GCCGCAGACAGTA
>6714_1_1_1_101_cov_35
TTCTTTTGAAACGGGAGGGTCATAGACATCTATCCCCCTTAAGAAGGCAATGCCGGTCAA
GGCATTTTTTTTCGATTTCGGCAGGCTGGAACTCGGAGCAAAACCTACAATATTGCCAAT
ATCGCCAATTCCTACATCGAAATCCGCCAAGTCAAAAATATAAAAAGGGATGTCCTCGAT
GGGCATATCGCGTATTACTTGTTCAATCCATAACTTGAATTCATTTAAATCAATAGATTG
AGAGAATAAGCATTTAATTGCAAATCCTAAATCATCACTATCCTCTTTTATGATTTTCCA
CATAGTTACTTTCCTTTACTCATCGCTCTCCAACCGATATGGCCGGTATCATGATGCAAG
TCTTCATTAATCAATTGCATCCTTCCAGTGTCTTGATGATGATGCCAAGTGTAATCCGGT
ATTTTAGATTCTCCTTTTTCGATTGCCTTTAGTTGCTTTGTTGTAAAAGCAGAACTACGT
ACTTCTCCTCGTTTAATGGCTTCCGCCAAATCCTTGGTTGCCAGCCTCATTTGCCCTGTA
GAATCCTTCAATCTGAACTCCTTATGCTTACATAAACATAATTACCAGTTTCAGTATCTA
AAAAACTTGCTTAAATTACTTAAATTAGCTAATAAAAATCATCGCGAGAGAATTTTTTTC
CAGTCGGTATAATATATTTCTTATCTATATATATACAATATTTTATATCAAAAAGTAAAA
TAGTATAGCCATAGATTATACCATCTTCTTCGCTTATACCTAATACCACTCCTTTTTTTC
CTTTAATAGTCTCACCATTTTCTAACAAATCATTAGGGCAAGAATCTTTTATAATAACTT
CAGAGTAGAAATCTAATTTTAAATTAGTCATTTGTGTGTAATCTTTCCATCAATTGATAT
ATTTAAATGCTTACCATCCCTACTAGCCCATCCAAGTTGCTCTCTTCCTGTTTTAGACAA
TTGAACATCCCATTCAAATTCTTGACCTTTAGTTCTTGATGGACCTTTAGTCCATTCATT
ACCAAATTTATCCAAATATCCATTATTAGGTCCTTTTGGTAGCGGTGCTGAAGGAGAGTA
ATTTTTAGGTGGGATATATCTGATTCTACCTTGCCTTGGTAATTTTGCGTATTGAATTCT
GGCAGTTATAGACCAAGAATGAGCCGATCCGACAGAACCTTTAGGATTAAAGACGGGTTC
ATCTATAGGATTCACTTGTGGTACAGCGGTATTAATTCTCGTATCGTATTTTACGTCTTT
TTCAAAATTCGGAAACCCTTTACCGTCAAACGGCACTTTGGTCTTCGGGTGGCGTTTGTT
TGCCAGTTTCACATTCTTTCCGTTTGACGGCGGCACGGTTGAGGAGGTGATGTTTTCTTT
GCCGTAACGCTGCTCCAAGTTTGAACGGATATTTCGGGAATGGTAAGGGGACGGGTATTT
GGCGTATGCCGCATCGGCAAAATTGTCGCTGACGGCGGATTTCCCTTTCGGCAATGCGAT
CTCGCCCATCTGCGACCGCTTGACAGGATGTGCCGTGATGCCGCCCAAGCCGTATTTTCC
CCGAACAGCTCCAATCCCTTTGACGGGGATGACTGCCGTAAAGATATTGCTGACGGCTTC
TATGCCTTGTGCGGCATTGGGGTTTTGGACTGCCCAATCGCGGATGGCTGCTGCGGCATA
GTCTTTGAGTTGCGCCATATCTGCCAAATCGTTGATGCGCGCCATCTTGTTTTCGGTGGA
AAGCAGACCCAAGCCGTGCATAACAGCAATGTTTGAGCCTTCGCTTATACCCTGCACGGC
ATCGCCTGCGCCGACAATTTCTCCTGCCGCGCCGATGATGTTTTTGACGATATCTGCAGT
GCCGTTGAAAGCTTCGGCGGCATTGCCCGATCTGTCCAGCTCGGGGCTGTATCGGGTGGC
GCGTTTGAATCCGTCGCCTACTCCTTGCGTCAGCATACTACCGGTATTGTGGAAACGGTC
GACAAGCCGTTGTCCGGTGCTGCGGTTGTCGGTCAGGTTGAGGCGGATATTTTGGGCAAC
GCCTTTTATGTCGTAGCTGTATATATCCCTCGCGCCTTTGGGAGCGGGATAGCCGCCGCC
CTGTGGCCCGTCATAGCCGTCGGCGGGATGGTGTTCGTATCCGTCCCAATGGATGCGGTA
AAGGCTGAATCCGTCAACGGGACTACCGGCTTCATCAGAATCGGAATGTGAGGCATGGTT
GTCGAAGGGGGAATGGACTTCGTGCCCGTGATCGGAAAAGCGGACAATGTAGCCGATATT
TCCTTTAATGGCCGCCTGCTGGATGAACAGGTTGCCCAACTGATGGCTTTGTATGTTTCC
CAATCCGATATGACCGCTGCGCTCGGCAAGTTCCCCCCTGCTGCCGAATAGGTGGTATTT
CCCGTCGGGTTCGAAATGCTGACGGTCGAGAACCTGCCGGATAAAAGAATCGTTTGCCAA
ATCTGAGGCGTGTGCATGCATCGGCAGGCACACTGCCAGTATGGACAGAATAAGGGATAT
TTTGCGGGAAATGCCCAATTTGATGTTCCTTAAGATGGTACGGAATGAAACTATAGTGGA
TTAAATTTAAACCAGTACGGCGTTGCCTCGCCTTAGCTCAAAGAG
>6714_1_1_1_102_cov_27
AACATGGACAACAGCGGGTAGGCGGGACGGCCGCGGTGGTCTCTAAGGTAACGGGTTCTT
TGACGGTTCAGGTAGTGTTCGATCGGGTGCCAATCAATTACCTGATCCAACTTCAATAGT
GGGAAGCGGTCGATGTGTTTAGCAATCATGGCTTGTGCGGTTTGCCGGAAGAAGGTGCTC
ATGGAAAATCCCCTAAATGGCTTGGTGGGAATTTAGGGGATTTTGGGGAATTTTGCAAAG
GTCTCGGCATAAGTATTTTCCAAACCAAACAAAATGCCGTCTGAAAGGCTTTCAGACGGC
ATTTTAAGTTTGACCGGTTTCATTCATCGGTATTTATGAATTGAATTTCAACATCGCCAA
TCTATCCTTAATCTCTTTTTCCAATTCGGCAGATTCGGCGAAAAGTTTATCCAAATCCGC
TGAAAATCCCGCCATTTTTTGCGCAAATTCGTCGGCGGAAATATCCACATAATCAATCTT
TACCTCGAAATACTGCCCCGCCGACAAGCTGTGATTCTTCGCTTTGATTTCATCGTAGCC
GATTACCACACTGAAATCTTCCACTGCCTGTTTGTTCGTGAAAGTATTGCAGATTTTTTG
TTCTTCTTCGCAGGAAAGTACGGTTTTTTTGCCGTCTTTAATTTTTTCGCCCAAGCCCGA
TGCGTCGATTAATATAGTGGATTAACAAAAATCAGGACAAGGCGACGAAGCCGCAGACAG
TACAAATAGTACGGAACCGATTCACTCGGTGCTTCAGCACCTTAGAGAATCGTTCTCTTT
GAGCTAAGGCGAGGCAACGCCGTACCGGTTTTTGTTCATCCACTATACCACCTTGTCTTT
ATTGGCTTTATCGATAAACAGGATAAGACCTGAAAAAAGCCGATACGCCTTTTTGGTGTA
CCGGCTTTGCCATACTGTTCTGCTTCAGACGGCATCGCTTCATTTTGCCTTTAATACTTC
TTCGTCCAGCGATTTCAACCACGCCAGCTTTTCGCCGATTTTGATTTCCAGTCCGCGCGG
GACGGGTTGGTAGAAATCGGGTTCGTCCAGGCCGTCGGGCATATAGCTTTCGCCGGCGGC
GTAGGCGTTCGGTTCGTCGTGGGCGTAGCGGTATTCGCGTCCGTAGCCCAATTCCTTCAT
CAGCTTGGTCGGGGCGTTGCGCAGGTGGACGGGCACTTCGTCGCTGGCGTTTTCTTTGAC
GAAGTGGCGCATTTGGTTGTATGCCTTGTAGCCCGCGTTGGATTTCGCGGCGGCGGCAAG
ATACAATACCGCTTGCGCCAAAGCCAGTTCGCCTTCGGGCGAGCCTAAGCGTTCGAAGGT
GGCGGCGGCATCGTTGGCGATTTGCAAGGCGCGCGGGTCGGCAAGCCCGATGTCTTCCCA
AGCGATACGCACGATGCGGCGGGCGAGGTAGCGCGGGTCGGTGCCGCCGTCGAGCATACG
GCAGAACCAATACAGCGCGGCGTTCGGATGCGAACCGCGCACGGATTTGTGCAGGGCGGA
GATTTGGTTGTAGAAACTCTCGCCGCCTTTGTCGAAACGGCGGATTTGCGCCCCGAGACT
GTCGGCGAGAAATTCGGCGGTTAAGTTTTTCAGACGACGTGTATCGGCGGCGCGTAAAAG
TTGTTCCAACAAATTCAACAATCTGCGCGCATCACCGTCGACGGTATTCACGAGTAATTT
TTGCGCATCCGTTTCAATCGTAAACTCTTGGTATTCAGGCAAAGCCAATACCTTGGCAAT
CAGCTTTTTCAGGTCGTCTGAAGACAAGGGTTGCAAAACATACACCTGAGCGCGGCTCAA
CAGCGCGGGATTGACTTCAAACGACGGATTTTCCGTCGTCGCACCAATAAAGGTTAGCAA
ACCGCTTTCGACATGCGGCAAAAACGCGTCCTGCTGCGCCTTGTTGAAGCGGTGGACTTC
ATCGACAAACAAAATCGTCGCGCGTCCCTGCTGCAAAGCGATTTCGGCTTTATCGATTGC
CTCGCGGATGTCCTTCACGCCGGAAAATACGGCGGAAACAGGCAAAAACTGGGCGTTGAA
ACTCTGCGCCAAAATCCGCGCCAACGTCGTCTTGCCCACGCCCGGCGGCCCCCACAGCAA
CATAGAATGCGGCTTGCCGCCTTCTACCGCCACGCGCAAAGGTTTACCTTCGCCGATGAG
GTGTTCCTGCCCCACCACGTCGTCAAGCGTATGCGGACGCAATCGTTCGGCAAGCGGCGC
GTCGGGTTCTCGGGCAAACAAATCGGTCATAACGGCTCCGTCAACAGGTTTTCAAACAAT
ATGATTATACGGCAGGGAACGGCGGCGTGCCGCATACGGATTCCGCCCCTCCGTTTGCCT
TAAGCCGATATTAGGCGCATACTGGAAAAGACGAGAGACTTCACACAATATATCCGGCAC
GGAGACCGATTCCGCACCGGCATGACAATACCCAAATCAGCGTTTCAATTAAACATTAAG
GAGACTAAAATAGAAAATTTGCTTTATCTACCATTGCTTTGTTGATTCAATCGGCATTAT
GTTTTGAGGCGGAAGCCCATGAATATACTAATATTCAAGAGATGGAATGGGTGTCTTTAT
TTTCTGATCCGCAAAAAGACGATGATAGTCTTATAACCCTTAAAGATGAAAAAATCACTG
TAAAAAACTATATTGTGCCTTGGTGGAAAAAAGGTGAAAACTTTAGAAAATTAGAACTTA
TTACCACTGGTAAAAATGATAATGGAAATTTAACGGTAAATGGAATTTACGGCATCCAAT
CTTTTGCAGACCCGCAATTAGGATATACGCCTGAATTATCGGTGAAAAGCAATAATGATA
TTCTATTTAAAAATAATCTCCAATCTGTTGACGTGAAGCCCCATTCCGGAAATATCCATT
TGGATGCCAAAGGAAAAATTCAATTTAATTTGAATGTTTCCGATGGTGATGGGGTACAAG
ATGTAGCCAGTGGAAAAAAATACCGACAAACAATAGTGCCTTAGTGCGGTATGTCAACAC
TATCAGCCCCCCCGATGAAAATGACAAAGGCAGCATATCCTTTCATTCAAAAACAGGCAA
TTTGTTCAATATGAACGTTAACGTTCATAAAGACACACACCATTTCGGTATTCACAACCT
CAACAATACCGATGTTCATCTGACTGCCGAAGACAGCGATAATGTGGTTGCGATTAAAGG
GGAACTCGCCGACCCTATGCCGACAGGAAATGTTGAGAGTACAAGTTTTTTAAGGGGCAT
TGAAACGGCTTTTAAATCCAATACCGTATTAACGGGGAATAACAATAAAATATCCATCGC
CACTGAGGGCAAGGGCTTGGGATTGGGCGTAAATGGTCTCCAGTCCAACTCCCCCTATTC
CGGACACACGACGGGCATTTTCATCAATAATCAATCAAGCGACCTTACCCAACCTTCCCT
TGATGGCATCAGCACCATCAAACTCAAAGCCGTCAAGGGAAATAATGAAGTTGATTTAAA
TGTAAAAAACCACGCCTCCGTAAAAGGCATTATCGCGTCGCATTCTGCAAAAGCAACGCT
TGAAGCCGAAGGGGACAATATTGTCCAGGTTAAAAATCCGGACACCAATACGGCTTTAAT
CGATGCTTTGAAAAAACAATACCCCAATGCTTCGAAAGAACTATACAGGGTGGGGGTTCA
ATCCACGACTGGAACAGTACGCATTTCGCCAAACGGCAAAATCGCATTAACGGAATTGAA
AACTTTTGGAATTGTACAAAACGGCATTTGCGTCAGTTTATAGTGGATTAACAAAAACCA
GTACAGCGTTGCCTCGCCTTAGCTCAAAGAGAACGATTCTCTAAGGTGCTGAAGCACCAA
GTGAATCGGTTCCGTACTATTTGTACTGTCTGCGGCTTCGCCGCCTTGTCCTGATTTTTG
TTAATCCACTATAACGGCATTTCCAAAGGGCATTTTAAGCTGTATTTGAAAGAATGCGGA
TGGCGTTTTCAGTGTTTTCAGCGTGATAAAATTCAAATTTCTATTTTAAAACAATCAGCA
AAGCAGGATTTATTTCAGTTGTCCGAGACAACGGGCGGCTGCACCGCCTGCACTCCCCAT
ACTTTTTCAATGCACTCGAGCAGGAGTGAGACGTGGGGATTATCCTCGTATTCTTCCGCA
TAAATGAAATTGAGCGGCATACTGTGGCGGCACGATTCGATAATAGCCACGCCCGCGCCT
TCTTTTGCCGCCGCTTCGGCTTTGTTTCCCGGCACCATTGCCACACCTATACCGCCTGCA
ACCAAATCGATAATGGTTTGGGGGTAGTCGCACAAGATCTGTTTTTTGGGTGAGAGCCGG
TTGCTGCGCCAAAACTGGTGCAGGTGCTTCCTACTTCCGGACACGCCCGACATTTCTATC
CATACGCATTCTTGCAGGCTCTGCGGAAGGGAGCGGGTCAGATGGGGATATTGGCTTTGC
GGGCAAATCAGCGCGTAGGTCAGGTTTTGCAGGAATACGCTGCGGATGCCGCGTTGGGCG
GCGTTGCCGAGTATAAAGCCGCCGTGCAGGGTTTTGTGTTGGATGCGCGAGAGGATTTCT
CCGCTCATTCCGTATTGGATGTGCAGGCGCGTTTTGGGGGCTGTTTGACCGATATTGTCC
GTCAGCGCGACGAGCTTTGCCGAATCGATGGGGTGGATAATGCCCAAACTGGTCTCTTCC
GAATAATCGCCTGCCAGCGTTTTGGCAAAATGCTCCAGCTTGTGTTTGTATTGCAGCAGG
GATTCCGCTTCGGGCAACAGTATTTCGCCCGCCCGCGTCAATACCATGCCTTTCCCCGTG
CGCCTGAACAGCGGCGTGCCGACATATTCTTCAAGGGCTTTAATTTGGGCAGAAACGGCA
GGCTGGGAAAGGAAAAGTCGTTTGGCGGCTTGGGTAAGGTTGCCCTCGTGCGCGACGGCG
ACAAATGATTTTAATTGTACGGCATCCATATATCCCTCCTTGTGCGGATGTTTTCTATAT
TTGTGCAATCGAAATCTTTTAGGTGGATTATTGCTGAAAATTAACTTTTTAATCAAGTGG
TTTGTAAATTGTATCAGTTTTCCGGATGATGGTTATCAAAAAAAAAGATTGGTTTTGTTG
CCTGTTTGGGCTTTAAATGGGGTTACGGCTTCCGAACGCAGCCCGTATCAAAAAGAAAAG
TCATGCGCCCCTTTTACGAGGCGCGATATATAAGGAGGAAGGTTATGGAAAAACATAATG
GGACTTATCGGGATTTGCACCGTCCAGCTTCGGAATTTGCGACGCGGGACGAATATTTGG
AACATGAATTGCAGATTATGCAACCAAAACGCTGGCGGCCCAACCTGCCCTTTCGCGATT
ACCGCTTCGAGTGGGAGGATTTGATTCCTGCGATGGCGGGAACGATTGGAAAAGTGGTGA
TGGTGGGGGCGGTGGCGGCGGCGTTTGCCGCACCTTTGGGGCTGCCTGACAGCTTTGTAC
TGGAAAATGTGCGCTATGAGCTTTTAATCGCCGCCGCGTTTATCTTATTGGTATCGGGCT
TTTTTCTGCCCGGCGCCAACCTGCCCGGTACGCACGGGCCGCTGATTCCGATGATTCCCA
TCGTTGTGTCGGCAGGCGGGCATCCTTTGGCGTTCGGCATTTCGATTGCGGTTTTAGGTC
TGCTGATGGCTTTATTTCGCGGCGGCAGTATTATGGCGAAGCTGACAAGCAACGGCGTAT
GCGGCGGATTATTACTCTATTTGGGCTTTATCGGCACGACGGGGCAGGTAAAAAAATTGT
TTTCGTGGGCAGGCGGTTTTAATATGCCCTACATCGCTTTTACCGTCATTATTGTAACGA
TTGTGATGTACGCTTTGTTGGAGCATTGGAAAAAACGCTGGTTAGCCGTGCCTTTGGGAT
GCTTGATTGCCGGTGTGGCGGCATTTGCATTGGGTGCGCCGTTTGAGTTTCACACCGCCC
CCGGCCTGCCTCCAATGAGTCCTGCTTATTGGTGGGGTGAAAACAGCGGCTGGCATCTGG
GGTTGCCGACGGCAGAAAGTTTTTTGGTTGTCTTTCCATTTGCGGTATTGGCTGTTGCAA
TGTGGTCGCCCGATTTTTTAGGACATCAAGTGTTCCAAAAAATCAGCTATCCGGAAAAAA
CCGATAAGGTATTGATGAATATAGACGACACCATGACAAGTTGTTCTGTCCGTCAAGCAG
TGGGTTCTATTTTAGGGGGTGCAAATTTTACCTCTTCTTGGGGAACTTATATCGTACCGG
CATCGATTGCCAAACGCCCCATTCCGGGCGGTGCGGTTTTAACGGCGGTTTTATGTATTA
TCGCCGGGTTGTGGGGCTATCCGATGGACTTGGCGATTTGGCAGCCGGTATTGAGCGTAG
CCTTGGTCGTAGGCGTATACTTACCGCTTTTGGAAGCGGGCATGGAAATGACGCGCAAAG
GCAAAACCACCCAATCCGCCGCCACCGTGGTGTTCTCTTCCGCCTTGGTCAATCCGGTTT
TCGGCTGGGCGTTGACGATGCTGTTGGATAATTTGGGCTTAATCGGCTGCAAAGAGCGCA
GCGCGCAATTAGGTTTCACCGGACGCGTATTGATACCCGTAGTAGGTTTCTTGATCTTGT
GTGTGGCGATGGGTGCGGTCGGGATGCTGCCCGGTATCCCGCCGTTTTTGGAGCACTTCA
AATCTTTGGGCTAGGCTGAAATCGGAAATGCCGCCTGAACCGCTTTCAGACGGCATTTTT
GCAAACAGGCAAAATGACGGCGGCGGGATTTTTTATTTTCCCGATTGAAGTATAATGTTG
CCGGGCTTCAACCGGATATTCAAAACGGTTTGTTCCAACACTCGGAACGGCGCATAAAAC
GCCGCCCTTCGCGTTATCCCGAACGGGGCGGCTAATCAGATTCTATCGCCATAAAAGGCG
GGGTTTCAACCGAAAAGGAATTGAGATGAATAAAACCTTGTCTATTTTGCCGGTGGCAAT
CTTACTCGGCGGCTGCGCCGCCGGGGGCGGTAACACATTCGGCAGCTTAGACGGCGGCAC
AGGTATGGGCGGCAGCATCGTCAAAATGGCGGTAGAAAGCCAATGCCGTGCGGAATTGAA
CAAACGCAGCGAATGGCGTTTGACCGCGCTGGCGATGAGTGCCGAAAAACAGGCGGAATG
GGAAAACAAGATTTGCGCTTGCGTCGCCCAAGAAGCACCCAACCAGCTGACCGGCAACGA
TGTGATGCAGATGCTGGATCCGTCCACGCGCAATCAGGCACTTGCCGCCCTGACCGCCAA
AACGGTTTCCGCCTGCTTCAAACACCTGTACCGCTAACCTTCTTCAGACGGCATGAGGCA
GATGCCGTCTGAAGCCGTTTTCCTGCAATTTCGACAGACGAGAAAAATCATGAAATACAT
CAGCACGCGCGGCGAAACCGCACACAAACCGTTCAGCGAAGTTTTATTGATGGGGCTTGC
CCCCGACGGCGGCCTGATGCTGCCGGAACATTATCCGCAAATCGGGCGCGAAACCTTGGA
CAAATGGCGCGGTTTGTCTTATCCCGAATTGGCGTTTGAAATCATGCGCCTGTTTGTTAC
GGATATTCCGGAAGACGATTTGCGCGACATTCTGAACCGTACTTACACGGAAGCGGCGTT
CGGTACTAAGGAAATCACCCCCGTCCGCACGCTTTCAGACGGCATCAAAATCCAAGCCTT
ATCCAACGGCCCCACTTTGGCATTCAAAGACATGGCGATGCAGTTTTTGGGCAATGCGTT
TGAATATGTTTTAAACAAAGAAGGCAAAAAACTCAATATCTTGGGCGCAACCAGCGGCGA
TACGGGTTCGGCTGCGGAATATGCCTTGCGCGGCAAAAAAGGCGTGAACGTATTTATGTT
GTCGCCCAACGGTAAAATGAGCGCGTTCCAACGCGCGCAAATGTACAGCCTGCAAGACGA
GAATATCCACAATATCGCCGTGAAGGGAATGTTTGACGACTGTCAGGACATTGTGAAGGC
GGTGCAAAACGATGCCGCGTTCAAGGAAAAATACCATATCGGTACGGTCAATTCGATCAA
CTGGGGACGCATCGTCGCGCAAGTGGTTTATTACTTTGCAGGCTATTTCAAAGCGACGCA
AAGCAATGACGAGCAAGTCAGCTTCTGCGTGCCGAGCGGCAACTTCGGCAACGTTTGCGC
GGGACACATCGCCAAACAGATGGGTTTGCCTATCCGCCGCCTGATTGTCGCGACCAATGA
AAACGATGTGTTGGACGAGTTTTTCAAAACCGGTGCATACCGCCCGCGCAACAGCGCGCA
TACTTATGTTACCTCCAGCCCGTCGATGGACATTTCCAAAGCGTCCAACTTCGAGCGTTT
CGTGTTCGACCTGATGGATCGCGATCCTCAGGAAATCAATACGCTGTGGGCGGAAGTAGC
GGCGGGCAAAGGCTTTGACCTGCGGTTTGCTTTAGAAAAAGTCGGTGGCAAATACGGTTT
TACCTCCGGCAAATCCACCCACCCCGACCGCCTCGCCACCATCAGACAGGTTTATGAGCA
AGACCAAGAACTCATCGACCCGCACACTGCCGACGGCGTAAAAGTCGCCCGCGAAGTGCG
CGAAGAAGGTGAAACGGTGGTTTGTTTGGAAACCGCGTTGGCGGCGAAATTCGATGCGAC
CATACGCGAAGCCGTCGGCGATGTCGCCATTCCGCGCCCTGCCGCGCTGGAAGGTTTGGA
AAACCTGCCGCAACGCGTGCAAACCGTGCCGAACAGTGCGGATGCGGTAAAAGGCATCAT
CGAACAAACCCTTGCCTGATGTTCCGTATGGGCGGCATTCCGTCCGAACTTAAGATTGAA
AGAAAATGACCGTACCTATGCAGGAAACCCATTTTTCCATACTGCTGGACGAACTGGCGG
CAAAACAGGAGGCAGCCATCGCCCCCCACCTGCTTGCCGACGGAACCAAGGTATGGATAC
GCAAAGCAGGCAGGCACAATGCGCGATGGCGTTACGCGCTGCTCGGTATGGTTGCCCGAT
ATTTGAAACTGGGGGTGTTGAAGCCGGTTCCCAGCCTCGGCGGCGAGCCTGCCATTGCAA
CCGAATCAAAACGCCTGTACGAATTGCGCGCGGCGGGGATAGCCGTTCCCGAATTGCTCG
CCGTCAGGAAAAATGCCCTTATGTTCGGAAATTTGGAAGGTATCCCGCTCGATACGCAAA
TCCGCCAAGAAGCCGAAGCCGGAAAGGCGGACGCTTGGCTTGCCGGTTTGGAAGCCATTG
CACGCGTGCATAAAAAACAGCAGTTCCTCAGTCAGGCGTTTGCACGAAATATGATGTCGG
ACGGAAAAAACATCAGCTTTTTGGATTTTGAAGACGACCCTTCCGAGGTCCTGACCATAG
CGCAATGCCAAGCCCGCGATTGGCTCTGCTACATTCATTCGACCGCGCTGATATTGAAAA
ACGGCGGACTGCTGGAAGCGGCTGCGGAAAAATGGGGCGGCGTATTGTCAGATCAGCCTG
CCGAAATACAAAAGCTGATTGCCGCCACCGTCAAACCGATCCTCCCGATACGCAGGCTGG
AACACCCCCGCTGGGGACGGGACGCGCTCAGGCTGGCAGCCTCGATTTCCCTGATTTCCC
TTGCCGATATGCCGCCGTAAGCCGCCGCCCGCCCCACGATGCCGTCTGAAGCCCTTCAGA
CGGCATATAACCAACGCGCATCAAGCATTGTCGCAACCATCCGTTTCGTTTAGAATTTTA
GCTTTACCCCGAATCGGGCAGACATTTTCACTCTGCCGCACATCCCGAACAAGCACTATC
CATTTCTTTTACTGACAGGAAACCCAAATGGCAGCATTCAATACCCAAAAAGTATTGTCC
GTACACCACTGGACAGACGCATATTTTACCTTTACCTGCACCCGCGACGAATCGTTGCGC
TTTGAAAACGGACAGTTCGTTATGGTCGGATTGATGGTGGACGGCAAGCCGCTGATGCGC
GCATACAGCGTCGCCTCCGCCAACTGGGAAGAACACCTCGAATTTTTCAGCATTAAAGTC
CAAGACGGTCCGCTGACCAGCCGCCTGCAACACCTCAAAGTCGGCGACGACGTGTTAATC
AGCAAAAAACCGACCGGAACCCTGGTTGCCGGCGACCTGAATCCGGGCAAACACCTTTAC
TTGTTGAGCACCGGTACCGGCATCGCTCCTTTCTTGAGCATCACCAAAGACCCCGAAATT
TACGAGCAATTTGAAAAAATCATCCTCGTACACGGCGTGCGCTACAAAAAAGATTTGGCG
TACTACGACCGCTTTACCAAAGAATTGCCCGAACACGAATACCTCGGTGACTTGGTTAAA
GAAAAACTGATTTACTACCCGATTGTTTCCCGAGAAGAATTCGAACACCACGGCCGCCTA
ACCGACCTGATGGTGAGCGGCAAACTGTTTGAAGACATCGGCCTGCCCAAAATCAACCCG
CAAGACGACCGCGCGATGCTGTGCGGCAGCCCCGCGATGCTGAAAGACACCTGCAAAGTT
TTGGACGATTTCGGTCTGACCGTCTCCCCGAAAACAGGCGTGCGCGGCGACTACCTGATT
GAGCGTGCGTTTGTAGATCAATAAGCTGTTTGAAAATCCCGTCTGAACGGCATCAGCGAT
AAAAAAACCCGAATCCTGCCAATCAGGATTCGGGTTTTTATAGTGGGTAAAAATTAGAAA
TGCACATTTCCGTCATTTCCGCGCAGGCTAGGATCCAAACTTATCCGTTTCATTATAGTG
GATTAACAAAAACCAGTACAGCGGTGCCTCGCCTTGCCGTACTATTTGTACTGTTTACGG
CTTCGTCGCCTTGTCCTGATTTTTGTTAATCCACTATAGTATCTGAAAATAAAAGAGAAA
CCAAACATATAGATTCCCGCTTGCGCGGGACTGACGACGGTGTTCTGCGTAGCCAAAGCA
GAAAAACATCCTTATTGTCATTTCATCATGATATAACAATAAGGATGTTAAAAATTAGTT
ATCATTATATGCATGATATATAAGAAAAATTGTCCCAATAAGAAATGTTATGCAGAAAAT
AAAATGAAAAGGATGGTTTTCATTGAAAATGGTTGTTCTGCCACCGTCATACACAGAACC
GGTATTTGGAAAAAAAATAATCCATATTGACATCATTATTCCATTTATCGCATAAATCCA
CTTTTTAATTTTTTTTCCTCATTAATATAATCTCTTATTTAATAAAATCAAATACCTAGC
AATTCGATCTCAAATTTTAAACGCCAACGTGTTTGAGCGGTAACAATGCATACTTTAAGT
TTGTAATCCTTCATCGTCTCATTTTTGTTTTAATCGACTATACGTCTAAAGCAACGCCGT
CCGTCATTGTTCGGACGGCATTTTTTCAGACGGCATTTTCCCCCGTTTGTGAAGGCGCAA
GGCATTGCCCAAAACCGCCAGCGAACTGAAACTCATACCCAGTGCGGCTATCCACGGTTG
GACATAGCCCAAAACGGCAAGCGGTACGGCAATGATATTGTACGCGCCCGCCCATATCAG
GTTTTGCCGGATAATCTGCCGGGTGCGCCGCGCCTGATCGAGCAGGTGGGCGACGGTACG
CAAATCTTCGTTCAATAACACAATGTCCGCGCCGTCCCTCGCAATATCCGTCCCGCCCGC
TGCGGCGGCGGATACGTCTGCCTGCGCCAAAACGGGCGCGTCGTTGATGCCGTCGCCTAT
CATCAGTACTTTTTTCCCTTCTTTTTGCAAGGCTTTGACGTATTCCAGTTTGTCCTCGGG
CATGGCTTGGGCGCGGTAGTGCGTGATACCCAGGGCGCGGGCGGTTTCGGCAACGGCGGT
TTCGCGGTCGCCGCTGAGGATGTGCAGGGTCAGGTTTTTGCCTGCCAACTGCCACACCGC
CTCCGCCGCGCTGTCTTTCAAGGGGTCGGTCAGGTAGAACACGGCTTGGAAACCGCTTTG
ACTGCCGAGGTAAACCGCGCTGCCGCCGCCTTCTGTTTGCGGTTCTTTACCTGAAATTTC
GGCGACATAGGATGCCCTGCCCAATGCCCAAACCTGTGTTTCGCCGTTGACGGTCAGTTG
CGCGCCCACGCCTTCGCCGATGCGGTTGAGGCGTTGTTTAATAGCAATGTCGGGGACGCT
GCCGTCTGAAACACGGTGTTTGAGGATGGCGCGGGCAAGGGGATGTTCGGACTGTTGTTC
TAAAGCCTGCGCCACCGCGAGAACAAAGGCTTCGTCTGTGCCTCTCAACAATGAGATACG
GCGGACGGCGGGATTGCCTTGGGTCAGCGTGCCGGTTTTGTCGAAAATAATGTCGGTGGT
TTGGGCGAGCGTTTCCAGGGTTTGCTTACCGCCGATTAAAATACCTTCACGCGCCAGCGT
ACCGGTAGAAGCTGCCAGCGCGGTCGGCGTGGCAAGCGATAAGGCGCAGGGGCAGGTAAT
GACCAGCAGGGCGACGGTAATCCACAATGCGGTGTGCGCGTCGGCGTACAGCGTCCAGCC
GATGAAGACGGGGACGGCAAGCAGGAGTTCGCCGAATATGAAAGACGAGGCGTATTGTTC
CGCCAACTCGGCAGTGCGCGGTTTTTGCGCTAAGGCGCGGTCGAGCAGGCGGACGATGTG
CGACAGTCGCGTGCCACCGCCGGTGCGGTCGGTGCGTATAATCAGGGGGCTTTGCGTGTT
GAGTGTGCCGGCGGTTACTTTTTCAGACGGCATTTTGGCGACGGGCAGGCTCTCGCCGGT
CAGCATAGATTCGTTGACGGCACTGCTTCCTTCCAGCACCGTGCCGTCAACGGGGATGGT
TTCGCCCGGTTTGACCAGCACGATATCGCCCGCCTTCAATTTGACGACAGCTGCCTCGCA
GGTTTCCTGCGTATCGGGGTAATCGGGCATATGATGGCAAAACGCAGGAATCAGCTTCAC
CAGCCTCTCGGCGGCATCGCCTGCCTTACGGCGGGCAATGTGTTCCATAAAGCGTCCGCC
CAGCAGGAAAAACAGCAGCATCGCGATGGATTCGAAATACATCCCCTGCCCCGCATTTGT
CGCAAGGCTGTAAACGCCGGCGATAAAGGTCATGATGATGGCGACGGTAATCGGCGTATC
CATGCCGACGCGGCGGTTTTTCAAGTCGCGCAGCGCGCCTTGATAAAACGGGACGGCGCA
ATAGAATACGACGGGCAGCACCATTAAAAAGCCGCCCCAATGGAGGATTTGCAGGAAATC
GGGTTCGATGTCGCTGCCGTAAAGGTAGGTCGGCAGCGCGAACATCATCGTCTGCATCAT
CCCCAGCCCGGCAACGGCGAGGCGGACGATGTATTGTTTGCGTTCTTTTTGGTTGGCGGC
TTCGATTTTTTGCGCGTCATAGGGTGCGGCGGTGTAGCCTATCTGCCTGATTTTCAACAG
AATGTCGGAAAGGCGGATTTTGCCGTCGTCCCAGACGACGCGGCAGCGGTGCGTGCTGTA
ATTGAGGTCGATGCGGACGATGCCGTCTGTACGCAAAAGCTGCTGTTCGATCAGCCAGAC
GCAGGCGGCGCAGGTGATGCCGCCGAGCATTAAAACCGCCTCGCGCGTGCCGCCGTGGGT
TTCCACAAAGTCGGACTGGACTTCGGGCAGGTCGTACAGGCGGATTTGGTCGAGGATTTC
TTGGGGCGGCAGCTCGGTTTTTTGCGCGTCGGCGGTGCGTTGTTTGTAATAACTGCCCAA
GCCCGCGTCAATAATGCTTTGTGCGACCGCCTGACAGCCGGCGCAGCAGGTTTCGCGGTC
TTCGTTTTCGTAACGGACAGTCAGGTGGAGGTGTTCGGGAACATCCAGACCGCAGTGGAA
ACAGGTTTTTTTCATGGCATTTCGGTTTCGTCTGTGTTTGGTGCGGCGGCACAAGACTCG
GCAATGGCTTCGCGCAGTGCGTCTATACCGGTATTTTCAGCAACGGAAATGCGGACGGCG
GCAATTTTTCCCGCAGCGTCGCGCCATATGCCCGTGTTTTGTTCTTCAGACGGCAGCAGG
TCGGTTTTGTTGTACACCTTGATGCACGGAATATCGCCGGCATGGATTTCTTGCAGTACG
TTTTCCACGTCTTCAATCTGCTGTCCGCTGTTCGGAGCGGCGGCATCGACGACGTGCAGC
AGCACATCGGCTTGCGCGGTTTCTTCCAGCGTGGCGGAAAAGGCGGAAATCAGTTTGTGC
GGCAGATCGCTGACGAATCCGACGGTATCGGTCAGGATGATGCTGCATTCGGGACTGATG
TACAGCCGCCGCGCCGTGGTGTCGAGTGTGGCGAAAAGCTGGTCTTTCGCATATATGCCC
GACTTGGTCAGCCGGTTGAACAGGCTGGATTTGCCGACATTGGTATAGCCGACCAGCGCA
AACGTTTTGATTGTGCCCGATTCGCGGGACTTGCGGCGCAGGGCGCGCTGTTTTTTGAGG
TTGGCAAGCTGTTTTTTCAAGGCATTGATCCGATGGGCGATCAATCGGCGGTCGGTTTCC
AGTTTGGTTTCGCCGGGGCCTTTCATGCCGATACCGCCGCGCTGGCTCTGCAGATGGCCG
TAACCGCGTATCAAGCGTCCCGCCAAATGGCTCAATTGCGCCAACTCGACTTGCAGCCTG
CCTTCCTGCGTGCGGGCGCGGCGAGCGAAAATCGCCAGAATCAGCCCTACCCTGTCCAAT
ACGCGGCATTTCAGTTCTTTTTCAAGGTTGCGTTCCTGCGTGGGCGTGAGTTCGTGGTTG
AATACGACCAAATCGATGCCGTCTGCGGCAACTGCTTCTGACAGCTCCGCCGCCTTGCCC
GTGCCGACAAACAGCGCGGTGTGCGGACGGTCGCGTTTGGCAGTCTCCACGCGCACGGAA
TCGCCGCCCGCCGCTTTGACCAGCTCGACAGCTTCCGCCAATGCCGTCTGAAAACCGTTC
AGACGGGCGGCACTACTGCCCGTACCATCTTTGTCCAACATTACGCCCACCAGCATGACG
CGTTCGGGTTGCGCTTGGGTACTGCCGTTGCCGCCTGTTCTGCCTGTCATGTATTCAATC
CTGTAAATAAAGGGTTACGCCGCGTTCCGGGCTGTCTTCCGGTGCAAGCGTGATGCTGCT
GCCCGCCATTCCGCCAACGCTGAAGACGATGCCGCCCGCCTCGTGCCTTCCTATGGACAG
GCGGCTGCCGGGTCGCTGCCGGTAGGTATAACGGGTACACGCTTCCAAACACCAGCGTCC
GCGCCAGTGGATGAAATATTTTTCGCCTTTTCTAACCGCAAGTGTCTCGCCGCCGTTTAC
CTCAAAATAAGGGTAATCGGGTTTTCGGGTTCTAAACTGCCATTTCGCCTGCGCGCGCCG
TCCGTTGCGGACATAGTCGAATACCGCCGTATAAAGCGTACCGTATTCCAAAGGCTTGAG
CGGGAAAAGCGCGAATTGGTACGCGGTCAGCCTGCCGTTGGGGTCGTTGCCGGCGGTTAA
AACCCTGACGGGGCGGATTTCGTTTTTACCCTGATACAGCTTGAAACTTTTCATCGTAAT
TTTGCCTGCCGCCTCGGAAAAATCAATGCTGGCAGGATTGCCCGTGATTTCATATTCCGG
CACGGGGTCTGGACGCTCGCCGTGGAAATAAGGCAGTGCGCCGTTGCCGACGGGATAGGC
TGTATAGAGCAGCTCCTGTGCGGGCATGGCTTCGTCGGTGTACACGACCGCACCGTTATG
GCAGGCGTTGCGGTAATATTTCCGTCCTGCTTCCGGCTGATTTCTGCCTTGGGCGCAATG
CCGCTCAAACCTGCCGTTGCCCTGATTGAATACGAGAACGGTTTTACCGTTTTCGCGCAC
AAATGCCGCTCCTGCCTCATCCGTATGGCGGTCAAGTAGGGAAAGGCGGTGGTAGATTGC
GCTCATCAATCCGTCCACTTGGCGTTGCTGCGTGCGGATGTCGCTGTCGGACGATTCGGC
GGCTTCCTCTTCCGTGCTGATGTTTTCATGCACGCCGTTGTAGAGATACCCGGCAAGGCG
TGTGCGTTCGGTCAGCTTTTGTGCGGTGTAGTGCGGATTGTCGGGATGGTGTTCGCCGTG
TCCGTCTTCGGGATTGAGCGTGAGATAGCGTGCGTGCCTGCGGGCGGAATTTTCCAAAAC
CGGCGCGTGTGCCAGCTTGTGCAAACCGATTTGGGCGCGGATGCGGTTGAGGTAGTGCAG
CGCATCGCCGCCGTCCCTGATTTGCGGTGCGGACGGATAGACAAGTTCGCCCGCGGGCAG
GGATTGGTTTTGGGTATGATAGAAAACGCCTGCCGCCGAACCCAACAGGAGCAGCCGAAT
AAAAAGGGATTTCATAATGCCGTCCTCCCGACGCGGCAACGGGGTGTTTTATCAAAACGG
CAAACTTGCCAATGCGGTTTCCGATTGCAGATTGCCAAACCGGCAAACCTTTCCCCGTGC
CGATGCCGAACCTGATGCCGTCTGAACCTTCAGACGGCATCGGATGTTTATTTGTCCACC
CGGATGGGTGCAGGTTCGTATTGTGTCGATTCGTCGCCGTAATACAGCACGCCGAGTTTG
ATGGGGATTCTGCCCTGTGATTTGCGGTGGGCATTGGAATCCCTCAGGGAATAGGCACAA
CCGCAATATTCCTGCTGGTAGAAGTTTTCACGTTTGCTGATTTCAATCATGCGCGCGCTG
CCGCCGCCTTTGCGCCAGTTGAAATCCCAATACACCACATCATCGTAAGGCGCGGCGGCG
CGGTGTCCGCAGTCGTTGATTTGCGCCATATTTTTCCAGCGTGAAATGCCCAGCGAACTG
GTAAAGACGGGGAACCCGTGTTCATGCGCGTATTGCGCGGCTTTTTCAAAACGCATATCG
AAACACATGGTGCAGCGGATGCCGCGTTCCGGCTCAAACTCCATGCCTTTGGCTTTGGCA
AACCATTCTTTGCGGTCGTTTTCGTAGTCGTCGTCTTTATCGATGAAAGGAATGCCGAAC
TTTTCCGCAAAGCGCACGTTTTCCTCTTTTCGGAGCATATACTCTTTGTGCGGATGGATA
TTGGGATTGTAAAAATAAATGGTGTAGTCGATGCCGGAGGCAAGCATCGCCTCCATCACT
TCGCCGCTGCACGGGGCGCAACAGGAATGCAGCAAGACTTTTTTATGTCCGCCGGGCGGG
ACGAGTATGGGGCGGTCGATGTCGGTAACGATGCGTGTTGTGTCCATAGTTTCAAATAGA
TGTTCTGTTTGGTGCAAACGGCTATTTTATCAGAGCCGCCGCATGTAAAACAGGGGGTCA
GGGCATCAGCCCGAGCTGCCTGAACGAACGGACGGTTTGCGCCGTTACGATAAAATGGTC
GAGCAGCGACACATCGACCAGCGACATTGCCTGTGCCAGCCGCCTTGTGAACATGATGTC
TTCCTGCGAAGGTTCGGGCGAGCCGCCCGGATGGTTGTGCGCAATAATCAGGCTGTCGGC
ATATTCGTCCAATGCCAGTTTGACGATTTCGCGGATGTAAATCGTGTTTTCCGCAACCGT
ACCGCGCGACAGCTCTCTGACCGCAATCAGTTGGTTTTGGCGGTTCAGCAGCAGCGCGAC
GCTGACTTCGACTTTTTCCTGCCCCAAATGAAAGCGTAAATAATCGGCCACCGTATCCGG
ATCGGACAGGACGATGCTCTCCTGCAATTCTTCCGCCAATATCCGCCGCCCGATTTCCCT
GACCACGGCAAACTGTGTGAAACTTGCCGTCCCCATCCCTTTGTATGCCGACAGTTTGCC
GACCTCCGCGCTCATCAGCCTCCCCAAACTGCCGAACTCCTGCAGCAAATAACGCGCCAA
ATCGACCGCACTCATTCCGCGCGTGCCGACGCGCAGCAGGATTGCCAAAAGTTCGGCATC
ACTCAACGCCGCCGCCCCGCGTTCCAACAGCTTTTCCCTGGGCCTTTCCCCCTCCGGCCA
TTGCTTGATGCTCATGTTTTCCCTTTTTTAAATAGTCTGAGATGCCGTCTGGAACAAATG
TTCCCACACGCCAAATATCCGAAATGCCGTCTGAACCGGATTTCCGCTTCAGACGGCATC
TGTATTTCAAAACAGTCTTACGCCGTTTCTTCCAACTCGATGGACGCCGCCAGAAGCGAC
AGGCGTGCCATTACGCCGTAAACGTAGAGGCGGTTGTGTTCGTTGTCCACGTCGCAGTCT
TTTTCAGAGCGCGGCATACCCAGCGAGTCCCATTGTTCGAATACGCGCTTGCAGGCTTCG
GGCGCTTCTTGGGAATTATCGCCGTTACCGGTAGGAATGCTGTTAGACAGCGGAACAAAC
ACCATACCGCCGGCGTTGAGGTTTTCGTCCGCACCGCGCCCTTCGTGTACGCGGAAAAAG
CCGCCGATGACGAAGCGGTCCATCATATACACGACGGGTTCGCACACCGCGCCGTTTAAG
GTTTCATAAGTATAAATCCCTTCTTGGACAATCACTTCGCTGACTTCCAAGCCTTCTTTG
ACTTTCGCCATTTTATTGCGGTTTTTACGGTTCAATCCGCGCACTTCGTCGGCGGATTTG
ACGCTCATCACGCCCATGCCGTAAGTGCCGGCATCGGCTTTGACGATGACGAAAGGTTTG
TCGGTAATGCCCGATTCGTCGTATTTGGCTTGAATTTTCGCCAGCACACGTTCTACCGCT
TCCGCCAACGCGTCTTCGCCTTCACGCCCTTGGAAGTCCAAACCGCCGATTTTTTCAAAA
TAAGGGTTAATTTGCCATTCGTCGATGCCGATTAACTTGGCAAATTCGGCGGCAACTTGG
TTGTACGCGCCGAAATGATTTGTTTTGCGGCGCGTCGTCCAACCGCCGTGCAACGGCGGC
AAAACGGTTTGGCTGATGCCTTTGAGGATGTCGGGAATGCCGGCGGACAAATCGTTGTTC
AACAAAACCACGCAAGGCGAAAAGCCGTCTGCAAGATGGACGCGGTCGCGGGTACGCAAT
AAAGGTTCCAACAGGATTTTGTCGCCCAATGCGGTTTCAAATTCGGTCGGTTCGGTTACT
TCCGGATTCAGGCTGCCCAAGCGCACTTCATACCCTGCCGAACACAAAATCTCGCCGAGG
GCGTAAACGTTTTGCAGGTAAAACGTATTGCGCGTGTGGTTTTCGGGAATAATCAATACG
GATTTCGCCGTTTCACAGGCGCGTTGCACCGCATCTTGCGCGGCAACCGCCGCCAGCGGG
ATAAAGTTGGGATTCAGATTATTGAAGCCGCCGGGGAACAAATTCATATCGATAGACGAA
ATTTTGTAACCGGCATTGCGTATATCGACCGAACCGTAAAACGGCGGGCGGTGTACGCTC
CACTGCGTGCGGAACCACGCCTCGATTTTGGCGTGATTGGACAGGATTTTTGCCTCAAAC
GCCTGAAGTTGCGCCGAATGTTCGGGCGACATCACCGGTAATTTCATCTTTCGTCTGCCT
CTGTGTGTTTTTTGACAAGATGCAGATGATAATGCCTTTGAAAGAATGACGACAAGTATT
CTTTCGTATCGAATCATGCTTTAGATATAACTGTTTACTGAAATGGACAATATGTCTAAT
TTTTTCGTTAAAATTGTTTGCAAAATAACACCGGCTCAAAAATTAGACAAAATTTGTTGC
GCGGTATAAAGAATACGTCTAAAATCCGCCCAATCCGCATTACCATTTATCCAAAAGAAC
AACATCATGACAGCACAAACCCTCTACGACAAACTTTGGAACAGCCACGTCGTCCGCGAA
GAAGAAGACGGCACCGTCCTGCTCTACATCGACCGCCATTTGGTGCACGAAGTTACCAGC
CCTCAGGCATTTGAAGGCTTGAAAATGGCGGGGCGCAAGCTGTGGCGCATCGACAGCGTC
GTCTCCACTGCCGACCACAACACCCCGACCGGCGATTGGGACAAAGGCATCCAAGACCCG
ATTTCCAAGCTGCAAGTCGATACTTTGGACAAAAACATTAAAGAGTTTGGCGCACTCGCC
TATTTTCCGTTTATGGACAAAGGTCAGGGCATCGTACACGTTATGGGCCCCGAACAAGGC
GCGACCCTGCCCGGTATGACCGTCGTCTGCGGCGACTCGCACACTTCCACCCACGGCGCA
TTCGGCGCACTGGCGCACGGCATCGGCACTTCCGAAGTCGAGCACACGATGGCGACCCAG
TGCATTACCGCGAAAAAATCCAAATCCATGCTGATTGCCGTTGAAGGTCGTCTGAAACCT
GGTGTTACCGCCAAAGACGTGGCACTTTATATCATCGGCCAAATCGGTACGGCAGGCGGT
ACGAGCTACGCCATTGAGTTTGGCGGCGAAGCCATCCGCAGCCTTTCTATGGAAGGCCGC
ATGACCTTGTGCAATATGGCGATTGAAGCAGGGGCGCGCTCCGGCATGGTTGCCGTCGAT
CAAACCACCATCGACTATGTCAAAGGCAAACCTTTCGCACCTAAAGGCGAAGCGTGGGAC
AAAGCCGTCGAATACTGGCGCACGCTGGTGTCTGATGAAGGCGCCGTATTCGATAAAGAA
TACCACTTCAAAGCCGAAGACATCGAGCCTCAAGTAACTTGGGGCACGTCGCCCGAAATG
GTTTTAAACATCGGCGGCAAAGTGCCGAACCCTGCCGAAGAAGCCGATCCGGTCAAACGC
AGCGGCATGGAACGCGCACTCGAATATATGGGCTTGGAAGCCGGTACGCCATTAAATGAA
ATCCCTGTCGACATCGTATTCATCGGTTCTTGCACCAACAGCCGCATCGAAGACTTGCGC
GAAGCCGCCGCCATCGCCAAAGGCCGTAAAAAAGCCGGCAACGTACAGCGCGTGTTGATC
GTCCCCGGCTCCGGCTTGGTTAAAGAACAAGCCGAAAAAGAAGGCTTGGACAAAATTTTC
ATCGAAGCCGGCTTTGAATGGCGCGAACCGGGCTGCTCTATGTGCCTCGCCATGAACGCC
GACCGCCTGACTCCGGGACAACGCTGCGCCTCCACTTCCAACCGTAACTTTGAAGGCCGT
CAAGGCAACGGCGGACGTACCCACCTCGTCAGCCCCGCTATGGCAGCCGCCGCCGCCGTT
ACCGGCCGCTTTACCGACATCCGCATGATGGCGTAAGTATTTTCAGGCGGTCTTTAAGAA
TTTGACGCGGCCGTCTGAAATATGTCCCGTAAGGCAGAAACACCTTTAATATTCAAACCA
AGGAGTTTAACCATGAACAAACTTTTCATTACCGCCCTGTCCGCCCTCGCCTTGTCCGCC
TGCGCCGGCACTTGGGAGGGCGCGAAACAAGACACCGCCCGCAACCTTGACAAAACACAG
GCCGCCGCCGAACGCGCCGCCGAACAAACAGGCAACGCCGTCGAAAAAGGCTGGGACAAA
ACCAAAGAAGCCGTCAAAAAAGGCGGCAATGCCGTCGGACGCGGCATTTCCCATCTCGGC
GGAAAAATCGAAAACGCCACCGAATAACCGATTCGCGATGCCGTCTGAAACCGCTTCAGA
CGGCATCGTCAGCACAAGACGCAAACCCATGAAAGCCTTTACCAAAATTACCGCCATCGT
CGCCCCGCTCGACCGCAGCAACGTCGATACCGATGCCATCATCCCCAAACAATTTTTAAA
ATCCATCAAACGAAGCGGCTTCGGCCCGAATGCCTTTGACGAATGGCGTTACCTCGACCA
CGGCGAACCGGGTATGGACAACAGCAAACGCCCGCTGAACCCCGATTTCTCCCTGAACCA
GCCACGCTATCAAGGCGCACAAATCCTGTTGACGCGTAAAAACTTCGGTTGCGGCTCTTC
ACGCGAACACGCCCCTTGGGCATTGGACGACTACGGCTTCCGCGCCGTCATCGCCCCCAG
CTTTGCCGACATCTTCTTCAACAACTGCTACAAAAACGGCCTTTTGCCTATCGTATTGAC
CGAAGAACAGGTTGACCGGCTTTTCAAAGAAGTCGAAGCCAACGAAGGCTACCGGCTCTC
CATCGACCTTGCCGGGCAAACCCTGACTACCCCCGGCGGCGAAACATTCGCATTCGACAT
TACCGAACACCGCAAACACTGCCTCTTAAACGGCTTGGACGAAATCGGCCTGACCCTGCA
ACACGCCGACGAAATTCACGCCTTTGAAGAAAAACGCCGCCAAAGCCAGCCTTGGCTGTT
TAACGGTTAAAACCTATGCCGTCTGAAGGCCGTTCAGACGGCATTCCTGATAACATATAA
TTGTTGCGGCTAATGTAAACAGAGGGGCGATAAATTGCTTTCATCTTTTAAGCGGGCTTA
GCGACACTCTAAATTAATGCAATAATGCAACTCTCCATTTCAAATAAATTTTTAGATTTT
TAATATGCAACAAATTAAATTTATTGACTTATTTTCCGAAATGAGTGGCATCAGGAAAGG
ATTCGAACAAGCCTGTCGGAAACAGTCGGTTGCTTGCGAATGTGTTTTTACTTCAGAAAT
CAAACCGGCAGCTTTGGAAGTATTGAAGCAAAACTACCCTGATGAAGTGCCGTATGGAGA
TATAACGAAAATTGAAACAGGGGATATTCCCGATTTTGACATCCTGTTGGCAGGCTTCCC
TTGTCAGGCTTTTTCTTTCGCCTGAAAAAGATTAGGCTTTGAAGATACACGGGGAACGCT
TTTCTTTGATGTGGCAAGGATTTTAAAGGCAAAAAAACCAAAAGGTTTTATTTTGGAAAA
TGTGGAAGGATTGGTGACACACGATAGAAAAGATTCGACACAAAAAATAGGGCGCACCCT
GACCGTTATTTTGGAAACCTTGGAAGCATTGGGCTACTATGTTTCTTGGAAAGTTTTAAA
TGCAAAAGATTTCGGCATTCCCCAAAACAGGAAGCGCATTTATCTGACAGGCAGTTTGAA
ATCCAAACCCGACTTATCTTTCGAAACAAGCCCAAGTCCGAAATTAAAAAATATTTTGGA
ATCGGGACTGCCTACCGAAAGCAGCCCTTTCATCAAAAAATTGCTAAAAAAATTTCCCCC
GTCCGAACTGTACGGAAAATCAGTAAAAGACAAACGGGGAGGGAAAAACAATATTCACAG
TTGGGATATTGAATTAAAAGGCGCAGTAACCGAAGAAGAGAAGCAATTGTTAAATATCCT
TCTAAAAGAACGGAGGAAAAAAATGGGCTTCAGAAATCGGCATAGATTGGATGGATGGGA
TGCCTTTGACAAAAGCGCAAATTTCAACTTTCTATAAACACCCCGATCTCCAAAATATTT
TGGACAGCCTGACAGATAAAGGCTATTTGGTTTTAGAGCATCCGAAACAAAAAATTGGCG
GGCAAAGAATCAAAGATGAATCCCTGCCCAAAGGCTACAATATTGTTTCAGGTAAAAAAT
CTTTTGAAATCAATAAAATATTAGATCCAAACGATGTTGCGCCAACCTTGGTTGCAATGG
ATATGGAGCACCTTTTCGTCGTTGACAACGGCGGTTTGCGTACACTTACCGGAAAAGAAG
GGTTGCGCTTATTCGGCTATCCGGACGATTATTCGTTTGATATTCCCAAAAAAGACAGAT
GCGATTTATTGGGTAATACCGTTGCCGTCCCTGTGATTAAGGCGGTATCTGAAAGACTTC
TGCATACTTTATAAACCGACAGGGATAAAATGATAAAACTTACTGCACAACAAATATTTG
ATAAGTTGCTGGATGAAGAAAAAATCTTATCGGCCAATGGTCAAATTAGATTTTTCTTAG
GCGATGTGGATATTATCGTCAAACAAAAAGATGTTGTCGGCAACATCATTCAGGAATGGC
TCGGCGGATGATTGAGAAAAAGGGAAATTGAATTTGATGTTTCAACCAATACCCAAATGC
CTCCCGATTTCTTTTTAAATAAAAAAGACCGCAGCAGAGAATTGTTGGAAGTAAAGGCGT
TCAACCGAAATGCCGGCCCGGGTTTTGATATTGCAGATTTTAAAATGTATTCTGATGAAA
TCATTCATAAGCCCTATATGCTGGATGTAGACTATTTAATATTCGGTTACGATATGGACG
ACAACGGCAATGTAACCATCAAGGATTTATGGCTTAAAAAAGTATGGCAAATTACGAGAA
GCATGGATGGGTGGGCAATTAATCTTCAAGTCAAAAAAGGCGTGGTGCATAAAATCCGCC
CGGGTGTTTGGTACAGCATAAATAAAAAGAATATGCCTATGTTTGAATGCTTGGAAGATT
TTGTTTCCGCAATTGAAGAAACCGTTTATCAAAACCCGGCAACACGGCATAACGCATCCT
TATGGAAAAAGAAATTTGAGGAAGCCTATAAAAAACACTACAACCGATCGATTTCCATAC
CTCGTTGGCACGAAATTGCACACAAATACAAAAAGAAATAACCCTTCAACCATCAACCCA
TAAGGAAACTTGAAATGACCAAACATATCGCCATCCTCCGAGGTGACGGCATCGGCCCAG
AAATCGTCGCCGAAACCGTCCGCGTACTCGACAAACTTATCGCCCAAGGCTTGGACGCCG
GCTACGAATACGCACCTTTGGGCGGCGAAGCCTACGACGAATACGGTCATCCCTATCCCG
AATTCACGCAAAACCTTTGCCGCAAAGCCGATGCCGTCCTGCTTGGTGCCGTCGGTTCTC
CTCAATACGACAACCTCGACCGTCCGTTGCGCCCTGAGCGCGGCCTGTTGGCAATCCGTA
AGGATTTGAACCTGTTTGCCAATTTGCGTCCTGCCGTTTTATATCCCGAATTAGCCAACG
CCTCCACGCTGAAGCCTGAAATCGTTGCCGGTTTGGATATTTTGATTGTGCGCGAACTCA
CCGGCGACATCTATTTCGGCGAACCGCGCGGCATCCGCGTTCTAGAAAACGGCGAACGCG
AAGGCTACAACACCATGAAATACAGCGAAAGCGAAATCCGCCGTATTGCCCACGTCGCCT
TCCAATCCGCCCAAAAACGCAGCAAAAAAGTCTGCTCCGTAGGCAAAGCCAACGTTTTGG
AAACCACCGAATTGTGGCGCGAAATCTTTGAAGAAATCGGCAAAGAATACCCTGATGTCG
AGCTTTCCCATATGTACGTTGATAACGCAGCCATGCAGTTGGTACGCGCGCCCAAACAAT
TTGACGTGATTGCCACCGGCAACATCTTCGGCGACATCCTCTCTGACGAAGCGTCTATGC
TGACCGGCTCTATCGGTATGTTGCCTTCTGCTTCTTTGGATGAAAACGGCAAAGGCCTGT
ACGAACCTTCTCATGGCTCCGCTCCCGATATTGCCGGTCAAAACAAAGCCAATCCGCTGG
CGACCGTATTGTCTCTTGCCATGTTGCTGCGTTACAGCCTGAACGACGAAGCACGCGCGC
AACAAGTTGAAAACGCCGTCCAAAAAGTGCTGCAACAAGGCTTGCGTACCGGCGACATTT
ATGAAGAAGGCACGAAACTCGTTTCCTGCTCCGAAATGGGCGACGCGGTACTCGCCACCT
TGTAAAAAAACAAAGCGCGGATCACACCGCGCTTTTTCATCTGCCCTTTTCCGCTCGCCC
CGTTCGTCAACCGCCTGCAAACCCACCGTTTACCGGCAGGAAATGCCATAACCCCCCGCC
TATGTTAGGATAAACGCCTTTACCGGCCCACACAAAGGATTATCATCATGAAAAAAATCA
TCATCGCCGCGCTCGCAGCAGCCGCCATCGGCACTGCCTCCGCCGCCACCTACAAAGTGG
ACGAATATCACGCCAACGCCCGTTTCTCTATCGACCATTTCAACACCAGCACCAACGTCG
GCGGTTTTTACGGTCTGACCGGTTCCGTTGAGTTCGACCAAGCAAAACGCGACGGTAAAA
TCGACATCACCATCCCCGTTGCCAACCTGCAAAGCGGTTCGCAACACTTTACCGACCACC
TGAAATCAGCCGACATCTTCGATGCCGCCCAATATCCGGACATCCGCTTTGTTTCCACCA
AATTCAACTTCAACGGCAAAAAACTGGTTTCCGTTGACGGCAACCTGACCATGCACGGCA
AAACCGCCCCCGTCAAACTCAAAGCCGAAAAATTCAACTGCTACCAAAGCCCGATGTTGA
AAACCGAAGTTTGCGGCGGCGACTTCAGCACCACCATCGACCGCACCAAATGGGGCATGG
ACTACCTCGTTAACGTTGGTATGACCAAAAGCGTCCGCATCGACATCCAAATCGAGGCAG
CCAAACAATAAATCTTGATGCGAATCAGCACAAATGCCGTCTGAACGTCCTTCAAACGGC
ATTTGTGCCGTCTTCATCAAACCGCCCCGCCAACGGTAAGCCGATATGGCGGAGCACAAT
CCGCCGAAAGATATTTCAGCGGCAGGCAGGGCTTGCCGGAAAGTCCGGAAAGTATAGTGG
ATCAACAAAAACCAGTACGGCGTTGGCTCGCCTTAGCTCAAAGAGAACGATTCTCTAAGG
TGCTGAAGCACCGAGTGAATCGGTTCCGTACTGTTTGTACTGTCTGCGGCTTCGTCGCCT
TGTCCTGATTTTTGTTAATCCACTATAACACCCGAAAACAACGTTTCCCGTTTTCAGACG
GCATACGATATGGACAATTTCATCCGGCCGGTATAGTGTTCGACTTCATGCGTTATCCTT
CCGATACCGCATTTTTTCAATATCAATTATCCGACTTACAAAGGTAAAAACATGACTGTC
CGTATCGAACACGATTTATTGGGCGACCGCGAGATTTCCGCCGAAGTATATTGGGGCATC
CACACCCTGCGCGCCATTGAAAACTTTAAAATTTCCACACAAAAAATTTCCGACGTACCG
CAATTTGTCCGCAGTATGGTGATGGTCAAAAAGGCGACGGCACAGGCAAACGGCGAATTG
GGTGCAGTAAAACCCGAAATCGCCGCCGCCATCGAAAAAGCCTGCGACGAAGTTTTGTTA
AACAACCGCTGCCTCGACCAATTCCCGTCCGATGTGTATCAGGGCGGTGCGGGTACTTCG
GTCAATATGAACACCAACGAAGTCATCGCCAACCTCGCATTGGAAGTCTTGGGATACGAA
AAAGGCCGCTACGACATCGTCAATCCGATGGATCATGTCAACGCCAGCCAATCCACCAAC
GATGCCTACCCTACCGGCTTCCGCCTTGCCGTGTATTACAGCATCGGCGAATTGCTCGAC
AAACTGGCTGTCCTGAAAAACGCCTTTGCCGCCAAAGCCGAAGAATTTAAAGACGTTTTG
AAAATGGGCCGCACCCAGCTTCAAGATGCCGTACCGATGACGGCAGGCCAGGAATTCCAA
TCTTTCCAAGTGTTGTTGGAAGAAGAAATCCTCAACCTCGACCGTACTCGCCAACTGCTT
TTGGAAGTCAACCTCGGCGCCACCGCCATCGGTACAGGCGTGAACACGCCTAAAGGCTAC
GCCGAACTGGTGGTCAAAAAACTCTCCGAAGTCAGCGGCTTGCCTTTCAAACTGACCGAA
AACCTGATTGAGGCGACCTCCGACTGCGGCGCATATGTGATGGTACACGGCGCATTGAAA
CGCACGGCGGTCAAACTCTCCAAAATCTGCAACGACTTGCGCCTGCTCTCTTCCGGCCCG
CGTGCCGGCTTGAAAGAAATCAACCTGCCCGAATTACAGGCCGGTTCTTCCATTATGCCT
GCCAAAGTCAATCCCGTAATTCCCGAAGTGGTCAACCAAGTCTGCTTCAAAGTCATCGGC
AACGACACCACCATCACTTTTGCAGCCGAAGCAGGTCAGTTGCAGCTGAACGTTATGGAG
CCGGTCATCGCCCAATGTATGTTTGAAACCATTTCCCTCTTGGGCAATGCCGCAGTCAAC
CTGTCCGACAAATGCGTCAAAGGCATTACGGTCAACCGCGAAATATGCGAACGTTACGTT
TTCAACTCCATCGGTTTGGTGACTTATCTGAATCCGTACATCGGCCACCACAACGGCGAT
TTGGTCGGCAAAATCTGCGCCCAAACCGGCAAAGGCGTGCGCGAGGTTGTCTTGGAACGC
GGGCTGTTGAGCGAAGAAGAACTCAACCGCATCCTCTCTCCTGAAAACCTGATGAACCCC
CATCTGTAACGTTGCAGACAAATGCCGTCTGAAGCAGCATCCCTGCTTCAGACGGCATTT
TCGGCATTCAAGGCTGTTTTAGCCGCCGCCCGATTCCGGCGGTTTGTCGGAAAAAGCCGG
TTATTTCCGTTCGGGCAAAAATCTATCTTATTAATAAAAAACAATTATTTAAAACCATTC
CTTAAAGCGCGCCCGCGCGGTATGCGGACACGGCGGGATTATATGCCGAACAGTGCCTTG
ACCTCCGCCCAATAAAACAGGCAGGCGATGGAACACAGTGCCAATACGATTCCCGCCGTA
TTGATTGTGTTGATTTTTTCCTTAAAAAACAGTGCGCCCGAAAGCGTACCCAAAACAATC
ACACCGATATTCATACCGGCAAAAACCAAGGTCGGATTGTCCTTCATCATTTGGTGCGCG
GTGATGTAGGTTACGATATTCATAAAATTCAAACCGCCCAAGAGTATGCCGCCGACCACA
CTCTCTGCGCGCCATCTGACCGATTTGGCAAACAGGCAGGCAAACATCAGCACACCCGCC
AGCACAAATGCAACCAGCAGGTTGCCCGCAAATGCCGTTCCGCTTTTGGCAAGCTGTTTG
AACAGGATATCGATAATGCCGTAACCTGCCCACACGCCCAGCAGCAATGCCGCCTGCCGC
CACGCGCTTCCTGATTTTTTGCCACCGCTGTGTTTCCAAAGCAGGCAGAACAGTGCGGCA
AAGGCGAGGCACAGCCCGATTAGTTTGCCTTCGCTGAGTTTTTCGCCAAACAGCGTTAAA
GCGGCAACAATCGGCAAAAACAGCGACAAACGCTGCGCCGCGTCGGATTTGACGATACCG
GCGGATTCTACGGATTTGCCCATTATCACGAATACGGACGGCAGCAGCACGCCTAATGCG
GCAAACAGCGGCCACGTCGGCAAAAATGCGCCGATATTGCCGACATCCGGCTTCAATACC
AGCAGGGTCAGTATGACCGCGACCACATAATTGACGGCGACCGCCTGCGCGATGTCGATT
TTTTTCTTCCTTGCCATTTTCAGCAAAATGGAAACCGACACGCTGAACACGATGCTGATT
AACAGGTAAGCCATACTATATCCATTTCTCGGGTGCAACCGCCCTGCCGCTGTTGAAGCG
GATAAAGCCGACGATGATGCGGTAGAAATACCAGACGTTCGTTGCAATAATAATCAGCAC
GCCGATACCCAAAAGGGCAGTCAGCGCGCCCAAAAGATAAAGCCAAAATGTGCGCCAAAA
GGTTTTAATCAGGTATTCGGTATGTGTGGCATAGACAATGCTGTCCAAACTGTTCCGTTT
CATATAGGCGAGAATCACGCCGACTATGGGCATATAGGCGAAAATCACGCCAACTATGGG
CATGAACAGCATGATTGCACCCAAACCGAACAGGATGTAGGCGGCGAGGACATAGTTGCG
CCCGCTTCCGCCGCCGGACGGTTCGTAAGCATGGCGCGAACGTGAGGCCTGCCGTTCAAA
CGCCTGTCTGAACGCCTGTTCGCGGCGCATCTGTTCGCGGTAAAACTGCTCCCTGCGCGC
CTGTTCGCGGCGGAATGCCTCTTCCTGCCGCCCGCGTTCCTCATGCCGTCTGAAGGACGC
GTCGTATTGCATCCGTTTCGACAGGTCGGAAAGCGTATCGTAAGCCCGTTGGATTTCTTT
GAACTTTTCTTCCGCCTGCGGATTGCCCGGATTGCGGTCGGGATGGTATTTCATCGCCAG
CTTGCGGTAGGCGCGTTTGATTTCGTTCGCACCCGCCTGCGGCGACACGCCCAATACGGC
ATACAAATCTTTGTCCATATTGCTCCTTATACTTCCCGGTCAAACCGCCGCCTGTATTGT
TTTCGGGTTCAAAATATTTAAATCTCCGGGACGGATGCCGATAATGAACCCGCGTTTTCC
GCCGTTGATATAGATGATGTCCAAATCCATCACCGACTGTTCGACATAAATATCCAATTT
TGTCCGGATGCCGAACGGCGTTGTGCCGCCGACCAGATAGCCCGTCCACTTGTTTGCCTG
TGCTGGCGTGGCGGGTTCGATGTGTTTCGCACCCAAATGCCGCGCCAGATTGCGGGTTGA
AATCTGCTTGTCGCCGTGCATCAAGACAATCAGCCCCTTACCGTTTTCATCTTGCAAAAC
AATGGTTTTAATGACCAAGTGTTCGTCTTTGCCGAATAGTCGGGCAAACTGCGCCGTGCC
GCCGTGTTCCTCATAGGCATAGGTAAAAGGTTCAAATTCGATGCCGTTTTCACGCAAAAC
GCGCACGGCAGGTGTTATCGGATAAGTGTGTTTACTCATTTTTCGTCATGCAAAACATGG
AAATCGGTCAAGCGCAATGTTACCATATATCCCCTTTATCGAAGGAAACCGATATGGATA
TCCGATATTTCGGCACAACGCCCCGCTATTCCGAAGCCGTCGGCGCAAACGGCTTGATTT
TCCTCTCCGGCATGGTTCCCGAAAACGGTGAAACGGCTGCCGAACAGACTGCCGACGTGC
TTGCCCAAATCGACCGCTGGCTGGCGGAATGCGGCTCGGACAAAGCGCACGTTTTGGATG
CGGTCATCTATCTGCGCGATATGGGCGACTATGCGGAAATGAACGGCGTGTGGGACGCTT
GGGTTGCCGCCGGCAGAACGCCCGCCCGCGCCTGCGTGGAAGCTCGGCTCGCCCGTCCGG
AGTGGCGCGTCGAAATCAAAATAACCGCCATGAAGAAAGATGCGGCAACCGCATAAACAG
ATTTCCTTTATATTTCAGAGTACGCAAATGATGAAAACCTTACTGCCCTTTTTCGGCGTG
GTGCGCGTCAGCGGCGAAGACCGCCAAACCTTCCTGCACGGACAGCTTTCCAACGACATC
AATAATCTTCAGACCGGGCAGGCGTGTTATGCGACTTACAACACGCCCAAAGGCCGCGTC
ATCGCCAATATGATTGTCGTCAACCGAGGCGGCGATTTGCTGCTGATTATGGCGCAAGAC
CTGCTTGAAGCAACCGTCAAACGCCTGCGGATGTTTGTGTTGCGTGCCAAAGTCGTTTTT
GAAATCCTTGAAGATTACGCCGTCGACGCGGAATTGGAAGCATCCGCCGAACCGCTTGCC
GCGCAAGAACCCAACCTTGCCTTTGCCGCACAACAAGATTCAGACGGCATCTGCTCTATC
GCTCTGCCTCATGGCGGCATCCTTCGCATCGCACCCGAAACCGCCCTGCCCCCTTATGAT
GCCGCTGCCGAAAGCGCGTGGCGGCTGCACGAAATCCGCAGCGGTTATCCGTGGATATGC
GCGGCTACCAAAGAAACCGCCGTCGCCCAAATGCTCAACCAGCACATCATCGGCGGCGTA
CACTTCAAAAAAGGCTGCTATCCGGGACAGGAAATCATTGCCCGTGCCCAGTATCGGGGG
CAGGTCAAACGCGGCTTGGCGGTATTGTCGGGAAATTCGGCAGCCGAAGCGGGCATCCTG
CTGACGGCGGACGGCGAAGAGGCCGGCATCGTACTCGACAGCGTTAAAGATTCGGAAAAC
TTTACCGCCCTTGCCGTGATTAAATTCTCCGCCGCACAAAAAACACTGTCCGCCCCAAAC
GGCGGCAGCTTCAAAGCGGTTCATCTCTTCTTTAAAACCGAAAATGCAGAATAAGCCGCC
GATGCCGTCTGAAGCCCTTCAGACGGCATTGCCGCCCCGTCAATCGGTTACAATGCCGCC
TTTCCAATTTTCAAACCCGAACCGTTATGTCTAAAAAAACCAAGCAAGAACTCGAAAACA
ACAAACTCAGCAAACGCCTGCGCCACGCCGTCGGCGACGCGATTAACGATTTCAACATGA
TCGAGCCGGGCGACAAAATCATGGTCTGCCTCTCCGGCGGCAAAGACAGCTATGCCCTCT
TGGACATCCTGCGTCGGCTCCAAGCCAGCGCGCCGATTGATTTCCAACTGGTTGCCGTCA
ATCTCGACCAAAAGCAGCCGGGCTTCCCCGAAGAAGTATTGCCGACCTATCTCGAAAGCA
TCGGCGTTCCCTACAAAATTGTTGAAGAAGACACCTACTCCACCGTCAAACGCGTATTAG
ACGAAGGCAAAACGACTTGTTCGCTGTGCAGCCGCCTGCGCCGCGGCATCCTCTACCGCA
CTGCAAAAGAATTGGGCTGCACCAAAATCGCCTTGGGACACCACCGCGACGACATCCTCG
CCACCTTGTTTTTAAATATGTTTTACGGCGGCAAACTCAAAGCCATGCCGCCCAAGCTGG
TGAGCGACAACGGCGAACACATCGTCATCCGTCCGCTGGCGTATGTAAAAGAAAAAGACT
TAATCAAATACGCCGAATTAAAACAATTCCCCATCATCCCGTGCAACCTCTGCGGCTCGC
AACCCAACCTGCAACGCCAAGTCATCGGCGATATGCTGCGCGATTGGGACAAACGCTTTC
CCGGCCGCATCGAATCGATGTTCTCCGCCCTGCAAAACGTCGTCCCTTCCCACCTTGCCG
ATACCGAACTCTTCGACTTTGCCGGATTGGAACGCGGTCAAACCCTGAAACACGGCGGCG
ATTTGGCGTTTGACAGCGAAAAAATGCCCGAACGTTTTTCAGACGGCAGCGAAGAAGACG
AAAGCGAAATCAAAATCGCGCCGCAAAAAGCCGAACGCAAAGTCATCAACATTCTGGCGA
ACAAGCCGAAAACCTGCGGCGCGTAACCCCCCGCCGTCAAAAATGCCGTCTGAAGCCCGT
TTGGCGTTTCAGACGGAATTTTAAAAGCCCGAAGCAGACGGCTCCCAAACATTTGTTTCT
CAGTATCCGTTTTCAGAATGCCCGACTGCGGGCATATTTTGCCCGATCAGTTCGGCTATC
CTCTCGCCGTCAAACTGCGTTTTGAACACCACCTTGATTTCTTTGGAAATCTCGGCAAAC
AGCTTTTCGGCATGTTTGATTTTCCGCTCTTCGCTTTTTCGCAAATCTTCCGCCCCGTCA
GTCCCTTTGGCTTCAATCACAAAGTTCAGAATCTCGCCGCTTTTGGTTTTCACGATATAG
GCAAAATCAGGCGAATACGTGCCGCCGCCGGCAACAGGGATTTTGATGGAGTTTCTCGGT
ATTTTGGTGAATACGGTTACGCCTTCAATTTGGTTGTTGGCGACATTTTCATGTTCTATA
TCCGAATCGTAGAAAATCTCGTCGAAGAGATAGCCGGCGGCAGGCCGGTGCTCCGTATCT
TCAAATCTGCCCAAATCTGCTTTTTTTACCGCGCGCGGTTTGCCGTCTTTATCGGTAAAT
TTGGTCGGATGGATTTTGCTGCCGACAAGCCGGTAATCCAGTTCGAATTTATGGAAGGAA
TGATGAAGCAAAAACCGGTTGAAGCCGTTTTTGATTTGGGCGATGGTCTGCATATTCAAA
AAATCTCCAATGTTCAGTTCGTCGCGGACGCGGTAAAACGCCTGATGCAAAGTCTGCATG
CGGATTTTTGCCGTTTGTGCCAGTTTTTCCAGAAACTCTCGGTAATTCATTGTGTTGAAA
CGGATAAAATCTTCATCTTCAAAACTGTCTATGCGGCGGGAAAGCATAAGCCCGTTGTTG
ATATAAGCTTCGTTTACCGCCGTGCGTATGCCTGCCTGCGGGAATTTGGCGGTGTTTTCA
CGCAAATAGGCGGTAAATAAATCGACAAATTCGGCTTCATCCTTGATTTTGTACTGCAAA
ACGGCTTTATGGTGAATCAGCTCCCACAAGGCTTTGAGTTCTTCATATTTGCCTTCGCGC
ATGATGATGGTGTCTTTGCCCTCGTCTTTGGCGTTGCTGACTTTGCCTTTGTCCAAACCT
TTGGGGAAGGCTTCGGGATAGGCGGCTTTTAATTTGTCATAGCCGTCTTCGGCAAAGTTT
TCATTGTCGTCAATGATGCCGTCTGAAAACAGTTGGTTTACCAATACCAGCGGTTTGATA
TCGGGGTATTTTTGCAATATTTTTTGTTTCAGCTCTTCGGTAAACTTTTTGGAGATTTCT
TCCTGAAAAGAATTGTCGTTGATTTCGCCGACAAGCTGCTTCACAAAGTCTTTTTCGCTG
CTATCGACAAAATAATTCAGTTTGTACGGTACATCGCGCACCCGCGCCATCAGCTCGTTT
ACCGGCAGGCGCAGGCCGCGTCCGACTTCTTGCAGCTTGGAAGTCGTGCTGCCGCTGGAA
CGCAGTTTGCAAATCTGGAAAACGTTGGGATTGTCCCAGCCTTCGCGCAGCGTCCATTTG
GAAAAAATAAAGCGGCGCGGGTTGTCCAAAGACAGCAGTTTTTCCTTATCGTGCAGGATT
TCATTGATTTCCTGCTCGATTCTATCGTCGCTGTCTGTATTGTCTTTGGAAAAATAGCCG
CCGTGGCAGGCGGATACATCGTCCAATGTCTTTTGCAGGTAATCGCGGTAAAACGGGTCG
CTTTCCGTTTTCAGACGGCGTGCCGCTTCCGCGCGAATCCAGCTTTCAAATTTATCTTTC
AGGCTGCCTGAAAGCTCGTTGCCGCTGCGGTAGCCCGCGATATCGTCAATAAAAAACAGC
GTCAGCGGCTTGATTTTGGGCTGTGGCGCGCGTTCTGCCAAAAGCGCGCGTTCCAGCTTG
AAATGTTCGGCAACCGCCCGCTGCATCATCGCATCCTGCACCGTTTGCGAATAGGAATAA
GGGTTGATGACGGCACCCGTTTTCAACTCCAAGCCGTTGCTTAACACCACCACGGTTTTA
TTCATTTTGTCGATTTTCAAATCCGAAATAGCCGGATGGATTTGCGCCAAATCTTCGCCT
TTTGCCAGTTTGAACGTCTGCTTTTTGTCCTTTTCGTTTAATTCAAATTTCGCTTCTTTG
CCGTCCGACGACACCAGTTTTACCGCCGCATCCATGCCGCCCTGCATTTCTTCCTGAAAC
ACGCGCACGCCTTTGACCAGCCCGTCGTTAAACGCGTCTACTGCCGTCAAACGGTAAAGC
AAGTTGTAATATTCATCGTTAAATGTTGCACCGTAGCGCAAAATATATTGCGGTTTTAAG
CGTTTGATATTGCCCCACGTTTTCGCGCTATCTCGGGTCGGGAATTTATGCGGTTCGTCC
ACAATCATAAACGGGCGCACGGCGGCCAATGCATCAACGGGATTGTCAAACAAATCCTTC
AATGCCTTGTCGCCCGTATCGTTCATGGACGACGAATTAACCATGCCCGCGTTAATCAGC
AGCACATGAATTTCCTTTTTGTTTTCCGCTTTGACAAATTGCTCAATCGTTATGGGCGCA
TTGGACTTTTTGCCCTTATTCTTTTTCGCGCTTTCCACCACATAGGTTTTCAGGCGTACG
CCTTCATAATCGCCGCCGAAATCCTGTTCAAAATGCTCTGCCAAAGCCTTGCTTTGCAAA
AACTGCTGTGTTCCCGCCTTAATGGACAAAGTCGGCACGACCACGATAAATTTGAACACG
CCCAGCCAACGGTGCAGCTCGAACATGGTTTGTGTGTAGGTATAGGTTTTGCCCGTGCCC
GTTTCCATGGAAATATCAAGGATATTTTGGTCGTCCGAACGGTCGGGGAATCGGCCGTCT
ATACCGTTTTGGCTTTGCACTTTCAGGATATTGTTTGCGTATTGTTTTGCAGCAAACAAA
AGTTCGGGATTTTCGTCTGCCGTCCGATATTTGGGCGTTGCCCCGTCAAACACGCCCAAA
ACCGCCGAAACCGCCCGCATTTGGTGCGGCTGGTTTTTCTCGTAATTAAAACCGCTCATG
AATTGCCTCCGTCAAACCCTGATAACCACATTCAACTCAATCTCTTTTTTATTGGCATAA
CCGCGAACCGCCTGGTCAAGTTCGTGCTGCATGGCGCTTGCCATATTGCTGCCGAATACA
ATCACGCGGTTGGGATTGAAAGCCGCATCGTCGTCCAGCTTGCGGATAAACGCCAACAAA
TCGGCAGAAGTAAAACCGGCATTCATCAGATACAGCCGTTTTTCGCACAGATACGCCGTA
TAACTGCCCAACCGCACAGGCTCAACCGGCGTGGTCAGTGCCGCCCCGTCATACAGCGTC
CAGGTGGTCAGAAGCGTTTGCAGCTGTTCTTCGCTTAATTCATCGTTAAGCGGCAAATCC
GGTTGTTCGGGCGAAAAATCCTTGTCCGGATGCTGCCTGAAATTGTCTGCCGTTTGAAAG
ATTTTGAAGCCCGAATCGCCCGTGTAATCGGGATGTTCGACGCGGATTTTGGCGGCGGCT
TTTTCTATGCGGGCTTTGGTGATGTCGAAGATGGTCGGGTAGCCTGCTTTACGGGCTTCG
GATTTTTCAGCGGTTTTTTCGGGAAGCTGTACACAGATATAGCGGCGGTTACCGTTTTGT
CCTTCGGCGTTAAGCTGCATCACGGCGTGGGCGGTTGTGCCGCTGCCTGCGAAGAAGTCT
AGGATTAGGTCAGTTTGATTTCCCTTGAAAGTTGCAGAAAGAACTAATCTTTTCAATAAA
TCTAATGGTTTTGGTGTTTCAAAAGGAGAATAACCTTTTCCAGTTTCAAACAACTCTTCT
AATTCACGAATACCATCTTTAGTAAGATTTTTACTTATATTTCCAATATTTAAGATGCTA
TGAAATTTGGAAAAATCATCGGATACTTTTCTAAGTTTTCCAATAATTGTTTTCCCATAA
GACTTCGGAATTAAGATATATTCATTATTTTCAATATCTTTATCAATTTTGTTTTTAAAC
TCAATTCCTTTTATTTCAATAATATCTTCGTAATGCAAGTTCCCATATTTGCCAAACTGT
TCGCGAACGGCATCTTCCTGTATCCAATATAATTCATCATTGATTACAATTTTTTTGCCG
CGTATATCTTTTGGTCTTTTTAGATTGTCAAAATGAGTAATATCTTTCGCATAAACTAAA
ACAGTTTCATGCCCATTTACAACATATTTTGCATTACCACCACCTTCTGATGTATTAACA
ATTAAATCTTTAATAAAATTCCCTTCCCCAAACACTTCATCACACAACAACTTCAACTGC
GCCGCTTCGTTATCGTCAATCGAGATAAAAATCACGCCGTCGTCCTTTAACAGTTCGCGG
GCGATATACAGGCGCGGATACATAAAGGTCAACCATGCACTGTGCGAGTTTGAGCCTTTG
TCGGTGAAATCTAAAATCCGCGCGGCTTCGTCTTCGTCAATATTGGCTAAGCAGGCAAGT
TCGGCTGGTGTGAATTTGCGGTCGTCCTGATAGACAAAGCCGTCTGATCCGGTGTTGTAG
GGCGGGTCGATGTAAATCATCTTCACGCTGTTTGTGTAGGCGTTTTTTAAGTGTTTCAAC
ACTTCTAGATTGTCGCCACGAATCAGTAGGTTTTGGCTGCCTGCATTTTCGGGTTTGGCG
TTGTGCGTCTTGTCTTCACTTATCAGGGTTTCGGGCGGCAGGTTGCGAAGCAGGCGAGCA
TATGATTTGCCCAGCCAGTTCATTTCGTAAAATTCGCGTCCGATGTCGGTCTGTGGCGCA
ATTTCGGCTTGTAATCTGTCGATAAGGAAATTTCCGTCTGCGTCAAAACAGGCGGGAAAC
AGTTTTTTGAGCTGTTCGAGTTGGGTAGAGTTGGCGGTAATGCCGTCTGAAGTGTAGATT
GCCTCGGTGTTCACCCCGGCTGTGTCGATTAGATCAGGGGCTTGGGTTGGGTTGGGTTGG
GTTGGGTTGGGTTGGGTTGGGTTGGGTTG
>6714_1_1_1_103_cov_35
CTTTGAGCTAAGGCGAGGCAACGCCGTACTGGTTTTTGTTAATCCACTATAAAATCTAAA
GAAACCTTTTTTCCCGATAAGTTTCCGTGCCGACAGGTCTAGATTCCCGCCTGCGCGGGA
ATGACGGATCTTAGGCTTCTGTTTTTGTTTCTATAGTGGATTAACAAAAATCAAGACAAG
GCGACCAAGCCGCAGACAGTACAAATAGTACGGAACCGATTCACTTGG
>6714_1_1_1_105_cov_32
GTACTGTCTGCGGCTTCGTCGCCTTGTCCTGATTTTTGTTAATCCACTATAATTTTCAGA
CGGCCTTTTGCCTTTTCAAATTCAAACCAATCAAACGGTTTTATTGCTTCATCGCGTTGG
TTAAGGCTTTGATGTTGTGGCGGTACATGCCGATGTAGGTGTCTGCGGGTGCGTTGCCGA
GTGCGTCGGAATACAGTTTGCCGCTGACGTTGACACCGGTTTCTTTGGCGATGCGGTCAA
CCATGCGGGTGTCTTTGATATTTTCGGTAAATACGGCTTTGATGCCTTCGCGTTTGATTT
GTCGGATGATGGCGGCGACTTGTTTGGCTGAAGGCTCGGCTTCGCTGCTCACACCTTGTG
GGGCGATGAATTCGATATGGTAACGTTTGCCCATATAGGAAAAGGCATCGTGCCCGGTCA
GGACTTTGCGTTTGGCGGCAGGGACGGCATTAAATGCGGCTTGTGCGTCACTGTGCAGTT
TTTTGAGCTGCATTTGGTAGTTGCCCAAGCGTTGTTGATAATAAACTTTGCCTTCGGGGT
CGGCCTTTATCAGGGCTTCGGCGACGTTTTGGGCATAGGCGGACATAAGGACGGGGTCGT
TCCAGACGTGGGGGTCATATTCGCCGTGGTCGTGGTGGTGTCCTTCGTGGTCATGGTCGT
GGTCATGATCGTGGTCGTGATGGTGTCCGCCTTCTTCTTCGGCTTTGAGGGGTTGGATGC
CTTTGGTCGCTTCGGCATAGGATACTTTGCTCTGTTTGACGGCACGTTGGATGTCGGCAG
CTTCAAGTCCTAAGCCGTTAATCAGGACGAGTTTTGCACTGCGGATTTTTTTAATGTCGC
CGCTGGTCATATGATAGGCGTGCGTATCTTGGTTGGCTCCGACCAAACTTTGTATGGATA
CGCGCTCTCCGCCGATTTGTTTGGCTACGTCGCCTAAAATGCTGAAGCTGGTTACAACCG
GCAGGGGGGCGGCAGTTGCGGCAGTGGTCAGCAATGCGGCGATAAGGGTGAGTTTGGGGT
GTTTCATAATTGTTCTCCTGTGATATAACGTAACATCTGTTATGGTAAAACAAGCCGCCT
GTTTGTTCAAGCGGCTTGCGGGGTCAGGTGGTGTGGTGGCGGTGGTTTTTGAGCCATTTG
GTCAGAATGCCGCCTTCTTTGCCGAGTATGACGGAAAAGAGATAAAGGACGCTGCAACAG
AGGATGATGGCGGGACCGGAAGGAATTTCGATGTGGTAGGAAATGAGCAGTCCGCTCAAG
CCGCACAGCAGGGCTGTCAGAACGGATAGGAGGATGAGTGCGCCCATGTGCTTCGCCCAT
AGGCGGGCGGTAATGGCTGGCAGCATCATAAGTCCGACGGACATGAGTGTGCCGAGGGCT
TGAAAGCCGGATACGAGGTTCATGACGACCAGGACGAGAAAGAGGACGTGCCAAAGCCCG
CCTTTGCCGCCGACAGATTTGAGAAACAGGGGGTCGATGCTTTCGAGTACGAGCGGGCGG
TAGATGACGGCAAGGGTAAGCAGTGTGAGGGTGGATACGGCGGCGATGAGTTGCAGGGCA
GGAATATCGACGGCAAGTACGGAGCCGAAAAGGAGGTGGAGCAAATCGACGCTGCTGCCG
TTTTTGCTGACGAGGACTACACCGATGGCGAGGCTGCTGAGATAAAAGGCGGCAAAGTTG
GCATCTTCTTTCAGGGTGGTGAAGCGGCTGACGAGTCCGGCAAGCAGTGCCATCAGCATA
CCTGCGGCTACGCCGCCCAAACCCATGGCGGGCAGGCTTAAGCCGGCAAACATGTAGCCG
ACGGCGGCACCGGGCAGGACGGCGTGGCTCAATGCGTCGCCTATCAGGCTCATACGGCGC
ATGACGAGGAATACGCCGACGGGTGCGGCACTGAGGGACAGGCAGAAGACGGATGCGAGG
GCGTAGCGCATAAAGTCGAATTCTGCAAAGGGTGTGATAAGCAGGTCGTAGGGGTTCATA
GTGTTTGGTACGGGGACATGGTTTCAGACGGCATTTATGAGGCGCACCACTCGGGGCTTT
CCTGTTGCTGCATTTTGGCGTTGGCTTGGGCGAGGTAGGGTTCTGTCAGAATGGTCTCGG
TTGCGCCTGCCGCAATTTTTTCGCGGGCGAGCAGCAGGGTATTGGGAAAGTAGGCACGGA
CTTGTTCGTAATCGTGCAGTACGGCGATGATGGCGTGTCCGCCGCAATGGCATTTCTGCA
ATACGTCGAGAAGTTCGTAGGTCGTCCGTGCATCAACAGCGTTGAAAGGTTCGTCTAGAA
GTAGGAATTTGGCGTTTTGAACCAGCATTCGGGCAAAAAGGACACGCTGGAATTGTCCGT
TTGAGAGGTGGGCGATTTGGCGGCCGGCAAACTGCCGCATCCCGACGCGTTCCAAAGATT
CGTGAACGCGTTGTTTTTGAACGGCATTTATTCCTCTGAAAAAACCGATTTCATACCATA
GCCCCATTGCCGCCAAGTCGAAAACGGTCATAGGCTGCGAGCGGTCGATGTCGGACTGCT
GGGGAAGGTAGGCAATGTTCTGACGGGTCAATCCGTCCAGCCGGATGCTGCCCGTATCGA
TAGGCTGCAATCCCATTAAGGATTTGAGAAAGGTGGATTTCCCTGCGCCGTTGGGACCGA
AAACCGCCCACATACTATGTTCTTCAAAAGTAATGTCCACATGGTGCACGGCAGGTCGGC
GGCGGTAGCTGACGGTCAGGTTTTCGACAATGATGCTCATGCGGATACTGCCCAAAAGTA
AACGCCCCATAAAAGGGATACGGCAATCAGGGCAAGGATGAGGCGGAAAGTCAATCCTGA
TAGTAAAAGGGAAGGTGTCATGATGATTTGCGGTTTTGAAAGGGAAGGCGGTAAAGCGTT
TATCGTTATATGGCTGATATGATACTGTATAACGTTTGGTCTGTAAATTATGCTTGAATA
GGCGGGAGTGATTGTTAATCAAGGTGGATGAGGGGCAGGCATATCGTTGACTTGCCGGCA
TCGCAGCAATAAGAAATGCCGTCTGAAAGTTCAGACGGCATTGGGGGAAATCGCTTATTA
ACCTTTGCGTGCAGGCAATTTTTCTTTAATGCGTGCAGCTTTGCCGGTCAGACCGCGCAG
ATAGTAAAGTTTGGCACGGCGGACATCGCCACGGCGTTTGACTTCGATTTTCTCAACGGT
AGGGGAGTACAGTTGGAAAGTACGTTCCACACCTTCGCCGCTGGAAATTTTACGGACGAT
GAAGTTGCTGTTCAGACCACGGTTGCGGCGTGCAATGACAACGCCTTCGTAGGCTTGCAG
ACGGCTACGGGTACCCTCTACGACGCGTACGGATACGACTACGGTGTCGCCCGGTGCGAA
TTCGGGGATGTCTTTGTTCAGACGGGCAATTTCTTCTTGCTCGAGCTGTTGAATCAGGTT
CATTGTTTTTTTCCTAAATTATGATTGGATTTCCCGTTGCTCTTGCCGGATGGTTTCTAA
GAGGCGGGATTCCTTTGGGATTAAAACGCGCTTTTCCAAAAGATCGGGTCTGCGCTCCAA
GGTGCGGCGCAGCGATTGTTCCAACCGCCATTCCGCTATCAAGCCATGATTGCCGGAACG
TAATACTTCCGGAACAGCCATGCCTTGAAATTCTAAGGGTTTGGTGTAGTGGGGGCAGTC
CAAAATGCCGCTTGAGAACGAATCTTGTTCGGCAGACTGCATATCGCCCAATACGCCGGG
TACGAGCCTCAATACCGCATCCATCAGCATCATGGCGGGAAGCTCTCCGCCGGAAACAAC
GAAGTCTCCGATGCTGATTTCTTCATCGACGCTGGTTTGCAGCAGTCTTTCGTCTATTCC
CTCATAGCGTCCGCACAGCAGAATCAGATGCGGAAGTTCTGCCAGTTCTGCCGCTTTTGG
GTGTGTCAGCGGTTTTCCTTGGGGGCTGAGGTAAATGACTTTTGCAGCTTGGGAAGATTG
TGCTTTGGCGTGTTCTATTGCTGCATGAAGCGGCGGAGCCATCATAATCATTCCCGGGCC
GCCGCCGAACGGGCGGTCGTCGATGTAGCCCAATCTGTTGTCGGCAAACTTTCGGGGATT
GACTGCTTCAAACTGCCAGATTCCCTGTCTGTTCGCGCGTCCCGTTACGCCGTAGCGGGT
AATGCTGTCGAACATTTCGGGGAAAATGGTAACTGCCTGGATAAGCATCAGTAGTCCAAA
CCCCAGTCGGCAGTAATAATCTTGCTGCCGGTATCGACGGTTTCGATATATTGGGAAACG
AACGGAATCAGAATCTGCCCGTGTTCTCCGTCAATCATCAATACGTCGTTTGCGCCGGTT
TCCATCAGGTTGCTTACCTTGCCTAAAACGGTATGGTCTTTGTTGACGACGGTCATGCCG
ACCAAGTCTGTCCAGTAGTATTCGTCTTCTTCTGTCGGGGCGAATGCTTCACGGGGTATT
TCGATGGTGTAACCGTGCAATGAGAATGCCAAGTCGCGGTCGTTTATGCCTTCGAATTTG
ACTTGGAGTTCGCTGTTGACGACTTTTCCGGCTTCAAGGGTAACGCTGATGGTTTTGCCG
TCCTTGACCAAATGCCACTCGGGGTAGTCCAAAAGGCTGTCGGAATATTCGGTGTTGGCG
GCAATTTTCAACCAGCCTTTTATGCCGAATACGCCTTTGATGTAGCCCATGGCTACCCGG
TTTTGAGTGTCTGTCATGGCGGCAAATGTGGATTAGGCGGCTTTTTGTTCTTTAATCAGT
TTTGCAACGGAGTCGCTGACTTGCGCGCCTTGTGCAATCCAGTGGTTCAGGCGGTCTGCG
TTGAGGCGGACGCGCTCTTGTTTTTCGTTGGCTACGGGGTTGTAGAAGCCTACGCGTTCG
ATGAAGCGGCCGTCGCGGCGGCTGCGTGAGTCAGTAACGATGACGTTGTAGAAAGGGCGG
TGTTTCGAGCCGCCGCGTGCCAAACGGATAACTACCATTTTGAGTCCTTTTGAGAAAATC
GGATATATGGAAACTGCCGATTTTAGGTTATTTTGTGGTCGGTGCGCAAGTTTTTATTTG
TTTTTTCTGTTGTTTTGTCTGCCGCAAGGTTCAGATATGCGCGGTACAGGTTTTTTTCGG
TGTCCGATTCCTTGAGGGTAAATCCTGATTTTTCAGCAAGTTTGATCATGGGAGTATTGG
TTTTGAGAATGTCGGCACTCATAGTCCGGTAGCCTTGCTGTGCGGCGGTTTGGATGATGA
GTTCCATCATTTTCTGTGCCAGTCCGCTGCCGCGCATATGTTCCGCCAGTGTGATGCCGA
ATTCGCATTCGTTGCGGTTCAGGCGGCTGTGGCGGACGACGGCGACGATGTTGCTGTCGG
CATCCCTTGCCGTCCATGCGGCTTCACAGTGGTAGTCGGGGTTGCACAGGCGTGCCAACG
TGGCTGCGGGCAGTTCGTTGGTGTGGGTCATGAAGCGTGTGTACCGTGCTTCGGGGCTGA
GGCTGCGGACGAACTGCTGTTTGGCTTCTGCGTCTTCGGGCAAAAGGGGGGTAATGGTAA
CGGTCGTGTTGTTTTTTAGGGACAGTGTTTTGAGGTGTGCTGCGGGATAGGGGGCAAGTA
CGTTGGGTACGGCTGCTCCGGTTTCGGTTTTGCTGCCGAGCAGTTCTGCGGCGGCTTCGC
TTGTGTGGCGGAGAAATTCGGCGGCTGTCGGGTTTTTGTGTTTCAGGTATGCGGCGGCAC
TCTGCATTTTTGCGGCGGCATGTTCGAGGGTTTGGGCGGCTTTGCCTGTGTTCTTGCGTT
TGGGCGTGTCGTGTGTTTCGGGTGTCTTTAAGATGAAATCGCTGCTGTATTGTCCGCCGT
TGAGGTTGAGGGTGATGCCGAGAATGTGTTGGCGGTATTCGGGAATGACGGTCAGTGTGT
GCAGGAACTGGTCGAGGGTTTGTGTGCCGTCGAGTTCGGCAAAGCGGGCAAGGTGGCGGC
TGTCGAGCGTGGTAAACGGCGGGAGTACGGCAGTGGTTTGTCCGTTGCAGCATGCGGTCA
GGATGTCGCCATAGAGGGGGTGGCTGCCGAATTGGAATTGGACGGCGTTATGGGTAGTGT
GCCGGTAGGGGGGGAGGTGCAGGGCTTCGGCGATTAGGGCGGGGTCGGCGGCTTCGAGGG
CTTTTTTGATGTTTTGGGGTTGCGGTGTTTTCAGACGGCACGGTTGCGGCGGTGCAATGT
CGAGCTGTGCCTGTTTCAGGGCGGCGGCGGTGTTGCGGTAGGAAAGGGTGCGGATTGCCT
GAGTGGGGGTGTCGAAATGTGTTATGCCGTCTGAAAAGGGGCTGCTGACGAGCAGGGGTT
TGGCGGTCTGTTCGGACAGGCGGATAAGGGCGCGTGCTGTTTTTTTGTAATCCTCGTGTC
CGGAGGGGCTGAGGATGGTCAGGACGGCTTGGGTGTCGGGGCGGGCAAGCTGACGTGAGG
CGATGTCGTGGCAGATTGAGGGTGTGGGTGTGCCGGTCAGGTGTCCGTTGCGGATGTGGT
GGGGAAGGTTGGGAAAGTGGAGGGCGAGGGTTTTTGGCGCGTGCGCGTTCAGCCATTCGG
CAGGCGTGTCGGACAGGATGTCGAGTCGGGACAGGGGTGGAAGGTCGGACAGTTGGGCGC
GCAGTGCGGCTTCGAGGTCGTCGGCGTTGAAACTGATGAGGAAGTTGCAGTGTCGGGCGA
GGCAGTGCAGTACGGCACGGTCGGTTTCTGTCGTGCGGCAGGTGATGTGGAGAATCAGCG
GCGTATGGCGGGTAAATTGGCGGATTGCGCTGAACAGTTTGCGCTGATCCTCTTCAGGGT
TGTGGTGTAGGACGGCGGTTTTGGTGTGCAGGCTGTGTCCGAAGCGGTTGAGCCAATCGG
CGGATGTGATGGGGCTGATGCCGGGATGCAGGCTGATGTGGCGGGATGTGCCTTGACGGA
GTTTGTTCAGGATGTTGTCGATTTGGCGGCTGACGGCGGCATTGCCGGTCAGTATGGCGG
TATGGCCTGCGGCGTATCCGTCTTGGGTACTGATGTTAAGTCCGAGTGAGGGCAGTTGGA
TGCCTGCGGTGGTGCAGGCGGTGATGTTGAGTCCGTTGCCGTGGTGTTTGCGGATGGCAG
TTTCGGCGGTGTGCAGTTCTGCGGCAGGCAGGCTGTCCCAGTCCTGTATGAGGATGATGT
GTCGGAGCTGCTTTTTGCGGCAGGTTTTGAAGAGGGTGTCGTAACTGTCGGGTAGGGTAA
CGGCAATAATCAGGTCTGCATTGCCGGGGATTTTGTTGAGGCTGGTGTAGGCGGGAAGCC
CAGCTATGGTGTGGTGGCGCGGGTTTACGGGGGTGATTTTTCCTTGAAAGGGCGTACTCA
GCAGGTTGCTGAGTACGCGTTCGCCCAGGCTGTACGGACGTTCGCTCGCGCCTATCAGAA
TAATGTGGTTGGGCATGAAAAAGTAGCCCGGATCGGTTTGTGCCGACATGATATATTCCT
TTGCGGACGGTATGTGCGTGATTTTTGGAGATGCACCCGCTGTGTGTTTGTTTTGGGGTA
ACTGTTTGTGCAATGCCGTCTGAAGCCGGTTCAGACGGTATTATGGTCAGTTCGCACTTT
TTTCTGTTTTGGAACCGGTTTTTTTCTTGGGCAGGATAAAGCGCATCCGCAGACCGTTCG
GTTTGATGTTTTCGGCGATGATTTTGCCGCAGTGCTGTTCAATAATATGTTGGGTCAATG
CAAGCCCCAGTCCTGTTCCGGGTTTGTTGGCACTGGAGTCTGCACGGTAGAAAGCGGTGA
AGATGTGCGGGAGCTGCATTTCGTCCACGCCGGGGCCGTTGTCGGTAACGTCGATTATCC
AGTGTTTGTGGTCTTGTCCGATGTTGATCAGGATGGTGCTGCCTTCGGGACTGTAGTTGA
CGGCGTTGCGGATGACGTTGTCGAAGGCGCGGTACAGGTAGCTTTCGTTGGCAAGGATGG
TTGTGTTTTCGGGGATTTTTCCGTCGGCAGACAGGGTAACCGTTTGTCCGTTTTTCTGGG
CAATGCTTTGATTGTCTTCTACCAGGTTGCCCAGGAAGGGCAGGAGTTTCAGGCTTTCTT
TTTCCAAAGCCATATTGGAAGTTTCGAGACGGGACAGGGTTAACAGTTCCCCGGCCAGCG
TATCCATGCGGGTCAGTTCGCCTTCCAGCCGTTTGAGATATTGCTCCTGTTTTTGGGGCT
GCGCCTGAATCAGTCCGACAATTGCCTGCATGCGCGCAAGGGGAGAACGCATTTCATGGG
AGACGTGATGGAGCAGGTGGCGTTCTTTGGCAACGAGTTTTTCGAGTTTTTCCACCATTT
TGTCGAATTGGATGGCAAGATGGGACAATTCGTCGTCGCGGTCGTCGACCTGTTGGGAGA
TACGGGTTTCAAGTTCTCCGTTTGCCACCCTGTCCATGCCGTTGCCTAAGATTCTGATGG
GTTTGGCAATGTTGCCGGCGAGGATGTACGCCATCAGCAGTCCGACGATGATGATGAAGG
ACAATATGATGAGTTCGTGCCAAATCGGGGCGAGCGGCAGGCCGGGGATCAACAGGGGGC
TGGGCAGGCGGCGGGCTTGGAGTTTGTCCCAGTCTTTGGTGAAGAACAGGTATTCTTCGC
CGAAGCGGTCGTATTCGATATGGACGAGGTTGGAATGCGGGTGTCCGGCGGCGAAAAGCC
GGGCGCGTTCGATGGTGTAGCTGTCGATATACCGGTTCAGGATATCTTTTTTCTCGTCGC
CCTGTATAACGTACACGCCCGATGAGACGGGGCTGTCTTTCCATTCCGTCAGGATTTCGC
GCGCACCCGCGTCCCCGCGTGCCCGGAATGCGGAAATGATGCTGCCCATCAAAGTGGTTT
CGATGGTGCGGCGTTGGTTGAACTGGTTTTCGGCAAGGGTGTTCTGCACCAGCCAGAAAG
AAAAACTCGCCACAAAGATTGCACAGACGATAACCGCGCAAAATGTGGCGAAGATGCGTT
GGAACAGTTTCATTTATCTGTTTATTTCAGTTTTTGACAAACAGGTAGCCCAAGCCGCGT
ACGGTTTGAATCAGAGAGGCATCGCCCAACTTGTGGCGGATGCTGGAGATGTGTACGTCG
ATACTGCGGTCGAATTTTGCCAGCTTGCGGTCGAGTGCTTCGACGGACAGGGTTTCTTTG
CTGACTACCTGTCCGGCATGGCGCATCAGGACTTCGAGCAGGTTGAATTCGGTGCTGGTC
AGTTCGAGCGGCATGTCTTTGACGGATGCCTGGCGTTTGGCGGGGTACAGGACGACATCG
CTGACGGAGATGCTGTTGGGTGCGTTGTTCTGTTCGCCGCTGTGTTGTGCGCGGCGCAGG
ATGGCATTGATGCGTGCCAAGAGTTCGCGTGGTGTGCAGGGTTTGGGGACATAGTCGTCC
GCGCCCATTTCCAAGCCGATGATTCGGTCGATGTCGTCGCCTTTGGCGGTCAGCATGATG
ATGGGGACGGTGCTTCGGGCGCGTACGTTTTTCAAGACATCCAAGCCGTTCATTTTGGGC
ATCATGGAATCCAATACGACTACATCGTATTGCCCGCTCAGGATTTCCTGTACGCCTGCT
TCCCCGTCGGGAACGCTGTGGACGTTCAGACCTTCGGCGCTCAGGTATTCGGTCAGCAGT
TCGGTCAGCAGGGCATCGTCATCTACGAGTAATACGCGGCTCATGGTGTTTCCTTTTCCG
TGGTGGTATGCGCCCGCCGGGTTTGGGACGGGCATGAAACAAGTGTTTAACGGTTTATCT
TAACACGGCTGCAATGTTTTTTGATAGCGTATTTTTCTGCGTGTTTGCTGTTTTTTGCAA
TGCTTTGCAAGGGTCTTTATATTCCAGACGGCATGCGCATCCGCCGGCGCGGGTCATTTG
CAGGGTTTTGCTTCCGGATGACCGGGCGCGGCGGCGAAGGCTTTGCAGTCTTTGAGCAGT
TCGGGCAGCAGCGGCGCCCATACGGGCAGTTTGCGGATTTCGTCGGCGTATCGGGGCATC
AGGTAGGGGTAATAGGACTGTGTCGCTCGCATCCATTGTTTTGCTTCTGCAACTTTGCCT
TGCCGCATCAGGTAGAGGGCGATGCGGTAGGTGGCGGAGTAGGGGCGGTATTTTAGTGCT
TTGAGGGTTGCTTCTTCCGCCCAAGTCTGGGTTTCGGGGTATTCCGGCAGGGCGAAGTTT
ACGAGGGAGAAGTCGGCATAAAAGGACAGCATCGGACTGTTTGCAGAAATATAGCGCAGT
TCGTTGATTTTTCGGTTGAGGGTTTTGGCACTGTCGTCAGTGGCGGGGGAAAAGGAGTGA
ACCAGCCGGGTGTATGTCCAGTCCAAGTGCAGCAATCCTGCGAATATGGCGGCGGAGGCG
GTCAGTATGCCGAGGTTGGCGGCTTTTTTGAAGGCGATGCCGTCTGAAGCCTCTGCGGGG
GACAGGAAGAGCATCAGTCCGAAGGGGATGAGGAAATAGACATACCACAAAGGATATTCG
AGCATACTGTGGCACATACTGACGGCAAGCGTGCAGATCAGGAAAAGCGATGCAGGGGTC
AGGGGGTGTTTCAGCAGCCCGGCAATGCCCGTCAGCAGGGTTGCGGCAACCAGAAGCGTG
CCGCTGATTCCCATCTCTGCAAGGAGTTGGAGGACGATGTTGTGGGAATGGGTGAACAAG
TTGCTGAGGAGGTTGTCGTGTATGTTGTGCTGTTCGGCATTGATGAGGAAGGTTTGTTGG
GCAAAACTGTTCCAGCCGTGCCCGAATATCGGGGCGGACTGGAAGGCGGTGAGGGCTTTA
TTCCATTCGATTTGGCGCGGCAAGTCTGTGAAACCGCCGTTGGCGACGCGTTCGACGGCA
GTTTCGTAGCGGATGCCGGTAAAGGTTTCCAGAATGGTGTTCATGGAAAATTGGAACAGC
GCGGTAAGGAATACGGCTGCGGCTATGCCGAGCATCGTCCGCCTGTTGGATTTGTCCGAA
CGGAAATACCAGAAGGGAAGGATGAGGGCGATGGCGGCTATGTAGGTCAAGATGGTGCGC
GAATTGACCAAACCTAAAACGGCGGTCTGCATAATCAGGCAGATTGCGCCGAGGGCGGCG
GGGATTTTTCGTTGTCCGTTGAGGTAGGCGGCGGCGAGTATGCCCCACATGAGGTAGTGT
CCGAGGTTGTTGCGCTGCCCGATGTGTCCGATTACGCCTTGCCCGCTGTAAACGATGATG
TTTTGAAGCAGGGGGGTGTCTTCCCAGCCGGCAAACTGGATGACGACGATACAGGATTGA
AGCAGGGAGCCGATAAGCAGTGACCAGGCAAACAGGGTAACGATGCGTTCTTGTCCGTAG
TGTGCGACCAAGCTCCGGCAGGCCCACGCGCTGACGGCGAGCAAGATGAAAATCCAAGAG
ACGATGTCGTTCATACCGGGGTAAATCAGGTTCATCAGGCGTGCCTGAAGATACCAAAAC
GCCGCCATTGCAAACAGAAGGAAGCTGATAGGTGGGATTTTGACATCAAACAGCTTTTTT
CCTGCCGTGAGGAACAACAGGACAATCAGGCCGGCTGCGGCGGCGGCATCGTGGTAAAAG
TCGGGCGACGGTTGCAGCCTGAGCGCAAAGGTAAAGGGGACGATGCCTATCCAAAGGAAG
CAGGGCAGGATGTAAATCGGCAGTTTGGCGGCGGGGTGCGCGCCGGATACGGTCGTTTCA
GCGGGCATTGTTTGTTTCCTTGTATTGTTTGACGAACGACAGGCAGGATATGAAGAAGAT
GATGCTGAATACTGAGGAAAGCGCGGCGCAAATCTGTTCTGCCGGATAGGCATCGAACAG
GCGCATGACGGCTTCGGCAAAGTAAATCAGAACCAGCATGGAGCTGTATTGGTAGGTATA
GATTTTCTTTTTCAAGATACCTGAAAGTGGCAGACAGAGGGGGAGGGCTTTGAGCGCGAG
CCACGAGCCGCCCAGGCGCAACGGTGCAATCCACAGTTCCCAGGAAAGGGACAGGATTAT
CAGTGCGATCAGGCTGAAAGAGGCAAGGAGGTAAGCGGTTTGTCTGTTCACGGCGGTCTT
TACGGTTTAAGGGCGGACAAGGGGGAGCGGTATCCCAAATCCTGCAACATCGAAACGGTT
TCATAAACGGGCAGTCCCATAATGCCGCTGAAGCTGCCTTCGATAGATTGGATAAAGATG
CCGCCTATGCCTTGTACGGCGTAGGCACCGGCTTTGTCCATCGGTTCGCCGCTTTGCACA
TAGGCGGAAATTTCTTCCGAACTCAGGGGCTTGAAAACGACGCGGTTGGTTTGGACGCGG
TTTTCCGCATTGCCGCGATAATGAATGCAGACGGCAGTCAGGACGGTATGTTGTTTGCCG
GACAATCGGTTTAAAAATTCGATTGCTTCGGCTTGGGAGTGGGGTTTGCCCAATATAATG
CCGTCTGAAACGACGCAGGTGTCGGCGGTAATCAGGGGGAAATCGGGCATTGTGCCGTTG
GTTTCGCAAAAGAGGGTCAGGGCGGTTCGGTTTTTTTCTTCTGCCATCCTTTGAACGTAA
CGGGCAGGGTCTTCGTTCTGTCTGACCGTTTCGTTGATGTCGGCAGGCAGCTTGACGACC
CGATAGCCCAACTGCGTCAGGATTTCCATTCTGCGTGGGCTGTTTGAACCTAAATAGAGG
GTATTCAAAGGTATTCCTTAACTGTGGCGGTATGAGGTGGGGCTTCAGACGGCATAGTGT
CAGGTTTTTACAGGCGGCTGTATGTCGCCATCCTGTTCTGAACGTGGCGTGAAAAAGCGT
CCGAACCAAATACCTGCTTCGTATAAGAGAATCAGCGGAATGGCAAGCAGGGTTTGTGAA
ATAACGTCGGGCGGTGTGATGACTGCGGCAATGACAAACGCACCGACAATGACATAGGGG
CGGGCATGTTTGAGTTGTTCGGTTGTTACCACGCCGATTTTGGTTAACAGGATAACGACG
ATGGGAACTTCAAACGTTGTACCGAATGCGACAAACATCCCCAAGATGAAGGAGAGGTAT
TTGTCTATGTCGGTCGCCATATTGACTCCGACGGGGGTTACGCCGGCAAGGAATTTGAAA
ATGACGGGGAAAACCAGAAAGTAGGCAAATGCCATGCCGATGAAAAACAGGCTGACGCTG
GAGAGGACGAGCGGCGTAATCAGGCGTTTTTCGTTTTGGTAGAGTGCGGGCGCGACGAAT
GCCCAGATTTGGTAGAGCGTATGCGGCAGTGAAACCAAAAACGCCGCCATCAGGGTAACT
TTGACCGGAACGAAAAACGGTGCGATGACATCGGTCGCAATCATGCTGGTGTCTTTTGGC
AGGTTTGCCATCAGCGGGTCGGCGATAAAAGTATAGAGTTGTTGGGCAAACGGCATCATG
CCGAAAAAGCAGACGAGAATGCCGACAACCATCCACATCAGGCGGCGGCGCAGCTCGATG
AGGTGTTCGACAAGCGGTTGGACGGGTTGTTCGTTTTGTGTTTCGGACACCGGATTTGCC
CTCTTTATGATTTACGGACGCGCAATTTAGGTTTGGCGCGGTGTTTCGGACGCAAACCGC
GTTTGCGGCTTATTGCCTGTTTGCGCAGGGAAGTGGTGTGCGGAACAGGCGTTTCAACAG
CAGTATCGATATAGCTGACTTCGACGGTCTGTACGACGGGTGCGGCGGCAGAAGCAGTCA
GGTATTCCCGCCATGCGCGGTCTTTGTCGGTTTCCGCGGGTTCGGCTGTACTGCCGGTTT
GCCTGTCGTCCCCAAGGGTTTCGGCGGAAGTATCGGAACGTTCAGACGGCATAACGTCGG
AAATGCCGTCTGATAGGGTGTTTGCCGCATCAGGAAGGGGGTTGCCGCCTTCATCGACAC
CGAAATCGGCAGGCGTGCGCTGTTCGGGCAGTTTGTCCCAAGGTTTCAGACCGTCAGAAA
TGTCGTGCAGACTGTTCTGCATATCCGTATCGGTTTCTTTGAGGCTGTCTCGAACCTGAG
CAGCGGCAGCTTCGAATTCCTGCTTTGCCTTCCTCAGTCCTTCCAGTTCGATTTGAGTGT
CAAATTCCTGTTTGACACTGCCGACAAAGCGTTGCAGCCTGCCGATGAGCCGTCCGGCGG
TGCGGGCGGCCTCGGGCAGGCGTTCGGGGCCGAGGACAATCAGGGCGATAATGCCGACCA
AAATCAGCTCGCCCAAACCGAAATCAAACATAAATTACGCTTTGTCTTCGTCTTTTTTGT
GTTCGATTACATCGTCTTTTTTGGCTTCTTTGCCGTTTGTGCCTTCGTTCAGCCCCTGTT
TGAAGTCATGAACCGCGCCGCCGAGGTCTTTGCCGACGTTGCGCAGTTTTTTGGTGCCGA
ATATCAAAACGACGATAATCAGTACGATAATCCAGTGCGTCAGAGAAAAACTGCCCATGA
TGTATCCTTAAGTAAGTATTAGGGGGTTGATTGTGAAATAACGGTTTATACGGGTGTGCC
CATGATGTGTATATGCAGGTGGAAGACCTCTTGTCCGCCGCCTTTGCCGGTATTGATCAG
GGTTTTGAAGCCGTCTGCCAGTCCTGCCGCTTTGGCGATTTCGGGAACTTTCAACATCAT
TTTGCCCAGCAGCATCTGATGTTCGGGAGCGGCGTGTGCCAACGAATCGAAATGGACTTT
GGGAATCAGCAGCAGATGAACCGGAGCAGCGGGGTTGATGTCTTTGAAACAAATCATCTC
CCCGTCTTCATAGACGGTTTGCGCCGGAATGTCTTTGGCGGCGATTTTGCAGAAAATACA
GTTGTCCATAACAGCTCCGATGCCGTCTGAAAAGCGGTCAGACGGATTGAATGTGGGAAA
GTGCGGATTGTAATATAAATTCAAGATTCTGTGCGAGCGGCTTTTTCGGCCAAGCCCGAC
AAACCTTGACGGCGCGCAAGTTCGTCCAGTACGTCTTCCGCCTTCAGGTCGTGGTGTGTC
AGAAGAATCATGGTGTGAAACCATAAGTCGGCAACTTCGTAAACCAGTTGGGACGGGTCT
TTGTCTTTGGATGCCATCAACACTTCGCCCGCCTCTTCAATCACTTTTTTTAGGATTTTG
TCTTCGCCCTTATGCAGGAGCTGTGCGACGTAAGATTCGGACGGATCGGCAGATTTGCGC
TGTATAATGGTTTGTTGGATGGCGGATAGTACGGAATCTCCCATGATTTTCCTTCTGTTT
GTTTCTGTTCGTTCGGAATGATAGGCTAAACGGCTGCTCTCGGGCAATACGCCTGTTGCG
TTTCGTTGGAAAATGCCGTCTGAGCGTTTCAGACGGCATTTGTGCTGTTGCAAATATAAT
TTGCTTACAGGTTTGGATTCACAATAATTTTAACGGCGGATTCGTTGTTGTGGATCAGAC
GCTCGAAGCCTTCGGAAACCAGTTCGTCCAGCTTGATGCGCTGGGTGATGAAAGGCTCGA
GGTTGATTTTGCCTTCTTCGACCAGTTTGATGGTTTCCGCGTGGTCGTTGCAGTAAGCGA
TGGTGCCGCGCACATCCAGCTCTTTCATCACGACGCTGTGGACGTTGACGGTTGCAGGGT
GGCTCCAGATGGATACGATAACCAAATTGGCGGCAGGTTTGCAGGCTTCGACCAAAGTAT
CCAACACTTTGTTCACGCTGGTACATTCGAATGCCACGTCCACGCCTTCGCCATTGGTCA
GTTTTTTCACTTCTTCGACGACATCGACTTCGGACGGGTCGAGGATGTAGTCGGCAACGC
CGGATTCGCGCGCTTTGTCTTTGCGTGCTTTACTCAACTCGGTAATGATGACTTTGATGC
CTTTGGCTTTCAGTACGGCAGCCAACAGCAAACCGATTGGGCCTGCACCGCCAACCAATG
CGACATCGCCTTCTTTCGCGCCGCTGCGTACATAGGCGTGGTGTCCGACAGACAGCGGTT
CGATCAAAGCGGCTTGATCCAACGGGATTTTGTCGGAAATCGGATGCACCCAACGGCGTT
TGACGGCGATTTTTTCGGACAGACCGCCGCCGCAGCCGCCCAAGCCGATAAAGTTCATAT
CTTTGGAGAGGTGGTAGTTGCTGCCCGGGCCGGTCGGTACGTCATCGTGGATGATGTAGG
GTTCGACCACGACGTGTTGGCCGACTTTGATGTCGTCCACGCCTTCGCCGACGGCATAGA
CCACGCCGGAGAACTCGTGTCCCATCGTTACGGGTGCGGACTCGCCGGAAATCGGGTGCG
GATGACCGCAAGGCGGAATGAAAATCGGGCCTTCCATGAATTCGTGCAGGTCAGTACCGC
AGATGCCGCACCAGGCGACATTGATGCCGACAGTGCCGGGGGCGACGGTCGGTTCGGGGA
TGTCTTCGATGCGGATGTCGCCTTTATCGTAAAAACGTGCTGCTTTCATTGTAACGCTCC
TTGTTTTCAAGTAGGAATACCGTCTGAATCTGGCAGGCGGCGGTTGAAATGGGAATGGCG
TGAAGAAGCCTGACCGTTTCCAGTTGAATCTGTTTAGATATTTTACTACAAGAGATGTGT
TTAAGCACGCGGAAGGCTTTCTGTTTGCGTCAGGTCAAATAATGATGTCGTCTGAAAACC
GAATCGGCTTCAGACGGCATTTATAGTGGATTAACAAAAACCAGTACGGCGTTGCCTCGC
CTTAGCTCAAAG
>6714_1_1_1_107_cov_32
CATTTTAAAACAATTAGTAAAACCGAGTTTATCCTAGTTATCTAGGACAGCCCCAAAACT
TATTATATGTAACGGTTTGAACGGACATTCCGTCGGGTCGGAATGTCAAAAAGGCGCGAT
TGTACCAAAGAAGTTGGACATAATTTTGTTTGCAGGCTGAAGATTTGCTTAAAAATTCAT
TAAGATGGGCGGAACAAATAGTTTGGGTACGGCGTGTTGAAATACCGCTTATCCCTTATA
ATAGCGTCCGAAATTCTGTTCAGACGGCATCAAAACACACGGTAATCCGTCTGAACCCCC
CATTTGAAACCAACAAACAAGAGCATTGAATGAAATTCATCGACGAAGCAAAAATCGAAG
TCGCCGCAGGCAAAGGCGGTAATGGCGCAACCAGTTTCCGCCGCGAAAAATTCGTACCGC
GCGGCGGCCCGGACGGCGGCGACGGCGGCAAAGGCGGTAGCGTCTGGGCGGAAGCCGACG
AAAACACCAACACCCTCGTCGAATACCGCTTCGTTAAACGCTACCAAGCCAAAAACGGCG
AAAAAGGCCACGGTTCCGACCGTTACGGCGCAGGTGCGGACGACATCGTCCTCAAAATGC
CCGTCGGCACCCTCATCCGCGACCTCGACACCGACGAAATCGTTGCCGACCTCACTTACC
ACGGACAGCGCGTCTGCCTAGCCAAAGGCGGCAAAGGCGGCTTGGGCAACATCCACTTCA
AATCCTCCGTCAACCGCGCCCCAAAACAATCCACGCCCGGCGAAGAAGGCGAAGCCCGTT
CCCTGCAACTCGAACTCAAAGTCCTCGCCGATGTCGGCTTATTGGGTATGCCCAACGCCG
GCAAATCCACCCTGATTACCGCCGTATCCGCCGCACGCCCCAAAATCGCCAACTACCCCT
TCACCACCCTGCATCCAAACTTAGGCGTGGTACGCATCGACGAAAACCACAGCTTCGTGA
TGGCCGACATCCCCGGCCTGATTGAAGGCGCGGCAGAAGGCGCGGGTTTGGGGCATCGTT
TCCTCAAACACTTATCGCGCACCGGATTATTGCTGCACGTCGTCGATTTGGCGCCCTTCG
ACGAAACCGTCAACCCTGCCGAAGAAGCACTTGCTATCATCAACGAATTGCGCAAATACG
ATGAAGAACTTTACGGCAAACCGCGCTGGCTGGTGCTGAATAAACTCGACATGCTTGACG
AAGAAGAAGCCCGGGCGCGCACTGCCGCCTTCCTCGAAGCCGTCGGCTGGGACTACCCCA
AACCCGACGACCGTTTCCAATTTGACATGGAAACCCCGCGCCTCTTCCAAATCAGCGCGC
TGACCCACCAAGGCACGCAGGAATTGGTACACCAAATCAACCAATACCTGACCGAGAAAA
AACGTATCGAAGCTGAAAAAGCCGAAGCGGAGAAAGCAGCGGCAAATGTTGAAATTATCG
AACAGCAGCCTAAAACGGATACGGGCGTGTTTAAGCCGGAGTGAAAAAAGAAAGGGTTTC
AGACGATATTTGTTCTACAAAAGGTTGTTTGAAACAATTTTAAAGCAAGATTGAAATGGA
TTAAAAATGTCATCTAACCAATATATCCAGTCGCTTGAGTTGACAAACTTTACCGTTCTT
CCAAACGATACTTTTGAATTTTCTGAAAATCTCAATGTTATTGTTGCCGAAAACGGTTGT
GGCAAAACACATTTGTTAAAAATTTTATACAGCCTGCTAGAAGTAACATCTAACACCAAA
AACAGATTACTGAAAACAGAATTGCAAAAAAGTTTTGCCGATAAATTACTGAATGTTTTC
CGTCCCGATTCCTTGGGCAGGTTGAGCAAACGTTTGCAGGGGCGCGGGCGTACGGAAATC
GTTTTAAAACTGCAAAACGGCACTACGCATAGTAGTCTGAATTTTTCCAGTAACTCATCA
TCGCAAGTCAATGTTCAAAGCATCGGATTGAAAGAAAATGAATATACTCCGACACCTATC
TTCTTACCCAGCCGCGAATTAATTACACTTTGCCCTTGGTTCACTTCTTTGTATCAAAAC
CAAAGCATCCCTTTCGAAGAAACTTGGTTTGATACCTGTATGCAATTAAATCACCCGCTT
GCCAAAGGCCCCAGAGAAACAAAAATTCGAGAATTGCTCGAACCTATTGAGAACGCGATG
GGCGGAAAAGTATCTGAAGAACAAGGAAGGTTTTATCTATCGCTGACAAATACGGGCGGT
AAGATTGAAGCACCTTTGGTAGCAGAGGGTTTGCGGAAATTTGTCATGATTGCCCGGTTA
ATCGCAACAGGGGCATTGCTGGATAAAGGCTATCTATTTTGGGATGAACCGGAAGCTAAT
CTGAATCCTAAATTGATCAAAGTGGCTGCCCGTATTATTTGGTCTTTATCTCAACAGGGT
ATTCAGGTTTTTATTGCAACACACTCTTTATTCTTATTGAGAGAATTGGAACTTTTGAAG
CTTGAAAATAACACGGATTTACCTGTACGTTTTTTCTCGTTGATTGCTTCCGATGATGGA
ACAAAAGTGGAGCAAGGGAACAGTATTAATGATTTGAACACATTGATATTGTTAGATGAA
AACATTATGCAGGCAGACAGGTATCTGAATATTTGAGGTTAAGCTATGACTACAATCACA
GAAAAGAGATTAACCTTTGCTTTTCCTGAAGATTATTACGTTACCAAGTATGACGAATGG
GAACATTATAAAATTTTTCAGAACAGTTGTAATTTACGTAATAAAATTGATACAAATGAA
AAGGGAAAGAACGGGATAAATCAAAGTGTAGATGACGATAATGGCAGCTCAGGTGTAGAT
ATAATAGCCTTTCATGAATCGACACTTTGGCTAATCGAAATTAAAGATTATTACCGACTT
GGGCTTGAGCCAAATGCCCAATCAATAGATGAAAAACTTTCTGACCTACCATATTTAATC
GCAAGAAAAATTCGAGATTCATTGGCAGGATTGGTTTCTGCTAAATTTAAAGCAGCAAAA
CAGGAAGAAAAAGATTTTTCTCGCTTGGCTTTAGATTGTAACGAAATAAAAATAGTCTTT
CATATTGAAATGCCTAGTATAAGAAGTAAACTTTATCCCTCGTCATCAGATTTAGCAAAC
TTATTAAAAGATAAGTTTAAATTATCAGAATTTACAAAAAATTTTGCAAACTGTTATGCA
GAACCAATTTTCACAAATATCAGCCATATTAATAATCCGCAACTGCGTAATGTTCCTTGG
TCCGTATCTACAGGAACAGAACAGAAATTATCATCCGAGCAACAAAGATTAATCCATAAT
CCCATGACCACCATCTACAACACCCTTACCCGCCAAAAAGAACCCTTTGCCCCCATCGAC
CCTGAAAACGTGCGTATGTACGTCTGCGGTATGACCGTTTACGATTACTGCCATTTGGGA
CACGCCCGCGTGATGGTGGTGTTCGACATGATTGCCCGTTGGTTGCGCGAGTGCGGCTAT
CCGCTCACTTATGTACGCAACATCACCGACATCGACGATAAAATCATTGCCCGCGCGGCT
GAAAACGGCGAGACCATCGGCAAACTGACTGCGCGTTTCATCCAAGCCATGCACGAAGAT
GCCGATGCTTTGGGCGTGTTGCGTCCGGATATTGAGCCGAAGGCAACGGAAAACATTCCG
CAAATGATTGCCATGATTGAAACCCTGATTCAAAACGGCAAGGCATATCCTGCCGCAAAT
GGCGACGTTTACTACGCCGTGCGCGAGTTTGCCGCTTACGGACAACTGTCGGGCAAATCG
TTGGACGACCTGCGTGCGGGCGAACGCGTGGAAGTGGACGGTTTCAAACGCGATCCGCTT
GATTTTGTGTTGTGGAAAGCGGCCAAAGCAGGCGAACCGGCGTGGGAAAGCCCGTGGGGC
AACGGCCGTCCGGGTTGGCACATTGAATGCTCTGCCATGAGTGAAAACCTGTTCGGCGAT
ACCTTCGACATCCACGGCGGCGGCGCGGATTTGCAGTTTCCGCACCACGAAAACGAAATT
GCCCAAAGCGTCGGCGCGACGGGGCATACCTGCGGTCATCATCACGCGCAAACCCACCAC
GGGCAAAGCATCGCCAGCCACGTCAAATACTGGCTGCACAACGGCTTTATCCGCGTGGAC
GGCGAAAAGATGTCCAAATCGCTGGGCAACTTCTTCACCATCCGCGAAGTGTTGAAACAA
TACGATCCGGAAGTCGTGCGCTTCTTCATCCTGCGCGCCCACTACCGCAGCCCGTTGAAC
TATTCCGACGCGCATTTGGATGATGCAAAAGGCGCGTTGACGCGTTTGTATACGACTTTG
AAAAATACGCCGCCCGCCGATCCGATGCCGTCTGAAGCCGGCGATGACTACACGCGCCGC
TTTTATGTTGCGATGAATGATGATTTTGATACGGTGAAAGCGGTGGCGGTGTTGTTCGAA
CTTGCCGGCGAAGTGAACAAAACCAATGACGCGCAACTGGCAGGCCGTCTGAAAGCCTTG
GGCGGCATCATCGGCTTGCTGCAACGCGATCCGATTGAGTTCCTGCAAGGCGGCGCGGTT
TCAGACGGCCTCTCCAACGAGGAAATCGACGATTTGATCGCCCGCCGCAAACAGGCACGC
GCGGATAAAAACTGGGCGGAATCCGACCGCATCCGCGACCTTCTGAACGAACACAAAATC
ATTTTGGAAGACAACGCCGGCGGCACGACTTGGCGGCGCGGTTAAAATCCATCGAAAAGG
GTAAATGTGCCGCATTTTGCCCTTTTTTGTTCAGACGGCATTTTTATTGTGAGAACTTAT
TTTTATTATGCTTAAAATCATTTCCGCCAACGTCAACGGCATCCGCTCCGCCTACAAAAA
AGGTTTTTACGAATACATCGCCGCATCGGGCGCGGACATTGTCTGCGTGCAGGAACTCAA
AGCGCAGGAGGCTGATTTGTCTGCCGATATGAAAAATCCGCACGGGATGCACGGTCATTG
GCATTGCGCCGAGAAGCGCGGTTACAGCGGCGTGGCGGTGTACAGCAAACGCAAACCCGA
CAATGTGCAAATCGGTATGGGCATTGAAGAATTCGACAGGGAAGGGCGGTTTGTGCGTTG
CGATTTCGGCAGGTTGAGCGTTATCTCGCTTTATTTGCCCAGCGGCAGCAGCGCGGAAGA
ACGCCAGCAGGTGAAATACCGTTTCCTTGATGCGTTTTACCCTATGCTCGAAGCGATGAA
AAACGAAGGGCGCGACATTGTCGTCTGCGGCGACTGGAACATCGCCCACCAAAACATCGA
CCTGAAAAACTGGAAAGGCAACCAGAAAAATTCAGGTTTCCTGCCTGAAGAGCGCGAGTG
GATAGGCAAGGTTATCCACAAGCTCGGTTGGACGGATATGTGGCGCACGCTTTATCCCGA
TGTGCCGGGCTACACTTGGTGGAGCAACCGAGGGCAGGCGTATGCGAAAGATGTCGGGTG
GCGCATCGATTATCAGATGGTTACGCCCGAACTTGCTGCCAAAGCCGTGTCCGCACACGT
TTATAAAGATGAAAAATTTTCTGACCATGCGCCGCTGGTCGTGGAGTATGACTATGCTGC
CGAATAAGGTTTTGGGTAAATATGATTGGAATGTGGACGGAAAAACAGGAATAGGCGCGG
CATGGGTCGTCGCTGCGTTTATCCTGCCCATGTTGGTGTGGGCGATATTTATGTTGTCGC
GGATGCAAGGCTGGCTTGCGCCGACCAAGGCAAACCCGATATGGGCGTTGGTGTGGCTGC
TGATTTGCCTGCCCTGCCTGCTGATTGCGTCCAAATGTTTGGGTTGGAAAGGCTGGCGGC
TGTTGGCAAACGTTCTTGCCTGCCTCGCCGTGCGCACCCTGTTGAGTGTGCCTGCCGCGC
TGCTGATTGCGTTCACGCTGCAAGACCTGCTCAAATAGGCGCGGACAATGGAAAGTTTCG
AGCTTGAGGATTTGACGCTGTGGCTGGTACGCGATGCGGATGAAGCGGAAATGTGGATAG
ACCGCTGGGCGATCAGTTATCCCGTCGTGCAGATGTCCGAAGCGTCGGCCGGTCAAAGTA
TAGGGGAATGGCAGGCAGGGCTTCAGACGGCATTTGAACGCATACGCGGCAAATACGTCG
CCGTTGTCGCACACGGTGCGGGCGCGGCCGCATTTTTGGCGTGGCTGTATCAGGCAGACA
TCCTGACACGGAAGAAAATTGCCAACATCATCCTTGTACCGCAGCGTCCCGATATTTTTC
CCGACGATGCGGAACACGCTTTCCAACGCGTCCGCTGTCCCTGCCGTGCCGCATTGGTTG
TACCCGAACACGGCGGCGTGCCGCACGGTTGGGCGCAAAGACAGGCGGATTTGTGGAACG
CCCGCCTGTTGGTTTCCCCGCATTCGGGCAGTTTGAACGGTATACTCGGCGGCTGGCAGT
GGGGTATGAAGCTGATGCAGGAAATGTTGCTGGCGTGAACGCTTGCCTTATCGGAATTTC
GGTTAACTGGGGTTGCAAGGAAAATGCCGTCTGAAACAGGCTTCAGACGGCATTTCCATT
CAAACAGGGCTTACAGGCTGCCCAACACGATACGCAGCACGCGGCGCAACGGCTCGGCAG
CCCCCCACAAGAGTTGGTCGCCGACAGTGAACGCGCTGATGTATTCGCCGCCCATCTCCA
GTTTGCGGATACGGCCGACAGGAACAGACAGTGTGCCGGTAACTTTGGCAGGAGTCAGCT
CGTGTATGCTGGCTTCTTTTTCGTTAGGGATGACTTTCACCCAGTCGTTTGCACCTGCCA
AAATCGCTTCGATTTCGGAAACAGGCAGGTCTTTTTTCAGCTTCAGGGTGAGGGCTTGGC
TGTGGCAGCGCATAGAGCCGATGCGTACGCATAAGCCGTCGATTACGGTCGGATTGTCGC
TGCGGCCGAGGATTTTGTTGGTTTCCACACCGCCTTTCCATTCTTCTTTAGATTGACCGT
TGCCCAAATCCACGTCAATCCACGGAATCAGGCTGCCGGCGAGCGGTACGCCGAAGTTGG
CTTTCGGATAGTCTTCGCTGCGCAGGAAATCGGACACTTTGCGGTCGATGTCGAGAATCG
CGCTGGAAGGATCGGCAAGCTCGTCCGCTACTTTGGCGTGAATCGCGCCCATGCCGCTGA
TGAGTTCGCGCATGTTTTTCGCACCCGCACCGGAAGCGGCTTGGTAGGTCATGCTGGTTG
CCCATTCGACCAAATCGTTTTGGAACAGACCGCCCAAAGCCATCAGCATCAGGGAAACGG
TACAGTTGCCGCCGATGTAGTTTTTCACGCCGTTTTTGAGGCCGTTGTCGATGACGTTGC
GGTTGACCGGGTCGAGGACGATAATCGCATCGTCTTTCATGCGCAGGGATGACGCCGCGT
CAACCCAGTAGCCGTTCCAGCCGCTGTCGCGCAGGGGTTGGAAGACGGATTTGGTGTAAT
CGCCGCCCTGACAGGTAACGATGATGTCCATTTTTGCCAATTCGGCAACATCGTTGGCAT
CCAACAATGTTTTGGCTGCCTGACCGAAATCAGGGGCTGCGCCGCCGACGTTGGAAGTGG
TAAAGAAAAACGCTTCAGGAATGTGGGCGAAGTCGTTTTCTTCTTTCATACGCTGCATCA
AAACCGAACCGACCATACCGCGCCAGCCGACGAAACCTACTTTCATTGTGTTGCTCCTTG
AGGAAAAATCGTTAATAAAATTATGTATGGCGTAAAGGAAGCGTTTTAACGCCGTATTGG
GAAAATGTAAAGTTCTTTATCGGGATTTCTTTAAGTATTGGCGTTTTCGGTGTCGTGGCG
GTAGAATCGGGGTCAGTTAAGAACAATTATCAGGAACGGATATGGAAGAAAAAAACGACT
ACACCGACGCGGCATCCGACAACCGCAACGGGCAGGAAATTGAAGTCGGAATTGCCGGCG
CAGGCGACCGGATACTTGCCGCGCTGCTGAACCAATTGTTTACCTTTTTGGTTTTGTTGG
TGCCGTTTGCCGGACTGATTGCTTTCGCCATCAAGAATGAAGGCAGGATTGGCGGCAGTG
AGGAAATATTCGGGCTGCTTTTGGGCATGACTTCCTTTTGGGTAGGACTGGCGGGCATTT
TGGTTTATACCGTCGTTCAAATCTACTATATGAGTCGGGACGGGCAGTCATTGGGTAAGA
AGATCATGAGAATCAGGGTGTTGAAAACCGACGGCCGCAATCCGGGTTTTGTCGGCACGG
TTTTGGTACGCGAAATCGCATGGTCGGTTTTGGTTGCCATTATTGCCGCCGTTATCGGTC
TTGCAGTAGGTGACAACGGAGAAAACGCCATCAACCTGCTGGCATTCCTTGCCAACTTTG
TCCTGCTCTTTATGGTCAAACGCGACCGCCGCACGCTTTACGACATACTGGCGGATACGG
TTGTCGTCAAGCTGCCCAAATAAACGGACACGGCAAAATGCCGTCTGAAAGCCTTTCAGA
CGGTATTTTTATCTTCAGAACCGCTCAAGCATCGTGCAGTGAAGCCGCGTGCAGGGTGTT
TTCCATCAATGTGGCAATCGTCATCGGACCCACGCCGCCGGGAACGGGCGTAATCATCGC
CGCCCGTTCTTTTGCCGTTTCAAATTCCACGTCGCCGCACAGGCTGCCATCGTCCAAACG
GTTGATGCCCACATCAATAACGACCGCGCCAGGTTTGATCCATTCGCCTTTGACAAAGTT
CGGAATGCCTACGCCGACCACCAAAATATCGGCTCCGGCAACCTCGTCTGTCAGATTTTC
GGTTGCGCTGTGGCAGACCGTTACCGTTGCGCGCGCCAGCAGCAGTTCCAAAGCCTGCGG
GCGGCCGACGATATTCGACGCGCCGACCACGACCGCTTTTTTCCCCTTCGGATCAATGCC
GTAAGCTTCCAAAAGCGTCATCACGCCCTTGGGCGTACACGGGCGCATCAGCGGCATTTT
GACCGCCAGCCTGCCGACATTGTAAGGATGGAAGCCGTCCACGTCCTTATCCGGCGAAAT
ACGTTCCAAAACCGCCTGGCTGTCGAGGTGCTTCGGCAGCGGTAGCTGAACCAGAATACC
GTCCACTTCGGAATCGGCATTCAGGCGGTCGACCAGTGCCAGCAGTTCTTCCTGCGATGT
TGATTCGGGCAGCTCGTAAGACAGTGATTTGATGCCGCATTTTTGGCAGGCGGTTTTCTT
GTTGCGGACATAAACCGCGCTGGCAGGGTCGCCTCCGACCAAAACCACGGCCAGGCAAGG
CATGTGCAGATTGTCCTGTTGGCGTTGCGCCACCGCTTCGGCAACCGCCTGCAGGCGTTT
TTGCGAAACTTCTTTACCATTGATCAGTTGTGCCGACATATCCGTCCTTTTGTTAAACAG
GTAGAAAATGCTGAAAATTATCGCATTTTCCGTTTGTTTTTACAGCAGGATGCCGAAAAT
AAATTTGCCCTGAAATAAAATACGGCTGTTTGGACGGATTAAATATTTTTTCAAATCAAA
AAACTATATTTTTCATCTTGGTGTCTTGAAAATAAATATTGACGCATCTTTCCCTGAGTT
GTATAGTTCGCTTCTTCAAGTCGGGGCGTAGCGCAGCCCGGTTAGCGCATCTGCTTTGGG
AGCAGAGGGTCGTGAGTTCGAATCCCACCGCCCCGACCAATCAATCAGCACGAATCGGCA
TGAGCGCCCGTAGCTCAACCGGATAGAGCACCGACCTTCTAAGTCGGGGGTTACAGGTTC
GATTCCTGTCGGGCGTGCCAAGAATTTGATTGAAAACCGTTTTTATGGTGGCTGTAGCTC
AGTTGGTAGAGCCCCGGATTGTGATTCCGGTTGTCGTGGGTTCGAGCCCCATCAGCCACC
CCAGATAAAGGCCCGTACTTTTCGGTACGGGTCTTTTTCCGTTTGCACGTACTGTCCGCA
CCGTCGTACCGGTGCGGCGGTATGCCGTCTGAAAGCCGGGCCGGTCATACGGAAACCGCT
TCAGACGGCATTTGCGCCGCCGGCTTTGCCTTTCGCATATGCTTCTGTATCATGTAGGTT
TTCTGTCTTTTATGGTTTTTGTCGGAGACTTTGATGGTTGACGCTTGGTCTGTTCCTGAT
TTTGAATCGAAAATCTGTCCGCCCGAGGCGTTGGCGGCGCGTTTGGCGTTGTTGCCGCGC
CCGCTGGTGTTTACCAACGGCTGTTTCGACATCCTCCACAGGGGGCACGTTACTTATCTG
GCGCAGGCGCGTTCGATGGGGGGCGCGTTGGTGCTGGCGTTGAATACCGATGCTTCGGTG
CGGCGTTTGGGCAAGGGCGGCGACCGCCCGATTAATCCTTTGGAGAACCGTGCCGCCGTT
GCCGCCGCGTTGGAAAGTGTGGATTTGGTAACGTGGTTTGACGGGGATACGCCGGCGGCG
TTGATTGAGGCGGTCAAACCTGAGATTTTGGTCAAGGGCGGCGATTGGGCTGCGGATAAG
ATTGTCGGTGCGGCAGAAACGTTGGCGCGCGGCGGTCAGGTGTTTTCAATTCCGTTTCTG
CACCAGACTTCGACAACGAAGACTTTGGCAAAAATCCGTGCGGCAGAGGGCGGAAAATGA
CGGTTTTGAAGCCTTCGCACTGGCGGGTGTTGGCGGAGCTTGCCGACGGTTTGCCGCAAC
ACGTCTCGCAACTGGCGCGTATGGCGGATATGAAGCCGCAGCAGCTCAACGGTTTTTGGC
AGCAGATGCCGGCGCACATACGCGGGCTGTTGCGCCAACACGACGGCTATTGGCGGCTGG
TGCGCCCATTGGCGGTTTTCGATGCCGAAGGTTTGCGCGAGCTGGGGGAAAGGTCGGGTT
TTCAGACGGCATTGAAGCACGAGTGCGCGTCCAGCAACGACGAGATACTGGAATTGGCGC
GGATTGCGCCGGACAAGGCGCACAAAACCATATGTGTGACCCACCTGCAAAGTAAGGGCA
GGGGGCGGCAGGGGCGGAAGTGGTCGCACCGTTTGGGCGAGTGTCTGATGTTCAGTTTTG
GCTGGGTGTTTGACCGGCCGCAGTATGAGTTGGGTTCGCTGTCGCCTGTTGCGGCAGTGG
CGTGCCGGCGCGCCTTGTCGCGTTTGGGTTTGAAAACGCAAATCAAGTGGCCAAACGATT
TGGTCGTCGGACGCGACAAATTGGGCGGCATTCTGATTGAAACGGTCAGGACGGGCGGCA
AAACGGTTGCCGTGGTCGGTATCGGCATCAATTTCGTGCTGCCCAAGGAAGTGGAAAACG
CCGCTTCCGTGCAATCGCTGTTTCAGACGGCATCGCGGCGGGGAAATGCCGATGCCGCCG
TGTTGCTGGAAACGCTGTTGGCGGAACTTGATGCGGTGTTGTTGCAATATGCGCGGGACG
GATTTGCGCCTTTTGTGGCGGAATATCAGGCTGCCAACCGCGACCACGGCAAGGCGGTAT
TGCTGTTGCGCGACGGCGAAACCGTGTTCGAAGGCACGGTTAAAGGCGTGGACGGACAAG
GCGTTCTGCACTTGGAAACGGCAGAGGGCAAACAGACGGTCGTCAGCGGCGAAATCAGCC
TGCGGTCCGACGACAGGCCGGTTTCCGTGCCGAAGCGGCGGGATTCGGAACGTTTTCTGC
TGTTGGACGGCGGCAACAGCCGGCTCAAGTGGGCGTGGGTGGAAAACGGCACGTTCGCAA
CCGTCGGTAGCGCGCCGTACCGCGATTTGTCGCCTTTGGGCGCGGAGTGGGCGGAAAAGG
TGGATGGAAATGTCCGCATCGTCGGTTGCGCCGTGTGCGGAGAATTCAAAAAGGCACAAG
TGCAGGAACAGCTCGCCCGAAAAATCGAGTGGCTGCCGTCTTCCGCACAGGCTTTGGGCA
TACGCAACCACTACCGCCACCCCGAAGAACACGGTTCCGACCGCTGGTTCAACGCCTTGG
GCAGCCGCCGCTTCAGCCGCAACGCCTGCGTCGTCGTCAGTTGCGGCACGGCGGTAACGG
TTGACGCGCTCACCGATGACGGACATTATCTCGGGGGAACCATCATGCCCGGTTTCCACC
TGATGAAAGAATCGCTCGCCGTCCGAACCGCCAACCTCAACCGGCACGCCGGTAAGCGTT
ATCCTTTCCCGACCACAACGGGCAATGCCGTCGCCAGCGGCATGATGGATGCGGTTTGCG
GCTCGGTTATGATGATGCACGGGCGTTTGAAAGAAAAAACCGGGGCGGGCAAGCCTGTCG
ATGTCATCATTACCGGCGGCGGCGCGGCAAAAGTTGCCGAAGCCCTGCCGCCTGCATTTT
TGGCGGAAAATACCGTGCGCGTGGCGGACAACCTCGTCATTCACGGGCTGCTGAACCTGA
TTGCCGCCGAAGGCGGGGAATCGGAACATACTTAAAAAATACACCCTTTTTCAACACGGG
GCGGCATCCGTCCGAATCCGTCCGGATTCTGCCGCCCGACAGACTGCCGCCCAGGCGGGC
GGGGTTTCAAACATTGAGGAAATTCTAATGAAATGGCTCTTCACCCTTTTGGCGGTACTC
AATATTGCCGTATTCGGCGGCACGGTGGGCTATAAATTGGCCGTTAAAGCGACGGGCGGC
GTGCCGGAAAACCGGGCCGTCGAAAACACGCCCCCCGCAACGCCCGCCGCCGACAATGCG
GCGGCATCCGTGGAGGATACGGCGGCACTGCTCAAACCGGGCGACATCCTGACCGAAGAG
CAGGCCGAGCAGTTGCGCTTGAAAAAGGAAGCGGAACAGAAAAAACTGAGGGAGAAAAAA
CAGCGTGAAGAAAAAGCCCGCCGCGAAAAACTCGCCGCAGAAAAGGCGCAGGCGGAACGC
GAAAACGGCGCGGCGGATGCCTTATGCGCCGCGCAGGCAAGCCTCACGATGGACGAAGAT
GACTACCACCGCATCAAAGGACTTTTGGGCAAATGGTCGCACGTTGCCAGCAGGAGCGTC
GAAAAACGCACCGCCAAAGCCAAACCTGCCGACAAAACCTACCGCGTCGTCCTGCCCGTT
TCCGCCGATGCCGAAAATCAGGCGGCGGAGCTGTCTGCCAAAGGTTTCAACCCCATACCG
TTTGACGGCGCATTGAGTTTGGGTGTCGGCAACAGCCGGGAAAACGCCCAAGCCCTGCAA
AACCGGCTTGCCGGCGCCGGATTCGGCGGGGCGTATATTGTCGAACACTTTGCCGAAGCC
GACAGGCAGGACGATTCTTTGAGCGTGTCGCGTATGACGGTTTTGTTTACCGGCGTGAAT
GCCGCCGATGCGGACGAAATCCGTAAAATCACGTCCCTATACGGCAAACTGAACCTCAAG
TCTTGCAAATAGGCGCGAAAGCCGGACGATAAACGCCAAACCCACCGCGAAGGTGGGTTT
GGCGTTTCGGTTTTGAGTATCTGATATATAAAAAGGGAATGTATGTCTCGTATATGCCGA
CTCCAAGTGTGAAAGTGATGATGGGGAAATATGGTGTTTAATGGTTCGGAACGGACGGCT
TCCGAGTGGTTTTGATTATACGCTAATAATAATAATTATCAATAAAAATTTAAAAATAAA
TGCAGATTTTTTGTAATACGATGAAAAATAAACAAATTAACCTGTCCGCCGATGTTTGTG
ATTCGGGTCGGCAAACTTTCATTGTGTCGGACAAATCGGGGTCGGCAGGCATAGCTGAGG
GCTTCGTGCCTGACGGAAATAAGGTTGCCCGTGTTTGAACATCCGTCCGATTTGGCGCGG
ACAGGGTTGTCATTCGGGGGTGTTTGAGCGTGGATTCGGGGATGCGAAAGCGGTAAAACC
GTTGCGGATGAAGGCTTACGGACGGCTTTAGGTATTTTTAAGTGTATTCAAACAACAACA
AAACGCTTCTTCTATTGCCGTATTTAGGGCTTGTGCGGCAGCCTGCACACCGTGGAGGCC
GAGTGTTTCGTTGGTTGCGGCATCGGGACGGGCGGCAAGGTTTTCCGGCCGGTTTTTCCA
TTTTTACCGACAAAGCCGTGATGCCGGGGAATGGCGGTTTGTCCGTTTCAGGCTGCCGCC
GTTTTGGACCGCGATGCCGTCTGAAGCCTTCAGACGGCATTTTTGCTGCCTTTTTCAATA
TTCCGCCGAATGCCAAAACGGTTGTCCGACTGTCGGCGTGCTGGCTTGCGCTTTGTCGCG
TGCTTCGACCGGTCCGGCTTCAAATGCCAGCCGTCCGGATTCGACGGCGAGTGCGAAGGC
GCGTGCCATATTGACCGGATCGCCGCTGCGGGAAACGGCAGTATTCAAAAGCACGCCGTC
AAAGCCCCATTCCATCACTTGTGCCGCCTGTGAGGGCAAACCCAAGCCCGCGTCGATAAT
CAGCGGCGTGTCGGGCAGGCGTTCGCGCAGGACGTTCAACGCGTAGGCGTGAACCGCGCC
CAAACCCGTGCCGATCGGGGCCGCCCACGGCATCAACGCCTGACAGCCCGCGTCGAGCAG
GCGGCGGCAGGCAATCAGGTCTTCGGTGCAATAAGGCAGCACTTTGAAGCCGTCTTTAAT
CAGGATTTCCGCCGCTTCGACAAGTTGGAACACATCCGGCTGCAAGGTGTCGTCGTCGCC
GATGAGTTCGAGTTTAATCCAATCGGTTTCAAACACTTCGCGCGCCATTTGCGCCGTCGT
TACCGCTTCCTGCACGCTTTGGCAGCCTGCCGTGTTCGGCAGGACGGGAACGCCGGTTTC
TTGAAGCAGCGACCAAAACCCCTGACCGTGCGCCTCGCCGCCGCATCCCGCGCGGCGCAG
CGAGACGGTAATCATCGCGGGCCGGGCGGTTCGGACGGATTGTTTGAGGATTTCAGGGGT
CGGGTAGGCGGCTGTGCCGAGCAGCAGCCGCGAAGGGAAAGTTTCGCTGTACAGGGTGAG
CATAATGGGTTCCTTTGTATAGTGGATTAACAAAAACCAGTACGGCGTTGCCTCGTCTTA
GCTCAAAGAAAACGATTCTCTAAGGTGCTGAAGCACTAAGTGAATCGGTTCCGTACTATT
TGTACTGTCTGCGGCTTCGTCGCCTTGTCCTGATTTTGTTAATCCACCATAACGTTGTTT
TGGGGACAGGGGTCCTTGGATTCGGATTTCAAGTGCAACACTAGTGTATTAGTGGTTGGA
ACAGATT
>6714_1_1_1_111_cov_28
AAACGACGGTATTTCATAGTATTATGCTCGGAATGATTTTGTAGGTCGGATTCTCGAATC
CGACATTTTGGGCATTGCTACAATGGATTGCAATGATGGGAATGTTAAAGGTTTTGTCGG
ATACAAGTATCCAACCTACGCTTGCTGTGTTGGTTGGGTGGTAGGGGGTAAGCCGCAGGC
AGGCACGCGGTTTTGGGCGGTTGGGGACGGCGTGTATGGTGGAGCCGCACATATTGCATT
TGCTTACATTAAGCCATAATATTTTGAAATCGCATTAGTTAATATTCCTGCAATAGTACC
TACTGAAACATCAATTGCACCGGTAGAAGCCTTTGTAATAATATTGCCAATCCATGCACT
TACTTTTGAGCCGAATTTTTTATCTGTGGGCTGACCATCTTCTATCAGTGCATTTCGTAA
ATCTTCTAATTCGGCAGATGGAATCCCGTTTTTTGCTAAAAAGTTAGCCAGTTTATTGAA
ATTTTCTTTTTCAATATGAATACCGTCTTGAATATTTTGCTGAACATTACCGCCAAAAAT
ATCCCCAATAAACCCTTGCATATTCTGAATATTGAATTGGTTTGACATTGCTTTCTCCTG
TTTTGATTTTGTAAATTGGATACCGTCTCCTAAAATGCCTTCCTCTTCCAGTCGTAATGC
CCAAGCTAAAATTAGTTGTCTTACTTTTGATTGAATATTCATTAAGTTAATTGGATAAAT
AATTATTTTAGGTTCAAGTGGAAATGGAGTATCTTGTAAATTCATTAAAAACTGTTTTTC
TTTACTAGATAGAATTCGTATAAAATTATTATTTTTTGTTTTTAGTAAGTTTCTTATTTC
GCTAATTGATGAGGTATATTCAACTCTTGTTACTCGTTCTCTCAATTCATCGGGAAGCAT
AAATGGAACATCGCCACGATAAGGGTTAAAAGCTTTTAACTCTCCATAAAATATTCTATA
TTTTGGTAAATTTTTTGATGAATAACCTTGTAATTCATTATTACACCATTCAGTTAATTC
ATTAATTTTTAATTTTCTTGCAACCATTAATGTTTTACTCACTAACTCTTCTACATCACT
ATTTGGATTGGCAGCTAGGCTTTGGAGTTCTAAAATAATAGAAGTCATTTAATTAATCTC
CATGTTAAATAAAAATAATAAAATTATTCCGCCCCAAACAACAAACTCTCTTTAATATTC
CGTATCCTATCACGAAGAACAGCCGCTTCTTCAAACTGCAAATCCCTAGCCGCCTGTTGC
ATGGCTTTTTCTAGTTTGGCGATTTCTTTAATCGCATCTTCTTCGTTGTGGATTTCGCCT
ACTTTAACCTTGTTTTTACCTTTCAGACGGCTTTTGCCGCTGTCTTCTTCGTGGTACACG
CCGTCAATGATGTCTTTGACCTGTTTTTTAATCTGTTGCGGCACGATGCCGTGTTCTTCG
TTGAATTTAATTTGTTTTTCACGGCGGCGTTCGGTTTCGTCGATGGCGGCTTTCATAGAG
TCGGTGATTTTGTCGGCGTACAGAATCGCGACGCCGTTCACGTTGCGCGCAGCGCGGCCT
ATGGTTTGAATCAGGCTGCGGTGGGAGCGCAGGAAGCCTTCTTTGTCTGCGTCGAGGATG
GCGACGAGGGAGACTTCTGGGATGTCGAGGCCTTCGCGCAAGAGATTGATGCCGACGAGT
ACGTCAAACAATCCGAGCCGTAAATCTCTAATAATTTCAACGCGCTCTACGGTGTCGATG
TCGCTGTGCAGGTAGCGCACTTTGATGCCGAGTTCGCTGTAATAGTCGGTGAGTTGCTCC
GCCATGCGTTTGGTAAGGGTGGTAACGAGTACGCGTTCGCCTTTTTGGATGCGGTCGTTG
ATTTCGCTCATTAAGTCATCAACTTGGGTGGCGACGGGGCGGATGATGATTTGAGGGTCG
ACCAGCCCTGTGGGGCGGACGACTTGTTCGACCACTTGTCCGGCGTGTTCTTCTTCGTAT
TTGGCGGGGGTGGCGGAAACGAAGACGGTTTGCGGCATGACTTTTTCAAATTCGTGGAAT
TTGAGCGGGCGGTTGTCGCGGGCGGAAGGTAGGCGGAAGCCGTAATCGACGAGGTTTTGC
TTGCGCGATGCGTCGCCTTTGTACATGCCGCCGATTTGTGTGACGGTAACGTGGCTTTCG
TCGATGAACATGATGGCGTTGTCGGGCAGGTAGTCCATCAGCGTGGGCGGCGGTTCGCCT
TCTTTTTTGCCGGAGAAGTGACGGGAGTAGTTTTCGATACCTTTGCAGAAGCCCATTTCG
TAGAGCATTTCGAGGTCGAAACGGGTGCGCTGTTCGATGCGTTGTTGCTCGACGGGACGG
TTTTCTTTGGTAAAGAAATCAATGCGTTCGCGCAATTCTTCTTTGATGGACTCGCAGGCG
CGCAATACGGTGTCGCGCGGGGTAACGTAGTGGCTGGACGGGAAGACGGTGTAGCGGCCG
ACGCGTTGGTGCAGGCTGCCTGAAAGCGGGTCGAACATATCGAGGCGGTCGATTTCGTCG
TCAAACAGGCTGATGCGCAAGGCGTTTTCGGAGCTTTCGGCGGGGTACACGTCAATCACG
TCGCCGCGCACGCGGAAGCTGCCGCGTTTGAAATCCAAATCGCCGCGTTCGTACTGCATG
GAAACGAGCGTGGCGATGATGTCGCGCTGCTCGATGGTGTCGCCTTCTTTGACGGACAAC
ACCATTTGTTGATACTCAGTCGGGTCGCCGATACCGTAAATGGCGGACACAGTGGCAACG
ATAATCACGTCATCGCGCGTCATCAGGTTTTTGGTGGCGGAAAGGCGCATCTGCTCGATA
TGTTCGTTGATCGCGCTGTCTTTTTCAATGAACAGGTCGCGGCTGGGCACATAGGCTTCG
GGTTGGTAATAGTCGTAGTAGGAGACGAAATATTCCACCGCGTTTTCAGGGAAAAACTCG
CGCATTTCGGCATAAAGCTGGGCGGCAAGGGTTTTGTTGTGCGCCATGATGATGGCGGGT
CGGCCGCTTTGGGCGATGACGTTCGCCATGGTGTAGGTTTTGCCCGAACCGGTTACGCCG
AGCAGGGTTTGGTAGGCAAGGCCGTCTGAAAGCCCTTCGAGCAAGCCGGCAATAGCGGTA
GGCTGGTCGCCTGCGGGCGGGAAGGGTTGGTGGAGTTTGAAAGGGGAATCGGGGTATCGG
ATGACTTCCATAATCTTGCCTGTGATGCGTTTGCGGACAAAGCGTGTAGTAGGGATGGGT
CGGAAACGTCTTTCAGACGGCATAAGGCGGTGAAATCCTGAATGTATGCCGTCTGAAACC
CAATCGCTACCCAAGTATAGTGGATTAACAAAAACCAGTACGGCGTTGCCTCGCCTTGCC
GTACTATTTGTACTGTCTGCGGCTTCGTCGCCTTGTCCTGATTTTTGTTAATCCACTATA
AATGCCGCACGGTTCAAATTCCGGTAAAAAATCGCTCATAACCTGTCCTTTCAAACATAA
TATGCCGTCTGAAATCCTTTCAGACGGCATCGTCAAAACCTACTTCTTATCTTTTTTATC
TTTCTTATCTTTATTTGAAACCGGCTTTTTCGCCGCCAGCCCCAAAGACTTCTGCCACTG
CTCGGGCGACTTGACTAAATCCAAAGCTTTCCGCAACTGGTCGTCTTTGGCAGGGTTGGG
AATCCGCCTTGAAGACAAATCCTCGTCCTTTTTCTTTTTACCTTTTTCTTTTACAGCGGG
CTTATCCGCATCTTTTTCAAGCGGCACGGCAAGGGTTTCACTGTTCACATCCTCGCCGCC
CAAAGGATTGCCGATGTGTCCGACCAAATCCGCCTCGCGGCTTTCAAAAATGCGTTCCTT
ATCTTTTACTTCGACATCGGGAACAATCCCCTGCGCCTGAATAGAACGGTCGTTCGGCGT
ATAATACAGTGCCGTTGTCAGCTTGACCGCGCTGCCGTTGGACAAAGGAATCAAAGTCTG
AACCGAACCTTTGCCGAAGCTCTGCGTACCGACGATGACCGCGCGTTTATGATCCTGCAA
TGCACCTGCGACAATCTCCGACGCGGAAGCCGAACCGGAATTGACCAATACCGTCATCGG
TATGGTTTTCAACTCGGCAGGAATGCCCGCCAACGAATCGCCGCCCATCCCGTACACATA
ATCTTCAGGAACGGCTTTCAGTACCATGCGGTCTTTGCCGTCGCGTCCCTTGGTGCTGAC
GACGACTGCTTCAGACGGCAGAAATGCCGCCGACACGCCGACCGCGCCAGTCAAAAGCCC
GCCGGGGTCGTCGCGCAAATCCAACACCAGCCCCTTGAGCGGTTTTCCTTTATTTTCCTT
TACCAGCTCTTTTGCGGCGGTATTGACGCTTTCGACCGTCCGCTCTTGGAACTGCGACAC
GCGGATATAGCCGTAATCGGGTTCGATCAGGTGATGGCGGACGCTTTTCACTTTAATAAT
GGCACGGGTCAGGTTGACGACTATCGGCTTGTCGGCATTTTTGCGCGACAGCGTCAAAGT
AATCTTCGTACCCGGCTTGCCCCGCATTTTCTTCACCGCTTCGCTGACCGTCATGCCGCG
TGTCGAAACATTATCGATTTTCACAATGAAATCGCCGCTTTTCACCCCCGCCCGTTCCGC
AGGCGTGTCCTCAATCGGCGAAACCACTTTGACAAATCCGTCTTCCTGCCCGATTTCCAT
CCCCAAGCCGCCAAATTCGCCGCTGGTGGACTCCTTTATCTCGGCATAACCTTTTTTATC
CATATATTCGGAATGCGGATCCAAACCGGCCACCATACCCTTCATCGCACCTTCAAACAA
ATCGGCATCGGGTTTGTCCTGATAGTAGTTTGCCTTGATTTGACCGTAAACCTCCGCCAT
TGTGCGGATGGATTGCACCGGCAGGACTTCGTTATCCCGCCTGTCCTTCTCGGCGGCAAA
ACCCTGCACCGCCAGACTGACGGCCACGCCGCTGATTGCACCCAAAGTATAAAGTGCGAT
TTTCTTAAAAACAGGTTTCGACATTCTTCTTTAACTTTCTCTCTTGATTTCCAAAAACCG
GAAAATACAGGTACGGCAAACTTCACGGAACAGCGCACCATATCGGCACGATTTGCATAA
AGCCTACCGTTTCGGCAATCCGATCAACGTATCCAGCTCGAAGGGTTCAATACCTGACCT
TGATAACGTATTTGCAGGTAAAGCCCCTCTTCCCCGTCCGGCAGCGACCCGCTCGAGCCG
ATTTTGCTTCCTGCCGCGACCATATAACCCTTGCCGACGGAAATTTCGCTCAAACCGGCA
TAGATGCTGATGTAGTTCTCGCCGTGATCGACCACGACCACTTTGCCGTAGCCGTCCAAC
TCGTCCGCATAGCTTACCGTTCCCGGCGCAATGCTTTCAACCGTTGCCGGTGCAGTGGAA
TAGAACACGCCTTTCCAAACATCGCCGCCGCTCCGGTTCTGCCCGAAAAGTCCGGTCGGC
ACACCGTCAACCGGTTTTTTCAAACGTCCTTGCATGCGGCTGAAACCGTCGGCACTGCCG
ATACCCATAACCGAAGGCGCTTGGATGTTCCTGTCTTCGGCGGTCAGGTTGGACATTTCC
GCACGTCGTGCTTCAGCCTTCTGCTGCGCCGCTTCTTTTCTGGCTTTTTCGGCTGCCGCC
AGTCTGGCTTCAGCCAATTTTCTTTTTGCTTCCGCATCCTGAATGCGGTGTTCGGCCTTT
TTCTTCTCCAAATTGCTCAAGAGCTTGTTCAGCTGCTGCTCGTTCCCTTTCTGTTCCAGC
AGTTTTCGGGCATCTTTGGCGATTTTGGCATTCTGTCTGCGGCTTTCCGTCTGTTCCGCC
GCATCGGTTACACCCTGTTTTTTCAGCAGGGATTGCACGTTTGCCTGAATTTTCTTCAAA
CGGGCAAGCTCATTGTTGATTTTCTGCTCTTGTACCGCCAAAGCCTTCTGCTGTTTTTCC
AAATCCTTGACAACTTCCCGATTGGAGGCGTTTACATAACGCGTATAACGCAAAAAGCGG
TTTTTCTGACCCGGTTCGGCGTTTTTCAGGAACAGGGCAACCGCATTCGGCTGGCTGTTT
TTATAGTTCCCCGATACGAAACGGGAAATCTGCGCTTTCGTAGCGGCGACTTCCGTTTTC
AAACGGTTCAGCTCGGTATTGAGTTTTTGGAACTTGTCCCAAGCCTCGCGCTGTTTGCGG
TTGACGGAAGCAAGGTTGCCGCGCGCCTGACGGATACGCTCTTGGCGGATACGCTCTTGG
CGGATACGTTCTTGGCGGATACGCTCTTCCTGAAGCTGCTTGAGGGAATTGCTGACATGA
AGCAGCATTCCTTCGCTTTGTTTGAGCAAGGCTTTTTTGTTTTCGACATCATTGGTGGCA
GCGGCAACGGCGGCTTTCAATTCGTCGGAATCGGTTTTGGCATTTTTCTCTTCCCTGTAT
TTTTTATCCTGTTTCACTGCTTTGCCGTTCTTGTCGGAACGGACTTTTTTATTTGCAGAA
ACAGTGTCTTTTTCCGCCTTGCCGCCCTTGCGCGGATTGCCCTGTCCTTTTGCCTCTTTT
TTGCCTTGCTTGTTTTCAGGCTGTGTTTTTGCGTTTTTTTCTTTGGATCCGGACACGGGC
TTGCCATGTGCCTTTTTGTGTTCCGCCTTCGATTTCTTATCCCCTTCGCGTCCTTTGCGC
GCAGACTGCCTGGATGTCGCCTCCTTCTCTGCTTCTTTGCGGTTTTTGGCGGTTTTTTTG
GACTCTTTGCCCTCTTTTGCCGCCTCTTTGCCGCCTGTTTTTTTATCTTTCACTGCGCCA
TTTTTGCCTTTTTCTTTTTTGCCTTCCGCCGCTTCGGGCTGTTCTTTTTTGTTCTTCGTC
TGTTTTTTCACTTCGGCGGAACGGTTGTGTGCCGCGTCGTGGGCGGCAACGGCGGGCGTG
GAAAAAACGAGCATCAGGGCAAGCAGAAGGGGTTTGTAGCGCATGGTTCGACCTTCGGAA
AAAGTTGGATAATACTGAAGGCTGCACGAAAGCAGCCGGACGTTTGGATTATACTGTCAG
TTATGCCATCTGAAAATGCCGTTTGCCCAATCTTGCGCCTTCTTTGCGCGGATACTTGCA
ATCGGCTCAAACAGCCTTATATTGTGCGTCATATTTTCAATGCCGCAACGGATATTGTGT
TCCGACACACAGGGTAGCACATTAAGCCGCATACCGTATGTTGCCCGATTTTGGGAACGT
GCGCCCCTCCAAACAAAGCAAGCCCTGCCGCCTTCACGGAAAACGGGGATTCAACCGATA
AGGAAATTTTGATGAACAGACTGCTACTGCTGTCTGCCGCCGTCCTGCTGACTGCCTGCG
GCAGCGGCGAAACCGATAAAATCGGACGGGCAAGTACCGTTTTCAACATACTGGGCAAAA
ACGACCGTATCGAAGTGGAAGGATTCGACGATCCCGACGTTCAAGGGGTTGCCTGTTATA
TTTCGTATGCAAAAAAAGGCGGCTTGAAGGAAATGGTCAATTTGGAAGAGGACGCGTCCG
ACGCATCGGTTTCGTGCGTTCAGACGGCATCTTCGATTTCTTTTGACGAAACCGCCGTGC
GCAAACCGAAAGAAGTTTTCAAACACGGTGCGAGCTTCGCGTTCAAGAGCCGGCAGATTG
TCCGTTATTACGACCCCAAACGCAAAACCTTCGCCTATTTGGTGTACAGCGATAAAATCA
TCCAAGGCTCGCCGAAAAATTCCTTAAGCGCGGTTTCCTGTTTCGGCGGCGGCATACCGC
AAACCGATGGGGTGCAAGCCGATACTTCCGGCAACCTGCTTGCCGGCGCCTGCATGATTT
CCAACCCGATAGAAAATCCCGACAAACGCTGATATGAACCTCTCCAACCACTTTCTCGTC
GCCATGCCCGATATGGAAGACGCGTTTTTTTCACAATCGGTCGTCTATATCTGCAAACAC
GATGAAGACGGCGCACTCGGCATCGCCATCAACAAACCCTCTCCGATTACGATGGACATG
ATTTTTTCCGCCACCGGCAAAAACATCCCTTTCCGAATGCAGCACGACAGCGTGATGATG
GGCGGACCGGTGCAAGTCGAGCGAGGTTATGTCGTGCATACCCCGATCGGCAACTGGCAA
AGCAGTATCGGCGTTTCGGACAATATCGCGCTGACTTCTTCCCGAGACGTGATTGAAAAT
ATTTCACGCGAAGGCGCGGTTGACAAAATATTAATCAGTATCGGCTATTCAAGCTGGGGA
AAAGGCCAGCTCGAACGCGAACTTGCCGACAATGCGTGGCTGACCGTTCCCGCCGACGAA
CATATCCTGTTCGACATCCCCTACGAACACCGTTACGCCGCCGCATTCGCCAAACTCGGC
ATCGACCCGCTCGCCCTGTTTTCGGGAGCCGGCCATGCATAAAATTCCAAAAGGAACGGC
ACTGGCATTCGACTTCGGCGAAGCGCGCATCGGCGTGGCGCAGGGCGATGCGGAATTGGG
GCTGTCCCATCCGCTGGCCACCGTTACCGGCGGCAGCAACGATGAAAAGTTCGCGGCAAT
CGCCAAGCTGGTTCAAGAATGGCAGCCGCGTTATTTTGTCGTCGGACTGCCCGTGCATAC
CGACGGCACGAAACATGAAATGACGCACCTGTCGCGCAAGTTCGGACGCAGGCTGAACGG
CAGGTTCAATCTCCCCGTCTATTGGGTTGACGAACGGCTGTCGTCCGTCTATGCCGAAAG
CCTGCTTTCGGAAGCACAGGTCTTCGGCAAAAAACGCAAATCGGTGCTCGACCAAGTGGC
GGCGCAAGCCATCTTGCACGGTTTTTTCGAGGGCGGTCCGGCGGAATGTTTCAACGGGCG
TGAAGGTTAAGCGGCGCGGTTAACACCCTACCGTGAAAGAGGCGCGCACCAAGCCGTCCA
GCTCCAATGCCAAATTGTCCCCCGCACCGATTGCGCCCACGCCGGAGGACGTTCCGGTAA
ACACCAAATCCCCTTTCCCCAAACCGTAATCTGCCGCCAGTTTGTGTAAAATTTCCCGAA
TCGGGTAAATCATCAAACCGGTATCCCCGCGCTGTTTCAATACGCCGTTTTGTTTTAATG
AAAACAACACATTCTCGGGATTGCCGATTCTGCCTGCCGCCGCAAAATCCGACACGCACG
CGGAATGCCTGAACCCTTTTGCCTTCAGCCAGGGCAGCCCTTTTTCCTTCAGACGGCATT
GGATATCCCGTGCCGTAAGGTCCAGCCCTACACCATATCCTGCGACACATCCCAAAATAT
CTTTACCCTCGCCCGTGCCGTCTGAATCCTTACCGACCAGCAGCACGAGTTCGCACTCAA
ACTGCACATCCCTACTAAACTCGGGCAGCAAGATTGTACCGCCGCTGTTCAAAATGCTGC
CTGACGGCTTCATAAACACCACAGGTTCGGAAGGTATTTCGTTTTTTAACTCTTCGATAT
GTGCGGCATAGTTCCTGCCGATACAGAAAATATTGCCGACCTCGACTGCCTCTCCTTCTA
AAAATACTGAAGCCACTTCACTTTCCCCCCTAAGTAAAAATGCCGTCTGAAATTATTTTC
AGACGGCATTCGACCAAGCTTACGCATTTAATGAAGCTGTTACACGTGCAACAATTTCTC
CGATTGCAATTGCCTGCGCTTCGTTGTCGCGGCGTTCGGCGTATTCGACATTGCCTTCTT
TCAAGGCGCGGTCGCCGATGACGATGCGGTGCGGAATACCCAACAGCTCGGAATCGTTCA
GCAATACGCCTGCGCGTTCGTCGCGGTCATCCAGCAGCACATCCGCGCCTGCCGCCAGCA
ATTCGGCATAGATTTTGTCGGCGGCTTCGCGTACGGTGTCTGATTTTTTGTAGTTCATCG
GCACGATAACGACTTCAAACGACGCCATCGCCTTCGTCCAGATGATGCCTTTTTCGTCGT
TGTTCTGCTCGATGGCGGCGGCAACGACGCGGGTGATGCCGATACCGTAGCAGCCCATTT
CCATGATTTGCGATTTGCCGTTGTTGTCGAGGAAGCTCACGTTCATGGCTTGGGTGTATT
TGTCGCGCAACTGGAAGACGTGTCCGACTTCGATGCCGCGCGCCAGTTTCAGACGGCCTT
GCCCGTCGGGGCTTTCGTCGCCTTCGACCACATTACGCAAATCGACGAATTCAGGCTCGG
CGGCATCGCGCCCGAAGTTGAAGCCGGTATAGTGGTAGCCGTCTTCGTTCGCACCGATGA
CCCAGTCCGCGCCTTTTTCAGTGGCGAAATCGGCATAAACTTTACCTGCAAAGCCGACCG
GACCCAGCGAGCCGCCGTTTGCGCCGAACTGTTCGACAATCGCGGCAGGGCTTGCCATCG
TCAATGGCGATTTCACACCTGCGAGTTTTTCGGCTTTGATGTCGTTGAACTCATGGTCGC
CGCGCAACAGCAATAAAACGATTTCGCCTTCATTTTCGCCTTCAACCACGATGGATTTGA
GGGTTTGTTCAACCGGAATATTCAGGAATTCAACCAAAGACTCAATGGTTTTGACGTTTG
GCGTGTGTACTTTGACGAGTTCTGCCTGAGCAGCGGTGCGTTCGCCTTTAAGCGGCAAGG
TCGGTGCCAGCTCGACATTGGCGGCGTAATCGGAAGTGTCGCTGTATGCAATCACATCTT
CGCCGCTTTCCGCCAACACTTGAAACTCGTGAGAGCCGGTACCGCCGATGCTGCCGGTAT
CTGCGGCAACGGGGCGGAATTCCAAGCCCAGACGGGTGAAGATACGGCAGTAAGCGTCAT
ACATGGCATCATAGGTCGTCTGAAGCGAGGCGTAGTCGGCATGGAAGGAATAAGCATCTT
TCATGACAAACTCGCGCGCACGCATCACACCGAAGCGCGGGCGCACTTCGTCACGGAATT
TGGTTTGGATGTGGTAAAAGTTTTTCGGCAGTTGTTTGTAGCTGTTGATCTCTTTACGCA
CGATGTCGGCGATGACTTCCTCGCAGGTCGGTCCCATGCAGAAATCGCGGTCGTGGCGGT
CTTTCAGGCGCAGCAGTTCTTTACCGTAAAATTCCCAGCGGCCGGATTCCTGCCACAGCT
CGGCAGGCTGCACCACCGGCATCAGCAGCTCCACGCTGCCCGCGCGCGCCATTTCCTCGC
GCACGACGTTTTCGACTTTGCGTAACACGCGCAGCCCCATCGGCATCCAAGTATAAAGGC
CGGACGCGTTGGCTTTAATCAGGCCGGCGCGAATCATCAGCTTGTGGCTGGCAAGCGCGG
CTTCGGCAGGGGCTTCTTTTAAAGTAGAGATAAAGAATTGGCTGGCTTTCATAAAAGTAT
TTTTCCAAACAGGCAAATTCAAAAGTAAATCGGGTGCAGATTGTAACGCGAAAAAAGCAG
GTTTTGCACCAACCTCCAAAATTCACCCCCTGCCCCAAGCGCGGGACAAATCCCATAACA
GACGGCAAAAACATGACCAGAAACATCATATTGAACATAAGTACATGATTTTTATAGATT
TAAATGTGCCTATTTTTTAATCAAAATAAGCGTACATTTGTTGCGTAAGACTTTTTTAAC
ACAAGCCGTGGCTTATCAACACGGTTATCCACAAAGCTTGTGTATAGATTTTCTACAATA
GGAAAATTGCCGACAGAGACATAATGATTCGATATACCACAATTCCGAAAAAATATCGCC
AAAATCAAACAGAATATTTCGAAATCAAAAAGACTTGACCTTACCAAACGCCAACTTCAG
TATAAAACCTGCTTTTACAGGCATGGTTATTTGCCAGCAGACCCGATTGCTGATAGGATT
TCGTGTGGAGCAGATCGAACATTTTTTTCAAGTTTTCCCTTGTTTCCAAAACTTTTATAA
TTTTTTGAAAACATTAAACTTAAATTATTTTTTTCGGTTTGATTTAGAAATTTTCGTTTT
TGCTTATTATTTTTCACAAACGAAAATAAAGGGGTTGGCTACACCCTCCCTGCCGATTAA
ACACTCAACATAAAGGATAGATACTATGTCCACCCAATTACACGATGTTGACCCTATCGA
AACCCAAGAGTGGCTGGACGCGTTAAGCTCCGTCCTCGAATATGAAGGCGGCGAACGCGC
GCAATACCTCTTGGAAAACCTGGTCAAATACTGCCGCGACAAGGGCGTACGTATGCCACA
CGGCACGACCACCCCGTATTTGAATACCGTTTCGGTTGAAAACGAAAAAGGCATTCCGGG
CGACCAAAACATCGAACACCGCATCCGCGCATTCGTGCGCTGGAACGCCGCCGCCATCGT
ATTGCGCGCCGGCAAGAAAGATTTGGAACTGGGTGGGCACATCGCATCTTTCCAATCTGC
CGCCACCATGTACGAAGTCGGTTTCAACCACTTTTGGAAAGCCAAAGGCGAAGGCGAAGA
AGGCGATTTGGTCTTCTTCCAAGGTCACGTCGCCCCGGGCATCTATGCACGCGCATTCGT
CGAGGGCCGTCTGACCGAAGACCAGCTGAACAACTTCCGCCAAGAAGTGGACGGACACGG
TCTGCCTTCCTATCCGCACCCCCACCTCTTGCCCGACTTTTGGCAGTTCCCGACCGTATC
CATGGGCTTGGGGCCCATCATGGCGATTTATCAGGCGCGTTTCCTGAAATACTTGGAATC
GCGTGGTTTGGCAAAAACCAAAGGCCGTAAAGTATGGTGTTTCTGCGGCGACGGCGAAAT
GGACGAACCCGAATCTCAAGGTGCAATCGCACTGGCTGCACGCGAAGGCTTGGACAACCT
GATTTTCGTCATCAACTGCAACCTGCAACGCTTGGACGGTCCGGTACGCGGCAACGGCAA
AATCATCCAAGAATTGGAAGGCAACTTTGCCGGCGCCGGCTGGAATGTCGTCAAAGTCAT
TTGGGGCCGCCGCTGGGACCGCCTCTTGGCGAAAGACAAAGACGGTATCCTGCGCCAACG
[truncated: 1,759,857 more chars]
